# Supplementary material for: Transcriptome free energy can serve as a dynamic patient-specific biomarker in acute myeloid leukemia
Source: NPJ Syst Biol Appl. 2024 Mar 25;10:32. doi: 10.1038/s41540-024-00352-6 (PMC10963775; doi:10.1038/s41540-024-00352-6)
Supplement: Supplementary file 3 — Supplementary Table 1 [file 41540_2024_352_MOESM3_ESM.xlsx]

## Sheet: TARGET
Amplitude (importance) of the of patient (k) in process α
Sample no	Patient ID	Sample type	Critical Points	l0(k)	l1(k)	l2(k)	l3(k)	l4(k)	l5(k)	l6(k)	l7(k)	l8(k)	l9(k)	l10(k)	l11(k)	l12(k)
1	BM3897	NBM	C1	-911.448	-57.9052	-16.0696	-24.5522	9.13853	-12.6901	7.33324	-10.2313	0.752394	-9.26532	17.1142	-7.17469	4.96773
2	BM3969	NBM	C1	-906.095	-57.0675	-22.8873	-23.3693	9.3241	-5.86693	-1.37967	-11.615	-3.11966	-9.18689	25.2582	-0.889383	5.9997
3	BM4203	NBM	C1	-881.201	-60.2998	-10.2025	-36.2645	23.9819	-7.74885	8.3689	-2.74901	6.9549	-3.79219	8.31886	-0.106889	1.93727				l values that exceeed threshold
4	BM4404	NBM	C1	-879.575	-58.8668	-13.9593	-38.4662	24.1923	-6.85367	-4.25312	-8.25354	0.138866	-7.59856	4.06628	4.61925	1.77451				l values below threshold
5	BM4473	NBM	C1	-863.234	-48.6221	4.47048	-15.7148	19.8037	-2.31799	2.31014	7.94432	-1.05188	-5.2346	-5.04995	7.51762	-0.766567
6	BM4508	NBM	C1	-880.611	-58.9309	-8.12809	-33.125	9.25122	-4.29232	7.45517	3.45991	1.99975	-3.73622	7.57081	1.9409	2.17857
7	BM4616	NBM	C1	-847.578	-56.383	16.8574	-20.2244	20.8678	-11.3474	6.20374	-2.53199	-0.449533	-6.80409	-5.1493	2.36717	2.91			NBM	Normal Bone marrow samples
8	BM4641	NBM	C1	-869.178	-49.2766	3.75269	-26.8263	13.4219	1.93638	17.5505	-0.936599	-0.414221	8.02186	-5.77368	1.30532	-3.08185			BM	Diseased Bone marrow sample
9	BM5108	NBM	C1	-888.933	-62.6428	-20.0812	-42.6878	33.3581	-9.44797	10.5852	-14.9488	8.66542	-3.06293	11.8699	-3.19448	2.02912			PB	Diseased Peripheral blood samples
10	BM5136	NBM	C1	-875.038	-58.6002	-16.5916	-41.1506	32.536	-7.02369	6.31516	-4.43345	7.0372	-2.8523	4.61264	1.98546	-1.13319
11	BM5233	NBM	C1	-926.102	-58.8292	-20.2933	-14.0077	13.7368	-10.2949	20.5293	-13.904	7.70876	-1.88631	26.2902	-10.0328	3.03049
12	BM5563	NBM	C1	-858.167	-56.9515	-23.5431	-35.8642	29.386	-12.9315	5.06238	-10.5395	9.39578	1.72926	5.13031	1.18722	-4.18731
13	BM5571	NBM	C1	-882.322	-55.0474	-9.8926	-35.8022	25.5115	-18.773	13.409	-3.89128	9.0853	-1.46109	3.15471	-2.86946	-0.438532
14	BM5682	NBM	C1	-872.801	-62.5486	-12.0789	-49.3901	20.9244	-15.9019	-5.53495	-17.8048	0.849832	-9.72671	3.33234	-3.55456	1.51709
15	BM5751	NBM	C1	-877.626	-58.8906	-13.1806	-28.6371	14.4456	-3.75056	0.284326	-4.40564	-1.37306	-4.99591	7.96796	1.2358	4.15823
16	BM5756	NBM	C1	-862.484	-55.2237	-14.9058	-36.7297	18.579	0.646149	-4.71828	-1.62663	-0.119721	-6.41381	4.35523	6.1792	2.24651
17	BM5759	NBM	C1	-859.606	-58.9029	-7.70683	-38.7687	25.0704	-1.86168	2.33889	3.39735	6.10168	-5.17997	4.20927	5.48976	-0.392918
18	BM5776	NBM	C1	-874.322	-52.407	-7.24214	-23.7196	14.4997	4.58774	3.70423	13.1237	4.01447	-2.15734	2.03756	12.7748	-6.22299
19	RO02176	NBM	C1	-885.208	-44.6602	1.13088	31.0741	3.34959	-6.34569	-10.461	-0.83426	-1.78227	6.78198	-8.65622	2.84803	-10.0218
20	RO02177	NBM	C1	-834.818	-50.7864	9.50489	-16.0262	4.88826	7.04878	-7.29384	17.0533	-2.08151	-4.79937	-4.41347	14.3421	-6.43194
21	RO02191	NBM	C1	-887.677	-55.0735	6.93925	15.5226	-4.42271	-1.96248	12.2421	3.4425	10.4819	8.47309	-2.14334	-0.676046	-0.393688
22	RO02201	NBM	C1	-884.918	-57.6176	13.0831	8.72733	-16.6006	3.35075	6.89984	9.90827	6.21707	6.75061	-3.21676	4.88339	-1.92021
23	RO02205	NBM	C1	-871.22	-58.1245	9.87903	7.95413	-11.2802	0.307762	-0.550593	11.0974	0.190443	1.09022	3.35877	4.98129	-1.09719
24	RO02208	NBM	C1	-901.106	-50.3935	3.67996	9.73451	-17.1365	4.66465	3.91006	4.34544	-3.42973	-2.40489	6.84934	3.58351	-1.80074
25	RO02209	NBM	C1	-891.072	-43.4017	10.02	34.2907	5.17208	8.45135	-2.05049	-8.29346	-7.622	2.29049	-5.40447	-2.61198	-10.2112
26	RO02210	NBM	C1	-887.645	-43.1994	4.46954	37.041	-10.2906	5.92366	0.412145	0.0291251	-3.1977	0.528008	6.42239	-1.77034	-9.91194
27	RO02211	NBM	C1	-885.335	-47.2448	-0.758536	34.9476	5.90513	-2.3905	-12.6533	0.31678	-8.26701	4.37125	-4.06352	6.86324	-11.8472
28	RO02213	NBM	C1	-895.989	-54.8561	3.99334	22.4855	-6.89835	0.299537	-6.45836	4.84832	-3.73514	0.135887	4.96498	2.14857	-0.462368
29	RO02214	NBM	C1	-906.719	-52.7927	-0.276544	-4.0519	-19.2755	-1.22645	9.27277	2.1342	-4.42003	1.04838	10.2079	-2.77365	3.79007
30	RO02216	NBM	C1	-901.119	-52.0506	12.0435	22.1259	-20.4806	3.08405	13.5731	4.35615	-0.954729	5.73085	4.86271	-5.3459	1.24661
31	RO02224	NBM	C1	-884.197	-52.5339	11.9998	21.5046	0.6557	1.96071	-0.295024	-3.32951	-3.02797	-4.75313	-2.61179	-5.1481	1.01704
32	RO02239	NBM	C1	-892.564	-56.2694	-1.002	20.6307	-6.95398	7.49319	-3.30688	9.35674	-0.311718	2.80114	9.3427	6.85494	-2.29213
33	RO02240	NBM	C1	-903.396	-51.7157	11.7925	28.4989	-1.23913	-4.41839	-1.70695	0.466798	-4.01206	0.687299	-0.025025	5.5798	-6.76059
34	RO02249	NBM	C1	-890.354	-44.5743	4.75434	32.5792	-6.03657	6.3559	4.32998	2.9516	-3.26706	3.41973	5.46528	-2.69161	-5.66948
35	RO02265	NBM	C1	-889.844	-48.4988	2.44998	33.1408	0.316973	0.72768	-3.73127	5.55473	-4.20755	3.82706	3.00594	2.72137	-9.44612
36	RO02280	NBM	C1	-887.931	-52.7609	-0.868776	31.351	-10.1247	-1.91567	-3.19382	7.43818	-2.42097	0.874664	10.276	-0.515381	-2.63046
37	RO02297	NBM	C1	-901.44	-59.6949	4.36672	-12.7797	-30.0157	-1.86907	4.39058	7.17345	-0.0163667	4.03492	5.82848	-0.199183	1.74849
38	RO02327	NBM	C1	-893.132	-57.3373	7.87197	14.9316	-19.1827	2.57994	2.62405	0.47821	3.04255	1.43562	-0.370642	-1.05791	2.88298
39	RO02356	NBM	C1	-887.129	-57.0946	15.1085	1.77394	-24.2382	5.85736	8.82329	5.7132	-0.396739	5.39619	0.12873	0.213435	3.87908
40	RO02361	NBM	C1	-860.114	-39.4231	48.2825	26.2184	-0.787914	-3.25773	-2.05435	1.89476	5.61149	-0.411218	-3.10707	0.853439	-0.68779
41	RO02379	NBM	C1	-870.8	-49.8582	31.7471	25.9521	-4.5646	-0.0921597	-1.94302	-4.65988	5.26743	-5.50508	-7.82357	-1.16833	4.46458
42	RO02380	NBM	C1	-908.066	-56.0672	-3.76255	11.732	-18.804	-0.0220372	-2.85387	4.43345	-1.39137	7.25403	1.32431	-1.12578	1.33378
43	RO02391	NBM	C1	-881.032	-54.8379	14.5123	22.5126	-5.20595	8.04012	-4.13301	10.166	1.25227	2.46802	-5.61666	8.93883	-3.5771
44	RO02395	NBM	C1	-860.52	-57.534	5.16401	-8.26886	-21.8566	3.26822	1.86505	8.95029	5.8092	3.54999	2.00241	-0.364138	1.70041
45	RO02401	NBM	C1	-899.224	-59.5014	3.77238	17.311	-17.6592	5.8499	-7.25066	1.09371	2.98347	2.00109	-1.46298	2.88698	0.652909
46	RO02417	NBM	C1	-866.425	-52.7292	11.1787	33.4631	4.4511	4.7694	-9.01462	2.51088	3.977	4.34165	-9.16085	4.5398	-4.90652
47	RO02431	NBM	C1	-878.961	-55.4477	-7.86823	-15.1191	-25.3053	-0.123673	6.33491	8.16103	-1.75709	0.414597	14.9645	-2.00473	3.09605
48	RO02434	NBM	C1	-862.914	-59.0857	9.81289	2.77231	-1.45314	-3.01928	-7.77634	1.89382	3.29023	1.94598	-14.1313	1.51961	1.55159
49	RO02441	NBM	C1	-885.29	-53.0597	1.17163	-22.724	-2.64405	-18.8988	2.61711	-5.00296	-0.0963811	-2.13479	-3.88364	-3.92176	1.01092
50	RO02447	NBM	C1	-872.736	-51.5635	8.48356	18.715	-4.69681	-4.28527	-4.9634	-0.834199	1.63501	-0.559617	-8.9661	-0.220441	0.883241
51	RO02461	NBM	C1	-885.655	-47.6779	3.98416	-8.82528	-13.2962	-8.51695	36.9751	-1.26681	13.346	16.4375	-2.20766	-12.0451	-0.552065
52	RO02462	NBM	C1	-904.037	-58.4162	4.58233	8.37876	-18.7994	-3.73909	-1.2056	1.40782	-0.59175	-2.12483	5.26519	-4.41432	3.19559
53	RO02466	NBM	C1	-904.579	-59.293	-4.68163	2.86399	-18.0425	2.47539	3.17267	1.66283	0.958681	4.49399	2.89954	0.182365	3.69771
54	RO02485	NBM	C1	-893.528	-51.1298	7.41795	19.7173	-17.2183	9.21575	-0.109925	1.81902	0.16949	-1.39532	-0.0586578	-1.04629	-1.35
55	RO02496	NBM	C1	-867.642	-51.2337	18.8639	22.3204	-1.45624	4.31875	1.19077	-0.236411	-2.70746	3.65401	-9.09983	-1.09123	0.665937
56	RO02505	NBM	C1	-854.206	-60.401	15.8825	8.27439	-13.1575	6.32743	-4.12149	6.28334	8.00984	3.17698	-8.55694	4.97889	0.65528
57	RO02580	NBM	C1	-860.369	-53.7076	13.7868	27.8535	3.43547	1.31631	-10.1205	8.83203	0.257278	2.86933	-7.99348	8.86477	-8.30384
58	RO02590	NBM	C1	-897.575	-58.5346	-5.30979	-19.0772	-25.1909	-9.79592	1.83985	-5.21083	-4.19221	-1.15283	6.38664	-9.42869	7.57802
59	RO02605	NBM	C1	-888.783	-55.4504	8.87768	7.98029	-27.5273	3.38819	-1.67713	10.061	4.03027	6.60696	0.768968	-0.565473	-0.442879
60	RO02609	NBM	C1	-894.193	-54.4056	-3.99882	6.71159	-10.4537	1.14478	-7.14173	-1.57949	0.0281736	4.80364	-7.64113	2.49242	-6.45452
61	RO02619	NBM	C1	-875.156	-56.3348	8.01604	10.3439	-9.06276	-5.61407	-9.15951	-0.952913	4.17221	-1.52734	-13.4739	3.46988	-6.34908
62	RO02645	NBM	C1	-866.285	-56.3886	12.295	6.47545	-9.35585	-3.18654	-9.92353	5.3377	5.42334	1.12279	-12.6862	0.560746	-2.06769
63	RO02652	NBM	C1	-859.512	-56.894	6.59526	7.81784	-10.1791	-5.7092	-13.5567	1.08477	3.73339	1.77667	-9.93084	1.4519	-0.920077
64	RO02722	NBM	C1	-880.485	-56.6373	-0.60413	11.3368	-2.21237	-3.71865	-6.65827	-5.78334	0.515036	-4.30598	1.66298	-1.46733	-0.0972621
65	RO02748	NBM	C1	-859.24	-52.3948	14.9098	13.1698	-14.688	-2.54231	-1.15331	-10.5143	6.92967	4.50072	-20.5797	-6.17202	2.47496
66	RO02756	NBM	C1	-874.919	-57.9254	6.11877	7.64162	-8.39756	4.66471	-4.94993	-9.06213	0.905316	-0.354105	-13.2761	1.22468	3.64344
67	RO02776	NBM	C1	-867.66	-56.9748	5.03226	12.6538	-2.55805	-2.22697	-15.2915	-13.9787	3.03544	3.39092	-18.8245	1.10879	-2.31825
68	RO02815	NBM	C1	-860.354	-46.856	9.05347	14.0356	-3.70832	-12.7152	-7.17752	1.68251	8.36612	8.33257	-19.367	-2.94923	-8.61733
69	PATIAK	BM	C3	-853.051	37.8094	16.3109	16.4116	-17.9335	3.09231	-2.54798	-9.54693	-1.80133	-16.2503	-6.70222	10.1098	13.4371
70	PAWANV	BM	C3	-829.223	14.4053	14.5472	13.5254	18.5257	12.4014	7.92691	-2.04319	-9.58482	0.646121	5.82201	0.054597	2.72846
71	PAVIDJ	BM	C2	-848.436	-2.3348	61.2764	-60.5877	33.3345	-3.77841	-32.2738	13.6854	14.9175	10.6837	-2.75136	-15.0273	7.37263
72	PAWAXV	BM	C1	-873.846	-41.4435	17.6008	-27.3362	-7.25869	6.82251	13.2966	11.6607	-8.90925	-17.7499	27.2899	-6.3152	21.7794
73	PAWSRG	BM	C3	-846.785	38.2508	11.2	-11.6803	-3.33462	9.25203	0.935742	1.40206	1.46425	-10.4867	-8.08549	10.8058	7.00221
74	PATJSP	BM	C3	-875.024	21.9633	8.03165	15.7373	-18.759	20.9899	-3.42267	-17.0366	-0.306392	-33.0275	2.10804	-0.943046	9.60073
75	PAWYEM	BM	C3	-845.282	25.6689	22.8249	0.85925	0.249042	-16.3218	41.938	19.3778	12.4894	1.30246	0.100551	5.27873	-1.47316
76	PAVBMM	BM	C2	-869.817	17.4892	22.2448	-7.26491	18.6578	-13.4528	17.5494	17.6009	-2.7806	-1.28507	-2.7208	0.342091	13.4062
77	PAXMKT	BM	C3	-875.623	21.6329	10.5682	9.37508	13.2724	11.6606	11.5991	26.3107	-5.80444	-0.0107463	14.6279	4.31275	11.0291
78	PAWZHY	BM	C2	-820.317	-3.78642	51.2171	-31.0837	4.76842	47.7261	-2.55402	-41.5795	-12.5939	-8.47345	-9.52858	-3.30612	10.55
79	PAUWPW	BM	C3	-836.61	46.0979	-5.41492	-3.77083	6.58502	-8.24619	-5.05964	12.0079	12.2337	-9.04785	-4.3311	19.1285	-4.94717
80	PAVLLR	BM	C3	-823.058	42.7554	66.6076	-44.4544	9.16214	3.95755	10.7162	6.2027	-31.6551	15.3897	-10.8166	0.916239	-25.2251
81	PAWVGF	BM	C3	-850.201	26.7782	-0.505273	53.2094	40.0371	13.0966	15.3769	-21.2127	0.989146	-7.23479	8.10824	-18.4084	-5.66846
82	PASMYS	BM	C3	-888.424	11.0663	-27.9187	0.407408	-10.1495	-9.45576	-4.57854	-17.4121	-27.0373	-1.3306	-5.59838	-12.3979	10.6396
83	PAXJVE	BM	C3	-848.517	21.2021	0.722428	5.99833	18.9988	-10.3751	8.59305	15.8614	-9.52044	-9.13671	-17.668	-11.5401	10.3655
84	PAWNIX	BM	C3	-845.744	28.0511	25.1685	-19.3472	-3.37112	-7.24243	-7.00458	11.5203	-0.323209	5.62992	-10.2329	-7.29065	11.8905
85	PAVMIY	BM	C2	-873.438	1.71644	-12.5318	-21.158	26.8625	-2.86009	14.3723	14.8675	-9.87134	-13.0461	-10.0512	-4.48909	-24.3779
86	PAWKLB	BM	C3	-853.351	27.8738	54.673	-38.6233	0.800561	7.17349	2.36231	-9.87659	-39.5106	12.8243	17.6995	8.62415	-1.21858
87	PAWKUR	BM	C3	-823.135	46.2687	35.8989	-2.39633	9.37102	8.65179	13.2242	23.2545	8.22907	-2.62647	-1.49658	-8.58499	-3.3677
88	PAWFZT	BM	C3	-820.91	36.8238	38.5916	-22.4351	15.6342	13.084	3.46474	34.7949	-14.9811	-10.1493	-1.20398	14.74	-27.3338
89	PASDVA	BM	C3	-852.554	26.5024	44.6702	-9.25006	-3.93733	-22.6132	21.6371	-24.2483	11.6566	-5.65846	0.97842	-4.44446	-10.3942
90	PAXJGA	BM	C2	-855.078	25.5065	66.8677	-11.5991	6.97941	34.6745	17.4096	-18.4955	-8.17872	-6.30567	-8.16471	16.8904	-3.74527
91	PAVAKA	BM	C3	-840.257	51.7241	4.32408	4.91038	-1.22425	-6.18787	-6.54737	-5.49476	8.71903	18.4496	31.6019	3.50269	3.90012
92	PAXARX	BM	C3	-854.199	31.2619	-15.2281	-35.5275	-4.52598	17.8471	-0.589674	-1.82607	-14.0632	7.00278	-18.951	-21.2027	1.26453
93	PAVHCV	BM	C3	-894.97	11.2765	-48.3833	-8.45802	4.27882	4.75697	-2.05838	-17.1874	-6.1102	15.8512	3.25319	17.0461	9.01017
94	PAUURD	BM	C3	-866.734	22.2117	-17.6594	2.85833	7.39627	17.3651	4.17703	-15.2811	5.57781	-8.61732	-14.7669	0.427949	2.34675
95	PAVMGM	BM	C3	-867.438	12.5418	-26.231	19.5832	13.1042	11.9437	-0.025039	4.94737	-7.80302	-6.15096	4.63294	9.16427	9.06851
96	PAWNGC	BM	C2	-841.458	-6.81682	0.368185	-23.2945	-11.8081	50.3247	-41.156	15.7152	-11.1724	-3.28051	48.272	-44.8699	-29.6193
97	PAWITY	BM	C3	-860.416	49.3732	13.088	-17.225	-21.1485	1.62892	-8.07296	5.42658	-4.41592	-8.08632	1.88047	-0.773384	9.915
98	PANWHP	BM	C3	-855.451	56.6034	-1.95254	36.6567	5.02358	-0.779211	34.5553	-40.6267	45.7738	-13.7776	12.1123	-7.46255	-21.5415
99	PAVSAN	BM	C3	-826.226	44.6515	27.1814	-3.81588	10.7885	26.4241	17.0828	-11.8137	22.8629	-10.5563	-12.3136	-8.95156	3.27264
100	PAWZKW	BM	C2	-877.684	23.2435	-16.5977	-20.5806	-20.5847	8.07552	17.0385	8.91015	-25.6416	9.25017	-9.85723	-18.0398	4.76113
101	PAXGDG	BM	C3	-865.344	45.2898	-27.3102	-4.37369	-3.91908	-7.04511	-6.55774	10.9591	9.92622	-4.38477	6.71963	4.77259	1.19756
102	PAXJTM	BM	C3	-904.025	15.4451	-36.6461	2.01125	12.0085	17.247	4.7168	-10.0708	-2.07782	-0.976527	-2.322	6.26986	2.27622
103	PAVAYD	BM	C3	-866.938	37.3266	-37.4075	9.55694	4.49895	-13.05	-8.14511	1.50153	18.5159	15.8217	6.44812	-7.90328	1.01114
104	PAVGIV	BM	C3	-859.617	35.1064	-12.3802	8.21667	17.4978	9.78812	5.41666	5.96326	9.16949	-2.50127	-8.18755	-1.45925	-1.07429
105	PAVLZE	BM	C3	-872.282	27.5411	-48.2411	-8.52236	-3.87769	1.65721	11.4859	-1.42974	1.18983	10.3852	3.94531	6.39805	1.53045
106	PARJRG	BM	C3	-880.127	31.7292	5.78906	27.6086	-19.4022	-7.69233	-2.65022	1.40844	1.99721	-19.8734	1.98601	-5.84018	15.0267
107	PAVUPS	BM	C3	-916.302	29.8302	-4.84394	-5.70059	-2.50221	-11.6379	17.8742	20.6155	0.273779	-0.624002	7.59503	1.85842	1.03232
108	PAUWYG	BM	C3	-860.978	32.5591	-5.94613	-0.605195	-1.97319	-9.69279	-0.98522	23.9811	5.34887	-5.59586	-6.52207	0.996044	15.6041
109	PAWGCP	BM	C3	-868.421	40.246	-33.1824	-19.1413	-11.7888	27.5051	-10.9537	2.83737	6.51661	-5.33033	0.672732	19.299	-6.63724
110	PAWZUZ	BM	C3	-863.619	42.0092	-17.1653	-12.3388	-9.06779	36.3856	-1.23011	0.669571	14.6089	-13.1322	-2.6725	2.59432	-3.13911
111	PAVHWK	BM	C3	-891.805	23.9482	-35.611	-1.6035	-7.53671	3.76052	27.331	3.64424	-10.1264	8.43629	-7.22197	-7.59635	9.98957
112	PAVHWK	BM	C3	-898.786	23.4689	-33.6669	-3.03799	-13.7592	6.01256	16.7764	5.79757	-17.1021	4.8531	-8.98324	-4.17917	11.3845
113	PAWENM	BM	C3	-844.641	56.84	-2.6061	-13.8041	-17.4414	-3.62167	-6.81438	20.3581	20.1005	-15.181	4.78715	-3.59392	4.47931
114	PAXMAD	BM	C3	-910.415	14.565	-37.2213	16.4032	10.1218	3.48078	5.94318	-19.8437	-14.9455	6.73583	7.34626	12.511	2.27884
115	PAWAWL	BM	C3	-861.566	8.39861	-8.16641	34.8632	38.1062	-7.06841	-6.02561	-8.73005	-15.4607	-0.689179	-6.28671	-13.7314	3.32473
116	PAWZAU	BM	C3	-832.898	41.4155	39.1202	-7.88474	-5.19781	-0.930421	3.66204	12.1403	-4.58923	7.36819	-5.39623	-8.01366	17.7912
117	PARUTH	BM	C3	-865.11	47.7457	19.1501	2.10493	-14.8082	-8.49364	40.7178	-15.8532	3.48177	-0.155865	0.756967	-11.6783	-30.6447
118	PAVPJM	BM	C3	-804.17	41.7747	55.3626	11.7502	-0.144256	4.19632	-13.5322	19.8433	20.8525	13.7859	8.39383	-14.5538	16.926
119	PAURWH	BM	C3	-874.785	31.0499	-27.9141	-4.20027	-9.29236	-24.7786	23.4109	-8.76724	7.35401	11.5077	-23.829	-4.01375	-11.8243
120	PAUJCF	BM	C3	-857.862	39.3721	26.528	42.5059	10.6366	-23.3299	-15.8998	-0.683646	-3.13685	-6.82456	32.6997	-6.14717	20.2177
121	PAXKES	BM	C3	-863.809	17.9114	-48.5087	8.20002	7.63069	12.7294	-11.6448	6.86874	-20.2713	13.9646	4.14694	12.5527	-10.0544
122	PAVSEJ	BM	C2	-853.048	17.9883	35.2953	-8.37967	-9.23801	32.83	5.38708	0.767986	21.8148	7.50323	-3.82059	-4.43669	18.8219
123	PAVUAD	BM	C3	-852.242	37.7164	-0.022096	8.27121	4.91057	-3.51556	13.422	-4.02017	2.06451	0.248191	-7.46262	3.21783	3.12452
124	PAWLII	BM	C3	-836.71	40.8739	31.5173	-11.0242	13.1352	-12.1309	-29.4918	-0.501429	-1.8256	-3.05875	-5.20131	19.9302	-7.94249
125	PAWMPH	BM	C2	-869.978	9.60132	-42.31	-32.3875	-2.16516	20.8607	-39.7596	-11.9643	38.5204	14.8971	-13.1221	-10.8931	0.396161
126	PAXKKE	BM	C3	-858.009	31.9039	-26.672	-24.0631	-20.4283	12.6729	-7.04108	11.3877	-10.1087	2.95055	-10.5119	-8.13031	16.1194
127	PAWTGF	BM	C3	-898.579	12.7731	-41.1191	4.96603	10.9088	10.9679	-4.16491	-4.76786	-4.10797	4.58479	-2.96304	10.1054	4.9251
128	PASYJI	BM	C3	-888.073	44.406	-18.6924	14.0427	-25.4509	5.51528	-4.15633	-12.6261	-0.23641	-18.7222	7.90697	-7.909	6.69429
129	PAWXZJ	BM	C3	-891.842	22.4721	-19.9881	8.22419	0.339504	-3.30008	12.5246	-0.871246	-7.82906	2.55372	-8.22472	7.82493	3.61693
130	PAWLAJ	BM	C3	-844.628	48.7033	52.9706	-4.00984	0.544607	-8.54266	-10.7104	-33.8113	4.14489	28.503	1.81058	0.188037	-13.9269
131	PAWVUX	BM	C3	-848.583	37.735	16.2956	-12.1879	10.8523	11.8766	-18.9659	18.0389	18.1308	-7.4872	-11.9176	6.01945	-2.80208
132	PAWERN	BM	C3	-863.201	39.4479	2.14481	6.60704	7.964	18.601	18.5666	-2.79273	18.3139	-2.20355	-7.43088	-12.026	3.56793
133	PAUWRZ	BM	C3	-861.156	38.3435	-36.0095	9.37321	-0.0200814	-12.208	-0.913523	4.60656	4.97464	12.3422	-6.1114	-4.60174	-4.36055
134	PAXIPJ	BM	C2	-875.532	16.2498	-0.856491	-7.59303	15.0881	3.7272	5.22112	20.9563	-16.7966	-19.2312	-14.1243	5.74462	4.63521
135	PAVCFR	BM	C3	-835.584	31.1069	-7.5841	18.5166	20.6987	22.4336	-1.31377	31.8476	5.05509	-3.98931	10.6587	7.36766	5.8185
136	PAVUAP	BM	C3	-867.495	61.808	-0.560392	2.81371	-13.061	1.73893	37.2573	-1.25917	14.1642	-7.46884	4.15241	10.8773	-13.5241
137	PAWNHW	BM	C3	-851.542	41.3185	45.0913	11.386	1.35271	30.1628	39.5799	-28.1083	-12.7271	31.789	13.1392	-6.01578	8.74563
138	PAVPLL	BM	C3	-860.381	29.6156	-10.8	-1.70669	8.96816	31.448	10.7015	19.4188	-20.977	-3.7022	-7.90647	-9.08093	-36.9169
139	PAWSCV	BM	C3	-890.09	26.1012	-42.8677	3.74051	-15.761	19.2901	-21.4711	-10.1047	-14.5837	16.8248	-1.92708	3.32966	-4.1155
140	PAWDBB	BM	C3	-886.94	16.8906	-41.2187	-25.0979	-15.5196	-1.66091	5.72778	-9.58641	-1.02089	5.22584	-6.08389	13.1112	7.25049
141	PAUXCD	BM	C3	-862.889	40.1551	-30.848	1.66561	-7.15571	-6.88794	-5.83159	-5.844	7.9495	-5.56312	-5.67909	10.2831	-4.55308
142	PAWTHU	BM	C3	-861.66	19.4554	-3.07438	-2.23822	6.88238	33.3677	-0.284759	-11.8277	-8.12164	-8.44139	-5.45034	12.9012	10.346
143	PAVKEM	BM	C3	-878.632	33.928	-50.2635	-6.17655	-7.09693	14.5221	1.2503	2.02347	1.48978	10.6615	6.64331	6.91643	0.404462
144	PAVLJH	BM	C3	-882.569	25.4776	-32.5026	-9.64619	-11.2841	2.37287	6.36646	8.64204	-5.78878	4.47676	-14.4907	1.3645	3.61523
145	PAXEKE	BM	C2	-894.417	20.9691	31.4796	8.81635	21.6495	37.9353	2.30579	-10.1972	-4.58708	-0.12287	15.0113	16.3375	2.86095
146	PAVUVD	BM	C3	-807.036	39.6134	73.2984	19.4328	20.0355	-11.933	-15.8916	-7.61802	-12.7721	18.4144	11.1059	17.5369	4.20963
147	PAWLUE	BM	C3	-854.202	40.4396	-9.78615	17.4704	18.1864	-5.33926	5.33675	17.5212	-1.39726	-0.260662	-1.09029	-9.22763	-1.60949
148	PARTAL	BM	C3	-859.387	21.4122	-7.32857	28.8333	-3.66657	-5.23738	-8.29859	-8.88671	-3.76414	-15.7413	-1.87648	-0.80106	7.54481
149	PAVDBT	BM	C3	-889.575	39.4702	15.69	8.11631	-1.32859	-31.7321	-5.31349	-10.6712	5.56341	22.5213	12.6089	6.34272	-1.147
150	PAWYTW	BM	C3	-842.634	22.8278	-7.32075	-15.2627	22.3658	3.67196	-42.2254	13.8934	18.6428	34.1733	-8.30716	-25.5354	3.62437
151	PAXKZA	BM	C3	-824.234	34.1858	16.8397	21.8364	29.812	0.0461052	11.8232	11.5166	11.4378	-15.1115	-4.87888	-2.51294	6.37579
152	PAVSNL	BM	C3	-881.557	24.1938	-0.562109	9.02129	9.82201	-12.0901	12.7599	20.317	-10.5548	-2.23542	7.81852	-5.09298	15.1649
153	PAURKG	BM	C3	-832.818	41.4285	43.4157	-2.532	16.3766	-18.2583	11.6863	-13.3693	-26.5994	19.6652	-22.4806	-24.141	17.3199
154	PAUSXS	BM	C3	-854.769	15.1285	-13.1891	18.81	37.257	4.03167	7.85659	15.9564	0.975816	-8.22103	5.08293	8.64305	2.16992
155	PAXMLN	BM	C3	-873.547	32.3305	-36.8187	-2.01543	-8.22579	0.0982616	-4.08641	8.91977	-0.054859	-0.814324	-1.8897	-1.11673	2.53197
156	PAWBSE	BM	C3	-865.38	30.0159	-39.4231	14.5948	2.29534	13.5831	23.0876	-10.1809	4.39736	-3.49694	12.9723	17.7846	-4.36416
157	PAVPDN	BM	C3	-896.257	30.9431	-36.6246	-4.29807	-23.5347	-5.31349	-0.321836	-3.90229	-3.60912	0.411958	2.61899	10.13	6.44555
158	PAVKBW	BM	C3	-833.884	53.6637	17.2525	-15.837	-2.55677	-0.980486	2.83069	0.282491	19.7222	3.52655	-6.82859	-10.8324	1.88843
159	PAWSJC	BM	C3	-832.096	43.6874	5.45567	0.757864	15.1844	9.0203	-0.127133	5.55058	5.45221	-4.39356	-12.3022	-1.70836	0.220334
160	PAWSJZ	BM	C3	-833.882	30.5703	20.118	33.1915	10.6084	8.0796	9.62686	6.08223	-9.98023	-4.05734	-7.84978	-0.309781	9.29414
161	PAWNWV	BM	C3	-884.078	39.1963	-7.65786	-3.85331	-2.65511	-16.7287	9.24776	29.0474	-5.87139	8.3384	3.49321	-2.29469	11.3035
162	PAXBPF	BM	C3	-840.012	56.2741	34.2534	-22.1983	7.9208	-1.40814	-25.1409	20.6277	36.3656	12.9778	-4.54466	19.8193	-4.53433
163	PAVNKI	BM	C3	-860.222	43.7109	-6.82355	-18.5359	-20.8932	13.8796	-21.9536	0.02424	6.84389	-0.552603	-1.27469	11.2689	5.81454
164	PAUWEW	BM	C3	-879.414	42.3168	-8.88783	-2.08163	-23.9419	41.2027	1.42909	-4.37527	9.37523	-11.4798	10.8104	5.13875	-1.73171
165	PAXDDY	BM	C3	-850.939	56.7436	25.0924	-29.8235	-28.4159	-11.8461	-0.603258	-8.94279	-14.4817	29.9176	20.5247	17.4325	6.33885
166	PAVGXC	BM	C3	-893.312	19.9741	-50.2629	-4.4351	-4.74047	1.23834	-0.405453	-7.66841	-1.26739	16.8853	-5.26904	6.42066	2.93118
167	PAWMFH	BM	C3	-849.687	59.8023	-12.6075	3.22419	-19.6135	-9.88122	0.706423	3.95813	7.20609	-0.877026	2.1302	-13.7984	7.34942
168	PAXXBC	BM	C3	-815.294	58.7353	50.2197	-11.7569	-8.57999	-13.5408	-13.4038	-13.0219	-12.5455	8.8506	-1.97537	9.94313	-5.73242
169	PAXXCX	BM	C3	-847.548	43.0029	-3.91403	-5.41246	-10.5412	-1.17206	-4.73777	1.73276	3.66454	4.24099	3.78866	10.0595	3.56477
170	PARSHM	PB	C3	-857.332	-5.2156	3.066	-18.8388	-1.11162	-20.797	-18.081	-22.9442	-14.5156	-33.3358	-12.46	-4.91599	6.87408
171	PAVGJG	PB	C3	-907.447	16.549	-47.3826	2.43885	2.9919	-17.5221	-13.3289	-15.8108	-9.73304	9.96556	-6.60281	-7.90653	-3.3471
172	PAWFTV	PB	C3	-883.415	22.3935	-46.002	-4.40705	-8.80468	3.27717	-15.3002	-3.03701	-12.5707	2.63198	-2.73516	7.42086	-7.69454
173	PARYFN	PB	C3	-872.267	47.3913	2.3444	-7.51512	-25.2333	-32.4971	-5.23701	-6.36487	-0.842527	-24.8296	-6.28744	1.1876	-4.3261
174	PAXGYZ	PB	C3	-873.771	38.6351	-25.1554	36.6123	25.6726	-10.3801	-10.182	16.7248	5.14518	15.5653	22.9851	-11.4132	-11.9094
175	PAXGYZ	PB	C3	-943.145	35.0222	-26.6742	31.1718	19.4693	-6.9855	-13.6232	13.4347	-1.57603	13.5648	19.1873	-7.30835	-11.4651
176	PARIMT	PB	C3	-872.174	43.7854	28.8298	-5.30414	-15.9375	-49.6285	-7.06055	-15.3336	8.0396	-7.60875	8.06078	13.1766	-4.55895
177	PATLHB	PB	C3	-821.084	22.0305	-1.56712	32.2886	34.2375	-9.86267	-39.9952	-6.7311	-19.3268	-21.0933	-5.83279	-12.3437	3.11054
178	PAWHTL	PB	C3	-837.07	38.5417	-7.42059	-35.2767	-41.5547	-25.0526	0.804685	21.1072	-30.6481	-19.0228	-5.75221	-19.6147	-32.8833
179	PAWUBZ	PB	C3	-857.699	62.3321	36.3412	-7.14992	-0.525751	-34.6269	-3.75413	-11.7673	1.18097	12.5456	9.02447	6.55699	-8.68113
180	PAWSED	PB	C3	-837.408	61.9386	-30.4131	-6.47668	-30.9346	-15.0032	3.30058	-1.46455	6.32608	-8.2669	4.37829	-7.99353	-7.65094
181	PATMFM	PB	C3	-844.901	34.373	-7.17112	33.0737	7.22785	-23.4304	-33.2867	-6.87648	-7.83357	-18.4424	7.28172	-7.87697	7.14416
182	PATLZC	PB	C3	-831.584	39.3457	28.1105	-22.3793	-12.0493	10.0935	-40.6245	-19.7422	5.08733	-8.62059	0.330463	1.60675	4.85399
183	PAWSYM	PB	C3	-831.706	51.2551	-8.77805	-24.1093	-25.348	-29.8433	2.92253	5.24794	7.97598	-9.35419	-8.85838	1.12924	-13.3617
184	PAUKEZ	PB	C3	-852.738	40.3959	-5.73957	22.8269	11.1074	-26.184	16.9727	6.95981	-0.461609	-9.25337	1.91989	-8.8054	7.5838
185	PARZYL	PB	C3	-799.941	11.6077	32.135	-13.7164	-9.58854	26.2545	-18.4627	-21.0583	10.4771	-21.3003	9.40309	-21.2873	-23.1414
186	PAVMCA	PB	C3	-870.03	34.8716	-30.6025	22.0782	22.7837	-3.87855	4.47301	-0.405162	6.22234	8.9973	-8.85407	1.7824	-13.052
187	PASMHY	PB	C3	-841.742	52.8673	35.195	3.54164	-20.2392	-39.1837	-19.2139	-3.843	-9.71636	-21.352	16.3881	18.0515	-9.33702
188	PAWTDZ	PB	C3	-889.757	19.1841	-51.6333	5.97142	18.248	2.20915	-15.313	-25.6482	-4.53238	15.4277	-5.27447	1.42166	-0.823728
189	PAVHLI	PB	C3	-878.601	25.2404	-11.71	6.05621	1.44643	-7.78885	-7.9405	-11.7006	2.68747	1.02978	-12.999	-18.0799	-0.927015
190	PAUUMZ	PB	C3	-855.991	-2.84052	-20.8193	18.2913	43.2536	-12.1	-10.6097	-5.99115	-17.5307	-10.0101	-5.65357	3.688	-3.3326

## Sheet: TCGA
Amplitude (importance) of the of patient (k) in process α
Sample no	Patient ID	Sample type	l0(k)	l1(k)	l2(k)	l3(k)	l4(k)	l5(k)	l6(k)	l7(k)	l8(k)	l9(k)	l10(k)	l11(k)	l12(k)	l13(k)	l14(k)	l15(k)	l16(k)	l17(k)	l18(k)
1	TCGA-AB-3011-03A	PB	-261.837	-29.1568	-14.1356	1.41527	-9.72684	11.2395	-12.6774	26.4485	-28.8749	9.99552	-3.88974	8.07372	-17.8095	4.54498	-5.7887	6.85432	-0.938573	8.384	-1.76391
2	TCGA-AB-2896-03B	PB	-261.535	-10.4973	-10.6793	-3.84329	19.4254	14.9431	-19.8949	-3.3278	13.3208	-5.77098	5.72825	-3.54609	1.61811	6.65508	-7.7313	-6.9667	-1.67354	-2.33105	-5.18048
3	TCGA-AB-3008-03A	PB	-255.14	-26.5001	-3.09825	-2.57008	15.351	-16.9761	9.01741	-17.0375	-20.5581	-27.9641	-5.49755	8.95137	0.121533	0.961372	-13.3911	4.30029	-2.39873	7.08015	5.96494			l values that exceeed threshold
4	TCGA-AB-2914-03A	PB	-255.449	-10.2101	25.6884	-23.3423	2.81777	-25.3968	-0.771297	-0.800924	7.37747	20.0494	15.0958	0.40248	-0.9283	8.52992	-4.8509	9.00362	-11.3992	-5.39457	5.15598			l values below threshold
5	TCGA-AB-2808-03A	PB	-258.27	-8.80241	20.1072	-30.7513	-2.67619	-10.6535	8.97281	-11.8649	-1.53222	-21.8808	4.60668	6.38191	-5.76572	2.21449	8.48102	0.508161	0.966517	2.3593	-1.88575
6	TCGA-AB-3009-03A	PB	-253.711	-23.8055	3.62279	8.99933	-9.73304	-0.644293	-8.84614	-4.06408	-23.8119	8.93784	-8.92409	5.58052	9.56379	-7.52134	-5.50609	1.06802	7.31988	16.3682	7.1492		PB	Diseased Peripheral blood samples
7	TCGA-AB-2880-03A	PB	-259.703	-1.27174	-2.73619	-10.8437	13.4403	-25.7643	-11.9468	-5.93848	-11.4207	-15.0158	-5.5484	9.52333	2.82966	6.65529	-5.87244	2.2647	-8.30922	4.11961	-3.23833
8	TCGA-AB-2812-03A	PB	-248.81	-21.8468	-9.23344	-42.5321	4.28737	15.6399	-10.0979	6.14632	6.89675	6.45024	-2.74409	20.6709	6.13891	14.443	-7.30368	15.8304	13.2217	12.3695	-10.64
9	TCGA-AB-2994-03A	PB	-253.627	9.68633	-21.0229	19.3485	-42.0127	-13.2685	-25.031	7.03192	7.29311	1.65156	-4.07271	4.5907	-3.91729	-6.76776	-8.29576	2.5468	-0.859699	-4.98372	-2.06713
10	TCGA-AB-3000-03A	PB	-259.485	-10.6444	-7.93869	-2.88379	16.2519	-20.5783	-13.3724	-13.5818	-22.4639	-20.4695	4.30038	-1.66366	-0.76439	-3.64966	0.567202	-4.65735	-1.65109	6.42992	0.226754
11	TCGA-AB-2886-03A	PB	-256.951	-32.8507	-5.91726	2.84392	11.9168	-21.9746	-8.24627	-20.439	-3.65397	19.4778	-25.9712	-23.9024	-11.5853	-2.67182	12.2739	-0.949193	9.15684	1.90404	-2.87188
12	TCGA-AB-2901-03A	PB	-256.467	-14.8999	1.92958	3.16045	3.96033	3.39545	-11.2904	-13.0204	13.1407	21.1667	-12.573	22.8761	-17.2732	-9.06392	-0.310337	-2.13126	-2.80322	0.0626412	13.4532
13	TCGA-AB-2982-03B	PB	-252.687	-19.9212	-18.1168	8.7622	-37.0631	-6.0396	11.3048	6.73854	9.45438	-6.94923	2.14394	-11.9665	3.01127	7.66459	1.33265	-5.50672	0.562293	-5.57584	-4.97013
14	TCGA-AB-2979-03B	PB	-247.566	-3.20996	-33.4479	23.1591	26.9419	-32.4636	4.50018	-18.2305	-18.8114	-28.231	-2.09194	2.55348	-4.00727	-2.28486	-8.81391	-2.34969	1.00143	-4.83123	5.70796
15	TCGA-AB-3001-03A	PB	-250.591	-12.5331	-16.8269	14.6315	-33.5436	-10.072	3.71342	0.14026	5.39419	-8.7646	-0.203189	-0.526121	6.39816	-0.511004	-0.529536	0.406401	2.12684	10.3793	1.95739
16	TCGA-AB-2986-03A	PB	-246.442	-6.78136	-24.0162	-29.863	35.5951	11.8175	23.2546	2.81138	28.6568	-10.0253	12.3308	-16.6198	1.33402	0.859798	-5.61387	7.75773	8.43133	4.96042	3.34357
17	TCGA-AB-2825-03A	PB	-251.198	51.7759	4.97917	-7.42208	-2.83611	7.93134	-25.5769	-7.41965	-0.0924658	3.23978	-13.1505	6.70432	2.14683	-7.20786	-8.0994	0.880461	-1.65271	3.13313	1.8497
18	TCGA-AB-2992-03A	PB	-252.012	19.7758	13.9644	13.1142	-20.5747	-1.76266	-8.58252	2.54051	-11.0104	-6.03213	9.77045	8.46804	-19.333	-4.73131	15.9668	0.371005	8.31233	-3.5389	1.49413
19	TCGA-AB-2834-03A	PB	-257.02	15.8506	8.89265	-29.1899	-9.33187	1.84742	-1.05081	-11.6216	-12.7128	-7.97254	21.6828	5.76677	-0.149831	-14.0359	5.54626	7.3374	16.4147	0.504986	11.7388
20	TCGA-AB-2862-03A	PB	-252.833	-24.6904	-40.5119	7.95146	-27.3002	-11.625	0.835066	1.9726	6.32871	-1.19792	5.9959	-14.8173	3.71501	0.486481	-9.84294	0.44212	-2.45448	3.72512	5.12857
21	TCGA-AB-2950-03A	PB	-250.28	-25.2109	-0.368426	-9.87467	1.75783	-13.1513	3.84017	-23.926	0.714792	27.6776	-29.3286	-8.88874	-10.6038	0.907972	6.9757	-2.52914	8.97762	-0.269724	-4.56037
22	TCGA-AB-2970-03A	PB	-259.264	-1.05329	28.1047	-3.25011	-1.98622	2.51313	-0.358428	-2.8073	-5.1527	0.88561	16.6763	-3.95308	-0.465829	2.25572	-10.8837	-4.59483	7.45337	-5.35218	1.54793
23	TCGA-AB-2981-03B	PB	-243.664	67.4466	12.4362	-7.80659	4.22157	-6.44971	-14.3491	9.07468	18.3755	-6.96341	-13.8902	4.24217	3.48191	-2.65099	-6.40865	-4.37495	-0.309827	4.49847	-13.3246
24	TCGA-AB-2940-03A	PB	-258.991	-5.16553	6.94214	2.30194	0.10279	-11.3243	-0.900348	-14.613	-12.8239	-25.8391	-0.598343	5.00478	-10.2451	-1.95729	-5.93448	10.045	-0.716279	10.5004	0.301245
25	TCGA-AB-3007-03A	PB	-249.871	-30.0023	-31.3534	7.01437	-36.1283	-3.19374	-3.98082	-6.70306	8.86195	2.07375	2.68175	-4.08658	9.01031	-4.64165	-2.66494	-2.59052	2.783	2.45897	-1.85854
26	TCGA-AB-2836-03A	PB	-258.996	35.471	5.52327	8.26514	-0.610967	4.80721	-15.1431	1.48057	6.30357	-7.08363	-1.43773	0.160618	-6.64622	0.536116	-2.51733	3.13017	4.68115	7.87325	-5.09896
27	TCGA-AB-2937-03A	PB	-242.167	-13.8233	-20.9183	7.27448	29.4109	-26.5909	10.2554	-6.44822	6.49252	30.0452	-8.99738	-21.6018	-5.22004	-21.5336	0.669412	27.7517	9.44852	1.12179	6.78233
28	TCGA-AB-2845-03B	PB	-260.575	-10.3977	-2.38756	-7.31214	10.8094	-16.2219	2.77723	-9.48506	-14.5083	-20.272	6.43088	-7.74878	-3.41047	6.77754	-2.4614	-6.3526	-3.70567	0.311471	-5.46799
29	TCGA-AB-2984-03A	PB	-238.173	-17.7516	-38.8447	-27.4953	26.1056	0.134174	32.944	43.913	-4.80734	13.604	8.28951	11.6804	-22.3555	-39.8417	-24.2796	11.3398	1.2095	-13.158	-19.1969
30	TCGA-AB-2849-03A	PB	-246.825	-44.1782	37.8537	0.111544	-13.3715	13.9705	9.08856	6.04286	-3.79018	-6.35574	-2.996	7.64886	4.614	-21.0136	-3.57347	-9.81532	8.00937	8.81503	23.4107
31	TCGA-AB-2814-03A	PB	-249.326	-29.8774	17.7379	-5.10455	10.0508	7.78245	4.21137	12.1164	0.0903661	-7.17372	-3.48064	-3.03849	25.1347	-17.8827	9.05596	-5.68999	-7.6393	-0.14632	1.50523
32	TCGA-AB-2991-03A	PB	-247.961	-13.6051	-29.1855	6.94976	-38.3964	-16.6116	5.53345	2.96899	5.17818	0.811057	-2.55486	9.0815	13.9148	9.31169	-3.77461	1.76075	3.27815	6.59864	1.08009
33	TCGA-AB-2859-03A	PB	-259.116	-11.4358	7.87236	13.6664	5.84623	15.2177	-8.6962	3.12955	15.1925	-10.0513	-5.56152	-14.145	0.55721	5.84036	3.45278	3.35506	2.45461	7.08246	8.21388
34	TCGA-AB-2917-03A	PB	-255.202	-22.4928	45.693	-11.7978	-9.70944	15.7954	12.7424	7.03841	4.18061	-0.837649	4.85719	1.54203	4.04177	-2.79126	10.2974	-3.10708	-3.56504	5.70503	3.39142
35	TCGA-AB-2895-03A	PB	-261.529	-34.2166	-6.7555	5.50537	12.3979	25.03	-36.1039	3.25262	16.6968	-0.772037	-2.63576	-3.68624	-1.45838	0.781464	-1.9377	3.37518	-2.10477	4.58913	4.13084
36	TCGA-AB-2946-03A	PB	-259.893	-0.668762	2.89649	-6.78942	12.2467	-19.3747	-0.934666	-4.8196	-10.2021	-27.1166	-1.12366	3.22023	-5.40671	7.72246	3.79607	2.43918	-5.69517	-3.66596	-6.15745
37	TCGA-AB-2891-03A	PB	-256.999	7.31845	3.06558	4.01925	2.71358	-7.51681	8.21088	-7.91668	-19.1904	-2.25107	-3.11831	12.7619	10.8451	-0.3326	-9.60695	0.96794	0.706208	8.05476	-5.06783
38	TCGA-AB-2872-03A	PB	-242.424	-18.3496	-28.0462	-5.82185	-33.8227	-6.81355	-9.55239	8.15029	-16.2036	-5.99844	-6.00612	-3.31229	5.03645	5.98229	21.0012	12.1737	5.06488	-5.24062	4.38757
39	TCGA-AB-2892-03A	PB	-251.536	15.9454	16.353	-18.4372	-4.06115	-16.4718	4.97278	-1.89851	4.79705	15.9348	19.1429	-3.48488	-4.75026	5.43124	-3.93931	16.3981	-8.7001	3.27188	4.96224
40	TCGA-AB-2928-03A	PB	-257.246	-39.301	-7.09861	21.2348	16.6685	9.55974	-9.26577	10.7836	1.40918	19.8696	-3.6201	18.7168	7.90285	-4.46924	14.7795	-17.0304	-22.5465	-2.5418	0.683886
41	TCGA-AB-2875-03A	PB	-257.184	-17.7392	-4.20396	5.72376	9.79456	-19.1313	-3.89178	-17.9027	1.10576	16.775	-17.4053	-15.6847	-11.4951	3.16224	7.56077	-2.61933	5.89054	1.95217	-5.77436
42	TCGA-AB-2884-03A	PB	-261.203	25.7105	0.551294	2.09731	-0.787606	8.98893	-13.6624	6.66684	-1.0999	-2.3423	-5.89384	0.897349	-4.36624	3.52557	2.28824	-2.05179	-1.99113	0.851801	-0.250645
43	TCGA-AB-2920-03B	PB	-245.862	-8.36129	-33.4269	49.2546	19.9947	5.27163	-0.316601	1.29004	-9.08368	11.9254	6.62467	13.1762	9.4136	-14.8793	12.3491	27.0638	-4.72211	-19.7928	-7.69319
44	TCGA-AB-2893-03A	PB	-249.402	53.806	-16.8642	-23.1911	4.12741	12.8482	23.0162	-12.3809	-9.06673	6.09329	5.48868	-3.66009	11.362	-13.9841	-6.1186	-6.69999	-1.85693	4.59781	5.41775
45	TCGA-AB-2983-03A	PB	-258.417	-10.882	19.1546	0.448452	0.0327872	7.34628	-2.33899	2.77154	-12.5592	-1.87113	16.0925	-12.8886	7.8511	2.64646	-3.92532	-0.0262014	4.917	1.40085	-0.335414
46	TCGA-AB-2876-03A	PB	-252.463	-18.7122	8.88879	-46.0212	13.4781	-23.7492	9.09611	5.77787	-3.68695	-24.5894	-2.72088	-0.883434	-1.4906	3.28977	7.83459	-0.467877	-5.99748	-4.8035	-6.24794
47	TCGA-AB-2806-03A	PB	-252.148	-37.7353	7.12612	-30.2408	8.91172	-19.8286	5.04324	-18.4095	2.48173	16.2671	-20.402	-10.9928	-0.528677	-6.52506	18.8829	-5.21104	1.92731	2.35373	-11.0977
48	TCGA-AB-2918-03A	PB	-259.493	-3.11397	-18.8841	-8.72046	21.3635	1.89566	-18.3596	-11.6145	-2.28736	2.61598	10.4098	8.92189	6.52505	7.21806	-4.9039	-5.70374	6.09053	-3.51966	-9.04435
49	TCGA-AB-2878-03A	PB	-248.285	-17.8569	18.25	-6.10313	-8.19749	14.5765	32.8127	-17.7637	14.9052	-8.42011	6.16188	13.7189	-6.16521	-3.67718	4.19192	6.52872	2.78917	-6.37553	-9.83715
50	TCGA-AB-2835-03A	PB	-249.02	62.7606	-22.1028	-18.8593	5.12722	4.07055	-0.63206	-5.79428	-11.2085	1.51196	-18.9551	15.1403	7.24023	-0.356156	-0.784882	-0.185925	4.46237	-6.5119	7.44808
51	TCGA-AB-2916-03A	PB	-245.197	39.3913	45.125	-0.880469	-10.9599	-13.3718	-0.238186	18.3043	12.7292	-1.41116	-7.42903	-8.22482	1.28086	-3.03706	3.68834	3.30417	5.26394	-0.594548	-6.35273
52	TCGA-AB-2944-03A	PB	-254.962	-19.0579	10.6655	27.4913	18.9141	2.08643	-2.02582	7.4253	11.9739	8.90551	1.48498	17.1486	21.8299	0.1209	7.88423	3.44096	-12.5921	7.43637	-12.4848
53	TCGA-AB-2881-03A	PB	-260.58	7.60717	9.18389	6.05484	5.63195	-18.956	-4.25712	2.07943	12.1228	14.4551	8.8467	-5.80722	-7.89471	11.0637	-3.24995	-0.460776	-15.2657	-3.65712	7.15404
54	TCGA-AB-2815-03A	PB	-254.286	24.973	18.4262	-18.6329	-2.67084	-17.7083	-6.74398	-10.5308	1.71318	15.8267	19.7926	3.66117	-5.83188	-0.972952	-3.50417	3.94076	-9.19929	-3.99064	10.0225
55	TCGA-AB-2980-03A	PB	-247.997	-34.5994	-10.2395	-21.6539	-30.8761	-1.36356	20.3116	-13.0594	18.208	-4.9159	3.67955	3.30283	3.29924	-1.90252	-16.5697	-7.80274	2.21221	-8.78008	-0.0240316
56	TCGA-AB-2897-03A	PB	-246.755	-16.5543	-42.4491	-6.7186	-31.474	-11.5547	3.33997	19.5116	-0.455752	-3.32039	-4.6117	-2.37351	11.7774	13.2396	12.7987	12.9846	-0.26563	5.15532	4.82441
57	TCGA-AB-2894-03A	PB	-251.504	-1.46301	5.61821	-22.1101	-6.46963	28.2717	10.8317	-0.59548	-23.7783	3.62895	-0.725622	-27.4958	15.2443	2.39653	-0.420267	3.75455	-25.3875	-4.0524	3.43013
58	TCGA-AB-2841-03B	PB	-237.21	6.53986	-56.3538	11.1925	-23.3182	-21.172	-0.985514	0.173584	17.9837	-11.1167	-3.96407	-1.13375	0.361013	-15.9039	1.62702	-9.48911	0.766339	-16.1637	6.07527
59	TCGA-AB-2839-03A	PB	-255.542	-27.6005	0.256587	-24.8774	15.4936	4.62505	-11.3265	5.23097	6.13119	-3.79956	1.47415	5.90946	9.86282	1.53713	-4.65667	18.1534	3.57132	3.43263	-0.853046
60	TCGA-AB-2873-03A	PB	-244.341	59.075	13.5088	3.70572	-18.7122	3.31585	-1.06055	2.69885	-4.22987	-5.0542	-19.112	9.91974	-5.22294	1.7425	1.17253	5.91098	1.33706	-0.0705168	-1.25984
61	TCGA-AB-2871-03A	PB	-259.613	-27.5273	3.8951	22.3008	2.20328	16.5854	-6.84926	5.4274	5.51555	-9.51779	-7.73198	-17.4053	-4.61688	10.6235	-0.407305	6.41228	3.59728	-6.65676	5.92591
62	TCGA-AB-2853-03A	PB	-256.292	-16.3903	-1.17751	-44.5782	16.5338	19.4037	-5.30452	-1.5886	19.4162	-2.58782	-0.571863	-5.88113	7.6515	3.23108	9.49483	-4.05758	0.701408	-4.27807	6.23987
63	TCGA-AB-2911-03A	PB	-255.774	21.9143	14.6347	2.9088	-6.05835	2.22372	-7.56072	17.5912	1.68498	-1.30974	7.1767	-7.75844	-9.43819	-10.8464	-3.20331	25.2859	1.50516	-4.41208	0.359576
64	TCGA-AB-2990-03B	PB	-252.93	-12.2841	-21.5162	-9.95726	-1.33301	16.858	11.5801	14.6291	-10.5338	3.33491	6.2401	2.1392	-20.5718	6.16788	-0.446061	-9.32227	1.0937	-2.74037	-6.351
65	TCGA-AB-2819-03A	PB	-253.545	-15.1063	-1.24574	-29.2069	8.54425	-10.1943	30.5266	-24.7369	5.85446	20.9295	-10.2151	-11.4344	-3.73665	5.45516	2.55601	-0.599566	8.43674	7.19148	-10.3943
66	TCGA-AB-3012-03A	PB	-246.688	-17.8142	-35.243	-1.27714	-33.4397	-16.2538	6.81637	4.84423	13.3373	-3.51308	-1.82105	5.17366	10.4944	-1.31028	0.905335	-0.564769	0.978548	9.78761	-0.26891
67	TCGA-AB-2847-03A	PB	-258.622	-13.0526	7.65398	27.2684	-6.06502	12.923	16.657	-5.96794	0.171179	2.87805	7.24801	-5.97661	0.76646	5.65816	-0.0498307	0.432547	-1.209	10.3502	3.33472
68	TCGA-AB-2976-03A	PB	-258.802	-24.2928	-1.764	-25.2237	6.73398	23.5025	-13.7427	-0.904435	11.8851	-1.74205	5.48864	-1.32296	-0.545222	8.61595	-1.53234	8.26754	11.1268	-5.60406	0.236013
69	TCGA-AB-2975-03A	PB	-259.466	-19.6824	-7.85591	-10.9054	4.28429	6.63338	1.84387	20.2314	0.851014	9.0448	0.607251	-4.15452	2.18236	13.2844	6.71352	3.71312	-5.74362	-9.81998	-7.34952
70	TCGA-AB-2919-03A	PB	-260.474	-42.8619	-26.93	4.75131	1.06562	18.2261	-12.9483	13.6091	-14.0258	1.56459	2.01224	-0.0364562	-26.4744	-12.5341	-4.83134	-12.2531	-6.13021	0.880939	3.62934
71	TCGA-AB-2857-03A	PB	-257.733	-8.47074	16.6166	24.2563	-14.816	12.3587	22.216	-20.2863	2.6898	-14.0704	-2.64296	10.0535	-9.75531	5.98342	0.201034	10.6004	-0.731374	1.01886	-8.93479
72	TCGA-AB-2828-03A	PB	-253.55	31.774	22.8337	-25.085	-5.41719	-19.1712	-5.94648	-9.05492	2.14154	16.6581	9.82017	2.19769	-3.29263	-1.80993	-4.96689	2.13631	-2.70384	-3.34139	5.07797
73	TCGA-AB-2889-03A	PB	-256.714	8.88199	2.70388	-1.00527	8.7974	-20.647	-8.67727	-11.6099	7.84691	14.0465	19.5629	-3.34183	-7.66465	3.87898	1.01354	-1.74579	-14.3067	-3.21337	9.56565
74	TCGA-AB-2955-03A	PB	-243.573	-43.936	26.7504	-39.0555	14.4914	-27.1419	-10.7835	14.6381	-17.7517	-36.9526	-17.0234	-0.59059	13.0212	5.61124	-7.81086	6.79976	-17.6716	-11.0048	-6.1546
75	TCGA-AB-2963-03A	PB	-257.257	5.88682	2.59911	-41.8931	6.25239	18.2861	2.63628	-13.5835	13.8642	-5.69532	4.71142	2.35466	-2.16465	-2.94496	11.914	1.6679	8.39652	1.60843	5.27328
76	TCGA-AB-2921-03A	PB	-263.125	5.4399	-13.2029	0.810243	19.7749	10.0141	-10.2239	-6.08234	7.26418	-11.711	11.7293	-12.3036	4.23002	0.795957	2.22557	-16.1651	2.79137	6.18876	-12.513
77	TCGA-AB-2846-03A	PB	-259.254	15.2085	5.10102	-4.27647	-1.97422	-19.0504	-3.17221	-4.02561	-0.772638	15.6016	15.8504	4.22836	-4.87413	14.3561	0.152758	4.47858	-10.9896	2.3404	0.725558
78	TCGA-AB-2966-03A	PB	-248.486	-49.7158	21.9715	-5.99633	18.0372	-19.0534	1.74863	16.254	-14.6727	-14.6933	-8.51185	-2.87789	4.50601	-19.1477	-13.3557	-0.368048	-6.46043	4.572	16.5156
79	TCGA-AB-2925-03A	PB	-248.883	43.8063	-32.9616	-11.4994	5.21964	17.5789	1.22194	-17.1384	-11.2129	2.1463	2.14487	-4.83469	4.07524	1.16938	-2.8061	-1.68124	2.31278	9.10669	5.50313
80	TCGA-AB-2888-03B	PB	-249.201	49.6217	22.1492	2.41877	-6.36811	-21.047	-1.36257	10.8598	12.6002	-2.8409	-0.342813	-5.79909	-4.75473	4.98761	-0.240465	-6.74228	-6.5422	-3.36323	-7.99371
81	TCGA-AB-2933-03A	PB	-254.628	12.3804	33.444	-2.78209	-4.50234	1.36526	11.9504	5.80422	-4.80898	5.5319	16.537	-6.08819	5.24624	-0.835239	-1.45606	-0.843021	5.51056	0.506495	-0.108268
82	TCGA-AB-2949-03B	PB	-259.079	-12.7464	9.62994	11.2439	10.5876	3.40842	12.8434	8.0323	9.03207	10.1159	8.76626	3.80384	13.6099	10.1501	11.4255	-12.6477	-1.11838	0.416314	-1.94027
83	TCGA-AB-2924-03A	PB	-256.461	28.2205	-2.57739	-9.11667	4.38406	7.35115	-20.0485	1.27886	0.313439	-11.2223	-5.82136	0.850606	-2.11925	3.01761	9.51684	-1.60946	5.12906	-7.96091	1.85322
84	TCGA-AB-2874-03A	PB	-254.826	-13.5147	-7.73661	-16.8434	0.156333	-13.7729	-5.02142	-1.10778	-5.55134	3.6922	4.31376	20.7484	2.70796	1.26567	23.5568	-0.146175	-9.32883	13.157	-8.78282
85	TCGA-AB-2952-03B	PB	-247.456	27.4541	-18.5895	56.6143	11.5209	0.801238	14.7009	-15.0313	3.53607	-6.49686	12.749	7.27976	-3.72912	-8.80373	0.220004	8.97972	-1.31545	-2.97066	-4.77775
86	TCGA-AB-2883-03A	PB	-241.716	-0.727249	-11.654	-11.6304	-14.7074	24.506	11.5102	4.86757	-25.9119	9.84943	6.86137	-30.1367	7.87605	-3.81318	14.4087	9.26358	-13.7755	-9.31815	3.96444
87	TCGA-AB-2877-03A	PB	-257.839	-28.7387	-27.1371	-8.69312	-11.7668	19.2406	-3.65023	26.3004	-10.8771	9.31466	-4.81412	3.53416	-21.6271	4.82659	-11.5635	-1.31478	-4.37397	10.1583	-7.01625
88	TCGA-AB-2965-03A	PB	-253.174	18.5466	16.3792	-41.5822	-1.47077	18.0013	4.51107	-7.62456	12.5946	-1.53227	2.53758	-0.356237	3.61749	-1.25426	-1.20686	-2.03159	1.13194	0.237362	-2.95241
89	TCGA-AB-2823-03A	PB	-252.366	-9.52636	-30.6603	-8.18982	-27.4146	-14.6525	-14.6992	-9.32036	26.5445	5.73622	1.9489	5.92444	10.3672	-11.9249	-14.1521	-9.61891	-4.49898	-0.114561	-0.289664
90	TCGA-AB-2956-03A	PB	-254.372	40.7362	-9.9423	-4.74154	-7.67646	22.5269	-0.514054	-13.2695	-16.8133	10.8152	-10.9721	-4.39126	8.52039	-2.8756	-4.37631	-5.53583	-16.3134	-1.48612	-2.53544
91	TCGA-AB-2913-03A	PB	-248.952	-41.535	-2.49829	-20.1179	8.61933	14.0167	-16.5714	6.63019	0.654324	-2.4749	-0.530413	-4.34211	3.93899	2.12995	-5.66435	7.66321	13.8992	-3.01388	-2.39301
92	TCGA-AB-2936-03A	PB	-256.407	-19.2573	25.7205	33.5746	4.86349	-2.69484	-3.27221	12.044	-8.39894	-3.61893	-4.78705	-2.01304	-4.11935	-4.41836	-1.89747	-19.1655	9.93967	-11.8978	6.24184
93	TCGA-AB-2910-03A	PB	-248.089	31.4129	-32.7781	-1.22345	-8.3086	25.5382	8.67018	-30.5492	-21.69	9.31499	-10.7735	-5.62703	5.62359	-10.6341	-2.8526	-12.2135	-10.6862	-3.37841	-10.6001
94	TCGA-AB-2932-03A	PB	-250.857	58.9151	-22.0061	-1.8689	10.5005	7.02696	-12.3184	0.561397	-3.03326	-2.00729	-10.1507	4.30949	2.08234	-4.56201	5.64112	-2.39715	2.44603	-3.78184	6.6553
95	TCGA-AB-2818-03A	PB	-260.923	22.4239	14.3999	-18.1432	-4.71109	10.0014	-17.4426	7.94956	11.2159	-13.4357	-1.87087	-4.12238	-7.33058	-2.14215	14.5709	3.37281	2.91447	-1.77356	-2.03525
96	TCGA-AB-2999-03B	PB	-244.073	-22.2718	-25.4426	-2.41139	-32.5899	-9.8571	10.7335	11.5814	17.6949	-14.5237	1.13573	-17.1308	1.02242	-4.28731	2.76925	-10.8482	-1.69497	-4.04508	-3.11209
97	TCGA-AB-2930-03A	PB	-262.124	-9.35571	-12.8383	-1.52619	16.7463	-0.624289	-12.7951	-14.618	-13.5845	-8.87198	12.899	-7.53461	4.06271	-0.998367	2.34665	-12.3929	5.17072	-0.698218	-5.39978
98	TCGA-AB-2856-03A	PB	-251.332	32.6332	-37.9679	6.19695	20.7251	3.59512	0.88105	-13.9656	1.06458	-7.40391	12.8039	-9.18676	1.26701	-0.621424	-2.4924	-6.93018	3.56371	12.5029	0.0162227
99	TCGA-AB-2995-03A	PB	-254.826	-30.3511	19.6277	34.7813	-4.12466	20.6564	6.6678	-7.40484	2.47763	-6.62422	-5.1361	-5.49389	-4.39162	4.83339	-0.833664	-2.14746	1.02329	-1.07774	11.0138
100	TCGA-AB-2912-03A	PB	-254.192	8.91483	32.0669	-27.5459	-6.95276	-0.523399	11.5155	-4.35337	-12.1067	18.1527	-0.303683	9.39681	6.43581	7.31634	-4.51664	-3.19729	11.7589	-17.794	-0.614341
101	TCGA-AB-2844-03A	PB	-263.118	-2.44233	-11.6827	-14.2938	2.81877	4.41796	-9.52625	-7.1883	-4.43446	-5.62989	14.0052	1.57233	-3.90345	7.33576	4.25545	3.92237	7.62019	-2.23244	-1.29177
102	TCGA-AB-2863-03A	PB	-255.413	-23.6176	8.11523	-24.962	2.92268	0.360691	12.5519	-1.67444	3.52589	10.8045	-1.51334	30.4739	-8.00257	-5.34955	11.8225	-22.7298	2.34155	0.103137	-4.9095
103	TCGA-AB-2830-03A	PB	-259.222	-7.4097	-3.34336	19.7564	2.4832	9.24636	1.39748	-4.58575	-8.16648	0.640979	7.20848	-9.71041	-0.412467	9.8935	-10.1153	-4.3104	2.24272	-6.30305	-4.33219
104	TCGA-AB-2821-03A	PB	-257.591	-5.62885	13.1853	22.47	-10.5611	3.9558	-1.11061	5.3923	-10.1173	2.23997	1.40434	14.9137	-8.63401	4.82135	9.60071	-3.7547	3.38546	5.14012	-5.08297
105	TCGA-AB-2869-03A	PB	-263.902	-27.3979	-3.84095	4.96326	1.65399	22.3091	-11.5956	-2.22289	7.32026	-6.23725	2.91151	-9.00937	-12.5983	5.32661	-9.71688	4.73702	4.11215	3.10231	0.163229
106	TCGA-AB-2817-03A	PB	-258.942	-1.22395	17.1748	21.8351	3.03116	0.207918	-0.341103	-0.71533	-2.13754	14.9831	8.96033	-3.27769	9.90986	12.2814	2.7939	0.271535	-6.39655	10.5393	-3.47754
107	TCGA-AB-2826-03A	PB	-249.012	37.8425	5.04397	-36.2215	-7.7875	7.22075	8.17035	8.49506	-2.98402	-0.729298	6.98835	0.36135	-9.54452	-10.603	3.97787	0.534036	-0.776802	9.83172	-0.86496
108	TCGA-AB-2842-03A	PB	-245.311	20.7957	7.96802	-48.6938	-5.36292	13.5007	5.46249	-3.17177	2.98815	1.49112	1.42505	1.72263	14.935	-13.6569	9.87352	-1.59114	2.50306	4.25622	19.1058
109	TCGA-AB-2822-03A	PB	-256.363	-45.209	11.8636	-9.37707	17.7029	-3.45292	1.5179	20.3852	-0.650142	3.48506	-9.58312	3.52587	-4.62334	-4.60036	6.95088	-13.0101	-8.45009	-7.17304	12.7194
110	TCGA-AB-2934-03A	PB	-255.056	23.5289	3.15581	27.4088	10.7426	-3.29846	-16.2925	6.94791	4.73047	-7.65903	5.98298	-6.65245	-4.53887	-3.86739	-0.784545	-11.1163	-3.95233	-2.51437	-7.69161
111	TCGA-AB-2867-03A	PB	-253.951	-0.98312	21.3673	-16.7269	-5.68441	-15.6644	18.6137	18.4573	1.83903	-10.836	-2.90603	5.78765	-5.63389	8.98378	7.86414	-0.704706	-0.900995	2.20669	1.68836
112	TCGA-AB-2935-03A	PB	-261.522	9.11595	11.5446	26.3509	-12.3541	12.7463	11.4992	-7.20702	2.78107	0.253691	5.46477	0.955423	-2.6255	5.30138	5.447	6.55544	-0.843951	-4.77912	-16.1876
113	TCGA-AB-2851-03A	PB	-252.495	43.6722	-0.278229	10.2321	5.89383	-0.138017	-21.3058	9.41614	5.86205	-3.85787	-3.34172	-5.77919	3.29715	-2.68504	2.92952	7.7263	-2.65564	9.6817	-2.11001
114	TCGA-AB-2942-03A	PB	-257.483	7.80593	7.07785	-5.3085	10.0103	-23.4169	-0.801138	5.71244	8.25635	16.3296	15.3618	-3.7479	-5.22872	9.68393	-6.43946	0.908185	-17.4386	-10.5278	5.87962
115	TCGA-AB-2948-03A	PB	-253.733	36.7597	4.87567	7.4937	-9.17983	7.66494	1.19821	-5.82329	-8.14893	-8.7134	6.13077	1.16948	-9.32779	-3.07011	12.0414	-6.58387	1.06454	-5.84337	2.18821
116	TCGA-AB-2988-03B	PB	-263.69	-17.6708	-6.18817	-12.7459	19.1989	19.7257	-21.933	-5.70445	12.7815	0.84562	4.1013	-0.872782	3.75458	12.6197	-5.79566	-2.13225	7.35389	-8.90837	-0.762885
117	TCGA-AB-2866-03A	PB	-254.464	40.2451	-10.0769	6.77504	-0.620511	4.25113	-7.60363	7.6831	-19.3607	6.39707	-4.87445	-4.02159	-1.4112	-3.89609	0.584322	-8.11879	-2.97544	9.84912	-2.30338
118	TCGA-AB-3002-03A	PB	-252.928	-2.32651	1.65664	14.1542	4.48867	-5.51703	23.593	14.4821	-11.648	13.4641	2.90587	20.7095	12.8028	22.6657	-10.0995	-9.95067	9.96716	4.74715	-2.30634
119	TCGA-AB-2973-03A	PB	-240.967	51.8035	28.372	-14.8782	-10.2616	-1.56601	-5.81657	25.8336	0.209474	-9.35747	-13.4452	-9.89628	-3.17847	-9.10687	1.62088	4.20555	1.29005	-7.20062	1.11929
120	TCGA-AB-2998-03A	PB	-256	-5.25313	-30.4648	-10.9233	-32.4058	-12.4373	-16.8475	-10.453	11.8015	6.056	3.41513	10.9734	9.85029	-5.86793	-8.77599	-4.39145	1.85273	-3.69769	1.0451
121	TCGA-AB-2898-03A	PB	-260.817	-8.17285	3.12387	26.8687	-14.087	9.18801	-7.55816	7.12096	-6.41007	-0.464663	8.56344	2.12674	-14.265	-5.28731	27.8783	-1.78678	1.12444	-0.249848	10.3011
122	TCGA-AB-2890-03A	PB	-255.39	2.45892	29.0526	31.1541	2.33189	-11.6748	-1.15663	15.0288	2.77612	3.78273	-12.0068	-7.76667	2.70646	6.49317	-8.22874	-1.61026	7.88915	0.333051	8.6658
123	TCGA-AB-2943-03A	PB	-253.713	-12.1855	18.5452	32.0847	2.06726	7.13523	9.69216	-4.37089	4.20535	-15.5588	1.88812	-4.15891	4.04934	-3.26053	2.20252	0.964596	6.89311	-14.494	-4.5503
124	TCGA-AB-2900-03A	PB	-256.457	31.8107	-15.3194	-9.8019	7.1276	5.36583	-8.64295	2.03968	0.633903	1.1515	-13.5271	13.2468	-0.881948	12.1835	2.14	8.74465	4.87096	-6.07812	13.2857
125	TCGA-AB-2929-03A	PB	-259.246	-13.4635	26.7265	34.0534	12.7486	8.0243	-3.5093	-0.380676	7.65051	-5.03111	-0.456247	-1.56683	16.3746	-10.3074	-0.207597	5.44916	-10.2461	8.84843	2.38491
126	TCGA-AB-2885-03A	PB	-255.778	-24.7287	13.2337	33.4089	10.8049	8.99666	-0.717316	-2.87667	7.1702	8.67113	3.67843	7.91957	20.5733	-11.3021	4.43116	13.058	-2.42228	0.536641	2.68531
127	TCGA-AB-2959-03A	PB	-252.672	-27.7301	44.8129	1.10946	2.1907	-7.55967	7.26234	18.4258	-9.58328	15.9556	-6.35997	0.981933	8.73164	2.44473	-10.1703	-16.1416	16.2626	-11.4035	-0.960551
128	TCGA-AB-2977-03B	PB	-240.818	36.9875	-48.1874	22.9139	34.2204	-5.96379	22.9611	29.1268	16.633	-6.15155	13.9805	-16.4927	-4.37228	-11.6214	9.80985	-15.8865	-5.78122	14.0309	-1.74148
129	TCGA-AB-2939-03A	PB	-255.864	-10.8224	-10.3251	9.98801	3.72906	-6.83693	-9.06052	-14.7954	-10.0654	-8.51335	3.91138	8.89288	6.49087	-10.416	11.9921	0.870554	1.3559	-3.6333	-7.26917
130	TCGA-AB-2915-03A	PB	-258.735	16.6147	15.8885	23.548	8.91432	-2.77058	-1.30074	-8.39123	17.0872	-5.13266	2.41545	4.79936	-4.26551	-3.95002	7.00407	-5.69941	4.91534	1.60175	-5.46067
131	TCGA-AB-2882-03A	PB	-256.875	-7.08727	16.5766	35.0823	-7.74109	1.44056	-0.777401	0.22323	3.54308	-11.1259	0.543532	-4.22058	-5.98543	4.03339	6.46107	5.47531	-10.8436	5.92403	0.726114
132	TCGA-AB-2941-03A	PB	-244.237	-11.1443	16.9434	9.89819	-8.81158	26.2717	21.5328	-22.3829	23.0735	-2.39616	-26.8446	17.093	-15.0849	5.40749	-8.56148	3.27614	-28.8696	-4.3653	4.34824
133	TCGA-AB-2996-03A	PB	-256.595	3.51238	16.0558	7.48268	-7.69772	0.157583	-1.91201	-7.3722	-3.21553	0.885982	3.53592	5.89354	-14.1061	5.61398	5.27968	-4.21242	5.5684	-3.85049	2.59003
134	TCGA-AB-2840-03A	PB	-256.281	-19.6553	-19.9988	-8.48575	-36.9188	-3.25353	-12.1553	-1.78226	0.144366	5.2026	9.85293	-3.67847	4.85045	-2.60346	-12.2389	-4.3368	1.16296	-9.05089	-2.31626
135	TCGA-AB-2858-03A	PB	-253.848	-21.4746	-8.67792	-1.0282	7.56567	-15.6067	5.88753	-10.9979	2.78352	12.3756	-21.0128	-21.052	-8.81219	3.49719	10.1194	2.27792	7.2896	5.7761	-5.22345
136	TCGA-AB-2865-03A	PB	-255.965	13.0748	17.1654	26.8814	11.8671	-12.0503	-0.885371	-4.13874	9.58021	12.3732	-0.24099	4.23276	3.19883	-0.507811	-2.32238	-3.00748	-0.0306566	16.1888	2.6837
137	TCGA-AB-2931-03A	PB	-257.914	-16.1333	-14.2481	1.16258	19.1727	18.3357	-25.5642	-1.32378	20.006	-2.36116	-4.87598	7.52079	-4.23028	-1.07633	-17.752	-3.16555	0.0103777	0.730978	-6.3543
138	TCGA-AB-2987-03A	PB	-237.141	66.35	31.1124	0.502925	-6.59891	-4.8661	23.215	20.8249	18.9474	-9.28799	-24.9527	-12.0243	6.75701	-5.74657	-16.5784	1.97947	-2.53579	13.5172	-8.99432
139	TCGA-AB-2971-03A	PB	-256.086	14.8843	16.041	-5.58703	-17.928	8.21753	-6.87339	25.7228	-6.75768	-0.573948	-2.34143	-7.74717	-8.34125	8.92816	0.792487	0.743731	-5.46399	-0.0621089	-9.5592
140	TCGA-AB-2861-03A	PB	-247.78	32.7846	-22.9219	-13.7584	-4.70109	23.8541	7.81476	-12.9591	-29.2501	10.9221	-16.8153	-5.67685	8.3942	11.914	-10.869	1.25462	-13.038	-12.1617	-3.56005
141	TCGA-AB-2938-03A	PB	-249.863	-11.0572	23.4782	19.5593	-7.53514	20.6921	27.5929	-28.8413	16.3913	-18.2063	-12.3451	3.05943	-17.9748	-1.67303	-13.6433	6.36148	-11.5458	-0.0895221	9.16398
142	TCGA-AB-2899-03A	PB	-261.503	8.45942	23.196	28.9369	-7.82499	1.19634	-2.52229	-2.2848	-20.2351	8.86001	7.3411	-8.68648	-0.369835	-1.21821	-7.35179	-2.27128	18.1167	2.06284	0.794425
143	TCGA-AB-2820-03A	PB	-250.59	-15.3133	12.9998	38.2538	7.9493	0.810785	-10.6943	12.053	-3.36281	12.8358	-14.2516	7.12479	19.2621	-9.05007	-2.36034	15.2887	7.57389	-3.66207	-8.71389
144	TCGA-AB-2870-03A	PB	-259.353	15.9862	6.71476	16.3137	3.82218	-17.8782	-16.0124	-12.8269	0.142825	14.17	15.177	1.32428	-5.55394	4.26422	-8.23679	2.75483	-11.1641	0.711565	6.99009
145	TCGA-AB-2810-03A	PB	-246.955	4.01562	-47.5175	-9.40491	9.5669	4.40976	29.2419	31.0231	-10.5289	6.64774	3.2926	12.2386	-8.88186	14.3854	2.95167	3.91508	1.49091	23.7496	10.0496
146	TCGA-AB-2805-03A	PB	-256.204	22.4249	38.4521	-6.7953	5.70109	-9.76626	-9.2042	11.0525	-1.14542	11.7241	1.20553	-1.45999	3.97576	-12.6335	-7.34435	-18.9135	5.34424	-2.73986	-1.45287
147	TCGA-AB-2843-03A	PB	-258.28	9.12557	12.1591	26.5474	3.35921	-1.57858	7.73528	-13.7782	-10.2902	3.9215	3.27803	-3.93018	-0.221899	5.85126	-17.3389	2.67551	14.4715	0.586679	10.0452
148	TCGA-AB-2813-03A	PB	-247.882	44.9584	10.0228	1.71998	-10.1804	-7.91044	6.87378	-5.53237	-1.43652	1.53469	5.45278	8.9382	4.21805	-9.59382	11.2069	10.1591	8.91048	-3.54253	-7.37591
149	TCGA-AB-2811-03B	PB	-228.03	59.0197	-65.5249	20.0498	38.7778	-8.73015	25.1504	23.7982	14.061	-5.07819	-19.0383	11.839	6.74351	26.5748	5.37321	-3.32076	9.72664	-19.475	26.6427
150	TCGA-AB-2908-03A	PB	-245.023	-2.67782	-9.68052	28.7936	8.26912	0.367563	25.4733	-6.6728	2.23161	-13.0933	8.10057	9.11667	9.04041	-0.713297	7.08262	4.5221	7.04972	-12.6506	-5.58104
151	TCGA-AB-2927-03A	PB	-252.846	12.7122	14.7418	33.0857	-1.14205	-0.236807	14.9942	11.791	-9.2773	7.90663	2.79988	-9.26684	4.9139	14.9751	-9.43076	-6.01142	9.85345	-2.19236	-5.0233

## Sheet: BEATAML
Amplitude (importance) of the of patient (k) in process α
Sample no	Patient ID	Sample type	Critical Points	l0(k)	l1(k)	l2(k)	l3(k)	l4(k)	l5(k)	l6(k)	l7(k)	l8(k)	l9(k)	l10(k)	l11(k)	l12(k)	l13(k)	l14(k)
1	BA2271	PPB	C3	-247.55	-8.39837	29.1142	-3.96616	8.84524	-20.1752	-1.59602	19.0416	-4.97555	5.16711	-7.09626	2.37024	-5.73423	4.01339	-8.48412
2	BA2675	PPB	C3	-256.241	46.6121	9.78931	-23.1622	9.38194	11.5167	14.0978	6.1772	-1.26077	6.02089	2.32978	-19.4708	10.8551	7.99671	6.26305			l values that exceeed threshold
3	BA2272	PPB	C3	-249.312	6.31801	28.3262	9.85006	22.5351	-6.99732	1.28674	-6.5948	-2.94674	-6.10124	13.309	-5.0702	13.4231	5.92231	-1.83193			l values below threshold
4	BA2947	PPB	C3	-242.471	24.9095	-17.5883	-8.65427	4.43913	13.2995	8.34699	-14.1279	-7.40111	13.0247	-5.26907	19.2824	8.41917	-15.9424	-8.69043
5	BA2978	PPB	C3	-242.307	-23.7798	40.0602	-5.4123	-3.28425	-3.35466	25.9736	2.68448	-2.83505	-10.6838	-3.06667	9.90676	-6.58302	-6.09196	-6.6821
6	BA2350	PPB	C3	-229.027	-98.0343	6.36699	-42.7201	66.9303	3.54152	14.2991	5.13078	-16.9614	4.96895	7.22037	-7.1803	6.30138	-11.989	0.0251722
7	BA2564	PPB	C3	-249.76	-19.6892	22.0132	-12.346	-6.10754	3.73188	10.1982	-16.7953	-1.12964	-11.5419	-6.90996	11.0124	21.1293	1.50936	-11.4952
8	BA2762	PPB	C3	-246.297	13.8825	-32.0789	9.0961	13.9179	-15.4099	11.0897	-14.6433	-2.57958	6.6603	1.61208	-8.07746	15.075	7.32247	7.34454
9	BA2944	PPB	C3	-241.363	43.0084	4.85948	-11.2056	1.08657	33.0888	-1.44933	4.5758	-0.0696971	6.4175	-10.4977	12.7308	-0.555476	-12.6078	-11.6482		NBM	Normal Bone marrow samples
10	BA2000	PPB	C3	-256.472	37.3739	30.8072	-5.08768	-9.40925	-19.0962	9.831	-2.95684	-1.76327	-27.0647	0.103242	-14.0775	11.0111	1.47923	9.2227		PBM	Primary blood derieved cancer - Bone marrow samples
11	BA2658	PPB	C3	-240.342	-5.5522	17.9206	13.3122	27.6463	15.7074	13.4142	-7.88828	-12.426	-2.28646	-2.40095	2.54584	-2.12634	-0.960193	-7.09617		PPB	Primary blood derieved cancer - Peripheral blood samples
12	BA2775	PPB	C3	-249.41	18.8385	19.7388	-4.07468	3.39513	-17.4753	7.11829	13.4491	-1.00722	11.1586	1.14539	1.27986	3.42236	11.2874	-18.1867		RBM	Recurrent blood derieved cancer - Bone marrow samples
13	BA3023	PPB	C3	-242.442	-2.49419	-45.4117	-33.2702	-14.8856	18.2097	-11.3442	5.03004	8.34656	20.3963	6.39702	-18.9149	11.28	7.8988	1.77613		RPB	Recurrent blood derieved cancer - Peripheral blood samples
14	BA2053	PPB	C3	-237.828	-36.2171	-33.6977	-25.6816	19.5519	37.964	0.767725	4.70467	16.8794	-18.0329	3.99325	12.8631	26.8515	5.13363	-16.6005
15	BA2148	PPB	C3	-226.828	-50.3318	-48.3785	-1.76182	16.3591	16.2052	-6.68018	23.6592	24.7829	-29.5661	-7.45653	-0.184024	21.3605	-2.96393	-7.58797
16	BA2733	PPB	C3	-244.05	-24.936	-30.728	-5.16256	20.4024	-4.95703	4.28296	-19.1534	-0.278091	-14.507	-18.1175	13.3996	18.093	-4.61853	-0.861189
17	BA2507	PPB	C3	-238.952	33.005	-27.9535	15.1201	19.9376	-4.89743	8.84728	-21.0507	-2.60241	-19.7994	-2.26066	15.1292	9.88838	-17.9261	-20.5309
18	BA3006	PPB	C3	-252.083	50.5176	-0.0905923	-2.6863	17.4531	-6.64483	13.1733	-1.61283	10.9904	9.80807	2.75587	-18.4484	6.03441	4.36858	-1.48183
19	BA2022	PPB	C3	-249.482	37.2055	12.9423	-28.8798	-9.7312	-3.18227	-4.27622	18.4995	15.7732	-1.62327	-12.9489	28.5028	18.6612	-15.4852	6.26824
20	BA2915	PPB	C3	-206.05	9.08382	-61.0797	-42.18	25.5087	18.4555	9.67154	0.53555	-51.0565	25.422	1.48334	-1.84828	9.90299	-25.5802	-5.04173
21	BA2501	PPB	C3	-246.056	29.8498	17.3602	-37.3927	1.30316	-7.24396	4.08133	24.1309	10.1518	1.70293	-26.1513	25.6493	16.0384	-13.6356	6.52346
22	BA2639	PPB	C3	-254.755	24.7543	16.6346	-0.0794943	-2.84542	7.6518	10.8102	-6.05597	5.16671	-21.3351	-9.80445	6.44489	17.127	-2.89521	-9.32526
23	BA2087	PPB	C3	-240.768	-17.3677	4.47521	-15.2854	20.7677	11.7247	-44.3096	-6.31276	-9.96601	10.05	12.5059	-1.61084	-12.0332	6.73033	15.8926
24	BA2806	PPB	C3	-251.127	33.7507	-19.2962	-4.508	10.1412	-18.7729	5.02062	-12.2768	4.3872	5.78264	-11.8745	-20.2439	9.09853	12.4537	15.2562
25	BA2584	PPB	C3	-247.238	24.9273	19.3231	24.7637	14.6291	-10.5448	-26.1112	-12.4283	-5.26819	1.06479	-5.46823	3.08232	-9.16975	-8.20469	2.69265
26	BA2653	PPB	C3	-246.079	13.4351	0.605009	42.4631	-17.8318	-4.20287	-7.09722	1.02098	22.1057	12.9459	-2.33145	-11.5149	2.13646	-15.7647	4.2386
27	BA2405	PPB	C3	-233.752	29.6505	-39.0262	27.0758	27.4487	19.9728	-0.81761	-0.664643	-9.30027	2.48402	-6.61633	10.9938	-22.5985	3.57451	-10.8799
28	BA2812	PPB	C3	-244.329	-19.5178	22.9025	-21.0969	-0.821689	-15.2414	17.318	-21.6288	-13.1391	9.71978	-3.27142	0.407733	-7.68768	-2.70009	-4.87457
29	BA2567	PPB	C3	-221.445	-61.1207	-15.2308	53.7078	16.6413	-13.664	-3.92228	27.4841	-13.9107	18.4268	-28.502	-14.5055	-6.6205	-3.32491	-5.32956
30	BA2570	PPB	C3	-247.633	-8.75191	-15.4663	-14.8484	3.38287	19.9801	2.34264	6.74442	-13.4548	-24.1184	10.7913	12.6814	4.35015	3.78028	-3.63981
31	BA2139	PPB	C3	-238.835	-52.8893	59.7115	-14.0236	37.8157	4.06451	4.64714	11.592	-11.5157	10.0683	0.426757	-9.8333	-2.07736	-0.973597	0.843781
32	BA2928	PPB	C3	-247.163	17.7969	41.5882	-36.1786	13.1988	-5.5033	-47.8409	-15.7938	-5.46888	0.288536	11.2674	0.910176	-13.2151	-12.4574	3.34278
33	BA2306	PPB	C3	-246.003	5.23277	7.3101	-35.7986	16.593	2.94834	15.0551	-17.1036	-13.602	-5.8693	-5.96911	16.9724	4.19781	-15.7402	-5.21325
34	BA2524	PPB	C3	-243.309	-35.9403	-24.1046	-23.1162	21.6555	25.2632	6.19751	-12.7679	8.80916	-7.51144	-21.8157	9.34631	20.4349	5.92206	-7.57234
35	BA3043	PPB	C3	-245.235	-22.2473	30.8637	35.0603	13.5363	-11.5435	13.6001	8.11652	-5.09353	11.1611	-2.1587	-5.49515	4.78467	1.51545	8.37374
36	BA2386	PPB	C3	-243.388	-2.66143	-30.4189	-2.29576	11.0795	-25.7155	-5.66387	20.5521	-5.23091	-11.6747	4.43665	6.93374	-2.78329	14.82	-1.13568
37	BA2109	PPB	C3	-233.527	-67.2457	-2.77877	-23.5555	-5.96536	-18.3463	27.8331	7.01446	-11.9229	-8.76124	-8.80652	1.07789	-8.21161	1.47388	3.96918
38	BA2311	PPB	C3	-244.443	-37.2255	29.8931	5.02753	14.9176	4.91708	11.2763	0.83825	-13.4572	6.51175	-1.91048	0.965258	-2.62455	9.53172	-6.03619
39	BA2688	PPB	C3	-242.626	-29.3458	-27.7874	30.0811	-18.9587	16.3257	-29.3709	13.8308	3.51546	16.8435	7.21892	-11.2942	9.56645	1.08218	4.62654
40	BA2856	PPB	C3	-220.329	-45.9625	-55.4632	3.94318	7.11988	12.2776	2.13342	38.7008	6.01674	2.36285	24.0231	-18.7081	10.2416	-7.81759	-3.80414
41	BA2956	PPB	C3	-234.042	-18.6522	-39.6242	19.2085	19.9059	-15.3976	-10.2394	-18.3571	-0.0822332	-25.586	-11.6958	3.57485	8.25891	-14.6677	-1.66774
42	BA2808	PPB	C3	-230.058	12.9499	-26.7222	4.94338	22.8675	14.6912	12.5792	-8.01889	5.96983	9.86728	-6.35139	-2.55586	-10.4028	-4.57262	3.20814
43	BA2260	PPB	C3	-247.492	-21.3377	22.8878	-23.9451	24.0669	15.6928	11.0403	-22.7741	6.30454	-4.61015	-7.15185	12.6047	22.7084	-11.0688	-16.1286
44	BA2836	PPB	C3	-244.974	7.47484	-23.2121	23.6195	9.5671	-32.0939	-4.5244	-0.972945	-5.19743	0.938209	-19.3376	-4.01904	-0.056262	17.0826	-2.42756
45	BA2714	PPB	C3	-254.233	19.6103	36.9968	2.98672	9.20075	1.80588	-2.60207	4.60389	11.0172	-4.9596	-10.9202	-11.6229	-3.17324	16.4793	16.0114
46	BA2035	PPB	C3	-244.523	60.9988	-25.7921	-8.33749	11.2885	7.44688	6.96944	14.0532	-8.30738	0.748481	-5.73398	-2.13633	-15.7134	-5.65576	-3.61283
47	BA2242	PPB	C3	-239.38	38.1058	-18.1449	23.3241	25.686	-45.9702	-1.87021	27.5934	-8.59084	4.02642	-2.78265	9.07706	-6.62585	0.439401	-19.3978
48	BA2772	PPB	C3	-248.652	8.44973	-21.7913	-50.7693	9.64162	-0.700501	8.47989	-6.09604	-0.0276088	17.242	20.5296	3.78428	2.57313	15.2609	4.69054
49	BA2742	PPB	C3	-249.723	-9.21618	47.5435	-22.5704	20.6396	3.47865	-9.30127	-4.78527	6.64613	-13.7318	12.0229	-1.58979	8.31479	1.11424	0.824985
50	BA2312	PPB	C3	-243.639	22.9009	-3.67511	45.7286	21.4662	-9.77086	20.3427	-1.93074	-6.52976	1.67241	4.25586	-3.5859	3.08198	3.96748	6.31841
51	BA2619	PPB	C3	-253.652	19.4955	18.945	9.85395	-20.9091	17.7103	12.1585	7.04384	21.2989	7.60749	-9.31789	0.169538	-7.71233	4.82357	-0.793999
52	BA2011	PPB	C3	-239.723	-35.0451	-18.0203	40.767	13.1295	-5.87104	1.70124	-2.41238	5.18305	2.9841	5.3607	0.710064	10.8468	-7.17488	-4.9727
53	BA2731	PPB	C3	-243.104	-27.6155	3.17362	1.5044	33.2859	-4.04788	9.68215	-9.76284	-16.867	-2.31497	-15.5021	-3.54005	16.8783	-6.6328	4.99353
54	BA2828	PPB	C3	-246.619	-14.7931	13.0858	29.4782	17.4892	1.13641	2.46767	5.34093	6.12808	-5.06285	-33.6883	-6.72732	17.3473	-1.53543	-5.47695
55	BA2600	PPB	C3	-246.05	-17.5465	-12.5021	18.181	13.2116	11.835	13.6289	-22.3497	4.99966	3.1491	-8.03127	-6.75279	-0.666949	4.44541	3.61265
56	BA2036	PPB	C3	-247.967	44.299	7.75122	18.6076	-3.29588	-37.2185	-14.5547	24.0987	7.86343	-0.448692	-17.9911	0.810999	-4.43903	3.53601	-11.723
57	BA2510	PPB	C3	-232.865	-3.2869	0.191171	-29.2743	28.4531	-4.91606	-43.5595	-24.5373	-16.8946	19.6189	-19.3765	-5.27593	-27.2818	-1.4605	16.3347
58	BA2456	PPB	C3	-239.569	-54.742	-16.4344	-2.46251	23.0723	-13.2104	-36.7669	-1.99404	3.11134	0.170772	7.68091	6.58212	0.462179	-5.95395	6.50485
59	BA2442	PPB	C3	-254.345	33.3828	10.4278	-19.7565	0.912796	3.33721	20.1718	-1.75407	5.85632	1.53281	13.2155	-3.48528	10.0442	5.30039	6.04929
60	BA2425	PPB	C3	-250.394	20.8372	-1.47341	34.9091	-21.7925	-11.1725	7.00343	1.03781	20.5189	0.97371	-9.08196	-13.6744	-5.17396	-12.4743	-1.08878
61	BA2101	PPB	C3	-243.875	0.398712	-9.54633	63.6676	15.7025	1.61108	-19.4463	-1.74615	-5.67882	5.52748	-4.77986	9.85485	11.3647	-3.00613	-6.29648
62	BA2868	PPB	C3	-252.821	37.5233	12.4144	-4.21443	6.45793	15.4658	11.1309	12.1301	-36.188	1.07993	-21.3848	-14.8701	9.76688	-4.08652	8.93144
63	BA2047	PPB	C3	-247.857	27.3183	7.32974	-16.0893	-3.29168	-27.6062	2.14887	16.2516	8.50237	-6.11133	-10.185	26.5331	13.9341	-16.4823	10.4665
64	BA2095	PPB	C3	-249.665	39.4201	10.8799	-27.9443	-11.2538	-5.22567	-9.74849	18.3067	12.1789	0.122752	-27.5292	25.1538	12.9157	-14.1887	14.2614
65	BA2132	PPB	C3	-245.989	4.9012	-25.4686	32.9445	5.58922	-19.2562	-3.74394	-8.93486	3.98707	-8.43265	-3.33453	-2.39225	3.59153	-1.1844	4.22356
66	BA2479	PPB	C3	-232.674	-16.0391	-32.1977	63.4201	8.74824	-5.47413	-39.2579	23.2214	-16.4394	19.711	-21.2727	-7.79454	-3.42789	-2.50534	-0.0524919
67	BA2505	PPB	C3	-244.422	-5.83586	-11.4894	27.7478	16.8555	11.3687	2.33616	-9.99484	9.67868	15.468	-24.234	-8.56445	3.92085	9.96816	5.96301
68	BA2876	PPB	C3	-238.34	-51.5281	-38.2879	26.0224	23.2639	23.2938	-22.0501	9.65428	-9.80166	20.3714	5.88788	12.6498	14.3823	3.48525	9.04049
69	BA2511	PPB	C3	-237.651	-27.6746	-30.904	50.3764	0.156661	-10.934	-9.14578	-0.480432	3.98865	12.535	-8.51508	-1.25844	5.57441	-2.18137	-3.29012
70	BA2751	PPB	C3	-248.744	39.6183	14.6683	21.5747	18.0247	8.05341	0.624096	-12.1065	-7.1869	-32.6787	-3.01949	-9.23841	-3.28499	-9.46358	-2.47739
71	BA2525	PPB	C3	-228.969	-22.5437	-48.8047	46.7308	13.6081	18.7579	-51.3005	29.7908	-23.7707	13.8509	7.45424	12.2197	-4.4888	-7.28321	9.76828
72	BA2175	PPB	C3	-233.44	-45.2084	-26.2384	-26.2095	-32.2907	-18.4034	25.2161	-8.35539	0.154604	-1.10852	-3.82609	2.41709	-15.6798	-19.2394	5.85324
73	BA2512	PPB	C3	-238.685	-38.5427	60.1185	-5.80219	32.1626	-9.83009	3.49039	9.74508	-8.17334	-6.92414	5.6345	-6.73803	-2.1545	-5.50294	-6.39101
74	BA2455	PPB	C3	-244.097	-14.1632	14.6963	-1.24593	35.1929	-30.2818	-31.9583	-21.3155	4.35814	1.32131	14.1707	3.12766	0.936714	-11.0558	5.35847
75	BA2645	PPB	C3	-238.277	-22.1574	-54.9296	7.61868	15.3365	19.227	-10.1307	12.6734	-4.44868	7.10132	2.86151	8.18477	11.8966	7.17131	5.02918
76	BA2454	PPB	C3	-241.078	45.3681	-5.67908	6.52161	10.5841	32.8597	13.1465	-2.88141	2.78567	-4.58583	8.22049	-3.13435	-23.2192	-25.1201	-4.09436
77	BA2621	PPB	C3	-243.234	-32.0607	9.39532	13.4536	3.99608	-15.721	26.3177	-7.04706	-4.18983	6.16181	-4.24601	2.89806	-10.9341	-0.352231	-2.99502
78	BA2325	PPB	C3	-239.116	-57.0368	40.4296	-16.394	28.724	13.2945	5.0126	7.49582	3.91615	19.44	-9.59275	-13.2709	11.7059	6.03954	-2.88279
79	BA2682	PPB	C3	-247.571	3.44579	-4.1145	13.0465	11.2415	-15.7327	0.423735	-13.5953	-6.07316	13.4643	-18.8013	-4.97948	6.44623	15.273	5.97703
80	BA2162	PPB	C3	-252.258	12.7673	16.8091	27.6049	-5.98545	12.2437	16.0666	-4.62876	10.2619	0.487646	2.8682	2.45724	-10.5907	7.54747	4.63929
81	BA2935	PPB	C3	-244.957	-17.4905	-2.51159	-0.455655	22.9592	-15.7896	1.5403	-21.967	-2.73881	-4.19287	-1.45884	-5.51861	7.50622	5.65928	5.27952
82	BA2871	PPB	C3	-247.858	-7.12378	-0.760375	27.0037	9.44512	19.2169	-8.26655	-10.0296	-0.776747	3.52784	-9.47852	7.8322	2.99793	-1.34643	-4.02731
83	BA2538	PPB	C3	-244.056	3.60968	-35.2177	19.3503	10.0456	13.3445	2.1262	-8.89461	-6.74131	-9.70158	-32.9192	-15.0745	-24.5989	7.01327	-12.0571
84	BA2984	PPB	C3	-239.715	36.0183	-15.4851	5.03956	11.2132	-42.5796	-2.31798	13.9314	-2.78445	-3.28606	6.8893	14.9991	-1.38184	0.260631	-28.853
85	BA2747	PPB	C3	-242.507	43.7146	-29.5464	-22.1065	29.9918	-2.86527	15.9164	-3.9994	2.19347	10.9885	-3.7813	-0.485992	0.0990017	2.75971	-2.81547
86	BA2906	RPB	C3	-245.849	36.8611	16.8799	1.05221	18.9952	-18.305	-35.1435	-14.7941	-9.92164	-28.7853	4.73625	-1.54807	-11.6863	-15.0842	2.30231
87	BA2248	RPB	C3	-239.334	39.6952	-41.643	-2.97597	17.7886	-7.99321	21.2971	-16.5821	6.67509	14.1457	3.93314	-9.04104	-3.2648	-3.62616	16.9308
88	BA2911	RPB	C3	-245.859	61.6898	-4.94953	-14.1163	26.1698	-10.2808	13.5063	28.878	-12.577	-6.58932	8.33124	0.942957	-12.9717	8.12599	-14.7967
89	BA2723	RPB	C3	-237.811	-38.9329	-49.8957	20.4096	-5.23175	2.66016	5.38682	12.1512	12.9856	-27.1581	10.218	-1.97497	-4.15765	-10.5839	5.52199
90	BA3073	RPB	C3	-248.068	52.087	-28.0245	-20.3826	10.0459	-0.0450107	3.77581	-10.5194	15.1173	2.83136	12.0645	-15.494	3.04097	-7.14182	6.11878
91	BA3025	RPB	C3	-249.93	63.4911	-7.50777	-14.0002	1.80191	30.6015	10.3535	12.547	-34.9399	4.13859	2.9859	-11.0659	10.3017	-23.036	10.849
92	BA2726	RPB	C3	-234.391	-37.7798	48.4614	11.8214	25.0682	-14.7968	-11.7451	9.8625	-0.38723	2.66319	3.45369	-2.33721	0.398259	-19.9619	-3.38268
93	BA3076	RPB	C3	-206.734	-117.677	-21.5883	-31.8802	1.11767	-10.9235	24.2625	26.8651	0.830291	-14.2052	13.9833	-8.01445	-11.9993	-16.9531	-1.46283
94	BA3077	RPB	C2	-236.476	-23.371	59.1845	-30.3338	22.4027	-21.3184	-19.2169	10.9818	15.7406	-9.71239	4.86561	-8.35415	-16.5088	-25.2842	-0.912824
95	BA2882	RPB	C3	-246.678	-34.6053	31.1471	18.302	22.3261	16.3299	-2.29479	-5.02907	2.30344	16.5801	6.01468	3.69647	13.6555	-0.819375	-0.0367345
96	BA2339	RPB	C3	-228.744	-89.9941	-4.66009	-29.3457	49.8071	-4.61084	2.488	5.77923	-5.13746	14.9177	-0.840702	-8.99843	-6.54248	-13.139	6.30253
97	BA2786	RPB	C2	-241.115	-7.15707	25.8751	-50.1668	5.37672	3.40471	-16.822	-24.1101	8.38361	16.1471	14.7159	7.33339	-10.0027	-11.8327	-5.30384
98	BA2334	RPB	C3	-242.671	21.6739	-26.5869	23.8456	16.7504	-25.4658	22.3119	-12.409	8.52627	16.5181	1.15668	-4.01563	4.14446	-2.77472	14.9831
99	BA2939	RPB	C3	-244.833	42.739	-34.8982	-7.75163	34.5666	-6.83833	18.8451	0.310368	-7.21311	6.08151	-0.637293	-14.34	4.7542	10.6278	5.37519
100	BA2727	RPB	C3	-236.44	50.4857	-19.608	15.9279	16.5151	20.1171	8.5653	0.583698	6.62542	5.38984	3.71114	-8.86104	-15.4286	-10.2	1.11526
101	BA2822	RPB	C3	-251.354	39.1571	11.1494	-10.2037	-10.5458	29.1457	5.83717	1.01211	18.7705	-7.44287	-2.74081	1.87476	-27.8338	-14.2898	20.5714
102	BA2169	RPB	C3	-244.151	1.25281	-41.878	30.668	4.91695	7.84774	-3.17388	-13.3706	16.122	6.80683	-7.0734	-3.15785	-2.36827	-2.98399	12.0343
103	BA3064	RPB	C3	-249.282	15.2139	34.0742	-9.9977	11.0047	6.81419	10.734	-3.75082	15.2249	8.87318	4.55072	2.35431	3.71579	3.08445	1.90404
104	BA2019	RPB	C1	-240.676	31.3995	6.14182	18.5189	-37.0332	-2.20591	-24.7558	3.44641	20.5775	0.452813	13.8636	-24.6384	4.63061	-34.1699	-15.4035
105	BA2218	RPB	C3	-216.151	19.7315	-52.2145	-43.574	12.7379	8.8842	9.48305	-3.96891	-9.64754	22.087	21.3558	4.72759	-7.13447	-8.21498	-10.9449
106	BA2705	RPB	C3	-243.413	-13.7512	-31.6061	21.6508	23.5356	9.2967	1.34884	3.01502	19.639	1.75769	16.8779	-2.52517	16.1921	8.94136	19.1779
107	BA2765	RPB	C3	-234.42	-31.9347	38.0759	-6.76895	-13.7095	-6.48071	48.8263	18.2062	4.58983	-5.00372	2.3418	-7.94581	-15.4652	-14.0965	8.49612
108	BA2282	RPB	C3	-238.078	-39.0532	29.2177	44.0736	26.2868	3.61229	-0.761859	15.466	-8.66081	13.7089	-4.7659	-1.87675	6.38987	-6.54152	-9.85513
109	BA2589	RPB	C3	-230.898	-48.1001	-58.6094	-4.03865	4.79962	13.431	3.09525	23.6811	10.1966	-13.9627	2.29242	-2.42321	-1.04104	15.7245	2.5185
110	BA2348	RPB	C3	-234.226	-76.1109	-4.76461	-9.34315	9.72037	-13.6795	25.3262	-14.6147	-1.08538	5.10404	3.45613	-2.90022	5.94107	-5.24626	4.75076
111	BA2950	RPB	C3	-241.944	6.73952	-8.38417	19.7264	22.3678	14.4916	10.7673	-21.6365	3.16963	-0.977187	-5.09111	0.277653	-0.81577	-3.97108	-12.4628
112	BA2657	RPB	C3	-249.353	-17.2059	36.5618	-1.23117	3.90191	18.0005	15.3354	-7.8577	18.7287	1.6111	-1.56236	2.5963	-4.60732	-4.96824	3.34144
113	BA2450	RPB	C3	-251.154	46.6479	5.241	21.5576	9.38519	-0.172123	13.5631	14.5079	17.6779	9.37644	13.2444	-12.3279	8.44827	-7.17173	6.24679
114	BA2824	RPB	C3	-247.619	53.8961	4.84392	-7.57374	7.20508	-3.7308	7.9701	13.8643	14.9645	3.41926	20.3975	-3.34459	6.73044	-6.29129	5.23189
115	BA2994	RPB	C3	-248.494	39.932	-27.911	-24.3927	12.4339	-1.65106	9.54936	-0.256871	19.9022	19.9444	6.27989	-11.1492	8.01615	-5.64646	-1.15337
116	BA2168	RPB	C3	-240.3	34.5053	-35.1349	-3.45291	24.4988	-5.36621	15.2151	-7.81869	5.77161	30.2702	-7.81255	-6.84423	-2.62895	-3.94378	3.14035
117	BA2418	RPB	C3	-241.378	44.93	-35.2951	27.2684	25.7324	-11.6508	2.6527	-16.1632	-0.809045	14.152	13.5334	-1.88314	9.52165	-4.06778	10.036
118	BA3070	RPB	C3	-241.791	-19.0699	27.9484	31.0713	7.62219	8.50451	11.9227	21.304	2.15424	12.6002	0.195819	-9.65029	9.03226	3.76364	-6.29979
119	BA3071	RPB	C3	-250.299	43.4009	2.98623	-0.733128	12.2062	-30.4007	8.08724	21.7705	6.01573	-8.71935	11.7635	2.77812	6.06628	3.74011	-14.0476
120	BA3072	RPB	C3	-249.46	55.9521	-7.18268	5.5327	19.3216	-17.4805	9.39258	29.2702	1.41401	1.52834	8.48779	-2.02367	6.1717	1.61067	-5.06298
121	BA2502	RPB	C3	-253.051	-9.21671	26.0769	-15.2052	11.0826	2.81964	4.5185	-10.0763	6.59646	-15.7085	-7.26229	-6.9677	-1.15877	11.8113	0.541451
122	BA2441	RPB	C3	-249.507	36.8879	6.83943	7.73729	0.834499	30.6864	12.4371	-3.63254	13.8393	-13.2008	-3.64999	-2.37655	-18.2246	-4.66047	-3.51825
123	BA2850	RPB	C3	-232.265	28.111	-24.8059	-10.9388	27.3355	3.1243	16.34	-5.88794	5.58701	23.0975	9.30176	3.42023	-4.34186	-0.205851	-5.33184
124	BA2993	RPB	C3	-242.168	33.3091	-21.8727	10.5482	29.6051	0.085359	17.8532	-3.67173	5.6834	22.423	2.09945	-2.58702	-2.15638	3.73532	2.00921
125	BA2526	RPB	C3	-226.714	19.0223	-54.3455	-14.536	27.6308	16.8304	-5.31946	5.87468	-7.45397	23.0554	-11.4755	12.4879	-16.0633	4.73521	-4.81787
126	BA2842	RPB	C3	-234.583	-81.6534	-16.2369	9.17574	5.81198	-6.07108	9.01193	-1.8099	3.40986	1.33266	7.8748	3.1165	2.31006	-11.2424	4.76915
127	BA2701	RPB	C3	-244.859	-20.923	-8.06572	22.9201	19.3626	-5.27959	14.7215	-20.2937	17.7277	6.82887	-5.45776	2.22225	-3.94239	-0.0150457	12.4424
128	BA2079	RPB	C2	-224.478	-69.8405	31.1722	29.6627	18.7504	-4.35286	25.749	18.9725	-0.669843	10.7951	2.70867	-5.70069	1.69684	-14.8397	-10.3169
129	BA2802	RPB	C3	-251.214	17.8382	-14.4398	28.1594	2.45564	4.26458	14.8247	-10.2881	9.58063	-7.59978	-3.44499	0.800371	-15.8206	-12.4974	11.3361
130	BA2427	RPB	C3	-236.508	-44.7454	-36.1951	-4.22315	23.3819	29.8339	-7.6445	-14.678	3.35904	8.53199	-8.84417	20.8208	21.282	3.11091	1.7478
131	BA3027	RPB	C3	-234.598	-52.9869	-13.4076	47.2267	2.00972	-19.9918	-6.77088	2.95985	-2.19342	9.0698	-26.9259	-11.0724	1.48913	4.11508	3.36743
132	BA2249	RPB	C3	-252.827	24.1224	32.4142	6.04985	9.10887	15.0435	1.47143	8.92766	18.0353	2.63304	7.13443	-7.1995	8.85881	10.6243	2.40498
133	BA2579	RPB	C2	-243.445	0.88553	15.2045	62.9693	13.4782	11.0983	-18.9375	15.7131	-8.11479	8.52091	5.2383	3.0283	5.45723	-2.52779	4.13015
134	BA2829	RPB	C3	-252.835	24.6519	15.2474	9.21683	6.76287	4.76198	19.0613	5.58494	23.1682	5.77032	6.67687	-10.2367	7.91493	9.68586	-3.33274
135	BA2480	RPB	C3	-249.735	31.8687	4.5046	20.6864	8.53968	-20.9839	-6.23191	19.4592	12.4785	-0.427556	8.31686	7.97636	8.06716	7.71654	-2.31685
136	BA2003	RPB	C3	-243.434	11.6545	-35.0446	-7.19762	20.0411	-20.866	18.6139	-10.1373	13.899	16.4396	5.8188	-11.737	12.0105	-2.38586	-7.02624
137	BA2463	RPB	C3	-238.555	-24.4435	-0.466883	-25.0933	25.5681	-8.63676	-31.3451	-13.5251	18.1069	2.8634	-3.16927	-0.135159	-12.0544	-19.9999	-3.51423
138	BA2737	RPB	C3	-240.123	-21.4688	3.45746	-5.13141	30.5783	-22.2115	-29.0351	-22.8504	-0.519634	17.8769	-2.09824	11.4945	-10.9105	-15.9474	5.73046
139	BA2423	RPB	C3	-239.435	-57.2414	11.1193	14.9305	38.839	18.2723	-8.94302	-1.40991	-3.04526	16.2456	-31.416	-11.2592	-3.2162	12.668	1.44282
140	BA2787	RPB	C3	-225.164	-74.9328	35.6598	7.87019	7.18332	-13.468	43.6639	17.3203	-18.7752	7.7868	5.41594	-8.64696	-7.34115	-15.6758	-9.94258
141	BA2903	RPB	C3	-217.826	-83.2743	-4.82871	15.4926	2.63221	-30.4771	38.0758	4.07346	-0.805567	-2.61613	-2.2115	-6.57132	-13.4331	-20.0406	-1.64765
142	BA3059	RPB	C2	-231.991	-61.1075	-24.2369	5.82079	-16.8386	-25.4559	1.62267	4.10567	-4.70044	12.6572	-17.8258	-6.31525	-19.4207	-1.57334	14.519
143	BA3067	RPB	C2	-247.213	31.784	16.6399	23.7	-5.71135	18.2518	-7.50388	10.9083	22.1851	18.0269	3.0045	-5.42224	1.96902	-14.6812	12.5929
144	BA3068	RPB	C3	-243.777	43.7674	6.78765	3.04738	-13.1192	15.5344	-3.82356	13.1307	20.5132	20.9239	0.922584	-11.096	-7.08042	-23.9729	5.43182
145	BA2209	RPB	C3	-233.389	-28.117	-58.4023	18.9832	-2.15514	20.9773	-6.08262	17.7636	-12.8796	-28.1309	8.2512	0.803185	-17.622	7.11448	-14.0604
146	BA2904	RPB	C3	-253.586	10.9782	13.0629	11.8963	8.65096	14.0805	15.1906	2.86577	9.33262	-11.9123	-10.2211	1.68332	21.6437	-5.32147	-14.3957
147	BA2494	RPB	C3	-241.722	-15.9	-36.458	30.8627	-12.7603	-8.78479	-13.1152	2.09379	9.71676	4.63786	-17.3184	-22.7412	4.91084	-8.31477	6.68056
148	BA2712	RPB	C3	-240.676	-21.9318	45.9613	-44.4248	21.1128	2.10359	-26.1135	-8.77464	8.59375	17.3927	2.50558	13.6016	-12.3502	-10.8907	-0.873694
149	BA2240	RPB	C3	-251.45	57.6756	8.39284	-0.00571714	19.1258	2.39499	12.3553	11.7457	16.3006	-8.91648	11.6051	-16.0968	4.12703	3.16447	5.49973
150	BA2229	RPB	C3	-236.396	-15.2593	-47.3644	35.0568	14.5419	22.116	-17.2686	21.9299	12.0562	-19.248	-4.37021	-4.48565	-4.91104	5.11704	2.89943
151	BA2776	RPB	C3	-248.887	66.1558	4.48404	-5.39903	-5.44965	-15.5734	-9.52357	15.699	13.5496	-6.75531	11.4069	5.57417	-4.84705	-3.35562	-15.9306
152	BA2347	RPB	C3	-230.07	-101.004	-6.24976	-11.4681	29.9982	24.6035	8.87868	14.4318	-4.14111	1.61948	4.35477	-0.391242	3.01763	8.41685	-5.29853
153	BA2470	RPB	C2	-245.418	25.5048	-7.05549	13.8517	-10.3391	1.24733	7.90286	-11.2584	5.3753	-4.96262	4.95563	2.44499	-16.2523	-16.7707	-7.11077
154	BA2735	RPB	C3	-237.228	3.84102	-52.1556	4.01919	19.4055	-4.22597	15.4344	15.2924	2.63047	-24.2541	20.4335	-14.6754	-5.42613	9.45253	13.0492
155	BA3029	RPB	C3	-243.971	18.1818	-53.1942	7.3832	12.5451	-29.5188	-2.76991	-0.755044	20.9226	-1.60373	1.58263	-10.5879	8.38714	-2.67534	15.4768
156	BA2814	RPB	C3	-246.568	-4.42338	53.1504	-26.1044	17.4297	-17.345	-28.3484	-9.77147	-1.72406	-4.71836	9.26901	1.0763	-11.2459	-16.4492	6.79707
157	BA3053	RPB	C3	-248.268	61.963	9.05517	-18.281	-7.83175	-1.40305	1.62802	23.9226	24.5012	9.71681	-11.4805	-23.5693	-8.03748	-16.8193	0.131465
158	BA2483	RPB	C3	-245.454	26.4181	28.3626	-5.26609	15.7897	-4.35842	-14.3108	-5.07881	9.7824	0.522494	6.00231	17.5044	-6.82309	-4.20747	8.3428
159	BA3002	RPB	C3	-246.326	26.8087	39.4497	-6.19522	13.6659	-8.72266	-17.0496	2.27692	13.3626	-12.2736	-1.94317	7.09301	-13.6972	-3.88034	15.2895
160	BA2032	RPB	C3	-245.208	22.1895	-48.8473	-10.9561	27.5148	-1.63058	6.82082	7.20844	21.9924	2.3085	18.499	-18.001	8.64767	4.44282	15.7997
161	BA2245	RPB	C3	-248.097	60.6768	-0.99781	8.9374	5.50063	35.6254	4.47156	12.4367	7.92818	1.02216	7.06947	1.80298	-22.3973	-5.75283	12.346
162	BA2951	RPB	C3	-246.312	37.852	-3.81644	9.56823	4.85168	21.1052	20.0838	-17.4022	8.63098	3.53261	15.6677	3.17022	0.985677	-9.56327	-7.4135
163	BA2595	RPB	C3	-243.368	-7.80671	-27.7641	-26.3743	14.5696	-2.15934	1.6331	0.107632	-5.97334	-5.24192	2.9552	15.3005	-1.04009	3.61266	-4.58995
164	BA2697	RPB	C3	-231.642	-38.6648	28.3345	19.9087	27.9515	-18.4351	28.7817	-0.871392	6.00159	0.777092	14.3429	5.93784	-6.13267	-9.41348	-13.1904
165	BA2552	RPB	C3	-242.819	42.629	-40.0407	-10.1639	20.6043	-32.0672	-5.6845	18.9009	-0.775611	2.03684	9.1598	9.20197	-3.1559	4.32508	-18.3885
166	BA2948	RPB	C3	-240.649	-40.76	-10.2056	24.081	-14.9834	5.42512	9.40516	11.2544	-5.70722	16.7065	-3.67237	6.61687	-8.25575	-2.36001	6.71289
167	BA2244	RPB	C2	-252.975	18.368	37.6447	-11.9595	15.517	-12.4397	-2.50405	4.5974	5.67479	-20.4912	21.2745	-3.48903	4.20866	5.03224	0.622225
168	BA2695	RPB	C3	-235.521	-58.9968	-22.7176	-10.2322	24.0057	5.42982	-8.34406	-2.43529	1.19536	-8.03202	2.7144	7.99528	3.4684	7.09094	6.81007
169	BA2034	RPB	C3	-241.451	55.9125	-2.38473	-1.56167	8.1871	30.5858	10.7043	22.8996	-6.62052	10.0287	8.94221	12.6763	-22.48	12.0028	1.92359
170	BA2089	RPB	C3	-245.158	-35.0072	52.9514	-37.3387	8.98104	20.7922	-0.564704	20.2237	1.53313	-8.99647	5.14834	1.83948	-16.7846	2.52028	-11.6015
171	BA2195	RPB	C3	-248.976	-26.4556	-23.3899	4.69814	-14.2346	2.02057	11.1196	-6.0313	12.6328	-0.752213	-6.4211	-3.6616	-8.01833	7.40347	-0.161253
172	BA2707	RPB	C3	-244.567	-7.66931	-10.5136	-2.8048	20.6235	16.5052	-10.9658	-23.6943	-9.15898	-11.8099	-10.3203	4.59021	-15.9436	0.672927	-8.07881
173	BA2832	RPB	C3	-249.95	23.7342	6.9816	18.0069	-12.8417	-8.7238	6.14329	-1.08096	8.53063	6.84911	-8.28119	17.8897	3.05106	-5.04052	10.486
174	BA2860	RPB	C2	-252.39	-9.50416	16.0254	15.433	-21.8668	27.378	7.05411	-4.35004	15.6506	19.9825	3.90707	3.15706	-0.906578	1.26124	-4.81059
175	BA2721	RPB	C3	-249.858	-5.57635	28.8083	22.3046	-0.558099	14.1241	23.9634	-9.24984	-0.20119	-2.36088	7.22623	1.60456	-3.34548	-0.6137	6.00748
176	BA2417	RPB	C3	-237.355	-23.78	-9.79886	-46.8743	15.45	-26.1593	-34.962	-14.03	-0.613835	-0.878649	7.18219	10.4275	-15.8996	-8.29092	0.333146
177	BA2921	RPB	C3	-240.644	7.40329	-34.4668	-10.4954	13.9593	22.9918	3.69368	-11.3984	13.1148	18.9855	-2.71315	19.287	-15.2223	3.80326	21.3927
178	BA2809	RPB	C3	-237.352	45.3601	-3.93013	23.4635	26.2607	22.6578	12.0398	3.70148	-3.3474	-0.22678	16.6321	4.32796	-24.7297	-11.2984	4.07299
179	BA3010	RPB	C3	-242.543	-15.9604	20.361	-13.8028	2.71265	18.3756	20.2009	-16.8645	-11.9367	12.5504	2.11279	8.47417	-10.9288	10.347	-5.58313
180	BA2499	RPB	C3	-242.988	-8.50484	-29.4398	-6.79884	-13.1951	10.4933	10.1898	-6.20525	7.91662	3.90028	14.8277	18.6489	-14.7356	13.7379	10.2821
181	BA2344	RPB	C3	-251.129	25.8109	2.47054	-20.1591	-3.7278	15.5018	21.2396	-17.305	1.0819	5.71791	-6.66474	-8.43332	0.981867	5.03648	-5.81989
182	BA2308	RPB	C3	-244.188	31.9301	-36.6295	39.3354	6.1248	-6.97728	6.85663	-25.5819	13.5586	-4.02358	6.76241	6.52852	-4.31814	-6.44875	4.61055
183	BA2033	RPB	C3	-228.379	-75.0195	-17.9346	-17.9322	-12.0374	1.92793	3.21312	0.798177	20.281	5.41136	-12.6328	4.68589	-7.63525	-0.538285	-4.82103
184	BA2134	RPB	C3	-242.175	-21.8338	39.4	13.7668	17.3217	9.99432	9.36032	-6.21763	13.7176	5.18927	-2.82312	-1.29185	-5.45327	8.74201	1.36543
185	BA2769	RPB	C3	-244.491	-28.179	-8.57771	5.46787	-1.58939	-0.710491	21.6924	-15.8764	-16.6146	6.6004	-7.04886	1.78599	-3.53058	4.63149	2.19822
186	BA2623	RPB	C3	-251.816	22.1723	3.58235	2.13719	-0.535031	11.5316	12.0758	-15.8024	10.3962	-15.4361	-12.4794	2.84001	2.03955	1.15179	-18.4399
187	BA2277	RPB	C3	-251.561	38.4416	14.3134	5.88171	8.47527	-1.93961	-9.16214	16.6568	-2.55818	4.55973	0.424567	-2.98957	5.28752	10.9099	-5.29098
188	BA2280	RPB	C3	-250.14	44.7209	10.7219	-3.54721	12.1349	-9.24473	7.74774	20.8904	17.8546	3.70793	3.6771	0.620636	3.36158	5.13985	-12.5132
189	BA2801	RPB	C3	-229.241	-38.8423	-5.99571	-7.08652	-20.159	-29.025	37.8656	-12.3935	-1.52263	13.0852	7.52582	4.3971	-23.32	-10.2577	-6.75247
190	BA2830	RPB	C3	-236.434	23.604	-27.5084	-15.0077	14.5394	15.101	10.4525	-20.2557	4.7017	-6.10195	-3.45241	15.9385	6.08184	-20.2838	-18.0969
191	BA2670	RPB	C3	-228.677	-62.4046	-11.8392	-3.5561	32.5567	12.9292	22.7348	18.4633	3.33213	-38.4415	6.63377	-16.2478	-3.8028	4.82153	-2.64102
192	BA2375	RPB	C3	-249.541	8.73705	19.3789	46.3305	-0.935573	10.6707	2.17287	-7.94689	8.0596	-16.0997	4.38031	1.85364	4.29131	-6.84014	-8.15552
193	BA2133	RPB	C3	-231.319	-52.9006	-34.6785	52.9987	18.4453	-18.4496	-11.0953	14.0426	-16.5573	2.00759	11.3646	5.7023	3.23403	-9.49301	-0.540086
194	BA2100	RPB	C3	-238.777	-34.1315	-53.031	15.6817	19.4716	-5.30721	2.13772	-12.8867	-3.71391	-28.1711	15.2897	-2.16971	4.73949	-5.02942	13.0825
195	BA2817	RPB	C3	-234.047	-31.6565	-28.6554	25.6229	16.3636	21.8863	-25.8804	20.3145	3.26212	-26.1477	9.97587	9.21794	-6.68971	1.23009	-5.44917
196	BA2394	RPB	C3	-247.538	15.1562	11.1464	30.5932	19.9096	4.66442	18.5064	1.38727	-0.947841	-19.0821	-9.11871	-7.56296	-9.59046	-12.5076	-15.8033
197	BA2934	RPB	C3	-220.085	-71.4196	-5.0475	48.7041	23.3176	0.960138	9.32589	31.8865	-17.8979	23.7028	-4.60295	0.501787	-4.41293	-12.9754	-9.23753
198	BA2636	RPB	C3	-244.719	-2.66362	-13.0394	14.1345	-8.34324	12.8087	13.2675	-15.6601	9.1822	25.9192	9.37805	8.72772	-5.82981	-5.65889	8.70502
199	BA2852	RPB	C3	-234.49	-37.6821	-36.0153	37.9146	19.9995	22.941	-12.0132	6.59463	-6.62479	28.9788	-0.753643	11.2469	0.582983	-1.10694	-6.01586
200	BA2634	RPB	C3	-245.694	6.01537	-4.71818	40.4516	25.3254	-3.45931	18.0141	-18.7887	13.1108	0.356406	4.68232	6.93282	-3.87313	-15.2512	8.33391
201	BA2094	RPB	C3	-245.274	2.34378	46.6801	-13.1608	6.90023	-7.82708	-30.937	5.84525	-5.71383	9.97018	-18.0482	-5.02098	-22.4038	0.612665	5.59361
202	BA2421	RPB	C3	-247.775	-42.9598	15.1941	-29.0772	12.1325	10.5251	-12.2877	5.47039	9.14758	-4.70971	1.64021	-2.02623	-8.55126	5.50484	0.626049
203	BA2758	RPB	C3	-241.762	-24.425	9.21519	41.6738	36.7136	3.39133	-9.51799	-4.02985	-0.0185322	-1.8386	3.00792	4.78522	3.18487	-5.59756	0.817278
204	BA2930	RPB	C3	-238.747	-28.5736	34.223	23.7703	39.9883	24.2795	-5.28615	5.61909	-1.49469	3.72748	4.32596	7.47624	1.48986	-1.4055	3.0513
205	BA2694	RPB	C3	-245.141	-2.10625	-29.048	38.8736	14.7653	-4.37292	-1.72307	-7.26361	1.07821	2.45884	-21.3752	-1.23719	-7.80641	11.7197	-1.53228
206	BA2744	RPB	C3	-227.909	42.7144	3.62159	-18.7503	5.77067	12.1931	-0.672305	21.2239	-9.41488	24.2907	2.23939	7.36984	-0.152717	11.2835	-20.2943
207	BA2004	RPB	C3	-240.929	-8.26296	20.1436	53.5515	-0.398378	3.34399	8.8134	12.9371	6.43778	0.152892	3.86551	8.83674	-6.55903	-3.4102	7.90224
208	BA2905	RPB	C3	-241.102	0.454168	-49.133	2.50629	-4.89143	9.19237	-0.813603	15.2781	8.37804	-16.3833	6.36284	3.17734	-19.5256	13.47	6.65107
209	BA2097	RPB	C3	-245.165	8.63018	-17.4827	29.0192	10.3164	11.2706	-7.43781	-10.1868	7.84164	16.0282	-5.25619	1.91206	4.62461	9.50932	0.749451
210	BA2302	RPB	C3	-235.638	4.8091	-59.0368	4.63441	16.5678	13.9039	4.82194	7.6495	-2.66486	9.34184	5.12019	12.3786	-7.63804	5.63471	3.26929
211	BA2429	RPB	C2	-246.146	18.5854	8.96392	57.7001	-3.94536	-0.37867	-8.25108	10.3404	-7.73539	11.0238	9.99235	12.0794	0.114477	4.17448	3.72485
212	BA2837	RPB	C3	-245.636	6.22074	-16.4526	-4.63649	-1.45269	4.50174	25.4841	-18.9793	5.33037	4.15573	9.15811	5.85408	-1.39424	4.63638	-4.80071
213	BA2363	RPB	C3	-251.94	2.7608	22.4847	11.2274	3.13548	17.0079	13.7476	-13.6057	7.93394	-0.278845	-4.5414	-0.245844	-1.73265	12.0642	-6.34095
214	BA2910	RPB	C3	-246.671	34.9188	-34.8012	-6.38849	22.6931	0.190827	7.0936	10.3599	8.33033	-4.63646	16.6433	-30.7372	9.10682	5.6864	14.8804
215	BA2597	RPB	C3	-231.741	5.32079	-55.331	22.0495	3.06947	-10.8319	-9.91012	0.923611	28.4019	16.9667	9.65704	0.976351	-3.55223	-23.4112	6.67513
216	BA2520	RPB	C3	-242.938	14.4896	-26.777	18.1238	6.72165	33.7304	-13.8977	-10.1043	-18.2261	5.82223	-18.4379	2.7808	-15.7663	2.72183	-11.5499
217	BA2116	RPB	C3	-237.601	-39.0587	-27.7259	-17.1815	-17.6331	-7.64024	24.7247	8.19817	21.1704	-17.075	9.10764	8.35389	-17.6668	-6.29444	13.1965
218	BA2923	RPB	C3	-240.162	-20.8294	57.4373	-19.7919	21.698	-11.5397	-7.88143	4.76188	-0.878439	1.53288	6.98014	2.58098	-13.0954	-6.77569	5.52963
219	BA2722	RPB	C2	-251.072	15.8855	24.7252	-8.06581	-36.4418	4.77813	16.4417	11.325	19.3911	-11.7609	-19.5893	-13.5579	-24.5599	0.870946	18.8383
220	BA2402	RPB	C3	-247.574	13.7222	-5.8301	17.1615	6.43655	8.07394	7.46626	12.0521	4.44321	9.23827	-6.02642	10.9728	-0.446047	15.21	-9.88382
221	BA2691	RPB	C3	-241.161	-28.5159	27.4032	26.1672	25.6637	19.472	-8.1276	8.60574	-4.81952	2.55363	-22.9354	-11.4763	1.36026	4.94811	-2.4962
222	BA2104	RPB	C3	-239.591	-44.7395	51.9248	-19.6899	39.12	-8.9033	-8.38919	0.333044	3.44229	-0.740676	6.54622	-7.32706	-4.88774	-4.77176	-0.118543
223	BA2251	RPB	C3	-249.405	44.6019	8.83452	6.60929	7.56689	21.9458	0.772442	31.1579	-39.2332	4.28189	-18.1871	-23.3944	6.77053	-8.38133	9.87078
224	BA2412	RPB	C3	-239.239	-34.9868	31.5277	34.0156	28.0949	1.47354	8.8459	8.46209	0.0261392	7.252	-4.58735	-1.23647	2.97276	-1.94278	3.29854
225	BA2172	RPB	C3	-243.325	4.47656	-0.282914	-36.6684	0.607584	9.10393	-31.8209	-6.86649	11.3194	-3.05027	4.06583	3.23795	-14.7355	6.15415	2.39917
226	BA2656	RPB	C3	-241.376	45.367	-43.503	-21.2525	16.6266	-0.741504	15.6454	-2.73349	-8.92112	5.25783	-17.4926	3.9662	2.63912	-32.7501	1.70257
227	BA2031	PBM	C3	-247.422	11.0941	46.9659	-30.3005	14.5504	3.63344	-34.9779	-2.28294	-10.6734	-5.12504	6.83802	-4.97307	-9.61849	-1.74917	2.19404
228	BA2449	PBM	C3	-232.824	7.73385	-51.5258	-52.1738	-9.12902	2.97294	1.7284	-9.17649	-14.1974	-13.9465	-5.98291	13.7923	-2.13159	-9.84227	15.967
229	BA2909	PBM	C3	-244.88	-12.9711	26.2588	8.42555	-9.13328	-10.9061	25.4104	1.55782	0.419305	-4.11176	-7.75896	10.2089	4.95955	-12.3963	7.66993
230	BA2748	PBM	C3	-254.016	35.2335	6.85546	-11.0687	-22.2615	3.77446	9.42336	-0.00755636	-35.1162	-6.98206	-15.4566	-19.8162	10.2672	-0.612102	9.90379
231	BA2482	PBM	C3	-251.37	19.2809	20.1231	-2.61266	-2.45663	3.16863	20.1379	-4.85069	3.1418	-22.2502	-3.46511	14.3806	18.3609	-5.47869	-1.82819
232	BA2952	PBM	C2	-248.036	4.89848	49.7367	-34.0324	3.28789	-4.86178	-37.3115	-0.677006	-2.67803	-0.975173	-11.8471	-7.28852	-17.9785	4.06014	8.76116
233	BA2227	PBM	C3	-239.592	36.2088	-34.803	-8.54208	-1.1343	-2.94813	5.44657	-1.56003	-22.5541	6.4301	4.37922	2.29154	-2.06506	6.71307	-8.99531
234	BA2816	PBM	C3	-244.186	-7.02218	-22.2921	27.2907	4.45515	-1.03668	-20.9757	-26.7547	4.3263	-9.06688	-14.1901	5.76871	1.80141	3.72266	-10.5011
235	BA2861	PBM	C3	-254.744	16.0595	23.0902	-14.4148	-4.47323	13.0624	10.8399	-6.93321	-23.9635	-3.29385	7.17496	5.85607	16.2683	-4.18787	10.0009
236	BA2651	PBM	C3	-242.244	0.622502	-43.6074	-28.0328	21.6397	-2.002	-11.4801	-3.3205	-0.245662	2.54381	23.5056	9.76545	3.40015	9.71046	13.4177
237	BA2887	PBM	C3	-249.599	29.7903	7.62863	-13.8679	-5.9964	24.1417	3.42512	2.15427	-7.67232	0.263802	2.1204	0.440965	4.52709	-16.6299	9.60869
238	BA3038	PBM	C3	-249.512	-12.8407	42.0668	-6.93806	-6.20117	4.84958	15.8045	-0.748901	-0.60413	-23.6986	-19.2937	1.85393	15.0848	-2.23235	2.82694
239	BA2281	PBM	C3	-245.868	43.1275	12.3112	-18.1918	-13.484	-13.5087	-10.4876	23.6692	15.8638	-6.91432	-41.2517	16.8367	9.13142	-13.4034	18.4756
240	BA3009	PBM	C3	-248.45	12.8728	-2.85816	17.7385	-9.64008	11.1374	-1.04885	-7.57006	3.3376	-1.00396	-9.32762	-1.43639	-5.4	7.37287	-7.53573
241	BA2791	PBM	C3	-241.151	9.21833	-20.6355	-31.4344	-10.4585	-1.15773	-0.448518	13.912	6.01597	28.9187	-25.1611	31.465	8.87257	-4.90693	5.83315
242	BA2932	PBM	C3	-250.428	58.4839	12.0544	2.50583	0.0447409	-12.3876	2.88121	3.36933	-3.78782	-7.4315	-8.05978	-13.9922	-4.72469	15.2298	9.32958
243	BA2709	PBM	C3	-247.351	-38.7311	7.25759	-30.1816	5.54752	16.3395	6.81535	-27.448	7.10894	1.30405	-11.9033	10.22	24.2781	2.64781	-10.5225
244	BA3011	PBM	C3	-235.122	-27.0764	-33.8138	-61.4461	-14.5272	1.54533	-5.0383	46.801	8.01199	-4.38482	-35.6082	7.15584	8.96613	5.62592	1.77895
245	BA2041	PBM	C2	-242.062	-13.62	-43.1796	-24.7516	-32.3443	-3.04988	-16.6816	-4.2187	4.36422	11.9329	5.63181	-17.2046	12.4236	-0.159313	0.251416
246	BA2037	PBM	C2	-251.134	32.0029	11.8939	13.6063	-23.0452	31.9637	-0.64818	0.975075	10.2103	-2.44703	6.36213	-7.41679	0.718881	6.00863	1.03631
247	BA2377	PBM	C3	-236.296	-33.0072	-9.22315	-46.1297	20.9816	9.76363	-60.2192	7.6526	14.222	-11.844	7.01135	-10.7173	-13.5478	4.58246	5.05903
248	BA2072	PBM	C3	-253.711	-2.31627	30.4578	10.6918	6.628	-0.811686	2.93723	-7.78642	3.89764	-22.6016	-15.2752	4.81905	21.0994	-0.101173	-6.62207
249	BA2322	PBM	C3	-248.026	-10.0959	-1.04802	-3.05531	-5.43476	11.7054	2.32046	-9.532	4.29175	-11.8339	-15.0768	10.852	21.3463	7.42024	-16.673
250	BA2121	PBM	C3	-246.268	0.504254	19.8373	-28.3341	-15.4477	4.80033	9.70756	-2.31586	-1.65018	1.68291	-14.0504	14.5254	3.49116	-7.05239	-14.9174
251	BA2374	PBM	C3	-247.255	25.8023	21.5693	-44.0694	-14.9686	-18.132	4.06639	23.781	6.54684	-8.02148	-22.4069	16.2433	1.7758	-9.68973	7.20924
252	BA2575	PBM	C3	-249.692	-30.0705	51.8228	-10.4649	13.1909	19.1711	8.18324	3.72432	3.64484	-16.4805	-13.6369	-1.10401	13.6707	1.47917	0.309393
253	BA2821	PBM	C3	-252.178	25.485	7.77715	-24.1407	-1.93386	3.14311	6.77269	-16.8796	-14.7833	-12.139	1.14318	-4.6848	3.52849	7.83242	-1.91607
254	BA2354	PBM	C3	-246.467	20.2622	12.33	-15.7543	-17.4355	3.79651	18.2725	-2.7626	-15.9166	-5.90937	-4.9127	14.9449	-6.45269	-1.94586	11.4426
255	BA2545	PBM	C2	-242.153	-11.6625	33.3988	24.628	-33.9517	-2.40438	0.602301	4.00818	-12.2141	4.28001	7.92645	8.49285	-3.38706	-1.79692	8.69412
256	BA2914	PBM	C2	-248.083	-14.1788	40.24	-4.01036	-3.08119	-7.20708	11.1578	8.16381	6.48348	4.88381	17.3875	-1.37361	7.00012	-1.04033	-6.10365
257	BA2541	PBM	C3	-254.366	30.9707	25.2058	-7.35644	-0.111608	7.00051	6.74208	-6.42807	-0.698266	12.5518	7.32884	-4.07677	-2.94049	12.234	13.3231
258	BA2972	PBM	C3	-241.286	18.1748	-18.1836	-1.69725	-0.877864	5.27805	1.1175	-5.43447	-33.6488	-3.78643	-6.28719	5.89192	14.5462	-2.4045	-1.64759
259	BA2464	PBM	C3	-239.907	30.6911	11.7613	-30.0791	-17.5163	6.88368	-4.95319	32.8758	-5.2069	13.1651	-22.5343	33.4441	10.9798	-2.02621	16.3747
260	BA2532	PBM	C3	-248.463	-10.454	-23.9294	-28.6223	4.33848	-17.4381	-0.928569	42.8631	6.67875	-18.4264	-32.122	1.34833	10.4955	-1.85431	21.3106
261	BA2301	PBM	C3	-240.821	-49.7178	-9.09636	-13.194	8.65581	-20.8276	-10.6343	-13.0884	-4.4277	9.41539	2.11182	-8.34832	8.55064	4.78168	0.171375
262	BA2559	PBM	C3	-243.633	-45.3263	-20.7502	-22.7457	-1.88396	-3.0644	-2.3058	-3.69309	8.53275	-11.4247	-3.02082	-1.4035	7.47627	19.1238	-2.06078
263	BA2660	PBM	C3	-253.081	17.8473	29.8147	8.31545	7.136	17.0847	-2.71997	-7.10675	-2.15472	-23.2806	-19.3198	-14.3566	-8.12411	7.5332	1.68229
264	BA2521	PBM	C3	-253.187	25.445	30.8822	10.8843	7.01692	-9.74667	5.67172	-3.46773	11.7716	-6.7073	7.8432	-8.49061	9.43323	11.0961	7.1946
265	BA2400	PBM	C3	-251.17	34.6832	5.71055	-5.54392	-1.51968	0.657939	-6.45938	1.49857	-11.7455	6.16541	2.45056	1.04056	4.40779	24.1975	-5.26288
266	BA2296	PBM	C2	-250.849	14.4002	11.4448	-4.54205	-16.9456	13.3932	3.53363	-3.88599	-29.2231	1.21405	2.41542	4.90259	13.9879	6.53876	3.96303
267	BA2474	PBM	C3	-253.657	22.4241	8.5369	14.5355	13.4331	-13.2394	7.99324	-14.3286	2.84225	3.90673	17.8315	-0.453098	11.9557	6.31845	6.44917
268	BA2217	PBM	C2	-241.581	55.5331	-4.30354	-7.655	-8.47327	11.1966	2.52955	-4.75647	-37.6942	-11.1084	11.8764	4.73958	10.0336	-18.9381	0.222877
269	BA3013	PBM	C3	-249.842	17.6464	7.44107	-35.5516	-14.9349	-10.4069	9.33971	-16.3847	-5.83355	7.42728	1.36303	-6.66406	8.86442	2.58167	-8.08124
270	BA2184	PBM	C3	-249.13	48.16	-2.42582	-16.3266	-14.983	19.8845	3.99692	4.16845	-39.8106	-8.18641	-1.14839	-0.899857	10.4641	-3.07289	3.33302
271	BA2811	PBM	C3	-246.565	33.5334	15.9126	-35.9447	-13.9606	10.1245	-8.97217	27.3809	21.8442	4.25159	-28.0453	28.8685	10.1381	-11.8495	16.4819
272	BA2024	PBM	C2	-232.043	-33.8774	19.7388	23.2189	-24.9101	-24.8688	22.5348	16.6655	-12.6091	3.20712	-0.26961	5.83603	-10.8886	-2.8501	-5.84869
273	BA2054	PBM	C2	-245.674	-13.877	28.1614	-18.2579	-11.9044	-18.3914	10.2942	-13.9051	-6.29383	8.24702	8.61635	-8.9508	1.16903	7.51631	-5.90509
274	BA2865	PBM	C3	-250.361	60.6298	-5.90694	-13.1244	7.80634	-13.3018	11.0081	2.03179	-0.479243	6.77091	20.7477	-1.38091	3.21536	6.77238	16.8691
275	BA2093	PBM	C2	-245.021	43.1955	-7.32393	10.8132	-25.4209	10.6217	-9.08628	-4.93665	17.3455	-7.05353	-9.24339	-3.71244	-10.1646	-4.16994	2.3174
276	BA3001	PBM	C3	-247.001	65.4638	-10.0791	-6.46791	-6.80646	-22.4297	4.05495	2.66502	-10.0368	-3.70332	10.2824	-8.39693	2.30303	5.42388	-2.54877
277	BA2020	PBM	C2	-250.407	39.8749	15.3972	-16.3417	-22.44	-2.82944	-10.2562	11.0785	-3.42388	-0.298561	14.1193	-17.0579	8.7938	-0.83664	-20.1402
278	BA2992	PBM	C3	-247.414	-36.7131	-17.5548	-23.9975	11.787	-3.13205	-9.12011	-26.7562	2.7216	-26.6957	1.11485	13.8481	20.4304	-8.08495	-3.79049
279	BA2357	PBM	C2	-240.822	-30.0199	-23.1879	-15.0982	-30.862	5.36505	-4.42687	1.25489	-4.2149	-14.518	5.63219	-3.99954	-5.26239	12.9317	-18.4689
280	BA2851	PBM	C3	-248.806	31.7188	15.8936	7.09819	-4.87171	-3.55016	11.6656	2.657	-1.71429	-0.527486	3.93787	6.66529	-7.73588	9.892	4.93133
281	BA2226	PBM	C3	-249.934	-4.46708	31.3923	-18.9405	8.41319	-5.18413	9.10352	1.01566	-4.95584	6.58965	9.52913	-6.63759	7.82746	12.2408	-0.535598
282	BA2782	PBM	C3	-245.78	-19.8462	33.7553	3.49695	20.3894	-17.2017	6.15003	-2.92327	2.27446	-5.5294	7.6923	-8.46895	11.7703	1.44115	-10.9161
283	BA2760	PBM	C3	-246.537	-44.5705	-4.69301	-2.95087	2.23926	10.3779	-1.01315	3.97984	15.4227	-29.7945	-4.19079	-6.54859	2.506	6.96716	-0.274103
284	BA2023	PBM	C3	-244.647	-26.3711	44.952	-7.63519	13.9959	-14.9868	-19.674	-9.78029	-4.73948	-4.33947	-4.92739	0.470138	-0.0754592	-1.96658	-2.94007
285	BA2069	PBM	C2	-251.93	9.27783	38.5634	-15.7615	-3.38766	-16.3346	-39.1685	-16.4797	-3.30729	-7.13424	2.691	-3.09062	-8.37684	1.92257	0.729282
286	BA2156	PBM	C3	-247.955	47.9994	0.230187	4.93256	-11.7746	13.3992	3.54637	5.26811	-44.391	-3.5109	3.51497	-4.53647	11.2274	-10.3322	14.2572
287	BA2459	PBM	C3	-231.913	-34.4016	-47.4639	-33.7564	-14.4451	37.6993	-10.0249	9.19721	-3.24467	-21.571	-5.03862	-16.0842	-8.56462	12.0821	-39.0192
288	BA2361	PBM	C2	-238.715	-41.2797	-10.5598	13.6325	-25.8913	-17.6227	3.40095	-8.80416	-7.39348	8.20243	-3.46264	8.68779	-10.7297	3.76364	3.42844
289	BA3037	PBM	C3	-238.384	5.74531	-70.5502	-28.5658	16.2923	-1.62418	-2.02703	24.6635	13.3645	-17.8866	24.9507	-20.5665	13.4038	-0.384902	13.8384
290	BA2399	PBM	C3	-244.291	57.9127	-17.3035	-21.3348	9.98594	6.03637	8.05472	-2.1364	1.83123	10.888	1.76769	-7.0958	-6.31543	12.1547	-1.84512
291	BA2746	PBM	C3	-245.259	-36.0941	31.6272	-10.8726	24.8085	-6.39915	0.230681	-9.71523	0.373332	11.2079	-2.93069	-0.0781374	3.43664	7.5264	2.35669
292	BA2485	PBM	C3	-245.285	68.1634	-2.19433	-2.04253	-4.19646	-48.9143	-8.21938	26.6737	-2.28759	-14.6228	-10.4741	-9.85828	-4.5113	5.96916	-14.3906
293	BA2044	PBM	C2	-254.982	7.02191	32.529	12.4183	-13.0966	5.85034	-3.83645	-9.88837	-10.1727	-20.0481	-2.76554	-0.278529	-4.17601	5.43101	-0.0134561
294	BA2410	PBM	C3	-246.532	17.5882	-31.987	-10.596	-0.351284	-21.7427	-3.34129	3.29887	9.94411	14.8998	-19.0946	-13.1991	4.97569	20.1641	7.13097
295	BA2275	PBM	C2	-242.013	-9.18662	32.112	-16.8162	-42.1042	-2.51552	27.4365	9.08774	4.31655	1.64697	-1.58574	1.31502	-20.347	-6.32357	0.319371
296	BA2866	PBM	C3	-252.613	10.0201	-8.3975	-4.41842	-21.2871	-4.68639	16.0845	-23.5784	4.80148	-11.942	-11.2118	-2.92726	-3.97287	-6.62422	-12.7329
297	BA2926	PBM	C2	-251.298	29.248	9.03804	13.3558	-15.918	-7.02085	3.29661	-11.1354	-5.55984	-2.6594	18.1471	10.358	3.56708	0.694142	-6.07293
298	BA2588	PBM	C3	-251.635	18.4929	-0.162635	26.1731	-10.8281	-13.134	-0.374951	1.39858	-6.2458	5.74058	13.3303	0.124958	13.7769	8.8523	-0.207051
299	BA2500	PBM	C3	-241.626	19.0129	27.6742	-42.2769	-6.83613	-7.21555	10.9437	36.7029	7.95329	1.15837	-12.7732	32.1317	5.66978	-10.4851	5.44134
300	BA2893	PBM	C3	-251.172	44.9131	-18.3135	-8.54544	4.89256	-26.7446	9.85528	-2.12978	7.45373	14.6	10.2581	3.56617	11.0927	4.37943	-11.6457
301	BA2235	PBM	C3	-257.999	20.2445	32.9101	-1.62864	5.19018	10.8224	3.52054	9.11351	4.43559	4.19246	6.02623	-6.22626	7.42888	19.7434	8.85832
302	BA2631	PBM	C3	-254.913	32.3667	15.9204	-0.66931	-5.61102	-3.70514	5.61392	0.624929	-10.7704	4.32399	8.90198	-8.41529	11.0311	11.219	6.75152
303	BA2051	PBM	C3	-234.473	-66.2401	-28.1079	-5.79628	24.8732	-12.0583	-5.17836	-5.82285	8.79253	-20.326	-27.7611	-5.45349	16.6186	0.121967	3.52298
304	BA2778	PBM	C3	-238.12	-54.9086	51.7698	-14.6339	26.5554	12.8323	1.2587	2.47802	0.0852315	13.3018	6.03795	1.24167	11.1108	3.30811	-1.60249
305	BA2718	PBM	C3	-252.365	55.6047	2.15251	-16.4227	-8.88127	15.2069	8.45966	9.31	-44.2797	-12.5383	10.1417	-10.8416	16.5714	-24.3019	9.51996
306	BA2844	PBM	C2	-248.828	10.7114	-21.204	-4.57204	-8.22206	-17.5444	-13.5913	-15.988	-25.5892	-15.5237	-20.3754	-22.9001	19.2989	-11.111	4.68932
307	BA2098	PBM	C3	-248.451	-28.6497	36.5451	-29.9825	6.91072	9.68579	-13.7479	-20.3969	-0.645109	22.7292	7.4879	1.71557	9.71229	10.3855	-2.59602
308	BA2198	PBM	C3	-254.294	35.8714	23.3247	3.85216	-2.68409	33.7322	-1.04999	1.50103	-3.21401	-20.0805	-12.1087	-4.40226	-14.4349	4.83573	-11.9639
309	BA2286	PBM	C2	-250.973	20.0111	9.42711	0.284906	-18.6388	18.5067	-3.97284	-3.22431	-1.37207	9.7714	2.41444	6.05635	-5.99829	21.2873	6.61773
310	BA2629	PBM	C3	-245.949	50.1129	-3.41118	32.8284	15.5895	26.1489	-13.7093	-6.34718	-19.892	-19.3332	2.8093	-1.56095	-16.528	-4.57431	-8.90877
311	BA2046	PBM	C2	-229.126	-2.76866	-57.3033	0.171484	-7.37655	14.4815	-12.8095	9.10013	-14.1215	-14.2918	11.1062	0.0432258	-9.77263	5.49232	-7.44561
312	BA2082	PBM	C3	-238.517	-29.0669	-33.1953	-26.2652	-1.8782	8.74247	-4.41103	-15.7461	-26.9229	-0.86614	5.7639	7.11034	15.2493	3.21447	10.901
313	BA2563	PBM	C3	-245.272	51.234	-1.68315	-12.4591	7.26733	-13.3215	-3.58797	12.7926	24.8052	13.6842	6.35774	10.8585	-3.41851	-5.91264	-27.6702
314	BA2704	PBM	C3	-249.118	55.5972	-2.94778	0.0378689	-3.09848	-19.5744	-9.24205	7.58896	6.32735	-0.122485	11.7776	13.5697	0.633845	4.44674	-14.3324
315	BA2376	PBM	C3	-242.768	-34.8087	59.2436	-6.99208	27.7362	5.1599	-1.92461	10.4968	-13.5412	3.89863	5.94753	-9.30263	-0.224111	4.28074	4.34524
316	BA2316	PBM	C3	-251.706	-8.30492	44.9072	-18.8642	16.6393	-4.08824	-10.5916	-11.3825	8.31128	-13.101	12.2108	-0.34	9.01717	1.18162	4.41039
317	BA2426	PBM	C3	-240.915	-27.3669	-4.47818	-31.1836	9.44363	27.9965	3.33351	-21.9534	8.56334	4.02341	-18.2387	16.0998	18.939	4.56655	-21.6433
318	BA2066	PBM	C3	-240.965	6.99159	45.0284	-22.6236	25.2432	-1.59413	-39.7857	-0.0142687	-8.88783	-8.62809	11.7922	-0.903799	-13.0401	-6.442	-8.10791
319	BA2646	PBM	C3	-239.311	33.7531	7.49429	-28.6225	-11.0789	-10.7098	2.96512	28.4045	-2.05623	2.49622	-16.3553	38.22	11.3625	-9.6249	10.2686
320	BA2294	PBM	C3	-249.784	16.8249	-2.19677	3.2796	-9.65122	-0.726673	6.24738	-15.1466	0.906388	-7.70562	-15.2337	12.7298	11.1171	-6.99368	-1.32516
321	BA2546	PBM	C2	-251.274	-13.0165	46.0383	8.60013	-11.2686	14.4193	-1.47845	1.84201	2.32757	-13.2684	-7.92967	-4.17084	-2.36734	3.14641	11.0782
322	BA2113	PBM	C2	-247.76	18.1142	21.1278	16.6071	-22.2202	10.8842	-9.3444	-3.10894	-7.62439	-17.333	-1.74034	6.08515	-5.68756	4.46162	-9.04607
323	BA2603	PBM	C3	-255.403	11.0034	31.8015	-5.05941	-19.2253	-9.46177	6.6539	0.881865	-1.54283	8.0845	7.31555	-10.7488	3.13853	9.30634	6.72299
324	BA2644	PBM	C2	-250.847	2.90973	21.0715	40.9495	1.17155	1.98571	2.14815	-1.89565	0.354562	-2.45437	8.77786	5.7477	10.8662	1.68772	-5.79471
325	BA2813	PBM	C3	-247.464	24.8152	-26.1421	-23.6126	5.66636	-4.88072	11.8625	-12.4217	-0.00203416	22.3433	1.31199	-8.06937	6.24601	15.0504	2.14032
326	BA2068	PBM	C3	-237.378	17.0316	-45.5505	-1.15066	2.00754	-30.9548	-11.2484	19.0147	-6.08327	10.7619	-8.93952	-2.40941	5.40584	7.66548	-15.2736
327	BA2081	PBM	C2	-251.606	8.42401	15.2417	7.50637	-2.88774	8.56254	-10.2985	-18.1779	9.89371	-3.77721	-7.88556	5.20416	4.33503	6.00044	0.684118
328	BA2587	PBM	C3	-251.192	8.15557	28.2886	-1.77433	-4.29839	2.40636	14.011	-5.59359	5.73381	-29.1286	-8.28631	10.5796	16.1857	2.72088	-13.9796
329	BA2123	PBM	C2	-243.55	4.71379	-24.1094	-30.4678	-38.7221	-0.635391	-29.9302	-3.36023	7.35389	14.5404	-10.3936	-31.4209	10.3363	1.94849	-3.65287
330	BA2110	PBM	C3	-243.546	-27.0052	23.0004	8.48696	27.522	-27.304	2.05001	-10.5053	0.517138	-3.23466	10.0501	-5.7819	12.2534	-0.603827	-3.03407
331	BA2662	PBM	C3	-245.455	-16.1246	44.6891	-36.5874	-0.705025	3.69634	-2.6318	-10.4882	4.7035	3.11651	8.05668	-5.90551	6.05011	7.83815	-17.1501
332	BA2908	PBM	C3	-246.835	58.5077	-7.81825	2.38134	5.28756	40.8389	-3.05449	16.8388	-12.7397	5.27407	15.8424	14.0104	-19.8893	9.82992	3.14886
333	BA2620	PBM	C3	-250.602	-4.78896	24.9066	10.9407	-2.76456	6.38712	17.4133	1.2925	8.85443	5.52798	-24.7197	-10.5491	-6.61458	20.3626	8.45032
334	BA2649	PBM	C3	-247.51	31.2814	10.4366	-32.4121	-23.879	-0.165166	-8.24283	15.0784	14.4725	3.78581	-24.7319	24.6412	12.8359	-9.51085	9.67044
335	BA2211	PBM	C3	-245.08	44.2922	0.86379	-13.0997	-0.711282	-10.6867	-5.54168	23.3299	19.8026	13.1949	-6.45537	6.20917	2.33399	6.24285	-22.594
336	BA2955	PBM	C3	-246.866	-15.914	29.5676	18.1535	26.2246	19.7697	-5.54272	-3.22415	0.00819538	-9.54624	-9.41383	-3.36175	6.28242	2.15548	-2.76247
337	BA2239	PBM	C3	-250.64	-5.68613	41.4789	4.01231	16.2174	-14.7734	-5.00765	-8.2213	-6.94539	-10.7933	17.6787	-4.48179	11.5309	4.6179	5.07511
338	BA2724	PBM	C3	-246.241	-39.9601	1.87982	-23.0365	12.1616	-7.93564	3.45367	-17.559	6.10516	10.132	-3.4305	-6.12615	10.9272	11.0178	0.991798
339	BA2124	PBM	C3	-241.869	39.6134	-6.24958	-11.97	-4.35184	-37.0382	-1.70709	6.66374	-14.2837	13.7087	-0.644933	10.0779	-6.30181	6.3847	-24.2399
340	BA2477	PBM	C3	-255.781	35.9638	24.1111	-28.2607	-6.85123	-9.90746	2.83534	-0.523763	2.00632	-12.043	7.21994	-6.066	4.19297	15.5199	-0.540017
341	BA2901	PBM	C3	-243.193	-60.9235	0.627719	-44.6589	6.87285	8.48926	-10.5175	3.61047	4.23392	-1.58084	14.9978	-11.9351	5.45674	20.6561	1.30042
342	BA2201	PBM	C3	-253.227	8.60513	38.8185	-15.1685	7.88857	-11.7872	-5.3543	-3.44137	2.07508	-11.2519	7.79251	-15.9278	5.16671	7.29563	7.15036
343	BA2540	PBM	C3	-237.131	2.99553	-1.20063	-33.6399	40.8269	-23.0198	-34.0137	-9.27549	-4.72436	9.30198	5.70617	6.20115	-19.7083	-11.9408	8.24283
344	BA2420	PBM	C2	-252.033	23.6004	17.1137	21.8327	-7.51808	10.8502	-14.5609	-10.9734	-8.89014	-11.6495	-1.12463	0.35449	-2.78276	8.74896	-2.85138
345	BA3040	PBM	C1	-248.534	6.40292	2.05953	-4.90133	-50.2571	-1.91447	-10.3885	-11.181	10.6193	5.92633	3.8434	-7.25968	-1.56393	-2.26909	-6.41276
346	BA2125	PBM	C1	-252.736	14.9162	26.1395	12.1976	-40.0704	8.73731	-9.09984	-6.0603	14.4132	-2.28633	9.40414	1.89805	-0.281258	-5.37164	7.54857
347	BA2052	PBM	C2	-242.092	-13.9805	-34.9087	14.2043	-17.3861	0.79042	-7.05233	-13.0563	-7.52015	-21.9547	-18.1452	-12.7206	-15.2393	7.87697	-13.425
348	BA2409	PBM	C3	-251.385	-15.0654	50.449	0.0730678	9.59671	23.7251	0.565558	7.77408	-1.79553	0.839475	7.54688	6.2629	5.70618	14.9297	11.8702
349	BA2387	PBM	C3	-247.27	54.0673	1.88247	-23.5807	24.71	6.84307	5.0703	23.0094	8.64246	4.50633	1.73632	2.15818	-13.9416	6.40727	-4.86968
350	BA2497	PBM	C2	-247.883	-24.6771	58.6248	-49.6884	0.599379	-0.700568	-25.2241	-3.44447	4.20716	4.67662	-6.42013	-2.86827	-14.6329	0.710628	0.39903
351	BA2233	PBM	C3	-240.403	41.0855	-37.695	5.93427	10.482	-41.4774	-8.15736	11.4917	-14.1166	-3.6757	-4.24766	4.67834	-6.9683	9.3874	-19.8728
352	BA2594	PBM	C3	-252.996	-5.1081	22.6413	5.64136	-15.0351	7.09311	13.5757	-11.7439	4.98924	-6.5096	-14.3536	-3.73384	-10.1881	1.24465	-0.961636
353	BA2171	PBM	C3	-245.705	40.573	4.67567	-9.96384	1.14794	-16.6529	-7.76649	21.3643	6.44026	-1.59962	-0.314442	7.58491	-3.1317	14.9184	-22.2335
354	BA2135	PBM	C3	-229.218	-14.8004	-32.4711	-13.8853	2.39664	26.4121	6.94053	-12.4163	7.39339	10.4844	2.8287	13.7408	-13.8322	-0.390476	-13.7125
355	BA2561	PBM	C3	-230.492	0.00821882	21.7193	-32.7774	2.8907	-19.3163	-17.3971	-16.6938	-10.0604	17.2871	0.215817	-3.4568	-19.0569	-5.5989	-12.6862
356	BA2962	PBM	C3	-254.03	38.5439	2.51565	-43.494	10.722	8.36296	-5.85015	-17.8732	-3.37318	-3.58607	8.01002	7.73555	-0.952464	4.53704	-3.61777
357	BA2528	PBM	C2	-245.13	7.84719	8.99512	11.7972	-21.9322	-4.60623	4.21691	-3.77654	-12.1283	5.53208	9.43966	7.56488	0.62863	10.6767	-0.883611
358	BA3004	PBM	C3	-243.821	34.4729	4.88008	14.0513	3.30483	-17.9827	2.93998	24.8722	1.75995	2.8088	6.54469	14.197	1.33281	6.18929	-16.7658
359	BA2622	PBM	C2	-247.07	-5.96962	21.5139	41.9935	14.2252	11.572	-18.4682	-0.281898	-3.9012	-4.16077	-18.3349	-6.23919	-3.09202	12.4601	5.16582
360	BA2472	PBM	C2	-242.142	-33.1737	-20.1178	4.99041	-19.5731	-25.2213	-8.84239	5.42592	-9.83009	-7.85507	23.2023	3.20958	-8.13557	5.30622	5.28727
361	BA2300	PBM	C3	-254.056	18.294	28.9068	-8.97722	-15.0209	4.37558	-1.52854	-5.47233	14.6273	-15.3348	-1.75373	-0.152926	-11.1439	-2.10912	1.4195
362	BA2276	PBM	C2	-244.035	-4.16401	0.683336	-17.9144	-32.1272	-1.91576	19.5118	-18.19	-8.72276	19.7686	5.67568	5.61334	-13.5711	6.63195	2.19905
363	BA2885	PBM	C3	-247.506	-23.4115	55.5979	-18.669	16.8165	-7.65824	-14.7666	3.61996	11.3714	-5.10707	2.09236	-3.93855	-6.53544	1.65935	-1.86962
364	BA2843	PBM	C3	-239.992	18.9505	-51.8288	12.8694	7.28742	11.1457	-5.17832	-20.2723	-19.8383	-20.3037	-12.8953	-8.43137	-24.038	-5.10983	-12.5017
365	BA2577	RBM	C2	-249.509	41.6135	0.850149	-9.10522	-26.0219	5.20965	-0.742852	-9.00835	-31.4383	-9.07432	7.00848	-4.39915	16.9465	-16.4105	4.5161
366	BA2922	RBM	C3	-245.913	42.0505	-5.87027	16.096	-1.64659	5.84908	-9.43715	-5.52644	1.60066	4.41415	13.8517	9.68609	6.00911	9.3588	15.5154
367	BA2220	RBM	C2	-256.594	16.4438	23.1473	-29.2863	-46.1924	33.5063	-13.7225	1.78267	25.5092	13.157	-0.345214	-26.6984	12.4722	-17.5352	-12.889
368	BA2720	RBM	C1	-228.242	-22.4826	-30.2651	-14.1299	-44.8913	17.3855	-18.1732	11.3528	7.9245	11.0828	10.0825	-34.5129	11.4662	-27.2274	-17.7419
369	BA2492	RBM	C3	-239.353	-59.1701	-22.485	-11.1411	15.2985	-7.02008	-5.49906	0.00206507	15.6341	-34.7203	3.14877	-3.11327	0.791346	-10.8936	5.54962
370	BA2256	RBM	C3	-249.199	33.6378	-29.3927	-33.5392	10.3564	-10.855	5.61426	-22.72	-1.11775	-6.90601	-3.25138	-7.57611	2.03295	-5.21191	13.8923
371	BA2050	RBM	C3	-245.885	25.7221	-20.0057	-6.08629	-7.12302	-25.7487	9.4033	-22.1336	9.84584	10.6567	2.90223	-3.88303	8.44942	1.03931	5.48339
372	BA2025	RBM	C2	-250.1	13.66	41.1723	-10.5706	3.646	-0.40311	-35.636	-9.68769	14.7959	2.93619	5.87909	1.4087	-10.6209	3.73357	10.6483
373	BA2446	RBM	C2	-252.987	0.0961314	31.7252	7.13047	-1.94417	-16.4915	-26.6993	-17.1276	6.87673	2.27526	2.99538	-0.72529	-3.69992	2.70939	6.43334
374	BA2592	RBM	C2	-247.018	-0.850202	-31.6288	15.7837	-23.55	3.36027	-13.0774	-17.6022	9.84798	3.19447	-0.659933	-6.90625	5.53106	-1.13111	-3.79751
375	BA2841	RBM	C2	-246.331	-6.96472	-43.6841	-21.1146	-22.4003	18.3237	-10.0218	-10.5331	-27.2274	13.7122	-6.52651	-8.70154	15.5349	-10.0269	7.92042
376	BA3042	RBM	C3	-249.125	43.0963	-15.5731	-0.219859	-4.35519	10.5973	0.584994	4.91299	-13.8864	-0.0458218	-19.2065	-12.1879	2.72294	-0.0626929	23.5915
377	BA2096	RBM	C2	-245.299	-0.351396	-13.5812	-5.27859	-32.9984	0.423755	-15.2684	-19.7146	-0.102813	23.202	7.99487	-4.24757	18.3406	2.77405	-7.73768
378	BA2269	RBM	C2	-225.038	-85.2812	-18.9339	-15.572	-6.41911	-3.04968	7.26753	22.7252	10.5293	-22.6953	19.2308	-10.8419	-0.887936	-3.6148	-7.775
379	BA2452	RBM	C3	-253.236	47.6842	-11.8402	-45.3377	-12.4662	20.4422	-7.55231	-0.215123	-2.18903	-5.7832	11.7783	-16.9841	9.51466	12.003	4.91096
380	BA2106	RBM	C3	-243.767	37.8816	-45.1558	-27.9462	28.9222	-11.6655	11.5417	-7.62501	-12.5255	-1.95338	5.0717	-11.9515	2.29339	10.0451	6.77658
381	BA2839	RBM	C3	-244.953	-24.9535	-32.6716	-29.6155	-4.09338	4.80971	-20.3696	15.0959	4.21704	-21.0584	-15.3759	-11.0814	2.66992	18.9117	16.264
382	BA2088	RBM	C2	-240.352	-47.3096	-22.7685	-18.9761	-39.3916	1.17033	-4.59912	2.8729	0.435246	1.99329	9.52403	8.25488	-3.24017	1.97995	0.312684
383	BA2065	RBM	C3	-254.179	34.6508	13.4591	4.87725	-2.30622	-10.8663	-1.27377	-1.63023	7.65443	-3.93489	-6.37159	-18.727	4.58527	20.281	11.6359
384	BA2174	RBM	C3	-252.559	-9.99345	27.2173	12.0082	-12.2319	4.59996	19.444	-9.74396	-1.10001	-8.98052	-4.98487	-9.3938	-0.228361	3.75822	-1.89169
385	BA2523	RBM	C3	-248.598	51.6545	-5.81435	-7.98321	-7.86958	-29.1638	-4.782	-8.03484	2.10617	-14.2401	0.991639	3.67526	-3.51732	6.63309	-7.37434
386	BA2415	RBM	C2	-239.492	-35.975	47.0744	0.674803	-30.4321	-7.49662	19.5696	11.8495	-17.3894	8.37115	-12.4099	-18.7002	-12.1868	-0.726175	5.93793
387	BA2986	RBM	C3	-248.907	39.7962	8.20553	42.9699	2.92723	-2.42226	-22.153	5.74437	-2.58546	-10.3033	-17.0714	-6.92978	-7.4225	5.71707	8.45127
388	BA2676	RBM	C2	-249.96	4.21848	18.2487	1.45528	-28.6808	-18.1256	5.79981	-3.84577	-7.57079	-8.90256	1.07136	10.1266	-12.6263	10.6177	2.52228
389	BA2469	RBM	C3	-223.498	-42.1049	-48.3998	-12.9868	-6.83895	-23.5773	15.7126	20.5282	-15.0648	-27.8729	34.5256	13.9748	-19.599	-4.48766	8.91203
390	BA2414	RBM	C3	-250.021	28.4137	5.0503	5.72597	-9.36748	-4.89946	14.7892	-19.0436	6.63887	-7.94304	5.05378	6.76738	-0.863692	0.745519	-4.93099
391	BA2855	RBM	C2	-234.654	-76.1294	-15.7581	-2.5191	-22.9165	8.99257	-5.60645	15.056	7.58449	-7.29954	15.0865	1.70331	5.18647	2.99194	4.97187
392	BA2539	RBM	C2	-238.346	-49.5767	35.4224	1.84896	-23.7933	-2.93118	17.3525	7.05602	-10.5332	14.9984	-1.44646	-9.39441	-2.15704	-4.11304	-16.2262
393	BA2792	RBM	C2	-252.524	-0.484306	9.9474	-2.51954	-28.9251	-5.47843	9.77886	-3.89482	-7.7994	22.4841	5.23118	-6.82507	3.81753	6.1869	6.81197
394	BA2143	RBM	C2	-244.789	-30.9692	-9.68135	3.45607	-31.8357	-10.8035	3.89027	-12.1222	16.7281	6.31415	-11.7873	-2.34499	-9.18031	-0.772627	5.71501
395	BA2304	RBM	C3	-240.61	-43.8811	65.8884	-29.4514	30.9185	3.53615	-3.77794	2.14387	2.00629	7.9462	0.109942	-15.2874	-6.34063	-4.83413	-3.13322
396	BA2879	RBM	C3	-233.708	-57.6408	-35.9453	20.5702	-4.56331	-23.2509	5.13759	18.4428	3.70415	1.18348	1.92443	6.82922	1.96907	-1.93273	5.68225
397	BA2999	RBM	C2	-249.986	29.2792	5.36404	19.9774	0.250939	6.76585	16.1598	-5.00925	5.07257	-22.2979	11.2686	6.26398	-15.248	-7.60597	-4.05484
398	BA3051	RBM	C2	-237.939	-52.1285	-21.6806	8.27019	-24.6751	-27.5083	3.45093	0.544365	0.414122	-5.97889	-22.2982	-13.387	-6.40704	-0.77082	5.85546
399	BA2236	RBM	C3	-253.813	33.1515	10.2289	4.91545	-5.31727	-23.7106	1.51062	8.55333	3.41542	-3.14911	9.51386	-0.618014	13.1234	11.9199	2.06171
400	BA3075	RBM	C3	-242.414	17.8181	-37.0655	2.16412	9.16287	-18.3184	-1.97482	-8.55595	15.8593	5.90635	9.29912	-2.72582	10.22	0.138116	-0.280388
401	BA2728	RBM	C2	-249.139	-17.9732	32.92	14.9232	-13.6102	10.9341	10.7764	7.97108	0.377497	-4.97576	8.86628	-5.8277	8.96473	-1.57664	8.33543
402	BA2655	RBM	C1	-248.819	-17.2798	-13.4614	1.8205	-44.9588	4.85129	-17.8636	-16.9473	9.73197	10.4483	-1.47447	-12.9816	6.60799	-7.08514	-6.99074
403	BA2200	RBM	C3	-252.729	42.5259	7.9564	-9.82235	-5.00432	-0.953849	14.213	-0.294337	17.241	4.86178	11.4142	-10.6632	6.97184	7.94548	-10.6584
404	BA2228	RBM	C2	-243.928	-51.0593	-20.1204	-12.6825	-37.7698	1.44848	-10.2197	2.39202	1.58167	-7.1216	5.14968	-3.95567	4.47296	2.81994	4.25983
405	BA2937	RBM	C2	-252.888	6.80322	18.7492	15.8747	-24.5697	-11.4516	9.97192	-10.9478	12.067	-4.0136	-4.22019	-0.477767	-2.9305	1.68985	2.81999
406	BA2329	RBM	C2	-248.61	-13.3778	36.982	0.683557	-11.7106	2.32836	11.923	-6.4826	-7.61424	-7.18975	-3.37156	3.36797	1.18901	6.15697	10.9528
407	BA2677	RBM	C3	-249.851	3.26284	5.64439	12.7948	-9.95855	-16.0597	10.654	-21.0121	0.71503	-12.4192	-5.86936	4.26587	2.3169	0.665561	2.28742
408	BA3049	RBM	C2	-236.249	-60.3773	39.4612	10.626	-10.4229	19.2358	17.8456	16.5938	-16.0706	26.156	-4.18725	-5.59836	-1.65547	4.88302	-2.59106
409	BA2379	RBM	C2	-225.688	-88.8276	-16.6581	-2.29361	-14.1097	14.1788	-1.45456	25.8428	12.0475	-11.8132	11.5552	-4.7511	5.41875	5.29349	0.607663
410	BA2224	RBM	C2	-243.666	4.61136	6.01732	24.8346	-22.8634	10.538	2.07343	2.01097	-8.54085	7.04935	-2.4266	2.28706	-6.57362	4.22792	-1.26798
411	BA2261	RBM	C2	-239.299	-38.2912	-4.87621	4.79851	-26.7539	6.35171	14.6908	10.8898	19.7431	-13.5113	15.1144	4.57604	-0.787956	8.18506	-3.22866
412	BA2970	RBM	C3	-245.989	-17.8722	-23.1391	5.96774	-23.4744	-19.0074	9.8786	-13.2671	9.42786	-0.538073	-20.6985	-14.1592	-9.93118	4.5087	6.41067
413	BA2489	RBM	C2	-233.49	-40.5946	-38.785	-31.0431	-27.0498	8.7644	-6.02466	-0.464216	-0.0274684	6.95038	0.454143	8.1187	-13.1568	17.3103	7.99254
414	BA2406	RBM	C2	-240.827	-41.9202	20.3056	-13.3517	-14.6095	15.9649	4.39732	-15.6932	19.2893	19.1376	-0.623418	3.06722	5.86156	-2.97683	-17.9655
415	BA2309	RBM	C2	-251.334	15.9004	3.86455	25.7694	-34.9653	-4.88802	-6.69371	-1.8519	0.487216	7.52565	6.30418	-6.09317	5.93069	-3.00458	-8.97997
416	BA2872	RBM	C2	-251.82	-10.1461	42.3244	-11.168	-38.434	2.67442	11.2311	-2.57313	-1.16293	-2.6444	-1.08013	-9.8833	-13.9903	5.56443	-1.05718
417	BA2461	RBM	C2	-240.939	-35.3325	24.49	33.2303	-19.0104	-2.44628	3.84688	6.37464	-9.66248	10.8003	0.519728	4.74753	1.60046	0.219473	-5.82109
418	BA2789	RBM	C3	-248.687	54.7841	2.58386	-12.7971	2.23343	-24.9781	-5.10731	23.5428	-16.4725	-1.33785	-7.1509	-8.26579	-12.5364	18.192	-13.7397
419	BA2685	RBM	C2	-243.074	-1.81692	-37.9188	-11.833	-36.2744	2.52334	-13.3036	-15.837	4.91885	12.6679	6.82609	2.16289	0.346646	0.51892	-3.87487
420	BA2273	RBM	C2	-236.093	7.57076	-40.6545	2.0664	-16.3405	9.13763	-10.4477	-15.6986	14.2186	7.3708	1.03268	7.91186	3.68516	-2.97578	-9.6317
421	BA2663	RBM	C3	-232.281	-61.7458	17.5218	11.6315	8.31627	-9.51212	21.1144	-7.58504	-2.02002	13.6934	5.22331	4.03357	-1.90685	-1.25911	-5.18568
422	BA2514	RBM	C2	-234.493	-26.8387	-32.7891	-11.4987	-21.5592	-23.6816	4.96659	-12.7372	-4.85336	5.42653	-17.9643	-3.51264	-12.1673	9.53381	1.66304
423	BA2163	RBM	C3	-247.995	28.9927	5.90681	34.7082	-4.24395	8.04595	8.45922	-5.79174	13.5267	-8.12052	0.973486	1.85426	-10.0793	-9.25392	5.9986
424	BA2221	RBM	C2	-241.365	-36.0511	14.0311	22.8475	-29.0545	-18.7176	-6.66987	-5.38856	-6.12863	10.8269	-22.7188	-11.3671	-0.761904	1.67109	-0.026746
425	BA2681	RBM	C3	-251.976	15.7701	12.2918	21.336	-17.9152	4.05448	12.3767	-13.3026	14.3121	8.3108	-0.997294	-3.56277	-6.25054	-1.56004	-1.78424
426	BA2756	RBM	C3	-242.609	8.16098	-41.9164	-48.4535	-15.7401	-1.97968	-6.1488	-0.728116	-11.2759	10.6898	11.6408	11.376	2.27703	17.8251	-3.60297
427	BA2292	RBM	C1	-241.767	-10.3887	-11.5112	-24.3565	-60.3263	-1.85914	-29.4806	-2.53857	3.09596	5.40653	-13.4427	-37.9387	7.13028	-16.6484	-13.7643
428	BA2496	RBM	C2	-246.755	-31.8601	31.956	-10.3211	-13.81	-4.30476	7.76342	-14.9531	-10.3277	5.6307	9.16511	7.36534	-1.23	5.95853	9.80273
429	BA2989	RBM	C3	-241.805	-10.4257	-40.3953	9.68558	-7.93129	6.93191	-7.57147	-3.13036	14.3023	-9.64096	7.39319	14.9094	-1.66105	4.75686	11.0645
430	BA2858	RBM	C2	-242.275	-40.0173	-2.83043	-19.2476	-43.266	-5.22443	2.44331	-13.6634	0.250886	9.02638	9.61496	-3.35916	-1.02834	-1.8787	-7.68719
431	BA2153	RBM	C3	-240.082	40.7983	-2.16271	6.25748	15.8996	39.2556	7.71774	9.53365	-0.713381	10.2957	3.62409	1.15637	-32.2382	-7.7905	-2.45428
432	BA2674	RBM	C3	-230.858	34.3505	-1.79825	14.0347	20.6711	22.3856	18.3542	8.34198	-3.16179	0.377337	8.3374	1.00571	-26.3766	-7.76546	-7.08515
433	BA3030	RBM	C2	-248.775	1.29262	24.5464	6.42566	-29.2814	-0.403971	26.1924	2.43778	-1.94137	-5.47439	7.52209	-3.07903	-8.21729	1.38995	2.28249
434	BA2798	RBM	C3	-239.233	-5.82696	-45.3187	-2.92223	-3.70383	9.34596	4.98985	-8.32002	8.10158	9.69483	-6.09204	16.5234	-13.9207	9.54086	-6.44455
435	BA2883	RBM	C3	-239.662	-18.6525	-51.6611	6.53626	-4.46079	-5.42402	4.65582	9.34668	6.48882	-22.6839	11.2268	14.6359	-13.4057	3.27198	1.30937
436	BA2534	RBM	C3	-240.346	63.9077	-16.2509	14.3491	11.8377	9.52882	16.3919	3.94093	-5.24783	-9.11446	0.901107	-15.9597	-6.14674	-13.4299	9.55333
437	BA2995	RBM	C3	-237.731	-7.3101	-43.2433	27.5132	6.49625	-6.12157	-21.4434	-13.8066	-4.05369	-21.4187	-15.4059	-0.0115104	-16.818	4.79479	-5.83177
438	BA2413	RBM	C3	-240.241	34.4905	-40.2779	36.4981	6.0211	-6.74448	2.97305	-20.6194	13.2797	-9.25115	-1.06913	-1.85677	-6.99158	-3.00722	1.26433
439	BA2234	RBM	C2	-247.98	-17.7639	61.4301	-38.6964	12.6691	-9.49889	-25.575	-1.78273	-7.33359	-7.6426	6.34813	-4.87645	-10.7384	-2.7664	5.16829
440	BA2155	RBM	C3	-237.348	17.4836	-49.3556	-30.3802	-20.1794	17.6828	-7.48439	16.3445	-32.1845	-8.07064	-3.36318	-21.4711	11.0606	-18.1853	-7.12617
441	BA2288	RBM	C2	-233.165	-11.2833	-36.8374	30.9567	-11.1956	-16.6199	-17.0371	-10.6388	-7.28912	-1.39537	2.11844	14.2609	3.89979	-8.63333	2.31983
442	BA2473	RBM	C2	-242.316	-10.8285	-27.7568	-26.616	-34.9512	-22.2142	-22.8254	-3.40684	-13.8211	4.49864	21.4212	-1.01958	5.62143	-3.6556	-7.11058
443	BA2953	RBM	C3	-244.377	1.11992	-39.3275	5.82422	-4.1871	-5.44138	-2.09887	-39.3371	-4.39077	-17.6936	10.0763	0.514109	5.8171	-4.6628	5.33022
444	BA2820	RBM	C3	-248.953	-3.4642	40.8718	-2.45799	15.4354	1.2741	-1.04702	-6.48987	3.05063	-0.150249	15.3293	2.70671	9.58978	10.7789	10.9226
445	BA2667	RBM	C3	-252.568	23.3753	17.1093	34.949	-2.83461	6.28431	4.26576	-9.1657	-17.6199	-16.642	12.5933	1.76015	5.14233	8.1579	10.3358
446	BA2515	RBM	C2	-241.878	-25.4639	-30.886	-4.48376	-26.0433	-17.7415	-0.526447	-8.76581	-15.1096	-6.78363	-18.991	-8.69348	-3.30319	2.54499	13.3448
447	BA2369	RBM	C3	-242.954	-35.9314	-22.8416	-7.37029	-10.7924	-7.09947	14.2082	-11.8214	-9.1288	1.38869	-3.44145	2.12744	-3.43921	15.3454	-4.58776
448	BA2846	RBM	C3	-252.093	33.0495	-1.86784	-15.9604	8.38752	-14.3659	-5.93176	21.3312	-3.30248	8.38972	-0.599119	7.19434	-3.52648	22.3351	-18.7093
449	BA2212	RBM	C2	-240.628	-0.578738	-26.8122	10.7962	-22.2532	-7.52755	-1.89206	-23.6429	-1.53512	9.5974	-0.663145	4.5271	-7.52612	6.75117	-0.0108785
450	BA2122	RBM	C3	-228.748	-85.8884	-29	-12.2764	-15.473	-16.6122	23.9701	4.92514	-6.66314	6.27862	6.72314	6.96129	-16.0755	-8.50741	9.54861
451	BA2981	RBM	C3	-226.794	-43.6561	-44.5667	-39.4216	-16.9133	-10.117	13.3218	-15.5353	5.92189	-5.3433	-6.16144	12.713	-11.5735	-2.83859	-3.01014
452	BA2870	RBM	C3	-248.892	22.7436	22.5692	-28.2647	4.35658	-14.1004	-33.4981	-5.17406	-13.9806	0.0690765	-10.4357	-6.40533	-15.4174	6.73862	-6.85398
453	BA2080	RBM	C3	-246.578	2.68922	-38.0148	-10.6731	-11.0351	-0.553154	-0.00377426	2.75596	-23.0914	-9.7189	0.391549	-2.24288	5.14462	1.28157	13.3791
454	BA2764	RBM	C2	-247.228	-40.2081	-5.70102	14.4144	-36.0942	-3.12741	1.70963	12.4165	-7.83235	1.9824	18.7337	-1.31882	0.577293	-0.639812	1.05652
455	BA2867	RBM	C2	-240.167	-23.5863	-33.1535	3.26331	-26.5723	5.06208	1.48186	3.05962	-5.00518	-14.7096	8.17535	2.05449	-7.14295	5.50028	-1.10259
456	BA2840	RBM	C2	-229.669	-6.16593	-21.7276	-21.5002	-17.7085	15.7154	-17.7232	17.8795	20.985	14.821	4.816	-43.9535	9.83919	-56.0837	-21.8088
457	BA2360	RBM	C3	-246.126	43.8947	6.62327	-9.66255	-8.38612	14.5407	1.35845	-0.233038	-46.6904	-7.47718	10.2068	-5.78751	12.9439	-12.5945	9.05987
458	BA2583	RBM	C2	-244.449	14.7555	-18.4004	2.10487	-11.242	17.6499	-10.5402	-22.1503	-1.6028	-9.32644	-26.2655	-8.98123	-18.8433	9.25459	-13.9184
459	BA2385	RBM	C3	-230.031	-71.3594	-25.2842	-47.5662	-9.65303	-16.0202	14.2367	6.02861	-25.1182	-5.33996	14.2781	9.67107	-0.708768	-3.68915	13.7032
460	BA2715	RBM	C3	-235.138	-34.8208	-36.0911	-10.2602	-20.8352	12.3296	-1.90149	-6.51759	33.539	-3.73477	9.1357	17.2959	-4.13486	-1.94743	21.4244
461	BA2618	RBM	C2	-245.214	-3.02168	28.4292	-5.25438	-26.3683	2.61594	17.888	7.70644	-9.75405	5.59812	-0.32125	4.64815	-16.8717	15.2316	9.29538
462	BA2902	RBM	C3	-238.35	14.7425	-43.0708	5.71569	11.3034	-25.4088	-7.18678	6.55054	10.0452	13.3812	-7.97395	0.443182	6.93945	9.38936	-18.9971
463	BA2488	RBM	C3	-247.384	27.0838	18.4235	-16.3322	-6.617	-8.10742	8.03246	31.3724	-0.84787	1.02573	-19.781	22.2205	10.0078	-4.04897	16.9711
464	BA2355	RBM	C3	-231.176	-38.1147	-52.5544	17.3133	-13.6511	-9.41392	-7.37379	14.1945	-9.57599	-6.96699	-1.77364	7.9416	-4.80658	6.43211	3.64511
465	BA2880	RBM	C2	-236.57	-44.5088	19.1517	-12.8654	-36.5407	-4.03147	14.9109	-4.3841	-10.2044	19.0494	-2.05402	-2.69213	-7.44795	-0.841174	0.282028
466	BA2976	RBM	C2	-249.363	-11.8912	20.787	0.549392	-18.685	10.035	17.3078	-5.12352	1.39868	-0.0518313	1.73748	-2.01453	-2.61987	2.21754	-8.2389
467	BA2659	RBM	C2	-248.527	-20.1867	25.8902	-6.00715	-25.8618	10.2698	18.9504	6.0249	-6.17772	0.397836	1.06486	4.23403	-3.68871	15.2637	4.90725
468	BA2804	RBM	C3	-241.583	-18.5245	-3.94907	-43.3414	-24.128	-15.9412	21.6969	-4.35789	-18.3385	-6.04338	-4.65151	5.94511	-9.70836	3.97905	-6.76222
469	BA2481	RBM	C2	-230.876	-22.1006	-9.3878	-13.6565	-33.0871	-29.633	19.4521	-11.3329	-19.1018	10.7503	2.35827	-1.44717	-11.4511	-11.1584	-3.10423
470	BA2038	NBM	C1	-233.982	-56.5177	-13.2983	-22.1945	-42.3621	33.9549	-23.9954	9.58158	7.02944	15.4562	13.9878	8.71224	6.99943	7.38489	-2.52477
471	BA2057	NBM	C1	-243.696	-10.5075	21.0203	49.204	-24.0873	-9.28434	-16.819	-0.147897	-5.04095	0.219527	7.45085	8.62664	7.62019	-2.69481	0.132108
472	BA2111	NBM	C1	-243.381	-3.00326	28.2653	38.2366	-33.8062	-6.22583	-11.2169	1.13995	-6.61065	-1.88236	11.9201	6.42198	5.59014	-3.22397	2.22189
473	BA2152	NBM	C1	-243.56	-5.24802	27.3265	40.6634	-30.2713	-8.9743	-11.5333	-0.143819	-7.42681	-3.73967	12.2237	9.07251	5.46009	-1.35163	2.24682
474	BA2182	NBM	C1	-246.036	-2.23916	16.9474	45.1977	-28.5385	-5.52669	-16.8717	-7.39858	-3.9721	-1.78054	21.6527	16.601	10.5822	-4.18181	1.36476
475	BA2283	NBM	C1	-244.38	-5.73624	29.6068	49.0048	-17.3894	-5.29174	-14.8355	2.26851	-7.06979	-6.29421	10.3195	10.5879	8.10838	-1.22324	2.28042
476	BA2381	NBM	C1	-244.221	33.8726	-2.15171	-3.64778	-24.3424	6.98508	-15.9741	-16.6221	4.99276	-9.02073	4.35364	9.41986	-3.08849	2.50289	-4.65376
477	BA2437	NBM	C1	-244.444	-3.95174	22.5306	42.9292	-29.7535	-3.70267	-18.3516	-2.08935	-2.02089	-1.98732	8.61656	3.28101	9.01509	-2.78982	-1.54412
478	BA2602	NBM	C1	-231.257	-69.479	-15.8486	-14.6093	-33.8063	25.518	-16.3975	17.1172	-1.94535	10.3855	7.09771	5.55071	1.77586	9.36895	-0.309487
479	BA2607	NBM	C1	-246.029	-12.1794	26.4469	29.7797	-30.3312	6.60056	-16.6557	-1.35656	-4.6512	7.20967	9.15661	6.18275	7.66138	2.58027	-2.98956
480	BA2761	NBM	C1	-246.287	-7.00516	19.6346	48.357	-13.8598	1.87493	-22.8999	-0.62019	-6.30896	2.64483	7.28984	9.76589	8.10401	0.775665	-0.0939824
481	BA2795	NBM	C1	-248.238	-6.60308	28.0215	47.281	-14.4728	3.55785	-20.3718	1.70912	-4.47102	0.876997	7.68433	7.96988	9.30966	0.233567	-2.74619
482	BA2827	NBM	C1	-246.118	-11.1935	21.2772	38.9771	-27.9519	-7.13963	-15.8639	-4.0953	-3.73264	-0.777605	8.80428	3.85177	8.27286	-1.57291	0.32251
483	BA2898	NBM	C1	-244.357	-7.5328	27.6076	44.4143	-22.732	-3.17261	-13.8852	1.71109	-6.08223	-1.71354	7.58494	9.08061	5.62401	1.03903	0.677696
484	BA2912	NBM	C1	-242.456	-3.40215	16.2578	55.1082	-25.0652	-4.44996	-20.6651	0.970222	-9.00156	3.38856	9.44628	11.1243	4.111	-3.06853	0.935564
485	BA2931	NBM	C1	-245.172	-14.9834	13.9435	39.6133	-19.5419	-2.53298	-19.2443	-4.77478	-4.93148	3.32596	2.26923	11.7688	7.73232	3.4655	-0.732521
486	BA2964	NBM	C1	-241.829	-50.1681	4.15154	-1.508	-39.6318	31.862	-22.3376	27.4745	4.87212	-4.18911	16.5517	1.81296	5.25949	10.1951	0.223812
487	BA3003	NBM	C1	-244.143	-2.42565	28.6679	50.7586	-24.4876	-4.01363	-16.9841	3.29363	-5.93521	-2.62528	11.3371	8.64722	5.40654	-1.42207	1.39496
488	BA3034	NBM	C1	-246.248	-6.90544	27.4529	37.9648	-30.1667	-2.30499	-14.1306	-2.98201	-3.09084	3.9779	17.2808	13.5838	6.57561	-4.1081	3.16608

## Sheet: GSE133642
Amplitude (importance) of the of patient (k) in process α
Sample no	Sample ID	Sample type	Critical Points	l0(k)	l1(k)	l2(k)	l3(k)	l4(k)	l5(k)	l6(k)
1	T3_3338_22_CM_CHW_F_G4_20940	PB	C2	-586.826	-98.9488	8.12514	-33.3227	64.4425	-70.896	10.7755
2	T3_3357_35_CM_CHW_F_G5_20961	PB	C2	-580.133	-103.427	9.96151	-45.0872	56.2598	10.017	-3.74878			l values that exceeed threshold
3	T4_3357_36_CM_CHW_F_G1_20881	PB	C2	-557.493	-103.98	47.5324	-65.428	21.8895	18.5204	31.3758			l values below threshold
4	T5_3341_29_CM_CHW_F_G3_20921	PB	C2	-563.078	-34.2679	62.7596	12.7555	21.0425	18.4172	-22.5819
5	T6_3334_7_CM_CHW_M_G5_20972	PB	C2	-569.326	-73.2277	101.073	-21.899	-80.0318	-34.2402	-14.3719		PB	Peripheral blood samples
6	T6_3336_15_CM_CHW_F_G6_20978	PB	C2	-540.131	-71.707	105.806	43.326	-9.32377	9.4834	1.18654
7	T6p5_3336_16_CM_CHW_F_G4_20939	PB	C2	-533.085	-101.941	59.3192	-21.5822	30.1032	22.9778	-11.1169
8	T9_3370_63_CM_CHW_M_G3_20925	PB	C2	-584.167	-123.522	28.9946	81.1056	3.26987	7.7835	-49.9617
9	T4_3338_23_CM_CHW_F_G1_20879	PB	C3	-588.627	-206.686	-80.8586	42.9795	26.1401	-19.089	15.5539
10	T6_3341_31_CM_CHW_F_G3_20922	PB	C3	-588.911	-205.894	-40.5867	33.5505	-65.338	29.0974	75.7429
11	T6p5_3334_8_CM_CHW_M_G6_20977	PB	C3	-579.211	-186.444	-84.1274	-87.8922	-62.7242	-13.9653	-54.525
12	T7_3336_17_CM_CHW_F_G3_20919	PB	C3	-590.359	-181.726	-45.5605	38.3316	25.0487	16.0727	-2.47821
13	T0_3334_108_CM_CHW_M_G4_20951	PB	C1	-577.881	98.7833	-16.2914	52.5274	-8.6583	-91.114	-3.82505
14	T0_3336_9_CM_CHW_F_G3_20918	PB	C1	-575.166	104.032	33.2607	-0.104593	-14.2804	1.69359	20.2612
15	T0_3338_19_CM_CHW_F_G6_20979	PB	C1	-592.28	103.111	-8.10728	-11.7441	2.88738	3.95689	28.8971
16	T0_3341_24_CM_CHW_F_G2_20900	PB	C1	-593.813	107.957	12.2537	-15.3439	2.59382	3.82049	16.336
17	T0_3357_32_CM_CHW_F_G6_20980	PB	C1	-586.518	96.069	-4.84873	-7.76644	-3.25826	19.5185	19.8445
18	T0_3368_43_CM_CHW_M_G5_20962	PB	C1	-587.078	95.8626	-31.1115	6.80137	2.24755	20.279	-22.1422
19	T0_3370_54_CM_CHW_M_G7_21003	PB	C1	-576.965	103.987	11.9231	7.63746	-17.8539	-6.0118	-2.94108
20	T0_3335_1_CTL_HW_M_G1_20877	PB	C1	-588.896	114.342	7.23083	-12.2677	-9.23916	-13.7817	10.0763
21	T0_3339_64_CTL_CW_M_G1_20886	PB	C1	-597.264	120.614	-24.435	-12.6677	3.27986	-12.137	7.66473
22	T0_3340_119_CTL_HW_M_G5_20973	PB	C1	-582.401	92.7124	-30.0346	15.6602	1.04513	29.1117	-40.347
23	T0_3342_75_CTL_CW_M_G5_20968	PB	C1	-580.845	105.007	-31.5169	-0.218098	-1.84444	32.6221	-24.651
24	T0_3346_86_CTL_CW_M_G3_20929	PB	C1	-586.221	105.661	-29.3883	-2.27375	-4.46779	13.0496	-2.28486
25	T0_3349_97_CTL_CW_F_G2_20911	PB	C1	-593.368	113.325	-18.6158	1.71211	7.26624	-5.13697	17.2137
26	T0_3350_130_CTL_WT_F_G4_20955	PB	C1	-585.417	106.206	-20.6137	-0.92234	10.0471	12.6671	-3.0061
