# Supplementary material for: Transcriptome free energy can serve as a dynamic patient-specific biomarker in acute myeloid leukemia
Source: NPJ Syst Biol Appl. 2024 Mar 25;10:32. doi: 10.1038/s41540-024-00352-6 (PMC10963775; doi:10.1038/s41540-024-00352-6)
Supplement: Supplementary file 4 — Supplementary Table 2 [file 41540_2024_352_MOESM4_ESM.xlsx]

## Sheet: TARGET
Weight (importance) of transcript i in a process a
GENE SYMBOL	Gi0	Gi1	Gi2	Gi3	Gi4	Gi5	Gi6	Gi7	Gi8	Gi9	Gi10	Gi11	Gi12
SCYL3	-0.0072788	-0.00141329	-0.00445722	-0.00764188	0.00161852	0.00239549	-0.0135834	-0.0103814	-6.42839e-05	0.00416086	0.0141731	0.00671222	0.00216942
C1orf112	-0.00763206	-0.00376081	-0.00924263	-0.00086185	-0.00710438	0.0139056	-0.0036148	0.00239493	0.00041413	0.00181272	0.00239271	-0.000623351	-0.00100137
FGR	-0.0107186	-0.0084672	-0.00119851	0.0156587	0.0256446	-0.00218137	-0.00607911	0.0053779	0.00656088	-0.00148468	-0.000941731	0.00147518	-0.00926619
STPG1	-0.00573932	-0.00929805	-0.00638336	0.00162028	-0.00809719	0.00142022	0.000343514	-0.0120177	0.0160606	0.00646603	0.0112533	0.0101101	-0.00351713
NIPAL3	-0.00856106	-0.00732367	-0.00952907	-0.00716013	-0.00464202	-0.00128817	0.00106973	-0.00499408	0.00293496	0.00206989	0.00413253	0.00338203	-0.00611223
AK2	-0.00987696	0.0013361	-0.00533184	0.00274882	-0.00137446	0.00988983	-0.0016753	0.00507426	-0.00374659	-0.00180189	0.00583016	-0.00445575	-0.00432982
KDM1A	-0.00977404	0.00451182	0.00211114	-0.00199788	-0.00605408	0.00089769	3.28841e-05	0.00705208	0.00117055	0.00403898	-0.00230051	-0.00487546	-0.000921012
ST7L	-0.0079004	0.00298816	-0.000162018	0.000661783	-0.00432136	0.00986409	-0.00217064	-0.00819775	-0.000637408	-0.00620028	-0.00427424	-0.00100576	-0.00623306
DNAJC11	-0.00848942	-0.00607092	-0.00942867	0.000385794	-0.00337152	0.000592635	2.01032e-05	0.000685826	-0.000149467	0.00927746	0.00129811	-0.00590872	-0.00371754
E2F2	-0.00945156	-0.00647189	0.00653151	-0.00131067	-0.00134271	0.00696893	0.0156328	0.0174792	0.00504616	0.0041543	0.0166943	0.00464196	0.0188036
CDK11A	-0.00866852	0.00339186	0.011231	-0.00559131	0.00620698	0.00131848	-0.00149546	0.00283908	0.00596853	0.00128511	-0.0110864	-0.00647056	-0.00216852
NADK	-0.0102162	0.00115368	0.0016265	0.000346199	0.0136754	0.00752923	-0.000155257	0.00433454	0.00566142	0.00128167	0.000846778	0.00837205	-0.00669326
CSDE1	-0.0121583	0.00740248	0.00859975	0.00321732	-0.0014883	-0.00356582	-0.00346664	0.00379328	-0.00687611	-0.00353154	0.00425099	-0.00298043	0.00174682
FAM76A	-0.00747874	0.000866067	0.000808673	0.00261742	0.001028	-0.00563115	-0.00519148	0.00144983	0.00222935	-0.0041575	0.00315443	-0.00666378	0.000654359
TRAF3IP3	-0.00963163	-0.00191992	-0.00841183	-0.00579388	0.0140934	0.00562837	-0.0133971	-0.00612235	0.00686262	-0.00114272	-0.00147814	-0.00311964	0.00895196
SPRTN	-0.0080604	0.000956631	0.010791	0.000624612	-0.00145129	-0.00522049	0.000172515	0.00069774	-0.0134947	-0.00649925	-0.000161642	-0.00369064	-0.00210857
METTL13	-0.00817863	-0.00965181	-0.0133717	0.00365477	-0.0100312	0.00522435	0.00150512	-0.00750881	0.00119205	0.0112735	0.00726802	0.00575761	-0.00251719
SCMH1	-0.00907522	0.0114424	-0.00509558	-0.00637699	-0.00208386	0.0015246	0.003621	0.00399235	0.00205451	0.00397587	-0.00126381	0.000346342	0.000613375
TCEB3	-0.00911664	0.000655412	0.00120676	0.00158969	-0.00218691	-0.00760407	0.00664056	-0.0039849	-0.00852441	-5.653e-05	0.00193238	-0.0010573	0.000805568
LYPLA2	-0.00823293	0.000255943	-0.00246509	0.00231181	0.0052336	-0.00411196	0.00800932	-0.000229114	-0.00232639	0.00122751	0.00321111	0.000753143	-0.00271796
CLCN6	-0.00922214	0.00550764	0.0110156	-0.00690069	0.010468	0.00501629	-0.00674555	-0.000611821	-0.00119218	0.0170863	-0.000925104	-0.00647509	0.00294418
MTMR11	-0.008303	0.00154484	-0.00864098	0.0243221	0.0172329	0.000253279	-0.00708104	-0.000333528	0.00821268	0.00708354	-0.00512915	-0.00197981	0.0261024
NCDN	-0.00780078	-0.00184603	-0.01854	0.00161041	0.00608533	0.0043113	0.0111111	0.00329467	-0.00502345	-0.009836	9.37584e-05	-0.0170643	-0.00191407
RUNX3	-0.0083747	-0.0227764	0.0196494	-0.012823	0.005723	-0.0245047	0.00953909	-0.00530722	-0.00209035	-0.013121	0.00620096	-0.00616258	0.00594869
GLRX2	-0.00592109	-0.00101675	-0.00206082	0.00208922	-0.00504089	0.00362017	-0.00710041	-0.000375933	0.000503678	-0.00302761	0.0110458	0.00808297	-0.00403059
PLEKHO1	-0.010045	0.00926489	0.00233703	0.00460582	0.00682918	-0.00890515	-0.000336419	-0.00549312	0.00447446	0.00422514	-0.00286755	0.00508694	0.00794886
GCLM	-0.00779556	-0.022795	0.0108929	0.00300831	-0.0130622	0.0139271	0.00752311	0.00764504	-0.00229738	-0.00592914	0.00348766	0.00251045	0.00403704
DEPDC1	-0.00681746	-0.0198555	0.00086914	0.00528574	-0.0210664	0.0200835	-0.00539159	0.0150138	-0.0031682	0.0157048	0.0115204	0.00912694	0.0165369
KPNA6	-0.0105929	0.00786641	0.00783994	-0.00072306	0.00219135	-0.00187077	0.00216838	0.00290721	-0.00261261	0.00160659	0.00589415	-0.00070572	0.00501717
SLAMF7	-0.00709292	-0.027025	0.00358427	-0.0019878	-0.00139875	-0.0110191	-0.00191532	-0.0244832	-0.00122958	0.0110854	-0.00260403	-0.0020985	0.0193074
SH2D2A	-0.00607358	-0.0177724	0.0125344	-0.0192924	0.00291432	-0.015636	0.00338417	-0.0160806	0.0179681	-0.0176852	0.00766914	0.00209525	0.0140364
TNFRSF1B	-0.0109293	-0.00356789	4.9446e-05	0.0161765	0.0158656	-0.0124409	-0.00376518	-0.00349011	-0.000207831	0.00987298	0.00798818	0.0124752	-0.000917763
SARS	-0.00930023	0.000459994	0.00167139	-0.000493362	0.00435492	0.00264594	-0.00375107	-0.00411381	0.00015925	0.00723981	0.0104278	-0.00448484	-0.000835087
ADSS	-0.00912232	-0.000325816	-0.00265541	-0.000578178	0.000790189	0.00425443	-0.00767021	0.00125925	-0.00440102	-0.00440288	0.0037387	0.00682499	0.0001843
ZZZ3	-0.00939861	0.00309398	-0.00390246	-0.00564347	-0.00385205	-0.000901686	-0.00851489	0.000488883	-0.00722276	0.000835122	0.00323617	0.00263264	0.00485895
FBXO42	-0.00956484	0.00468891	0.00926568	-0.0055829	0.00463602	0.000552761	-0.00377681	-0.000550862	-4.42465e-05	0.00666094	0.00683482	0.00439415	-0.00319506
PQLC2	-0.00740745	0.00299793	-0.00553344	0.00196386	0.00660732	0.00349899	-0.000365129	0.00227433	0.00702214	0.0159418	0.00514314	0.00207818	0.000846268
THAP3	-0.00685297	0.00599564	0.00477009	-0.00490653	0.00525433	0.0028974	0.0057827	-0.00557439	-0.006947	0.00875195	0.00631162	-0.00850953	0.00499775
TRIT1	-0.00789239	0.0029491	-0.0021627	-0.00391938	-0.00204705	-0.001511	-0.010703	0.0108294	0.00273705	0.00782401	0.00242888	-0.00264312	0.00508717
TPR	-0.0106361	-0.00263102	0.00211391	-0.00420961	-0.000827339	-0.000714669	-0.0127004	0.00387168	-0.00234032	-0.000535555	-0.00413848	-0.00144067	0.00463181
VPS13D	-0.0110142	-0.000994724	0.0026689	-0.00502748	0.00439071	0.00108092	-0.00997272	0.00341131	0.00432043	0.00692719	-0.00446273	-0.00117815	0.000411093
COL9A2	-0.00728616	0.00562922	-0.00269334	0.00265896	0.00980455	0.00880413	0.00248896	0.0084002	0.00663993	-0.00617418	-0.00249981	-0.00563538	-0.00173734
H6PD	-0.0100667	-0.00269538	-0.00845807	0.00337861	0.00536317	-0.000297651	0.00693063	0.00803535	-0.00172541	-0.00613194	0.00226796	0.00396123	-0.00285041
VAMP3	-0.00981011	0.00222612	0.00318748	0.0136574	0.000298192	-0.0080107	0.00249346	0.00266701	-0.00946302	-0.0100116	-0.000855077	0.00347157	-0.00369515
PER3	-0.00604109	-0.0198387	-7.52719e-05	0.0021195	-0.00221484	-0.0030313	-0.00301922	0.003098	-0.00238613	0.0129334	-0.000498383	-0.00146148	0.00198732
TNFRSF9	-0.00484842	-0.0139846	0.0162895	0.00703625	-0.00791243	0.00844194	0.00199991	-0.0104332	0.00788545	-0.00502473	0.00238977	0.0045054	0.0103031
SIKE1	-0.00890365	0.000296865	0.0014435	0.000369815	-0.00742992	-0.00114137	-0.00898024	-0.00222583	-0.0116096	-0.00529498	0.0024665	0.00161771	-0.00151709
AKR7A2	-0.00823499	0.00278569	-0.00806728	0.00529595	-0.00219066	-0.00232387	0.00954541	0.00817614	0.000457342	0.00360619	0.00160793	-0.00610664	-2.23219e-05
MRTO4	-0.00790521	-0.00305196	-0.00888012	0.00280164	-0.0103371	-0.000327213	0.00571871	0.000888142	-0.000422865	0.00764754	0.00293444	-0.00570479	-0.00138634
TRAPPC3	-0.00830661	0.00135886	-0.00405259	0.00363709	-0.00117981	-0.00118236	0.000560269	-0.00181914	-0.00663723	0.000807647	0.00715801	-0.000808179	-0.00322844
THRAP3	-0.0107323	0.0026856	0.00342361	-0.000636175	-0.000109809	-0.00130509	-0.00410386	0.00122277	0.00102832	0.00460727	0.00907369	0.00345013	0.00210782
ARID4B	-0.0103946	0.00479868	0.0116888	-0.00655777	0.00354904	0.000686401	-0.00798616	0.00112663	-0.000317414	-0.00258923	-0.00285535	-0.00265843	0.00383414
OPN3	-0.00817991	-0.00317808	-0.0090909	0.0106317	-0.000328468	-0.000947714	0.0027189	0.00419654	-0.00784823	0.00122265	-0.00397357	-0.00830523	0.000912834
SDCCAG8	-0.00839657	0.00486874	-0.00861975	-0.00295468	0.00062946	0.00634428	-0.0067114	0.00103276	-0.00186087	-0.00582413	-0.00162018	-0.00294518	-0.00304981
HHAT	-0.00629799	-0.00414748	-0.0136336	-0.00485581	-0.0123983	-0.0041782	-0.000671361	0.00327552	0.0212928	-0.00812145	-0.00656133	0.00302061	-0.00526896
KIF1B	-0.0100208	-0.00155034	0.00702289	-0.000315889	0.00625984	0.00283526	-0.00481869	0.00388589	0.00466229	5.66893e-05	-0.0123185	0.00710632	-0.0065331
SZRD1	-0.010379	0.00755123	0.00527259	0.00388907	0.00430187	-0.0053169	0.00842327	0.00121712	-0.00668494	-0.00371949	0.00263198	-0.00445417	-0.00107556
SOAT1	-0.00987812	0.00026451	0.00382162	0.00680058	0.00612683	0.0016958	-0.00875175	0.00317496	-0.00872093	0.00458339	-0.00177697	-0.00528764	0.00140532
MSH4	-0.00389614	0.00186847	0.000751458	-0.00515305	-0.000928077	0.00197878	0.000483425	-0.003014	-0.00708244	-0.00469023	-0.00528204	0.000299304	0.00155408
PITHD1	-0.00907092	0.00235382	0.0103507	0.000524766	-0.00248763	0.00429967	0.00821529	0.00166851	-0.00264807	-0.00394037	0.00871771	-0.00795656	0.00568085
CROCC	-0.00734714	-0.0139667	-0.00170692	-0.0106956	0.00463922	-0.00951134	0.0037855	-0.00530774	0.010837	0.000320823	-0.00810328	-0.0122467	-0.0145295
ATP2B4	-0.0106529	-0.00695989	-0.0117011	0.000861201	-0.00234249	0.00233853	0.00661976	0.00200549	-0.00134903	-0.00812744	-0.0029097	-0.00222642	-0.000179191
ZC3H11A	-0.0112737	0.0073085	0.0101641	-0.000973972	0.00143852	0.00437885	-0.0062218	0.0016981	-0.0061926	-0.00150487	-0.000693628	-0.00479084	0.00103058
YIPF1	-0.00768744	-0.000373291	-0.00644155	0.00760361	0.000833356	-0.00391265	-0.00227679	-0.00278976	-0.00405026	-0.00124278	0.00577659	-0.00247823	-0.00187132
TMEM48	-0.00862104	-0.00521341	-0.00713105	0.00532084	-0.0134009	0.0034593	-0.000482604	0.00445286	-0.0052996	0.00456751	0.0025373	-0.00147418	0.000519363
TARBP1	-0.009968	0.00454399	-0.00304103	-0.00730523	-0.00780241	0.00689719	-0.00859436	0.00920464	0.00673972	-0.00308199	-0.0104615	-0.0110699	-0.003367
PIGV	-0.0075474	0.000263956	-0.00125101	-0.00446871	-0.0031561	0.00427702	0.00805476	-0.00666109	-0.00890522	-0.0013037	0.000802143	0.0083249	-0.0111299
SNRNP40	-0.00872126	-0.00118953	-0.000551473	-0.000632396	-0.00348826	-0.00315538	-0.00201043	0.00599976	0.00297689	0.00454794	0.00635714	0.00061938	-0.000655268
DDX20	-0.00860544	0.00547715	0.00883483	-0.000416073	-0.0056366	0.000950591	-0.00432234	0.00116686	-0.00170617	-0.00582821	0.00579285	-0.0042302	0.000867095
CHI3L2	-0.00516316	-0.0112692	0.00754837	-0.00119803	0.00927928	0.00587824	-0.00383854	-0.0132109	-0.0111021	0.00505543	0.00660827	-0.0120426	0.00460128
GNAI3	-0.00990868	-0.000429306	0.00379758	0.007873	-0.00176866	-0.00470538	-0.00233963	-0.000810913	-0.0142395	0.000119742	0.00134428	0.00632861	-0.000168331
WDR3	-0.00792311	-0.00688712	-0.0143847	6.40047e-06	-0.00964358	0.00263958	-0.00816731	-0.00336564	-0.00113076	0.00420352	0.00490417	0.00083619	0.00272484
PKN2	-0.00991055	3.65101e-05	0.006913	-0.00271704	-0.000687029	0.00216703	-0.0169863	0.0056376	-0.000775555	0.00269645	-0.00327229	0.00169285	-0.000555377
SPEN	-0.0114005	0.00572451	0.00674251	-0.0038572	0.00324477	-0.00252784	-0.00360003	0.000879404	0.00575348	0.00517367	-0.00136165	-0.000545965	0.00527216
TMEM206	-0.00767618	0.00429481	-0.00766729	0.000661346	0.00280478	0.00173038	-0.00329528	0.00245961	-0.00262319	0.00861882	0.00258386	-0.0126765	0.00298153
YBX1	-0.0108036	0.00499108	0.00459772	0.00527491	-0.00416327	-0.00202098	0.00273788	0.00136675	-0.00190744	-0.000208642	0.00719992	-0.00784936	0.000412562
PPP2R5A	-0.0098579	0.00371224	0.00355907	0.000793896	0.00535351	0.000615515	-0.003076	-0.00219458	-0.00666896	-0.00489206	0.000494068	0.00345007	0.000367753
TIE1	-0.00728616	0.0220864	-0.00973501	7.4033e-05	-0.00688791	-0.00622767	0.0122322	-0.00860017	0.00409777	-0.00700115	-0.00631571	0.0104264	0.00415926
KDM4A	-0.00931605	0.00111355	0.000846079	-0.00711611	0.00249104	0.00328546	-0.00375661	-0.000908329	0.00151767	0.00785999	0.00545921	-0.001366	-0.00140297
NFYC	-0.00875964	-0.00324146	-0.00600066	-0.00022508	0.00427524	-0.0012616	-0.000250472	-0.00204419	-0.000410979	0.00138943	0.00129319	0.00479301	-0.003314
ASPM	-0.00925715	-0.0166846	0.00313435	0.000243646	-0.0133427	0.0172772	-0.00966508	0.0177044	0.0013252	0.0172122	0.0045197	0.00831651	0.00968865
CD84	-0.0102208	0.00281276	-0.00799459	0.00110047	-0.000395062	0.00262387	-0.010643	0.00393637	0.00285617	-0.00887726	-0.00820079	0.00404572	0.00208391
ELOVL1	-0.00887462	-0.00143306	-0.00376885	0.0064502	0.00180743	-0.00432227	0.00639516	-0.000810658	-0.00392234	0.00316388	0.00883455	0.00243484	0.001652
LRRC40	-0.00840295	0.00279675	0.00937245	-0.00102464	-0.00626546	0.000698304	-0.0141513	0.00381566	-0.00277505	0.00205715	-0.00279601	-0.00577422	0.00426644
EVI5	-0.00853519	-0.00770283	-0.00509432	0.0109801	0.0107847	0.00287002	-0.00816326	0.00404402	-0.00657645	-0.00227355	-0.0139281	0.00543504	0.00466812
DNTTIP2	-0.00937998	-0.00222986	0.0069614	0.00777748	-0.00642978	-0.00173854	-0.00234274	-0.00250383	-0.0127352	-0.00534632	-0.00551047	-0.00353117	0.00261733
RRP15	-0.00769416	-0.00685039	-0.00072047	-0.00456406	-0.0123046	-0.00565655	-0.00347335	0.00546073	-0.0100907	-0.00271453	-0.000854845	-0.000242574	-8.30417e-05
PRKCZ	-0.00559196	-0.0207413	0.00507107	-0.00767865	0.00870983	-0.00383507	0.00419625	-0.0105727	0.00751865	-0.00864357	-0.00554847	-0.00414772	-0.0144226
IARS2	-0.00945894	0.00125782	-0.00700072	0.00667287	-0.00304554	-0.00272789	-0.00327266	0.00393904	-0.00366373	-0.00446454	0.00297058	-0.00276608	0.00316201
NUP133	-0.00944951	0.000861926	0.00258172	-0.00307442	-0.00559055	-0.00099813	-0.00725032	0.00642689	0.000740164	0.00420691	5.49032e-05	0.000574363	0.00106076
NUCKS1	-0.0108463	-0.00298756	0.000152909	0.00278405	-0.0125637	-0.00389489	-0.0037366	0.00425042	-0.00419103	0.00213064	0.00366498	0.00275132	0.00244991
KCNAB2	-0.0112154	0.00704275	-0.00359774	-0.000721232	0.00657474	-0.00256792	0.00438952	0.00593026	0.00319385	0.00275109	0.00156637	0.00102238	-0.00604722
TGFBR3	-0.00679679	-0.0282973	0.0053597	-0.016201	0.00113178	-0.0219623	-0.000384927	0.00394605	0.00347802	-0.0198577	-0.0024796	-5.49453e-05	0.0141086
KIAA1107	-0.00599949	-0.00419149	-0.0150825	-0.00334457	-0.00563174	0.0085215	-0.015762	-0.00765132	-0.00394577	-0.00654586	-0.00760558	0.0008803	0.00306686
TESK2	-0.0078535	0.00158586	0.00108241	0.00120589	-0.000898607	0.00312021	-0.000298575	-0.00024436	0.00268643	0.00383761	0.00528142	0.00185173	-0.00240547
EIF2B3	-0.00743677	-0.00748933	-0.0141865	0.00327635	-0.0067372	0.00963414	-0.00304616	0.00411593	0.00462156	-0.000826463	-0.00205171	-0.0148828	0.000195898
CDC42	-0.011337	0.00775615	0.00848781	0.00717266	-0.00083485	-0.00312825	-0.00106272	-0.00173493	-0.00916265	-0.0112873	0.000873401	-0.00491671	-0.0005725
FCGR2B	-0.00697958	-0.00196702	-0.0170446	0.0153027	0.0155538	-0.0167444	-0.0154053	-0.0177114	0.000614446	0.00636023	-0.0026761	-0.0115198	0.043482
PTGS2	-0.00917874	-0.00910572	0.012214	0.0157022	-0.0151496	0.0122841	-0.00262237	-0.0262026	0.00418721	-0.00289141	-0.0178189	0.0163228	0.00164221
ENO1	-0.0121588	0.0122623	-0.00235249	0.00655581	0.0021085	-0.00194392	0.00402364	0.00351462	-0.000652042	0.000621295	0.00975253	-0.00194239	-0.00226516
ARHGEF10L	-0.00816425	-0.00628572	-0.018002	0.0206322	0.027055	-0.00284452	-0.0123664	0.00328959	0.0198452	0.00662988	-0.0177106	-0.0094117	0.0218729
EIF4G3	-0.00992996	-0.00141476	-0.00374501	0.000283657	0.00548526	0.00737106	-0.00893233	0.00416684	-0.00298898	0.00681143	-0.00496104	-0.00567029	-0.000964724
RASAL2	-0.0071728	0.00245058	-0.00795892	0.0177285	0.00269317	0.00481283	-0.000972118	0.000949191	0.0127443	-0.00106155	-0.00953231	0.00969069	0.041171
KIFAP3	-0.0080988	-0.00395577	0.00118966	-0.00545486	-0.00943554	-0.000654684	-0.0119629	-0.000372539	0.00095193	-0.00141413	-0.00301987	0.000865612	-0.002661
FMO4	-0.00534082	-0.0075838	-0.0174777	0.00147033	-0.0136701	0.00445091	-0.000664947	-0.00414227	0.000387179	-0.0159995	-0.00534403	0.00661225	-0.0103852
KLHL20	-0.00816786	0.00278155	0.00513971	-0.00762559	0.000917261	-0.00275399	-0.00870037	0.00324209	0.00278969	0.0045554	0.00475667	-0.00171471	0.00172716
PLXNA2	-0.00697389	-0.00348818	-0.00828774	0.0106397	0.0039622	-0.0183923	0.00240737	-0.00220257	0.00428084	-0.00243176	-0.0141128	0.0116817	0.00233304
RAP1GAP	-0.00529796	0.00390286	0.0218658	-0.00945807	0.0018995	0.0402601	0.023215	0.0133381	-0.00966492	-0.0220542	0.0166841	-0.0133856	0.0411543
UBE2T	-0.00587388	-0.0155607	-0.00641555	0.00352235	-0.0138603	0.0191042	0.00755119	0.00713366	0.000479867	0.0130211	0.0140199	0.0023622	0.00771844
PPP1R12B	-0.0094744	-0.00347426	-0.000475351	-0.00488999	0.00549025	0.00795349	-0.00381643	0.00908878	-0.00329339	0.0069843	-0.00516089	-0.00150876	-0.00175124
USP33	-0.00984488	0.00193119	0.0026107	-0.00298823	-0.00102658	0.00521865	-0.0106849	0.00197112	-0.00397109	0.0014815	-7.0349e-05	0.00084736	0.00116487
CAPZB	-0.0104456	0.00256413	-0.000356965	0.00590965	0.00815151	-0.00234529	0.00224619	0.00129877	-0.00112417	-0.00384097	0.00134126	-0.00218611	0.00016244
GPR137B	-0.00678243	-0.0087328	0.00304103	0.00427714	0.00476684	-0.00766094	-0.00729379	0.00244053	0.00134586	0.00740194	-0.00840354	-0.011238	0.000438809
GNB1	-0.011378	0.00476385	-0.00169585	0.00589334	0.00202002	-0.00734977	0.00219086	0.00101551	-0.00164042	-0.000936457	0.00383678	0.00168648	-0.00192689
NRD1	-0.0104734	0.00135224	-0.00405888	0.00360155	-0.00312805	0.00453407	-0.00530335	0.00225041	0.00221831	-0.00428648	-0.000831558	-0.00528893	0.00312781
SDF4	-0.0092945	0.000309146	-0.00372269	0.00513054	0.00520166	-0.0077443	0.0067243	0.00213233	0.0030036	-0.000640473	0.00402378	-0.00344094	-0.00444355
MKNK1	-0.00922647	0.00314873	-0.00208623	0.00112225	0.00727346	0.00190171	-0.00416938	0.00411411	-0.00316288	0.00115137	0.00277833	0.00117572	-0.00985913
CDC14A	-0.00915365	0.00631142	0.00720732	-0.0128078	0.00809474	-0.000220066	-0.00639553	0.00113783	0.00116701	-0.00282692	-0.00141606	0.00159307	0.00411344
PGM1	-0.00779971	-0.00858712	0.000314541	0.0031128	0.00229722	0.00116132	0.00676059	0.000564307	0.013313	-0.0016587	0.0105736	0.0101926	-0.0155563
CROCCP3	-0.00630377	-0.00571637	-0.0148601	-0.0136461	0.00726514	-0.00416431	0.00217385	-0.00425929	0.0102069	-0.00646574	-0.015893	-0.00645629	-0.00173246
RSBN1	-0.00943993	0.00401256	0.00870535	-0.00570692	-0.00272025	0.00274951	-0.00164455	-0.00356435	-0.00745551	-0.0012149	0.00967637	0.00430003	-7.05821e-05
MAGI3	-0.00499586	-0.0238401	-0.00119525	-0.00636429	-0.00427268	0.000923984	-0.00249494	-0.00212577	-0.00890784	-0.00454973	-0.00599394	-0.0151611	-0.00491447
PTPRC	-0.0122848	-0.00204847	0.00525871	-0.000202097	0.0103849	-0.00208643	-0.0188145	0.000700962	0.000334035	-0.00309787	-0.00205868	0.00198894	0.00545583
JMJD4	-0.00729594	-0.00455364	-0.00791993	-0.00493598	-0.000639732	-0.00279701	0.000571253	-0.00214289	0.00561099	0.0054484	0.00808977	-0.00195722	-0.00734931
DUSP12	-0.00751823	0.00620769	0.00195565	0.0032493	-0.00256528	-0.0107392	0.00264725	0.00471057	-0.00256408	-0.00464317	0.010553	-0.00471466	0.000351125
HSPB11	-0.0073055	0.00097988	-0.000989159	-0.00349884	-0.00844258	0.00326944	-0.0104703	0.00746031	0.00326457	-0.00446202	0.00437012	0.00384921	0.00103553
TRAF5	-0.00918437	0.0083447	-0.00125117	-0.00977851	-0.00441694	-0.0147952	0.000283265	-0.0050077	0.0101685	-0.0100487	-0.00666502	0.00930122	0.00458991
PLOD1	-0.00868812	0.000142036	-0.0112767	0.0136943	0.0108268	-0.00156239	0.00592917	0.00338971	-0.00207696	-0.00373265	0.00414209	-0.00565644	-0.00176489
SMAP2	-0.0107918	-0.00261668	0.00289582	0.00641304	0.00758859	-0.00742988	-0.00355214	-0.0058113	-0.00419013	0.00162769	0.00413048	0.00275464	-0.0159782
PPIE	-0.00821358	-0.0018813	-0.00379122	-0.000341843	-0.00332766	-0.0041996	-0.00151535	0.00469585	0.00675201	-0.00731594	0.00390326	0.00447018	0.00149631
ZMPSTE24	-0.008336	-0.00301392	-0.00192875	0.00745805	-0.00658011	-0.00426155	-0.00853389	-0.00369624	-0.0109676	0.00246358	0.00662387	0.00338047	-0.00145616
EIF3I	-0.00964114	0.00604346	0.00303311	0.00670271	-0.00341333	-0.000194757	0.00590979	-0.000682887	0.00148096	0.00287428	0.00388268	-0.00500527	-0.000199608
TXLNA	-0.00955546	0.00238815	-0.00657224	0.00061786	0.000286081	-0.0037122	0.00634798	-0.00207467	-0.00484699	0.00260421	0.00407809	0.00225996	-0.00197697
WDR47	-0.00845788	0.00553298	0.00430652	-0.000164898	-0.00178103	0.00231944	-0.00582017	-0.00107375	-0.00117405	-5.62061e-05	-0.000327725	-0.00313936	0.00172911
OVGP1	-0.00612736	0.00748012	0.0158805	-0.0158955	0.00716299	0.00104611	-0.0034648	-0.00117633	-0.00214326	0.0147685	0.00735114	-0.00307079	0.00494502
SLC25A24	-0.00907988	0.00410833	-0.00621919	0.0102678	0.000414759	-0.00677432	-0.00763701	9.49784e-05	-0.00889989	-0.00372897	0.0034903	0.00468746	-0.00188166
IGSF9	-0.00383781	0.00870638	0.000182809	0.000841227	-0.0020296	-0.0138296	-0.00269499	-0.0152484	0.017579	0.00969573	-0.00476108	0.0107332	0.0167468
TTC39A	-0.00486134	-0.00878496	0.00359736	-0.00780461	-0.0185644	0.0105313	0.00908637	-0.0108038	0.0149411	0.0202592	-0.00202597	0.00560949	0.0172075
EPS15	-0.0107946	0.00377429	0.0046943	-0.000443438	-0.00414255	-0.00166788	-0.00991771	0.00296304	0.000141386	0.000553735	-0.000606562	0.00398468	0.000366665
ORC1	-0.00858987	-0.00381582	0.00340431	0.00135023	-0.0105421	0.0075141	0.00780259	0.0126647	0.00268721	0.0129625	0.0071	0.00174862	0.00412878
POMGNT1	-0.00786181	-0.000373135	-0.0126638	-0.00388104	-0.002694	0.000511001	0.00367362	0.00207348	0.00709555	-0.00866394	-0.00221448	-0.00932897	-0.00648876
RAD54L	-0.00747541	-0.0073511	-0.00854357	-0.00133407	-0.00740099	0.0130441	0.00236255	0.0142047	0.0127427	0.0135021	-0.00191721	-0.001131	0.00073572
MAST2	-0.00853483	-0.00290703	-0.00487658	-0.000168802	0.00839814	0.00479191	-0.000621507	0.00683192	0.00259281	0.0106855	-0.00303865	-0.0113033	-0.00128859
ERO1LB	-0.00830603	0.00434033	0.00800707	-0.00976881	-0.0025664	0.000969255	-0.0095352	0.00356794	-0.00134439	0.00250173	-0.00495404	0.00233998	0.00161019
ALG6	-0.00741019	-0.008943	-0.0101723	1.80785e-05	-0.00570675	0.00690152	-0.01148	0.000802746	-0.00115927	-0.00950379	-0.00187973	-0.000528865	-0.00303246
ASAP3	-0.00399317	-0.0105915	0.00212582	-0.00177777	-0.00396693	-0.00698358	0.00203556	-0.00585802	0.0113843	0.00593724	-0.0202393	0.00195037	0.0167943
SLC9A1	-0.00885775	0.00149922	0.00438207	-0.000549131	0.00990907	0.00999467	0.00569668	-0.0120946	0.00334812	0.00545489	0.000403006	0.00310535	-0.00580603
RGS1	-0.00906516	-0.00886943	0.0196741	0.0258442	-0.0218706	-0.000191923	-0.0156676	-0.0185184	0.015364	0.0004003	-0.00866197	-0.00300899	0.0133572
NUDC	-0.00827337	-0.000122036	-0.00121146	-0.000143002	-0.00268838	-0.00125688	0.00174488	0.00056312	0.00987483	0.00315627	0.00819335	-0.00579547	-0.00340502
MUL1	-0.00827479	0.00368825	0.00310328	0.00285474	-0.00100548	-0.0139675	0.00550365	0.00249057	0.00194482	-0.00210125	0.00627147	0.0068622	-0.00203269
PABPC4	-0.0110033	0.00352577	0.00475497	0.00731703	-0.00344921	-0.0074008	0.000827317	0.00350224	0.000242257	0.00287294	-0.00191112	-0.00345752	-0.00210711
USP48	-0.00998455	-0.00222638	0.0025413	-0.0059374	-0.00164389	0.00847648	-0.00867689	0.00643167	-0.00442077	0.00145276	-0.000119738	-0.00215442	-0.00650118
FH	-0.00850348	-0.00110399	-0.00585839	0.0089235	-0.0061212	0.00145617	-0.00076384	0.00629349	0.0052356	0.000172683	0.00533552	-0.00344144	-0.000252031
PHGDH	-0.00636939	-0.0133598	-0.00577484	-0.00737107	-0.0199139	-0.0217882	-0.00601865	0.000762604	0.00580396	0.0321467	0.0125763	-0.0014375	0.0136763
EIF2C1	-0.0106719	0.00744061	0.00152724	-0.00113286	0.00653491	0.00115541	-0.00146008	0.0068068	-0.00366055	0.00598163	0.000165331	-0.000480382	-0.0016147
TEKT2	-0.00430211	0.00913936	-0.000785108	-0.0087827	0.00192329	0.00591778	0.00830583	-0.00437672	0.0115611	0.000487	-0.0114341	-0.00330865	0.000853946
CLSPN	-0.00816242	-0.00926495	-0.0088801	0.00255897	-0.00687266	0.00890391	-0.00213607	0.0138073	0.00458553	0.0100165	0.00227766	-0.00444874	0.00886678
GPATCH2	-0.00787323	0.000609333	-0.00288422	-0.00409233	-0.00205125	-0.000132744	-0.017664	0.00286003	0.00635942	-0.00184697	0.00637842	0.00165974	0.00237088
SUCO	-0.0102702	0.00200485	0.0109919	-0.000840932	-0.00150134	0.0114694	-0.00118379	0.00772952	-0.00648956	-0.01182	-0.00474961	0.00283143	0.00139396
ACOT7	-0.00737087	-0.000246404	-0.00664323	0.00611945	-0.00481096	-0.00724809	0.0111234	0.000886557	0.00824741	0.00812756	0.000764529	-0.00890939	0.000524142
SH3GLB1	-0.0103309	0.00592292	0.00584764	0.00305259	-0.00122808	-0.00790125	-0.0049295	0.000867205	-0.0113914	-0.00233247	0.00133739	0.00535069	-0.000688436
CDC7	-0.00783805	-0.00928276	-0.00544361	0.00115528	-0.0129771	0.00971387	-0.00478451	0.00553285	-0.000762015	0.00238479	0.00236212	0.00354468	0.00278487
DVL1	-0.00822497	0.000556263	-0.00290087	0.000356702	0.00265714	-0.00338018	0.00270643	-0.000303737	0.00930302	0.00454326	-8.34445e-05	-0.0102567	-0.00511112
BCL9	-0.00710793	-0.00732217	0.0156434	-0.00628065	0.00347782	0.00813016	0.01531	-0.00487383	0.00796797	-0.0156832	-0.000900775	0.000330588	-0.00416068
DHCR24	-0.00660071	-0.00785976	-0.0140073	0.00301598	0.00579828	-0.00393615	0.00762768	0.00472117	-0.00921107	-0.00517004	-0.00720868	-0.0048684	-0.00337906
DNAJC16	-0.00862051	-0.00149864	-0.00565524	-0.0010134	-0.00251989	-0.00417339	-0.00641859	-0.00598172	-0.00366239	0.00446977	0.00470935	0.00559005	-0.00388248
MORN1	-0.00642161	-0.00329717	-0.0102003	-0.00548901	-0.00518591	0.000669168	0.00115469	0.00360912	0.0115325	-0.00137492	-0.00802388	-0.00611317	-0.00946685
GPX7	-0.00779001	0.0134051	-0.00577887	0.00173666	-0.00141656	-0.00426778	0.00952816	0.000262592	-0.000566939	-0.00304949	0.00204334	0.00561608	0.0101075
CACYBP	-0.00853257	0.00325188	0.00125546	0.00340318	-0.00627856	0.00792813	-0.00283773	-0.00443552	-0.000712433	-0.00562717	0.00970894	-0.00938249	0.00225536
SCP2	-0.00916163	0.00146114	-0.00516953	0.00665874	-0.00128904	-0.00107973	-0.00847131	0.00412172	-0.00524263	-0.0101806	0.000235533	-8.03946e-05	0.00387429
RALGPS2	-0.00812986	-0.0204451	0.00813963	-0.00127851	-4.36263e-06	-0.00147923	-0.0139061	-0.00401549	-0.00801932	-0.0193875	-0.0134702	-0.00721351	0.00635669
CEP104	-0.00870507	-0.00196878	-0.0102823	-0.00151527	-0.00019624	0.00270497	0.0027211	-0.00457556	-0.00729633	-0.00325775	-0.0050923	-0.0061736	-0.00758564
FAM20B	-0.00948254	-0.00177234	-0.00258193	0.00427666	-0.00493102	-0.000153984	0.000259725	0.00148861	-0.00461619	-5.85873e-05	0.00325825	0.00299038	0.00262263
TCEANC2	-0.00754962	-0.00186413	-0.0129921	-0.00362554	-0.00274392	0.00638898	-0.00477447	-0.00338857	-0.00449903	-0.00473527	0.0026859	0.000330172	-0.00496717
TMEM59	-0.010009	0.00344827	0.00363882	0.00641149	-0.0027239	-0.00255302	-0.000245473	0.00293192	-0.00648143	-0.00722071	0.00576541	0.00114885	0.000309164
LRRC42	-0.00720518	0.00368975	0.00210242	0.000801564	-0.00451514	-0.00170032	0.00453039	0.00196031	-0.00500882	0.00864891	0.00776627	0.00323893	0.00180761
WRAP73	-0.00827471	-0.00374637	-0.00312086	-0.00679772	0.0094494	0.00229567	-0.00153442	0.00626628	0.00579617	-0.00148322	-0.000273332	3.13769e-06	-0.00868594
MRPL37	-0.00909754	0.00258419	-0.000459255	0.00386381	-0.00576304	-0.00427661	0.00762751	0.00578203	0.00127981	0.00382732	0.00751139	-0.00173636	0.000492248
ICMT	-0.00853538	-0.00909113	-0.0191166	0.0125414	-0.0074089	-0.000666323	0.010064	-0.000349404	-0.00503857	-0.00385145	0.0011746	-0.0053437	-0.00150342
RPL22	-0.00994641	0.00642426	0.0017259	0.00042182	-0.00695567	-0.00207767	0.00125324	0.00238708	-0.00217274	-0.00292607	0.00646537	-0.00464485	-0.00322531
CHD5	-0.0044755	0.000750131	-0.00698562	-0.00992139	0.00168091	0.000234538	-0.00142502	-0.00225828	0.0132169	0.0147735	-0.00506974	-0.0112518	-0.00321442
QSOX1	-0.0105123	0.0038877	0.00597791	0.00812867	0.00915712	0.000519353	0.00991151	0.00921782	-0.00085099	-0.00150446	0.00100959	0.00629684	-0.00989982
STXBP3	-0.00928521	0.00151596	0.00339697	0.000533379	-0.00261765	0.00169991	-0.0172785	-0.00103385	-0.00193517	-0.00447862	0.0041932	0.0070991	0.000749893
PHF13	-0.00787368	0.000327551	0.0122232	0.00525606	-0.00466553	-0.00427835	0.0124501	0.000864871	0.00126605	0.00752183	0.00374182	0.000456253	0.000682726
PARK7	-0.00910891	0.000635495	-0.00437557	0.00789885	-0.00398409	0.00237107	0.00139256	0.00332763	0.00272442	0.000804566	0.00580399	-0.00887359	-0.00119511
KIAA1324	-0.00504942	-0.0205279	-0.000147505	-0.00528608	0.0109175	-0.00531873	0.0051025	-0.0025338	0.00032627	-0.0155999	0.000408344	0.00406332	0.00590141
AMPD2	-0.0106994	-0.00395843	0.0090706	0.00625903	0.00474386	0.00332124	0.00343284	0.00252877	0.00151739	0.0106334	-0.0126359	-0.00102432	-0.00547959
SRSF4	-0.00990962	0.00272004	0.00894003	-0.00523894	0.00467816	-0.00126972	-0.00307846	0.00728043	0.000716473	0.00859454	-0.000351905	-0.00198818	0.000645033
MECR	-0.00648077	-0.00433413	-0.0142424	-0.000697101	-0.00852808	0.0048787	0.00323376	0.00156971	0.00378436	-0.00243859	-0.00147407	-0.00813452	-0.00453761
KCNC4	-0.0065801	-0.00347692	-0.0042657	-0.00524274	0.000383861	-0.00483212	0.00968975	0.000263303	0.00633522	-0.0092142	-0.00742852	-0.00880999	-0.0237265
EDEM3	-0.00960574	-0.00351869	-0.00585497	0.00195161	0.000646903	0.0117996	-0.00777271	-0.0020696	-0.0117163	0.000213183	0.00182353	4.63978e-05	-0.00343744
WDR77	-0.00847928	0.000302697	-0.00291671	-0.00178439	-0.000292929	-0.000568731	-0.00342573	0.00106895	0.000442238	0.00326914	-0.000132188	-0.00240179	-0.00147877
ATP5F1	-0.00941008	0.00370227	0.000163155	0.0075951	-0.00411752	-0.00292846	-0.00165127	0.00362968	-0.00584702	-0.00271973	0.00811962	0.000921952	-0.000439338
RAP1A	-0.00966848	-0.00075087	0.00325914	0.00557355	-0.00266424	-0.00351874	-0.0114342	-0.00655558	-0.007411	0.00103655	0.00949105	0.00460077	-0.000989696
HDAC1	-0.00962888	0.000421058	-0.00326306	-0.000854909	0.000564257	-0.00244723	0.00353187	0.00231381	-0.00449847	0.00169106	0.00137524	-0.00471617	0.00186992
CAPZA1	-0.0109969	7.48758e-05	0.00467589	0.00506527	0.0019476	0.00115529	-0.010687	0.00427197	-0.00746706	-0.00166599	0.000883478	0.00172282	0.000585427
S100PBP	-0.00928758	0.000941723	-0.00508557	-0.00754871	-0.00421649	0.00780423	-0.00779891	-0.00105871	0.000813203	-0.000146261	-0.00193565	0.00143497	-0.00255711
RNF19B	-0.0093653	-4.91419e-05	0.012819	0.0133771	0.00336122	-0.00407229	0.00850313	-0.00536632	0.000869125	-0.00865598	-0.00378384	0.00373952	-0.00350091
SCAMP3	-0.00826859	0.00195051	-0.00508976	-0.00359975	0.00216711	-0.00277929	0.00714229	-0.00218445	-0.00568676	0.00226861	0.00464508	-0.00230989	-0.00350726
TRIM62	-0.00723583	-0.00539369	-4.11433e-05	-0.0029348	0.0126802	-0.0147672	0.00532816	-0.000109314	0.00129583	-0.000675013	0.000980715	-0.0029603	-0.00110057
ASH1L	-0.011018	0.00119697	0.0044872	-0.00738193	0.00299586	0.00376467	-0.00917205	0.00045776	-0.00141063	0.00272053	-0.00115919	-0.00101448	-0.00112756
DLGAP3	-0.00532247	-0.00174262	-0.00680842	0.00912828	0.00168356	-0.00874996	0.0125521	0.0034094	-0.0021764	0.00541192	-0.000317412	-0.00392324	-0.00457504
SFPQ	-0.0123338	0.00874381	0.0116284	-0.00409591	-0.000241282	-0.000151109	1.94797e-05	0.00694172	-0.00800727	-0.00201837	-0.0097036	-0.00754183	0.00239224
RHOU	-0.00753498	-0.0139749	-0.00603691	0.0194658	0.0129519	0.00350826	-0.00686112	0.0129028	0.00669524	-0.009187	0.0100091	0.00290135	0.00301225
GON4L	-0.00987113	0.00143942	0.0042925	-0.0085961	0.00581186	0.00121651	-0.00794763	-0.00126999	0.00567003	0.00585872	0.00378548	0.000869085	-0.000106756
ARHGEF2	-0.0109016	0.00863905	0.00360656	-0.00504553	0.00738263	0.00072231	-0.000343875	0.00162435	0.00237455	0.00635985	0.00301551	0.000377287	-0.000455632
LAMTOR2	-0.00712869	0.000705625	-0.00917359	0.00948005	0.00555182	0.000317148	0.00752824	0.00146668	-0.00474423	0.000956397	0.00610648	-0.00695331	-0.000765959
MEF2D	-0.011267	0.0100917	0.00700937	0.000219421	0.000931585	-0.00392791	0.00830292	0.00217321	0.000213985	0.00567219	-0.00974542	-0.00735392	0.00781766
DOCK7	-0.00875656	0.00369662	-0.00381962	-0.000942511	-0.00758012	0.00200819	-0.010671	0.00311691	-0.00537798	0.00741785	-0.00551198	0.000564132	0.00204322
SRM	-0.00829228	0.000372771	-0.0124133	0.00409833	-0.00319815	-0.00829095	0.0155279	0.00538779	0.00236451	-0.00164396	0.00155855	-0.00908145	-0.00140564
DLEU2L	-0.00389759	-0.00196686	-0.00462092	-0.0138606	-0.00745962	-0.00345865	-0.0189625	0.00185292	-0.00222995	-0.0125696	-0.00214069	0.0028507	0.00462653
FBXO6	-0.00658485	-0.0017527	-0.00554373	0.00612963	0.0132416	-0.00395771	0.00884718	0.00621902	-0.00913161	-0.00448268	0.00108996	0.00953761	0.00377769
C1orf21	-0.0074817	-0.0060908	-0.00508999	-0.0133629	-0.0103248	-0.0247655	0.00709189	0.00102119	-0.00518706	0.00900447	-0.0068475	0.00636079	-0.00676476
SWT1	-0.00738139	-0.00531555	0.00544778	-0.00380229	-0.00805724	0.00755082	-0.00992191	-0.0052072	0.000276195	-0.00448902	0.00215086	0.000576057	0.00431373
MAD2L2	-0.0076184	0.00100134	0.00104848	0.00365486	-0.00137053	-0.00498921	0.00744922	0.00621765	0.00705954	0.00375834	0.00245852	-0.0076688	-0.00175523
LEPR	-0.0079199	-0.0194205	0.000906561	0.0191301	-0.0210415	0.00498264	-0.0109247	0.0110266	0.00106406	0.00284447	-0.0136507	-0.00814378	-0.00503286
IVNS1ABP	-0.0111938	-0.0112407	0.0109706	0.00335805	-0.000659263	0.00932792	-0.00938071	0.000388354	0.00966443	0.00103584	-0.00671157	0.0199966	-0.00496262
KIAA2013	-0.00880061	-0.00178032	-0.00978637	0.00690657	0.00562038	-0.00681544	0.00928162	0.000123741	-0.00942823	0.00414289	0.00607438	0.00301884	-0.00410228
MFN2	-0.01022	0.00256246	0.00745112	-0.000303579	0.00434086	0.00139487	0.00358148	0.00784383	0.00521148	0.00122187	0.00435699	0.000582075	-0.00279342
MIIP	-0.00844367	-0.00181626	-0.00397069	0.00169338	0.0107718	0.00725948	0.00545043	0.00756514	0.00199172	-0.000138837	-0.00153644	-0.00474467	-0.00588981
SMG7	-0.010375	0.0047167	0.00512395	-0.00285895	0.00215796	-0.00117794	-0.00159975	0.00398839	-0.00283927	0.00354245	0.00315593	-0.00260404	0.00059487
NCF2	-0.0104551	-0.00396792	-0.00106506	0.0166842	0.0215198	0.00814445	-0.00442827	-0.000901499	-0.00269614	-0.00196401	0.000476858	0.00668356	0.00149008
SLC35D1	-0.00870121	0.000861059	0.00540177	-0.00585752	-0.00544217	-0.00303127	0.00079082	-0.000292148	-0.00439647	-0.00496924	-0.00343185	0.00374735	0.00118594
PLA2G4A	-0.00728735	-0.000680469	-0.00035682	-0.000103754	0.0018696	0.00976878	-0.012925	0.00779918	0.00372774	0.0138341	-0.00658216	0.00557476	0.0043054
GADD45A	-0.00815558	0.00250445	0.0139705	0.00355816	-0.00388367	0.0114244	0.0148765	-0.00988202	0.000437758	-0.00784156	0.00209115	0.0054895	-0.0142231
PRDM2	-0.0109083	0.00386342	0.00984183	-0.00539888	0.00605929	-0.00203352	0.00107906	0.00272414	-0.0044618	-0.00789011	-0.00676426	-0.00403024	0.000402982
RGS2	-0.0100137	-0.0129127	0.00794651	0.0191612	0.00114487	0.00102917	-0.00619204	-0.0228367	0.00804612	-0.00946336	0.000602311	0.00808294	-0.00423302
TROVE2	-0.0101208	-0.000221874	0.00692966	0.00140056	-0.00749012	-0.00400066	-0.00988304	0.00400309	-0.00480921	-0.0047104	0.00152923	0.00388936	0.00280756
UCHL5	-0.00780928	-0.00403898	-0.00226654	0.000895883	-0.00849037	0.00195688	-0.0118136	0.00291096	-0.00314047	0.00200094	0.00918321	0.00115864	0.000139521
BCAS2	-0.00788965	0.000618813	0.00905665	0.0031802	-0.00714622	0.00293244	-0.00256999	-0.00672031	-0.0117669	-0.00994237	-0.00045429	-0.00544931	0.00238792
SRSF11	-0.0112045	0.0065573	0.0105009	-0.00647025	-0.000632317	0.000745326	-0.0105351	0.0065269	-0.00278997	-0.00330351	-0.00585282	-0.00520087	0.00398453
CTH	-0.00577971	-0.00396473	0.0105363	0.00935239	-0.0126628	0.0192901	0.00403334	-0.00876661	-0.00875533	-0.00705071	-0.0121811	-0.0100651	-0.000143112
OLFML3	-0.00533832	-0.0130534	-0.00667221	0.0199427	-0.0152671	0.0103592	0.0142633	0.00146583	-0.00121671	0.0186188	-0.0128577	0.00906151	0.0188259
PLEKHM2	-0.010446	0.00852656	0.0129204	0.0015852	0.00700414	-0.00709097	0.00501344	0.00331863	0.00290717	0.00610693	-0.000418912	-0.0060674	-0.00155633
CRYZ	-0.00648677	-0.00482635	-0.0219659	-0.000540501	-0.00958923	0.0050728	-0.00631804	-0.00320333	0.00477916	-0.0143934	0.00243645	-0.00960457	0.00028324
PHTF1	-0.00892247	0.00826052	0.00767541	-0.00181468	-0.0041055	0.00221269	0.000678996	0.00318979	0.00065107	-0.000383931	-0.0103377	0.00687248	-0.00179645
ZBTB17	-0.00914705	0.00815752	0.00840639	-0.00204537	0.00485632	-0.00127183	0.00605188	0.000137489	0.00944696	0.0041476	-0.00829477	-0.0101042	-0.00248009
CD58	-0.00851387	-0.00324713	0.00168864	0.00788873	-0.00183189	0.0010951	-0.0067832	0.00298023	-0.00181833	-0.00428957	0.00178842	0.00529404	-0.00319546
TFAP2E	-0.00530761	0.000381664	-0.0146676	-0.00738478	0.00941854	0.00810446	0.00307667	0.00245425	-0.00304341	-0.000776639	-0.00489268	-0.0114605	1.24011e-05
CD2	-0.00693777	-0.0165024	-0.00625475	-0.00972238	0.00777206	-0.0112255	-0.00586624	-0.0156495	0.00062249	-0.00768708	0.0117819	-0.00218615	0.0258236
TTF2	-0.00902109	-0.00157124	-0.00614903	-0.00193594	-0.00573049	0.00847552	-0.00607726	0.00392978	0.00453607	0.00474566	6.1432e-05	-0.00224634	-0.00143988
KIF21B	-0.00970195	-0.00833989	0.00842517	-0.0117374	0.0171723	0.00823701	0.00686044	0.000471243	0.00127259	-0.00120347	0.000301638	0.00861256	-0.00157351
TMEM9	-0.00773255	-0.00185627	0.000664843	-0.000478456	-0.00941683	-0.0041487	0.00851846	0.00746254	0.00656521	0.00148577	0.00910927	0.000242872	-0.00215493
ADPRHL2	-0.00746925	0.000762428	-0.00335444	-0.00277151	0.00207642	-0.00684757	0.00650701	-0.00114418	-0.00278364	0.00987682	0.00986293	0.00784724	0.000182982
MAP7D1	-0.010315	0.010708	0.00772792	0.00245583	0.00903374	-0.00606164	0.00807397	-0.00131441	-0.00122484	0.00196365	6.01682e-05	-0.00574913	0.00107727
WARS2	-0.00758188	0.000651832	-0.00478015	0.000668945	-0.00611819	-0.00356054	-0.00206054	0.00410503	0.00144268	-0.000603655	-0.000180658	-0.00179299	0.000556614
AL591845.1	-0.00659651	0.0215103	-0.00415993	-0.00926997	-0.00350625	-0.00379063	0.00987317	-0.00516089	0.00361216	0.000595069	-0.0168745	0.0155465	0.0119118
OSCP1	-0.00419924	0.00577486	0.0174609	-0.00608604	0.0012332	0.00354368	0.0044084	-0.00367051	-0.00815749	0.0238341	-0.000447052	-0.00155595	0.00558579
MRPS15	-0.00843778	0.00471935	0.00284954	0.0018475	0.000577696	0.00125683	0.00226447	0.00562148	-0.00254571	0.00306741	0.00654163	-0.00432821	-0.000908278
EXOC8	-0.00903254	0.00160426	0.00773401	-0.000638836	-0.000418391	-0.00312072	-0.00356805	-0.00379344	-0.00624083	-0.00418864	0.00348751	-0.00474499	-0.00388301
GNPAT	-0.00878817	0.000956337	-0.00467214	0.00220449	-0.00344757	0.00231779	-0.00555873	0.00069654	-0.00423434	-0.000377894	0.00279601	-0.000770395	-0.00218378
TSNAX	-0.00924815	0.00503315	0.00295589	0.00106916	-0.00113635	0.00611998	-0.0128636	0.00362012	-0.00401246	-0.0017039	0.00736314	0.00369588	-0.00245114
C1orf109	-0.00688352	-0.00718099	0.000432287	-0.00323398	-0.0086751	0.00679982	0.00553529	-0.00655389	-0.00848567	0.0101579	0.00896702	-0.000178788	0.00215345
RRAGC	-0.00872045	0.00365834	0.00696447	0.00618518	-0.00173433	-0.00519604	0.000784973	-0.000274993	-0.0114556	-0.0020138	0.00367343	0.0053956	0.000964611
TBCE	-0.00767345	0.00250963	-0.00349311	-0.00022425	-0.00535348	0.00357501	-0.00670681	-0.00115458	0.000209947	0.00212814	0.00627923	0.000394083	-0.00325043
NID1	-0.00923027	0.00715923	-0.00174881	0.0178779	0.00161969	-0.0173494	0.00212844	0.00644321	0.000136378	0.0154926	-0.00993193	0.00537723	0.0100983
LGALS8	-0.0102375	0.00290589	0.00703772	0.000967873	0.00281593	-0.00203978	-0.00837876	0.000391742	-0.0087418	0.00279639	0.00209447	0.003585	0.0041892
HPCAL4	-0.00451999	-0.0070094	0.00575947	-0.0221507	0.0145516	-0.0213241	0.00118501	-0.0176537	-0.0021485	-0.0312773	0.0146785	-0.015025	0.0171288
MTR	-0.00991838	-0.00227933	-0.00564632	-0.00580623	-0.0027696	0.0020966	-0.00620362	0.00597393	-4.58406e-05	0.000213607	-0.00379989	-0.00232014	-0.000947988
BMP8B	-0.00439088	-0.0287277	-0.00699341	0.0121559	0.00902588	-0.0057934	0.0175628	-0.00115735	-0.00899733	0.00236602	0.00525795	0.00618887	0.00881412
MYCL1	-0.00668472	-0.0200404	-0.0172787	0.0205166	0.0144239	-0.0123553	-0.00499011	0.00204665	-0.00447458	0.0195228	0.000980522	0.00487664	0.0144405
SIPA1L2	-0.00714354	-0.0178587	0.0141445	-0.00288398	0.00641213	-0.00531511	-0.00847193	0.018866	-0.0302723	0.00769503	-0.0149554	-0.0197491	-0.0393436
RLF	-0.0101239	0.00760575	0.0183249	-0.00149274	0.000310074	0.0011981	-0.00775044	0.00388866	-0.00617494	0.000628894	-0.00216354	-0.00385979	0.00547266
KMO	-0.00606274	-0.0186452	-0.0130887	0.00818034	0.00439252	0.00894425	-0.00593923	-0.0134924	-0.0148147	0.00261462	-0.00935617	-0.0129642	0.0106121
ZNF684	-0.00598944	0.00365529	0.00218301	-0.000310176	-0.0039466	-0.0036682	-0.00232291	0.00204174	-0.00302584	-0.00696822	0.00725902	0.00370268	-0.00323688
KCNQ4	-0.00456491	-0.0148201	0.000428113	-0.00333404	-0.00747619	-0.00203841	0.0172975	-0.00186677	0.0118825	0.00612321	-0.00897485	0.00349724	0.00662791
RIMS3	-0.0069305	-0.0165354	-0.00628615	-0.00522172	-0.0137534	-0.0117694	0.0131848	0.00551243	0.00465201	0.0122454	-0.00276421	0.000428425	0.00722222
AKT3	-0.00772603	-0.0153272	0.00613291	-0.00755303	0.00170255	-0.00883249	-0.0142383	-0.00937214	0.00450006	0.00942791	0.0113888	-0.00238635	0.000135921
ETV3	-0.00966515	0.0024311	0.0160334	0.00406297	-0.00204135	-0.0025368	0.00190874	-0.00539923	-0.00899081	0.00574609	-0.00200359	0.00235786	0.00623486
ACADM	-0.00829646	-0.000320761	-0.00502198	0.00168427	-0.0106369	0.00484579	-0.00961098	-0.00017105	-0.00614035	-0.00128461	0.00356161	-0.00127116	0.000513405
SLAMF1	-0.00642247	-0.0138647	0.019738	-0.00904539	0.00629068	-0.0121778	-0.00652732	-0.0182217	-0.000917919	-0.00413193	0.00935806	-0.0127453	-0.00582073
CD48	-0.00906092	-0.00975516	-0.00118833	0.00953966	0.0102238	-0.0119363	-0.000896011	-0.00698471	-0.00585313	-0.00802189	0.00614787	-0.00581863	0.0067105
PADI2	-0.00877121	-0.0111451	-0.00212907	0.0137453	0.0217715	0.0204712	0.0158424	0.00537362	0.00804692	-0.0133245	-0.00592561	0.0181161	0.00573646
SDHB	-0.00870869	0.00164914	0.00076263	0.00663615	0.00197451	-0.00140109	0.0031682	0.00236649	-0.00714061	0.000297539	0.00780579	-0.00437734	-0.00357088
RPF1	-0.0080733	0.00285052	0.00320562	0.00236561	-0.00422601	-0.00799603	-0.00467422	0.0019842	-0.00263765	-0.00757659	0.00806168	-0.0043629	0.00428644
KDM5B	-0.0105589	0.0154513	0.0081947	-0.00761551	-0.00317803	0.00588724	-0.00225284	0.00107588	-0.00269664	0.00233709	-0.00266666	0.00403063	0.0028481
UAP1	-0.00821132	-0.00373563	0.00956239	0.00214735	-0.00865186	0.00161781	0.00266387	0.00128632	-0.00242766	-0.00591706	-0.00689378	-0.00239614	-0.0061888
CTBS	-0.00877352	0.00262136	0.000156394	0.00846029	0.000236942	-0.000831352	-0.0108337	0.000443099	-0.00138442	-0.0127103	0.00516959	0.00269399	-0.00304249
KLHL12	-0.00853955	-0.00268132	-0.00296032	-0.000708635	-0.00505984	0.000768341	-0.00407262	0.00458903	0.000963605	0.00212218	0.00648064	0.00298819	-0.00188706
SSX2IP	-0.00862919	-0.00399114	0.0115173	0.000452257	-0.0170621	-0.00208619	-0.0121631	0.0106257	0.00621344	0.00547247	-0.000410041	0.00614162	-0.00160303
ZNHIT6	-0.00810003	0.000311336	-0.00510727	-0.00674954	-0.00720613	-0.00506041	-0.0076874	-0.00045694	-0.00602608	-0.00408673	0.00336288	0.000782201	-0.00115912
RBBP5	-0.00838414	-0.00319196	-0.000462577	-0.00128377	-0.00384693	-0.000390933	-0.00232311	-0.00801584	-0.00562522	0.00773036	0.00905741	0.00594035	0.00337242
GBP3	-0.00786504	0.00605555	-0.00311642	-0.00740798	0.00311661	-0.00127262	-0.0168462	-0.00605794	0.00855102	-0.00250119	0.0076202	-0.00233485	0.00812362
GBP1	-0.00744539	-0.0113112	-0.00262742	0.00227625	-0.00351433	-0.0175027	-0.0180132	-0.0213449	0.00694649	0.00130212	0.00498537	0.0102859	0.0136765
PINK1-AS	-0.00849287	0.00434085	-0.000625195	-0.000109124	0.00179077	-0.00841138	0.00848483	0.00452128	-0.00414325	-0.00302231	0.00366304	0.00126596	-0.00252557
KIF17	-0.00608491	0.020834	-0.0198761	0.00496602	0.0102424	0.00979543	0.0138433	0.0127258	-0.0170631	0.017154	-0.0197081	-0.0073309	0.0377703
GPR89A	-0.00665761	-0.00288223	0.00523429	-0.00693692	-0.00734387	0.00114823	-0.00227214	0.00768111	-0.00428169	0.000270944	-0.00320743	0.00219868	0.00183632
CDK18	-0.0056342	-0.0076776	-0.00734387	-0.00341076	-0.00630718	-0.0068378	0.0142478	0.00547483	0.0135369	0.00822205	-0.00786169	-0.00495679	0.00760673
RAB7L1	-0.00839555	-6.39111e-05	-0.00758419	0.00185709	0.00914085	-0.00437621	-0.000924922	-0.0108923	-0.00802912	-0.00480545	0.00773362	0.000427493	0.00175354
TXNIP	-0.0127912	0.0031444	-0.00142979	0.00770357	0.00809258	-0.0178824	0.00186757	0.00869327	-0.00655514	-0.0307299	-0.000134537	0.00443608	-0.00885808
ECE1	-0.00855051	-0.0223898	0.0140434	0.00512191	0.0105316	-0.0107285	0.0052689	-0.00324512	0.00273806	-0.00370548	0.00228623	0.00202674	-0.0100315
HMGCL	-0.0076055	0.00129469	-0.00888743	-0.00165725	0.0029438	0.00477783	-0.00654544	-0.00242045	0.00320216	0.00262255	0.00820927	0.00812401	-0.000856579
GALE	-0.0070005	0.00386713	0.00452162	0.000194336	0.00582139	0.00741327	0.00246186	-0.00724239	0.00362888	0.0104609	0.00883002	0.00101364	-0.00118731
ID3	-0.00571852	-0.000166283	0.0173101	0.00279367	0.00932203	0.00177603	0.00161705	-0.0258196	0.00587102	0.0067352	0.00142385	-0.0240704	0.0207881
CR2	-0.00501289	-0.0259709	0.00558974	-0.00556453	0.00240108	0.00109198	-0.00306788	-0.0202999	-0.00770296	-0.00857426	-0.0031217	-0.0128653	0.0124904
CD46	-0.0107939	0.0026775	0.00345394	0.00142642	0.0010539	0.00280603	-0.0113768	0.00324712	-0.00230387	-0.00668518	-0.00391582	0.00315634	0.00020823
PRPF3	-0.00977978	0.00219333	0.00502755	-0.00419007	0.00639942	0.00822019	-0.00433798	0.00802841	0.0101569	-0.0032756	-0.00306706	-0.00605244	-0.00222183
APH1A	-0.0100767	0.0051934	0.000946164	0.00721803	0.000829138	-0.00857926	0.00487524	0.00310161	-9.00644e-06	-0.00066038	0.00670241	0.00255222	-0.00280413
SLC2A1	-0.00994663	-0.00946119	0.0150597	-0.0040894	-0.0104204	0.00212884	0.0157473	-0.00284865	0.0100261	0.000456931	0.0127022	-0.00407227	0.0152678
EBNA1BP2	-0.0072902	-0.00404719	-0.0121154	0.003845	-0.00805919	-0.00381704	0.00788786	0.0016825	0.000660609	-0.0032044	-0.00102173	-0.00868723	0.000539881
CDC20	-0.00797491	-0.0140597	-0.00358317	0.00689553	-0.0105229	0.0183414	0.0164484	0.0133956	0.00081926	0.0224729	0.0112311	0.00131725	0.0122681
MPL	-0.00654233	0.0070054	-0.00594596	-0.000122557	-0.0236828	-0.00529913	0.0165069	0.00279913	0.00709982	-0.0154984	-0.0298205	0.0174245	-0.0123687
ARTN	-0.00588249	0.0189486	-0.0220242	-0.00228752	0.00040606	0.00535562	0.0010383	3.18299e-06	0.0149858	-0.000442245	-0.00792469	0.00135704	0.00999351
IPO13	-0.00828037	-0.00330537	-0.0137567	0.00321603	0.000453091	0.00460446	0.00702273	0.00177723	0.00181742	-0.00126508	-0.00221619	-0.00912506	-0.00336496
ATP6V0B	-0.0101269	0.00550593	0.00539033	0.00997298	0.00625185	-0.00170825	0.00508289	0.0039625	-0.00510824	0.000478071	-0.00158223	-0.00231082	-0.00630204
B4GALT2	-0.0073874	-0.000314955	-0.00943569	0.00559713	-0.00949907	-0.00034221	0.0131267	0.00699557	0.00536404	0.00581006	-0.00168753	-0.00438111	-0.0055059
ERI3	-0.00802479	0.00093013	-0.00786857	-0.000202031	-0.00336466	-0.00176995	0.00410199	0.00593414	0.00447563	-0.000756818	-0.00159961	-0.00837385	-0.00368065
PTCH2	-0.00618218	-0.00058842	-0.00287015	0.00152644	0.00139676	0.0120507	0.00612859	-0.00971032	-0.00382973	0.00112542	-0.013103	-0.00952072	0.000173974
AKR1A1	-0.00901428	0.00505304	-0.00947488	0.00599932	-0.000831777	-0.00104398	0.00748727	0.00207303	-0.00273036	0.00176112	0.00132519	-0.00339607	-0.00125095
PRDX1	-0.00907955	0.000131586	-0.00914145	0.0109966	-0.00603533	0.00577475	0.00270555	-0.00356549	-0.00423513	-0.000574518	0.00241379	-0.00845941	0.00488098
BLZF1	-0.00821183	0.00272071	0.0029536	-0.00202368	-0.00501227	0.00479358	-0.0139228	0.00224855	0.00602618	-0.013857	-0.00393973	0.00865079	-0.000803064
SLC19A2	-0.00749922	-0.00524376	0.0128202	0.0054125	-0.0104643	-0.00530039	-0.00647723	0.00825152	-0.000612074	-0.00267028	-0.00151367	0.0105497	-0.0262266
FAAH	-0.00760665	-0.00440402	-0.00754881	-0.00290525	-0.0013644	0.00353435	0.00650498	0.0166778	0.00489562	0.0170421	-0.0183826	-0.0124541	-0.0166791
NSUN4	-0.00903033	0.00195737	-0.000613392	-6.34371e-05	-0.00403015	-0.00162517	0.000417412	0.00242456	0.00117947	-0.00215432	-0.00417715	0.00117342	-0.00999673
TMED5	-0.0103063	0.00372689	0.00797081	0.00878247	-3.90731e-05	-0.00296628	-0.00642622	-0.0015451	-0.0112171	-0.00764724	-0.00414832	-0.00120879	0.00529068
DR1	-0.00984664	0.00533848	0.00485506	0.00327275	-0.00250453	-0.00246799	-0.00420485	0.00158086	-0.00720248	-0.00393394	0.00543115	-0.00275626	0.00204175
PRRC2C	-0.0120527	0.00334153	0.00738462	-0.00551015	0.00494914	-0.00270583	-0.00576428	0.00250767	-0.00160715	0.00207249	-0.00328497	-0.00412333	0.00381733
F3	-0.00473381	-0.00959467	0.0175105	0.0207852	-0.0145814	0.00115891	0.00874559	-0.00867476	-0.00475383	-0.00332913	-0.00839794	0.000481244	-0.0184105
ABCD3	-0.00864794	-0.000107235	-0.000362505	-0.00299896	-0.00316147	0.000219522	-0.0120248	0.00897647	-0.00490147	-0.000885601	0.0068319	0.00884893	-0.0024938
VAMP4	-0.00801162	-0.00122889	0.00154039	-0.00190039	-0.00326748	0.00123894	-0.0129138	-0.0013717	-0.00680539	-0.00467059	0.00579384	0.000203897	-0.00287499
DPH5	-0.00748388	0.00581116	-0.00372367	0.00086574	-0.00780743	-0.000331087	0.00114547	-0.00675926	-0.00130869	-0.00699986	0.00874121	-0.000897798	0.000968362
PTBP2	-0.00917281	0.00985493	0.0131034	-0.0071539	-0.0013755	0.00151691	-0.0131721	0.0108289	0.00316966	-0.000844184	-0.00147156	0.00103329	0.00240917
TNFSF4	-0.00691646	0.00134201	-0.00590203	0.00250148	-0.0253138	-0.0070099	-0.00364015	-0.0195354	-0.0072582	0.0128893	-0.0108348	0.0196976	-0.0121763
PRDX6	-0.00990717	0.00456107	0.00170585	0.00660929	-0.00963481	-0.00205668	0.00391722	-0.000481386	0.0032802	-0.0062794	0.00317554	-0.000548984	-0.000365434
DARS2	-0.0080014	-0.00636487	-0.0135128	0.00721373	-0.0094929	0.00890016	-0.00156991	-0.00175126	-0.00300888	0.00209784	0.00144552	-0.00302688	-0.000645601
DIEXF	-0.00727316	-0.0081845	-0.0101388	-0.00549791	-0.0061587	-0.00263499	-0.00421939	-0.00507455	-0.00521019	0.000672759	0.00574315	0.00227116	0.00599595
RCAN3	-0.00797254	-0.00594455	0.00345066	-0.00964191	0.00752614	-0.0180382	0.000150446	-0.00578346	0.00351222	-0.0184919	0.0116247	-0.00273526	-0.00559832
SYF2	-0.00886357	0.00514937	0.00925953	1.0884e-05	-2.34825e-05	-0.0027183	-0.000705204	0.00101632	-0.00781805	-0.00699431	0.00227285	-0.00013597	0.000351274
C1orf63	-0.0106489	0.00160521	0.00530144	-0.00583029	0.00351829	0.0104726	-0.00246659	-0.00578621	-0.000441224	-0.00353686	-0.00813928	-0.00919709	-0.00199274
SLC35A3	-0.00847367	0.00013887	-0.00134041	-0.000136915	-0.00721242	-0.00434976	-0.00994679	0.0026308	-0.00618409	-0.00810433	-0.00268085	0.00347562	-0.00119836
RCOR3	-0.00973469	0.00255026	0.00712782	-0.00618989	-0.00155592	-0.000627305	-0.00954448	0.00598549	-0.000535938	0.00193893	0.000886774	0.00576686	-6.85485e-05
STMN1	-0.0097775	-0.00213689	-0.00732449	0.000566486	-0.0182831	0.00432997	0.000567585	0.00786218	0.00287455	-0.000224695	0.000637931	0.00480343	0.000257674
FAM54B	-0.00875953	0.00134091	-0.00418495	0.000469586	0.00314127	0.00187125	-0.00252835	-0.000860696	-0.00180797	0.00165017	0.00321391	0.00058493	-0.00701655
MAN1C1	-0.00633731	-0.0267218	-0.000936978	-0.0105565	0.0134502	-0.00634385	-0.00214195	-0.00412947	-0.00928731	-0.00823189	-9.08649e-07	-0.0178751	-0.00586934
NEK2	-0.00696132	-0.0104237	0.00302435	0.00473352	-0.0119076	0.0157092	0.00132476	0.0187141	0.00679477	0.0135424	0.0130618	0.00242131	0.0159712
RPS6KA1	-0.00981912	-0.00691716	-0.00487792	0.00209718	0.0070599	0.00233826	-0.000865308	0.00596027	-0.00365766	0.00211713	0.00123071	-0.00513613	-0.0106418
DHDDS	-0.0082552	0.000129805	-0.00148031	-0.00291855	0.00187356	2.03427e-06	-0.000661879	-0.00135642	-0.000494708	0.00283902	0.0022753	0.000164845	-0.00492593
NENF	-0.00752144	0.00264896	-0.00171498	0.00519351	-0.0082439	-0.00527915	0.00894314	0.00323079	0.00253299	0.00142128	0.0053255	-0.00583058	-0.00198162
NSL1	-0.00775892	-0.000585285	-0.0036847	7.65664e-05	-0.00180689	-0.00290154	-0.00826632	0.000243519	-0.0057309	-0.00149917	0.00992372	0.00481035	-0.000540003
ARID1A	-0.0113701	0.00138971	0.0036319	-0.00404204	0.00507377	-0.00166962	0.00276212	-0.00179286	-0.00196573	0.0067134	-0.000309459	0.00268999	-0.00622645
CENPF	-0.0097185	-0.016009	-0.00361516	0.00264041	-0.0108198	0.0149071	-0.00549398	0.0187367	0.00381835	0.0104782	0.000509905	0.00030437	0.0149428
RPA2	-0.0084191	-0.00243662	-0.007211	0.00530549	-0.00477866	0.00287706	0.00249363	-0.00295969	-0.00276879	0.000803021	0.0115312	0.000960213	-3.60604e-05
PPP1R8	-0.00857296	0.000717432	-0.00111865	0.00259683	-0.00619415	-0.0108797	0.00107583	0.00241124	-0.00052055	0.000132716	0.0134701	0.00713463	0.00087811
STX12	-0.00886684	0.00451042	0.00733224	0.00502917	0.00717136	0.000282171	-0.0145439	0.000349113	-0.00726304	0.00500123	0.00460857	-0.00105816	0.000832787
OSBPL9	-0.0102017	0.005791	0.0100933	-0.0036445	-0.000555167	0.0028366	-0.00604392	0.00633858	-0.00345646	0.00164584	-0.00705336	0.00355162	0.00148053
TXNDC12	-0.00872796	0.00188203	-9.58578e-05	0.00708022	-0.000246008	-0.00478914	0.00170771	-0.00061601	-0.00547838	-0.00416163	0.00982249	0.00464802	-0.00295627
KIF14	-0.00823506	-0.00752099	0.00645732	0.00120609	-0.00783039	0.00939925	-0.00788819	0.0167887	-0.000159461	0.0108527	0.00296879	0.00494938	0.00424435
DDX59	-0.00813739	0.00206892	0.00012962	-0.00274738	0.00110309	0.000196623	-0.00649628	0.00103844	-0.00015472	-0.00294986	-0.000887248	-0.00117141	-0.00131046
CAMSAP2	-0.0059604	-0.012717	-0.000152922	0.013046	0.0143343	-0.00584278	-0.0175029	-0.0156473	-0.0143125	0.010784	0.010498	-0.00351346	0.0117773
ATF6	-0.0102258	0.00377173	0.00456252	-0.0001794	3.64087e-05	-0.00204436	-0.00903348	0.00147189	-0.00458654	0.00297186	0.00333775	0.00263114	-0.00356085
C1orf54	-0.00537482	0.000163754	0.00318815	0.00620697	-0.00601146	0.000879025	-0.00313056	0.00378249	0.000266274	0.00774175	0.00428798	-0.0112376	-0.00359913
ANKRD13C	-0.00855808	0.00261942	0.00671309	-0.00509062	-0.000326476	-0.00191499	-0.00931668	-0.000279125	0.00351794	0.00310383	0.00404394	-0.00220146	0.00174392
DCLRE1B	-0.00765653	-0.00368992	-0.0017391	0.00699355	-0.00360007	0.00325821	0.00743642	-0.00419538	-0.011851	0.00461997	0.0138242	0.0053421	-0.00103239
RAB3GAP2	-0.00963046	-0.000610126	0.00186584	-0.00413236	-0.000642218	0.000701994	-0.0124874	0.00661592	0.00134262	-0.000592325	0.0014869	0.00259306	-0.000206946
C1orf198	-0.00658307	-0.0235898	0.00853691	0.00685496	-0.0222493	-0.00538703	0.0100833	0.00526	0.0129306	0.00144428	0.00356525	0.000811517	-0.00947907
HEATR1	-0.00997854	0.00146554	-0.000959835	-0.004222	-0.00702238	0.000712964	-0.00901322	0.00892013	0.0013225	0.00109	-0.00316066	-0.00113005	0.00436651
CSF3R	-0.0118563	0.00578245	0.0020759	0.00443324	0.0117542	0.00740055	0.000834176	0.0105069	0.00442169	-0.0045182	-0.0110986	0.00579258	-0.00970561
MRPS14	-0.00717708	-0.000978923	-0.00541423	-0.0026413	-0.00415317	-0.000967808	-0.00995211	-0.00111627	-0.00087267	-0.00262745	0.00932415	0.00330374	-0.00396215
CENPL	-0.00744968	-0.0014066	0.00924682	-0.00406723	-0.00779442	0.00909313	0.00297086	-0.000623855	-0.0118288	0.0101656	0.00645395	0.000711301	0.00189422
GORAB	-0.00698028	0.00101547	0.00446024	-0.00705941	-0.000809341	-0.000467093	-0.0163885	-0.00353088	0.000901581	-0.0051417	0.00614103	0.00468464	0.00058627
TAF12	-0.00746989	0.00112394	-0.00579541	0.00473941	-0.00100508	0.00257404	-0.000346365	-0.00398269	-0.00493244	-0.00666929	0.00720679	-0.000696091	-0.0030925
UBIAD1	-0.0080633	-0.00320202	-0.00736849	-0.00240649	-0.00374525	-0.00899752	0.00650643	-0.000408566	-0.00254362	-0.00170372	0.00460244	0.00210111	-0.00315301
TARDBP	-0.0105602	0.00592983	0.00645312	-0.00577236	-0.00212337	-0.000787422	-0.00471201	0.00687418	-0.00156993	-0.00141026	-0.00131453	-0.00122849	0.00024436
TNFRSF8	-0.00500827	-0.0176552	-0.0152719	0.0139441	0.0213908	0.00251315	-0.00423556	-0.0245774	-0.00629761	0.00960609	-0.00543076	0.0179153	-0.00818252
ECHDC2	-0.00782856	0.000132275	-0.0118337	-0.0115838	0.0100964	-0.00912223	0.00457199	0.00218921	0.0105665	-0.0212793	-0.008753	0.0122221	0.0101832
RNF2	-0.00838266	-0.000201107	0.0003148	0.00144877	-0.00589616	-0.00409408	-0.00648878	-0.00111485	-0.00785472	0.00201616	0.00801986	0.00446157	0.00256109
TRMT1L	-0.00792867	-0.00803193	-0.00965651	0.000886868	-0.00782635	0.0152406	-0.00557534	-0.00972146	-0.00167682	-0.000960786	0.00554724	0.00113855	0.00372024
DESI2	-0.0088904	0.00217537	0.00542513	0.0014448	-0.00287381	-0.00300216	-0.00336295	0.00108536	-0.00448026	0.00151202	0.00667791	0.00605045	-0.00242869
ZCCHC17	-0.00749117	-0.0016584	-0.00193773	1.68625e-05	-0.00148757	0.000552082	-0.00437224	-0.000828182	-0.000520687	0.00350496	0.00560242	0.00934472	-0.0046059
KHDRBS1	-0.0107311	0.0070767	0.00512386	0.00193885	-0.00499143	-0.00459127	0.000780589	0.00128915	-0.00451346	0.000334478	0.00167064	-0.000603062	0.000268985
TMEM39B	-0.00805145	0.00411661	-0.00506088	-2.78245e-05	0.00420458	-0.00287507	0.00437566	-0.00339198	-0.0060873	0.00887932	0.000927703	-0.00341544	0.00322221
RNF115	-0.00909205	0.00243556	0.002619	-0.00210229	-0.00211355	-0.00109116	-0.00205456	0.0045474	0.000860938	0.000264421	0.00400231	0.00286524	-0.00503009
POLR3GL	-0.00686458	-0.00473339	-0.00643946	0.00196926	-0.0040392	-0.00151579	-0.00183629	-0.00256792	0.00348927	-0.00913643	0.0071582	-0.00397374	-0.0015162
ZSCAN20	-0.00522902	-0.00762192	-0.0213645	-0.00411562	-0.00336613	0.011111	-0.0036679	-0.00470729	-0.00545789	0.00728187	0.004102	-0.00341221	-0.000939465
LRIF1	-0.00708803	-0.0081012	-0.00854076	-0.000568336	-0.00829504	0.0125932	-0.00961205	-0.0167487	-0.0115015	0.00173771	0.00936772	0.00662141	-0.00528234
ADORA3	-0.00578531	0.00209628	0.00204375	0.0175733	-0.000367183	0.00162594	-0.0143357	-0.0132356	0.00171541	0.00389132	-0.00401612	0.0183591	-0.0161227
CLCC1	-0.00887873	0.00232581	-0.00442843	-0.000853816	-0.00247647	-0.000847104	-0.00463135	0.00467978	0.00561524	-0.00593882	-0.0105946	0.00715158	0.00319602
GPSM2	-0.00841454	0.00275523	-0.00101802	-0.00229038	-0.0140466	0.00509945	5.01207e-05	0.00543996	-0.00943615	0.00389347	0.00575809	0.0144032	-0.00145769
LAX1	-0.00715828	-0.00187502	0.00446703	-0.0133848	0.00618577	0.0116153	0.00629114	-0.0150098	-0.00130886	-0.008386	0.00602273	0.00517904	-0.00309282
COPA	-0.0111871	0.0031516	0.00483515	0.00135259	0.00267534	-0.000798644	-0.00629254	0.00454255	0.00142734	0.00756679	0.000735348	0.00156167	0.000635796
CD244	-0.00839577	0.00136581	-0.0119105	-0.00123622	0.000666943	-0.0027647	-0.0022315	-0.00942684	-0.00852137	-0.00726542	-0.00410056	0.000753516	-0.0101566
LY9	-0.00797919	-0.00499361	0.00216409	-0.0138635	0.00283276	-0.00180998	0.000265554	-0.01091	-0.0058521	0.00178273	-0.00199365	-0.0194694	0.0218105
RPL5	-0.0121804	0.010308	0.00425457	0.000734774	-0.00443826	0.000178248	0.00169854	0.00132978	-0.000963671	-0.00361438	0.00630702	-0.00594044	-0.000311882
ODF2L	-0.00867036	0.00597835	0.00183091	-0.0103945	-0.00266688	-0.00642059	-0.0130635	-0.00163573	0.00246432	-0.00750299	-0.00329604	0.00300552	0.0107273
SPATA1	-0.00521504	0.00735476	0.000628796	0.00649358	0.000468535	0.0128351	-0.00351494	-0.00752197	-0.00488298	-0.00466913	-0.00549677	-0.00325545	-0.00107116
TRMT13	-0.00715638	-0.0062097	-0.010501	-0.0057026	-0.00817595	0.00639996	-0.0202348	-0.00592824	-0.00272615	-0.00403553	0.00276254	0.00019199	0.00404223
LRRC39	-0.00420187	-0.00243092	0.00542135	-0.00445221	0.00129919	0.000555878	-0.0169615	0.00777849	-0.00377319	0.0113458	-0.00346921	-0.0106597	0.00360426
RWDD3	-0.00660586	-0.00735805	-0.00237424	-0.00233218	-0.0103327	-0.00452147	-0.00819487	0.00240327	-0.00190532	-0.00936942	0.00832831	0.00334855	-0.000424833
ZNF644	-0.0102737	0.00452623	0.00962935	-0.00466324	4.03525e-05	-0.00177323	-0.00601828	0.00288125	-0.0137952	-0.00357789	-0.00695503	-0.00276482	0.00357781
CCDC18	-0.00817511	-0.00140865	0.00276709	-0.000410279	0.000153315	0.0117964	-0.00790846	-0.00383494	-0.00645248	0.00585686	-0.000372363	-0.00064921	0.00177727
RPAP2	-0.00825084	0.00493872	-0.000105916	-0.00626119	-0.00386398	-0.000119	-0.0108387	0.00216277	-0.00213802	-0.00604372	0.00373758	0.00158248	-0.00198975
NBPF14	-0.00734323	-0.00163287	-0.00702516	0.00211049	0.0067232	-0.00566695	-0.0130711	-0.0059036	-0.00255778	0.00469711	-0.00702921	-0.0198116	-0.00591884
CDKN2C	-0.00795205	-0.000275822	0.000137198	0.00347399	-0.00372559	0.0076304	0.0100652	0.0108241	0.00132661	0.00216943	0.0107184	-0.000744449	-0.00274435
RNF11	-0.00995857	0.00783397	0.0172111	0.00734955	-0.00671137	-0.00228863	-0.00318867	-0.00101281	-0.00289038	-0.00792943	-0.00209716	-0.00304703	0.00675365
ATPAF1	-0.00816772	-0.00653242	-0.00421113	0.00499274	-0.00714972	0.00096433	0.00382514	0.00318446	-0.00562689	-0.00143404	0.00330773	-0.00164965	0.000636348
STIL	-0.00866631	-0.00351771	0.00412557	0.000733266	-0.00804857	0.00905636	0.00125442	0.00786495	-0.00679284	0.00950329	0.00181816	0.000186885	0.00362874
LPGAT1	-0.0103772	0.000324932	0.000705268	0.00799536	0.00432989	-0.00386982	-0.00724814	0.0023658	-0.00735798	-0.00644835	-0.00165565	0.011084	0.00209127
PFKFB2	-0.00880757	-0.00736361	0.00943918	-0.000533389	-0.00588485	-0.00191402	-0.00374046	0.00859224	0.00386334	0.00605285	-0.00455458	0.00991624	-0.00785899
MSTO1	-0.00714324	-4.32433e-05	-0.00582876	-0.00944801	-0.00047419	0.0027076	-0.0030116	-0.00134481	0.0113087	0.0049961	0.00197933	-0.00843396	-0.00451161
ATG4C	-0.00722816	-0.00486562	-0.0110672	0.00390028	-0.00940037	0.00891141	-0.0155745	-0.00641454	-0.00205531	0.00472767	0.0027812	-0.00210072	0.000658036
HNRNPR	-0.010475	0.00207813	0.00113559	0.000768272	-0.00512211	-0.00445892	-0.00352337	0.00393187	-0.00148276	-0.000596261	0.00358659	-0.00154957	0.00176768
ZNF436	-0.00738611	0.00559025	0.00473471	-0.00575317	-0.00598505	0.00239087	-0.00545586	-0.0123643	-0.00576507	0.00585307	0.00834591	0.00468748	0.000981256
PSMB2	-0.00963584	0.00572394	0.00357268	0.00534411	-0.00363648	-0.00709816	0.00355275	0.00285357	-0.0029767	-0.001499	0.00477673	-0.00191953	-0.000886671
EIF2C3	-0.00908785	0.00326424	0.00146658	-0.00601035	0.00517216	0.0086422	-0.00577313	-0.00149562	-0.00317212	0.00345157	-0.00268472	-0.00321147	-0.00323931
UROD	-0.00904075	-0.012101	0.00475224	0.00104198	-0.0109637	0.00866631	0.0122873	0.0102546	0.00639277	0.0015582	0.00942155	-0.00272149	0.00321144
ST3GAL3	-0.00799018	0.00280507	-0.00816206	-0.00270444	-0.00436516	0.00406942	0.00280726	0.00265142	0.00683543	0.00197209	-0.00572285	-0.00249899	-0.00251741
TMEM53	-0.00550704	-0.00344949	-0.0129247	0.00549894	0.00736637	0.000570943	0.00797793	0.00493115	-0.00343549	0.00199374	0.00656093	0.000583983	-0.00673329
HECTD3	-0.00886587	-0.00430673	-0.00512028	-0.0030819	0.00208004	-0.00397133	0.00488788	0.00322321	0.00616138	-0.00118909	-0.000975022	-0.000201107	-0.00333508
DNAJC8	-0.00926765	0.000675528	0.000900721	0.00517064	-0.00412998	-0.00575201	0.00378033	0.000230952	-0.00699474	0.00153933	0.00884453	0.000102507	-0.00156092
AHDC1	-0.00879792	0.00739468	0.00439142	-0.0136402	0.00145391	-0.00862851	0.00929074	-0.00605517	0.000845625	0.0143188	0.00271289	-0.00103018	-0.00201378
IFI6	-0.00734477	-0.00496969	-0.0071047	0.00867458	0.0099324	-0.0108889	0.0121453	0.00918894	-0.013297	-0.00269481	-0.00771368	0.002724	0.0178118
CPSF3L	-0.00929379	0.00128456	4.26133e-05	-0.00393236	0.00587213	-0.00139149	0.00276151	0.00199889	0.00670271	0.00311609	-0.00250488	-0.00697325	-0.00397959
HIVEP3	-0.00883549	-0.00111943	-0.00821037	0.000170387	0.00490203	-0.0147576	0.00105146	-0.00268372	0.0101831	0.00789641	-0.0140142	-0.00913067	0.00765691
PPCS	-0.00804125	-0.00111062	-0.00439955	0.00349685	-1.61952e-05	-0.00102086	-0.0041816	-0.00337909	-0.000111608	-0.0059701	0.00874295	0.00296434	-0.00333675
AUNIP	-0.00696656	0.000375044	0.00395463	0.00287805	-0.00907861	0.00683657	0.00737507	0.0137684	-0.00123505	0.00574841	0.00729124	-0.00143103	0.00480936
EMC1	-0.00940772	0.000649782	-0.00867222	0.00287368	-0.00325657	-0.00392786	0.00341477	0.00589111	-0.000320714	-0.00142594	0.00127908	-0.00471923	-0.00174771
UBR4	-0.0124093	0.00468366	0.00987953	-0.00620243	0.00377616	0.00113347	-0.00427875	0.00802462	0.00887353	0.00915872	-0.00329333	-0.00114422	0.00187955
HP1BP3	-0.0109207	0.000218443	0.000142749	0.000875315	-0.00266022	0.000643093	-0.00237082	0.00285443	-0.00100236	-0.00522166	3.60883e-05	-0.000902748	0.000517555
MACF1	-0.0126724	0.00862145	-0.00215624	-0.00988877	0.00434519	0.00410354	-0.00898122	0.000693116	0.00410912	0.00505585	-0.00773841	-0.000408093	0.00692415
CEP85	-0.00940274	0.00671538	0.00444324	-0.00303582	-0.000767572	0.0026645	-0.0022336	0.0041198	0.00968115	0.00349822	0.0028444	0.00202371	0.00217476
LRRC47	-0.00875424	-0.00069027	-0.00560897	0.00202409	0.000236903	-0.00720421	0.00602994	0.00216852	-0.00280834	0.00396553	0.00536401	0.00255396	-0.00399033
SESN2	-0.00840013	-0.00271014	0.0247465	0.0129614	0.00244388	0.00738506	0.0071867	-0.00965177	-0.00249521	-2.42466e-05	-0.00230738	-0.0101609	-0.0158926
SMPDL3B	-0.00472049	-0.00725729	0.00760514	0.000528033	-0.00384535	0.00842593	0.0152379	0.00653229	-0.00248129	0.000836301	-0.00608907	0.00767735	-0.0166467
ATPIF1	-0.00797639	-0.0111629	0.00256137	0.00460222	-0.00761212	0.00320175	0.00515763	0.00155845	0.00583951	-0.000616214	0.0106283	-0.00332745	-0.00161491
MED18	-0.00660497	-0.00306952	-0.00643249	0.0047506	-0.00397443	0.00535172	-0.00215675	-0.0112507	0.00521344	0.00049235	0.0120754	0.00463596	-0.000716295
THEMIS2	-0.0111286	-0.00158754	0.00432874	0.0119166	0.0108355	-0.0043508	-0.00209822	0.00982099	0.01259	-0.00150442	0.000815891	0.0106711	-0.00448751
UBE4B	-0.00990004	-0.000497534	0.000446777	-0.00197242	-0.00121119	-4.04511e-05	-5.17434e-05	0.00265842	-0.00211332	0.00236188	-0.00236036	-0.00178772	-0.00619994
CASZ1	-0.00776954	-0.000675755	0.0160796	-0.0116671	0.00444957	-0.0140137	0.00865748	-0.00744587	0.006639	-0.00139931	-0.00312636	0.00108872	-0.00562244
GJA9	-0.00607289	-0.00777379	-0.00980975	0.0122005	-0.00964275	0.00666765	-0.00594464	7.16842e-05	-0.0062072	-0.00355404	0.00432569	-0.00128359	0.00356558
CAP1	-0.011425	0.00375348	-0.000604454	0.00780968	0.00616781	-0.00200058	-0.00417177	-0.000310333	-0.00248147	-0.00252274	0.00489005	0.00411484	-9.79273e-05
PPT1	-0.0102654	-0.00166276	-0.00603994	0.0201229	0.00353007	-0.00595392	0.00166271	0.00577964	-0.00213451	-0.0146933	0.00456383	-0.0016227	0.00115629
ACAP3	-0.00953714	0.000516448	-0.00282662	0.000325024	0.00867041	-0.000145118	-0.0018962	0.00103021	0.0134635	0.00248978	-0.00752161	-0.0115628	-0.00388991
C1orf159	-0.00679005	-0.0071949	-0.00478103	-0.00545067	0.00223505	-0.00231194	0.000172955	0.00259873	0.0124851	0.00637175	-0.00167519	-0.00603502	-0.00538644
NPHP4	-0.00818154	0.000696455	-0.00651503	-0.00241268	0.0044892	0.00141391	0.00195878	0.00308521	0.00634926	0.00767038	-0.00431183	-0.00315895	-0.00854049
CHD1L	-0.00967721	0.00641275	0.00123021	-0.00120616	-0.00480761	0.00285186	-0.00452174	0.00917914	0.00538723	0.00209083	-0.00241537	-0.00790221	-4.67656e-05
PEX11B	-0.00773513	0.00214888	-0.000583859	-0.00631969	-0.00103445	-0.00356698	-0.0031155	-0.00133441	-0.00245966	0.00603754	0.00922486	0.00792776	-0.00315312
FMO5	-0.00689011	-0.00486475	-0.0090237	0.00773796	0.00336011	0.00690379	-0.0110455	0.0072593	0.00313265	-0.00797109	-0.0120478	-0.00646544	-0.00381008
PIAS3	-0.0076315	-0.00180867	-3.39712e-05	-0.00388185	0.00443774	-0.00548499	-0.0008285	-0.00230789	0.00410862	-0.00177461	-0.00107587	-0.00568923	-0.00581163
PRKAB2	-0.00853081	0.00797277	0.00390351	-0.00580051	-0.00607174	-0.00439432	-0.00585124	0.00636732	-0.00141422	-0.0107841	0.00384525	-0.000890831	-0.00106274
RBM8A	-0.00884804	0.000786758	0.0014158	0.000523654	-0.00382614	0.000851809	0.00440765	-0.00614938	-0.00824405	-0.00381227	-0.00139229	-0.0010318	-0.0023901
LRRC41	-0.00969235	0.00292369	0.000775993	0.00151165	-0.00285551	-0.00245377	0.00218523	-0.000143303	-0.00101951	0.00348908	-0.000375759	0.00260648	-0.0026989
HSD17B7	-0.00589485	0.00224427	-0.00257671	-0.00650932	0.002897	0.00809485	-0.015646	-0.0119555	0.00517189	-0.00037189	0.0145404	-0.00600957	4.65306e-05
ZRANB2	-0.00987783	0.00194564	0.00219921	-0.00604543	-0.00639997	0.000358609	-0.0157806	0.00544525	-0.00280535	-0.0088542	-0.00246061	-0.00178196	0.00425399
DAP3	-0.00915966	0.00241406	-0.000534395	0.00242098	-0.00219114	7.7712e-05	-0.00148025	0.000439578	0.0014407	0.000984839	0.0081454	-0.00676604	-0.00194006
KIAA0907	-0.00955006	0.00895714	0.00619353	-0.00874138	0.000125034	0.00991653	-0.00792643	0.000225204	0.00436056	-0.00450416	-0.00274106	-0.00437568	-0.00113199
ARHGEF11	-0.00932233	-0.00244143	-0.00805559	0.0127666	0.00979929	-0.00709166	0.00097687	-0.00353257	0.00527023	-0.00592049	-0.00885777	0.0213218	0.0108074
FCRL2	-0.0062971	-0.021687	-0.00420762	-0.00539858	0.0123462	-0.0023821	-0.00881525	-0.0127237	-0.000568804	-0.0240044	-0.0152546	-0.0194694	0.0111238
DCAF8	-0.0105581	0.00274511	0.00475307	-0.00700791	0.000820143	0.00453591	-0.00566322	-0.000308892	0.0032227	0.00354242	0.000511192	-0.00193004	-0.0016529
SYT11	-0.00837447	0.00188132	-0.00532121	0.00191057	0.00357549	-0.00665444	0.00133886	-0.00757586	-0.0055071	-0.000395572	0.00183328	-0.00435357	0.00336375
MMACHC	-0.00593919	-0.00912083	-0.0199696	0.00334238	-0.0135031	0.0120074	0.00602838	-0.00309028	0.000669087	0.00278354	0.00159871	-0.00585869	-0.00719685
DPH2	-0.00774713	-0.00540189	-0.0151903	0.00372291	-0.00789686	-0.00121889	0.00928716	-0.000945644	-0.00115541	-0.000372469	-0.000818784	-0.00928815	-0.00313499
TOE1	-0.00783897	-0.00385748	-0.00092322	-0.00175723	-0.00445198	-0.0097108	0.00760365	-0.00283106	-0.000216461	-0.00356834	0.00128961	0.00150187	-0.00486576
NASP	-0.00979323	-0.00204497	-0.003634	-0.00209257	-0.00716167	0.00332079	0.00525201	0.00489157	-0.00362173	0.00156344	-0.00340972	-0.00280924	0.00105832
MUTYH	-0.00758366	-0.000456828	-0.00589902	-0.00580533	-0.00155925	-0.00554717	0.00266106	0.000444665	0.00658464	0.000841035	0.00400614	-0.00217697	-0.00257009
INADL	-0.00698441	-0.0196442	0.00831182	-0.0173194	0.00895793	-0.00941803	-0.00969697	-0.00439139	0.00596562	-0.0170568	-0.00732063	-0.00637331	0.0102977
FBXO44	-0.00622492	-0.0120434	-0.00122196	-0.0133668	0.0128766	-0.00765425	-0.00349221	0.000589009	0.0053983	-0.00724428	-0.00203416	-0.017044	-0.000784542
RSG1	-0.00624612	0.00432568	0.00640719	-0.00761915	0.00188281	0.00328401	0.00935288	-0.00101695	-0.00941137	0.0100727	-0.00186998	0.00328339	-0.00205527
CASP9	-0.00827677	-0.00293603	0.0074872	0.00923955	0.000447044	0.000876394	0.000245349	0.000325745	0.000840468	0.00349685	-0.00620819	-0.002623	-0.00643811
CHI3L1	-0.00814366	0.00466181	-0.000274621	-0.00740609	0.0337002	0.027075	0.0280616	0.0156316	0.000373502	-0.0313007	0.00532366	0.0366735	0.0204289
PIK3C2B	-0.00836925	-0.00544009	-0.00324006	-0.0124126	0.00528034	-0.00795321	0.00112682	-0.00647028	-0.00273895	0.00615944	-0.00777517	-0.00918274	0.0126501
DSTYK	-0.00956483	0.00563718	0.00715554	-0.00457985	0.00315834	0.00333331	0.000239983	0.01117	0.00760208	-0.0034148	0.00518815	0.00575764	-0.00169758
CHIT1	-0.00599453	-0.0170463	0.0117911	-0.0100555	0.019426	0.0322284	0.0295807	0.00872568	0.00837273	-0.0206691	-0.00369997	0.0446649	-0.0141432
SLC41A1	-0.00767376	-0.0133267	0.0121686	-0.00412395	-0.00551342	-0.008272	0.00929623	-0.00871593	0.00092454	0.0111469	0.00721182	-0.00862639	-0.00250661
LGR6	-0.00515663	-0.0155347	-0.0132664	-0.0190589	-0.0128267	-0.00770772	0.0148654	0.000154298	0.0107016	-0.00449698	-0.0133961	0.0105206	0.0437146
TMCC2	-0.00863529	-0.0144675	0.0129504	-0.00884334	0.00258397	0.0247638	0.0312188	0.00992752	0.0113178	-0.0223799	0.0243532	-0.00472922	0.039418
SRRM1	-0.0106121	0.00320179	0.00760832	-0.000877969	-0.00079051	-0.00318979	-0.000508757	0.00215144	-0.00327744	-0.00145024	-2.86516e-05	-0.00870937	0.00172241
PRPF38B	-0.00973186	-0.00144075	0.00630618	-0.00371113	-0.00099236	0.000949974	-0.00860091	-0.00199225	-0.00326264	-0.00327943	-0.000419068	-0.000136601	0.00336361
TSPAN2	-0.00739626	0.000359173	-0.0152824	0.0115926	-9.36754e-05	0.00122687	-0.00292003	-0.0214501	0.0167096	-0.0325375	0.00570403	0.0173389	0.0162842
VAV3	-0.00979023	0.00691617	0.00189099	-0.0034105	0.000487742	-0.00366211	-0.0102883	0.00357981	0.000378559	0.0025289	-0.00440201	-0.000759381	-0.00221934
PSRC1	-0.0059848	-0.008981	-0.00985468	0.00733522	0.0131982	0.0227721	-0.000433041	0.00745708	0.000969974	0.011085	0.00407231	0.00305603	-0.00168972
PTPN22	-0.00894759	-0.00745789	0.00388742	-0.00123297	0.00506899	0.0136174	-0.00599339	-0.000506087	-0.00283235	-0.0126524	0.00502371	0.0083391	-0.00210921
SORT1	-0.00956385	-0.00882144	-0.000745992	0.0196266	0.0237318	0.00162488	0.00569619	0.00820041	-0.00818162	-0.0106154	-0.00663013	0.0191777	0.00215035
HBXIP	-0.00911919	0.00635653	0.00652023	0.00484253	0.00041777	0.00172514	0.00156701	0.00297199	-0.00379755	-0.00833687	0.000516404	-0.000928136	-0.00260525
NOTCH2	-0.0116055	-0.00292147	-0.00545473	0.00676266	0.00937374	-0.00457308	-0.00758466	0.000580652	-0.00156415	0.0101395	-0.00302735	0.000246545	0.00324106
TRIM45	-0.00612497	-0.00304439	-0.00186016	-0.00136711	-0.0168263	0.00167075	-0.00407848	5.36678e-05	0.0250994	-0.00526751	-0.00995831	0.00178456	-0.00412107
CEPT1	-0.00897576	0.000587178	-0.00269367	-0.00263158	0.00114864	0.00163692	-0.0160638	0.00068259	-0.00586542	0.00408039	0.00279666	0.00443442	0.000586831
CD101	-0.00755232	-0.0124326	-0.0201276	0.0188453	0.0198929	0.00245222	0.00135087	0.00180422	-0.00230076	-0.000655037	-0.00436337	0.00308058	0.015553
AP4B1	-0.00865193	-0.000732136	-0.000704074	-0.00622618	0.0020421	0.00588352	-0.00606749	-0.000360975	0.00604078	-0.000907854	0.00283645	-0.000425095	-0.00226048
NAV1	-0.00910778	0.0091441	-0.0136116	0.00377553	0.00487405	-0.00590899	0.000870738	-0.0033272	-0.00424117	0.00806083	-0.0123323	0.00345384	0.0271023
CDC73	-0.00964571	0.00074718	0.00596726	-0.000622883	-0.00115848	0.000304141	-0.0066603	0.00174438	-0.00501368	-0.00305533	-0.00372332	-0.00247098	0.00401328
TIMM17A	-0.00857089	0.000157114	0.00325804	0.00331653	-0.00299619	-0.00279476	0.00123417	0.00507668	-0.0119826	-0.00534092	-0.00608717	-0.0091681	-0.00335578
PUM1	-0.0107071	0.00766886	0.00705058	-0.00546189	0.00479171	0.000909774	-0.00117457	0.00147444	-0.00119019	0.00419154	-0.00110225	-0.00597614	0.0020474
YARS	-0.00989755	0.0055921	0.00792069	-0.00393728	0.00197435	0.000102707	-0.00259136	0.00507896	-0.00291417	0.00775951	0.00651827	-0.00473783	-0.00261005
PHC2	-0.0100967	0.00305207	0.00816266	0.0113624	0.00434331	-0.00875496	0.00338217	0.00771287	-0.00424871	0.00815527	0.00693021	0.0117295	-0.0160578
CDCA8	-0.00788727	-0.00776779	0.000917505	0.00315598	-0.00633222	0.0125967	0.0116241	0.0157786	-0.00192377	0.0183872	0.00924435	0.00160645	0.00937077
GNL2	-0.00908252	0.000766015	0.00263763	0.00181816	-0.00338711	0.000527584	-0.00184132	0.00185083	-0.0056656	0.00279181	-0.00460057	-0.00556245	0.00216296
EIF2C4	-0.0104769	0.00346044	-0.00294478	0.0039795	0.00502516	0.000278068	-0.00491863	0.00423547	-0.00761368	-0.00118653	-0.00161289	0.00882418	-0.00547354
HOOK1	-0.00562323	-0.0373298	0.0221663	-0.00414733	-0.0139776	-0.000238832	-0.00906074	0.00052454	-0.00679529	-0.0127126	-0.00142701	-0.00680962	0.00721604
BTF3L4	-0.00930293	0.00358024	0.00158701	0.00466053	-0.00739098	-0.00653025	-0.00184955	0.00701212	-0.00911536	-0.00820846	0.00425768	0.00225732	-0.00139601
ZCCHC11	-0.0103739	0.00748233	0.00605792	-0.0107034	0.00375139	0.00338516	-0.0101543	0.00309116	-0.00248485	-0.000633712	-0.00407751	0.00112356	0.00470711
PRPF38A	-0.00952016	0.0037378	0.00570809	-0.00133472	-0.00261974	0.00569539	-0.000240823	0.00125597	-0.00428724	-0.00494922	-0.00142628	0.00123731	0.000152066
ZNF670	-0.00599264	-0.00409976	-0.000679166	-0.00159747	-0.00946364	0.00639488	-0.00757714	0.00121721	-0.0010194	0.0123261	0.00996376	0.00575135	0.00236432
PCNXL2	-0.00714678	-0.0213672	0.0064169	-0.0185511	0.0103947	-0.00663779	-0.00520787	0.0140776	-0.0166223	-0.00698352	-0.0148641	-0.0336372	-0.0205671
URB2	-0.00826053	-0.00465986	-0.00787295	-0.00101108	-0.0102591	-0.00598873	0.00856701	-0.00285119	-0.0111143	0.00732106	-0.00139768	-0.00435708	5.42792e-05
EGLN1	-0.00930892	0.00439573	0.00134184	0.00339624	0.00457744	-0.00377492	-0.00314389	0.0006582	-0.0107669	0.0024589	0.00710063	0.00634995	-0.00219526
COG2	-0.00833263	-0.00688621	-0.00739064	6.33022e-05	-0.00256787	-0.00073452	-0.00442652	-0.00415048	-0.00416217	0.00733165	0.00670798	-0.00211874	-0.000441286
ABCB10	-0.00967492	-0.0103982	0.00447797	0.00295858	-0.00874028	0.00804104	0.00286889	0.0117513	0.00299033	0.00114868	0.00443176	0.000530741	0.00962477
NTPCR	-0.00728359	-0.000194214	-0.010002	-0.00422607	-0.00490021	0.00219957	-0.00328488	0.00616251	-0.00507635	-0.00377771	0.00616906	-0.00443291	-0.0137354
TAF5L	-0.00879567	0.00144016	0.0035535	-0.00154249	-0.00105857	-0.00471552	0.0049187	0.00186801	-0.0131049	0.00537103	-0.000223549	-0.000561126	0.00247357
GLUL	-0.0122112	0.0023711	0.0108034	0.0118118	-0.00443834	0.00815466	-0.00423345	-0.000766007	0.0123406	-0.00654127	-0.0026576	0.00325521	-0.0130202
STX6	-0.00872508	-0.00372849	-0.00319777	0.000768671	0.000493811	0.000953927	-0.0108439	-0.00793711	-0.00482738	0.0138249	0.0118616	0.00779963	-0.00157655
RNASEL	-0.00717474	-0.0113738	-0.0218302	0.000996224	0.000734242	0.0130302	-0.0124729	-0.0064936	-0.00176375	-0.00652122	0.00051049	0.0033252	-0.000199802
DHX9	-0.0111716	0.00240153	0.00454011	0.000655292	-0.00421346	-0.00325984	-0.000812687	0.00494314	-0.00404267	0.00136337	0.00108425	-0.00477399	0.00424876
KIAA1614	-0.00404568	-0.00968921	0.00347406	-0.000968369	0.00308497	0.0091443	0.0121169	0.00322883	-0.00899393	0.0159684	-0.00724321	0.00460142	0.00214588
CEP350	-0.0109687	6.27048e-05	0.00527843	-0.00359554	0.00309146	0.00156405	-0.0137388	0.00365833	-0.00683412	0.00971225	0.00415601	0.00654543	-0.00153899
NPL	-0.00746636	-0.0229083	0.00023123	0.0162298	0.00844476	0.0172607	-0.00127716	0.00410602	0.00316956	-0.012383	0.00490257	-0.000262225	0.00219571
FAM129A	-0.010208	0.00561445	-0.00227495	0.00469772	0.00454529	-0.00688191	-0.00758245	-0.000404316	-0.00643496	0.00142572	-0.0027705	0.00856135	-0.00335752
PIGC	-0.00809396	-0.000335246	-0.00174865	0.00266432	-0.00169395	-0.00300977	0.00163629	0.00439671	-0.00273403	-0.00990319	0.0109484	0.00499597	0.000375206
ACBD6	-0.00805774	0.00325842	-0.00447223	-0.00470467	-0.00188723	-0.000927463	0.00105166	0.00492591	0.00473544	0.000685541	0.00269386	-0.00380151	-0.00442768
LAMC1	-0.00593103	-0.029821	0.00337422	-2.69059e-05	-0.00912275	0.00926547	-0.00070466	0.0148093	0.0106434	-0.000794863	-0.0280689	-0.0118893	0.00159566
RC3H1	-0.0108967	0.00572909	0.00981556	-0.00294838	0.00420402	0.000947256	-0.00646701	0.00152588	-0.00811843	0.000675115	-0.00475262	-0.000299764	0.00108189
EPRS	-0.0101586	0.000322319	-0.00375594	0.00174555	-0.00821416	0.000730073	-0.00426639	0.00509265	-0.00505164	-0.00277431	0.00315478	-0.000694129	0.00315131
HLX	-0.00869475	0.00724325	-0.00137991	0.00655339	0.00773289	-0.0020931	0.00381519	-0.00135025	0.00561558	-0.00204961	0.0104738	0.00750492	0.00102005
VPS45	-0.0081806	-0.0043919	-0.0133798	0.00482207	-1.77152e-05	0.00764931	-0.0119586	-0.000588207	0.00120491	-0.00450939	-0.000698759	-0.00294317	0.00441699
KCTD3	-0.00854415	0.00452911	0.000286378	0.00260511	-0.0101089	-0.00318315	-0.00321119	0.00666319	-0.0050145	0.00668958	-0.00469996	0.0103713	0.00463429
RPS6KC1	-0.00890139	-0.000165356	-0.00482584	0.000911753	-0.00577599	0.00160833	-0.0120713	-0.0025963	-0.000157995	0.00646562	-0.000815069	0.00049295	-0.000972729
RASSF5	-0.0106246	-0.00115904	0.0102467	0.00452298	0.00669996	-0.00724583	0.00276639	-0.00165636	-0.00310173	-0.00403213	0.00288098	0.00622844	0.00434512
BCAR3	-0.00601537	0.00338298	0.00740938	0.0045407	0.00611855	-2.88129e-05	-0.00241537	-0.00520065	0.0125184	0.0363197	-0.00786098	-0.0173519	0.0371751
FNBP1L	-0.00800767	0.00921691	0.00124631	-0.00494174	-0.00881109	0.00334436	-0.0037244	0.0060305	-0.00787767	0.0120771	-0.0081282	0.00826943	0.00503212
CCBL2	-0.00832239	0.00133532	-0.0024881	0.00429189	-0.00248929	0.00155394	-0.00787809	0.00015486	-0.00476436	-0.0038752	0.00873345	-0.00248358	0.00198549
GTF2B	-0.00844301	0.00562333	0.0101507	0.00136836	-0.00232083	0.000366047	-0.00191371	0.00131823	-0.00555044	-0.00760574	0.00153621	-0.00245181	0.00456911
RABGGTB	-0.0103143	0.0099011	0.00717194	-0.000896587	-0.00365505	0.00234478	-0.0108993	0.00730993	0.000869974	-0.00378611	-5.37193e-05	-0.0106461	0.00150672
IFI44L	-0.0070072	-0.0118378	0.00133604	-0.00186772	0.00587106	-0.00649733	-0.010229	0.00390147	-0.0276415	0.00616756	-0.0246928	0.0135792	0.0524614
GIPC2	-0.00399071	-0.0101521	0.00483399	0.000307372	-0.0116008	0.0130175	0.00580816	-0.00880777	-0.00146267	0.0040598	0.0015901	-0.00247704	-0.000374137
IFI44	-0.00844151	0.0049288	0.00397484	-0.00504994	-0.000578277	-0.0041854	-0.0126795	0.000107364	-0.0122689	-0.000143435	-0.00822411	0.00580546	0.0161992
RP11-122C9.1	-0.00904543	0.0069627	0.00361142	0.00067002	-0.0069398	0.00235402	-0.0016033	0.00246763	-0.00503134	0.000247285	0.00861063	-0.00848335	0.00311382
DBT	-0.00747567	-0.00112134	-0.00613076	-0.00343408	-0.00496203	0.00598101	-0.0143386	-0.000934179	0.00019197	0.000509418	0.00257358	-0.00169859	0.000937715
RTCA	-0.00853855	0.00454227	0.00381865	-0.00364175	-0.000150901	-0.00324371	-0.0050336	0.00662626	0.00248321	-0.00414353	0.00251166	-0.00202219	-0.000693763
SLC2A5	-0.00799993	0.00950299	-0.00450889	-0.0107613	-0.00232493	0.0111105	0.015496	0.0111988	-0.00179163	0.00901169	0.0172066	0.0162524	0.00270407
RERE	-0.0104368	0.00499967	0.000746596	-0.00557271	0.00372705	-0.00453127	-0.000612128	-0.000977367	0.00112981	0.00854328	-0.00203497	0.00105438	0.00612523
FHAD1	-0.00333655	-0.00191502	0.000776187	0.0115465	0.0163191	-0.00607809	-0.0122525	-0.0184853	0.00261916	0.0174702	0.000767023	-0.00382429	-0.00342327
ARHGEF19	-0.00660638	0.00193364	-0.00811325	-0.00270833	0.00127557	0.00183434	0.00690225	-0.00417112	0.00118144	-0.00114654	-0.000659189	-0.00492699	-0.011973
EFHD2	-0.0106312	-0.000182606	0.00304707	0.00860632	0.0153885	-0.00583223	0.00698112	-0.000442259	0.000960615	-0.000368298	0.000458673	-0.00318981	-0.00259026
PEX14	-0.0074214	-0.000621605	-0.00624842	-0.00366925	0.00196833	-0.00275914	0.00060313	-0.000747085	0.00308109	0.00825721	0.00895427	0.000993771	-0.00176091
PGD	-0.0109303	0.00773518	0.000470776	0.0090486	0.00845273	0.00403871	0.00705027	0.0074042	-0.00100848	-0.00817189	0.00247263	0.00656321	-0.00909417
SH3BGRL3	-0.0106413	0.00419066	-0.00130033	0.011693	0.00859789	-0.0101207	0.00576051	-0.00449907	0.00531116	-0.00574541	0.00254622	0.000157846	-0.000342658
CNKSR1	-0.00455323	-0.00234987	-0.0017948	-0.0154642	0.00116414	0.00338326	0.00592692	-0.00577858	0.0078704	-0.0038061	-0.00538665	-0.00652967	-0.00210154
RPL11	-0.0105874	0.00407231	0.0023356	-0.00148345	0.00108933	-0.00246365	0.00595562	-0.00104034	0.0010492	-0.00258377	0.0107555	-0.00683326	-0.000457322
ZNF593	-0.00684095	0.00880618	-0.00451222	0.003467	-0.00070794	0.0013588	0.0110157	-0.00275185	-0.000468341	-0.0032447	-0.00369994	-0.00676685	-0.00368214
C1orf216	-0.00775531	0.00504792	-0.0102593	0.00150674	-0.00456709	0.000614952	0.00548331	-0.000664764	0.00355749	0.0024464	0.000848428	0.00165294	-0.00173279
KIAA0319L	-0.0094653	-0.00157947	-0.00906612	-0.00165353	0.00567311	0.00670739	-0.0036714	-0.00103262	0.000778095	-0.00137002	-0.000166163	-0.000445611	-0.00749394
FAM176B	-0.00668311	0.0195286	-0.00420716	0.00612736	-0.000632784	-0.00903923	0.0118847	-0.0107653	0.00450902	0.00149562	-0.00174219	0.0122979	0.00662347
MAP3K6	-0.00742589	-0.00079381	-0.0107723	0.0150716	0.0147061	-0.0125724	-0.0110184	-0.00293019	0.00882821	0.00277505	-0.00832936	-0.0128238	-0.00957046
GPN2	-0.00802558	0.00571395	0.00235224	-0.00621942	0.00552962	-0.00480306	0.00534403	0.00129485	-0.000393405	0.00467628	0.00481354	-0.00298516	-0.00157301
SYTL1	-0.00912372	-0.00261186	-0.00236313	-0.0104318	0.0137471	0.000531583	0.00245278	0.00335893	0.00757424	-0.00493266	0.00189509	-0.00281419	-0.0100525
WDTC1	-0.00976869	-0.00178618	-0.0055048	0.000409727	0.00308818	-0.000583676	0.00749587	0.000335721	0.00167619	-0.00215773	0.00246631	0.000466267	-0.00162619
NBPF3	-0.00562931	-0.0116984	-0.0158801	-0.00717515	-0.00657691	0.00727034	0.00335742	-0.00973708	0.0160119	-0.00265552	0.0125321	-0.00896223	-0.0215844
HSPG2	-0.00947857	0.0136099	-0.00735458	-0.00527931	-0.0169559	-0.00771859	0.0140916	-0.00289455	0.00763162	0.00368565	-0.012833	0.0012951	-0.00968043
ITGB3BP	-0.00730816	-0.00468736	-0.00718139	0.00104139	-0.0123222	0.00603171	-0.00845592	0.00179135	0.000579361	-0.0053304	0.001751	-0.00108352	-0.001225
SERBP1	-0.0104952	-0.000983277	-1.19416e-06	0.00315252	-0.0101049	-0.000716593	-0.00225938	-0.000162427	-0.00963019	0.00140622	-9.1716e-05	-0.00338818	8.46877e-05
BCL10	-0.00856816	0.00123351	0.0083881	0.00716849	-0.00111002	-0.00711524	-0.00604202	-0.00481257	-0.0118981	-0.00037841	0.00540248	0.00184739	0.00179087
PRKACB	-0.00959637	-0.00284816	-0.00499324	-0.00385208	-0.00978235	-0.00365605	-0.0130459	-0.00308446	-0.00828473	-0.00360746	0.00134698	0.00108886	0.00586063
PIGK	-0.00862052	0.00284764	-0.0101613	0.00807462	-0.00927903	-0.000776377	-0.00448303	0.00446015	-0.00118073	-0.0155217	0.00301172	0.0018685	0.00910672
RPS8	-0.0122424	0.0109309	0.00255281	0.00237539	-0.00394697	-0.00142369	0.00665151	0.00139489	-0.000928252	-0.00219235	0.00731809	-0.00646688	-0.00256451
KIF2C	-0.00803489	-0.00884168	-0.000124903	0.0024043	-0.00907207	0.015466	0.00631611	0.0179989	0.00799002	0.0169177	0.0123984	0.00422982	0.00832951
PTPRF	-0.00612514	-0.0178274	0.00886777	-0.00734938	-0.00688601	0.00554454	0.0201359	0.0140771	0.0139032	-0.00567124	0.00545913	0.000259749	0.0187098
MOB3C	-0.00851182	-0.00170569	-0.000974156	0.00279874	0.00611132	-0.00126698	-0.0010886	-0.00193721	-0.000253651	-0.00127548	0.00175613	0.00277052	-0.00363742
LMO4	-0.00855505	0.00246309	0.000512855	0.00565845	0.0012709	-0.00257485	-0.00947542	-0.0160548	0.0177173	0.000479795	0.00686182	0.0188388	0.0172634
MTF2	-0.00964129	0.00811536	0.0063111	-0.00704458	-0.00441569	0.00283855	-0.0070845	0.00438068	-0.00277041	0.00571709	0.00339189	0.00353449	0.00662131
ZNF697	-0.00726103	0.00437634	0.00295696	0.0125961	0.00153495	-0.00727582	1.97016e-05	-0.0104309	0.00497437	0.00130126	-0.00127006	0.0221392	0.00555208
CTTNBP2NL	-0.00686043	0.00068788	-0.00396058	0.0140752	0.00245338	-0.00820385	-0.0174471	-0.0135314	0.0158538	0.0308942	0.000797334	0.00776787	0.026519
FAM40A	-0.00921468	0.00308041	0.00148209	-0.00499473	0.00347692	-0.00245399	0.00506605	0.00186555	-0.00252129	0.00131617	-0.00254142	-0.00329608	0.00133108
PSMA5	-0.00852234	0.000402832	-0.00234926	0.00190581	-0.00327535	0.0023898	-0.00401736	-0.00244587	0.00137808	0.0020476	0.00702306	-0.00481978	0.000814958
FNDC7	-0.00379442	0.00588797	0.0302499	-0.0217329	0.00351062	0.017872	0.00449282	-0.00698682	-0.0278238	0.0299843	-0.00529342	-0.0060987	0.00868982
C1orf162	-0.00910451	-0.00722922	-0.00316644	0.0174064	0.00959578	0.00686191	-0.00274132	-0.00313791	-0.00491833	-0.00205638	0.00269062	0.00406006	-0.00245301
CD53	-0.0108871	0.000985504	-0.000608665	0.00690262	0.00839733	-0.00284957	-0.00270428	-0.00406279	-0.0107425	0.000251049	0.000453712	0.000133626	-3.75632e-05
CELSR2	-0.0059675	-0.0184637	-0.00151411	-0.00289667	0.00656376	-0.0089958	0.0112632	0.00271759	-0.00373331	0.000601936	-0.000676125	-0.00708331	-0.00256999
ITGA10	-0.00488821	-0.00305492	-0.00376118	-0.0122154	0.00826722	0.010464	-0.000953353	-0.016644	-0.0050455	0.00919575	-0.0046396	-0.00396881	-0.00244482
ALDH9A1	-0.00891062	0.00371708	0.000495332	0.00383436	-0.000417993	-0.00251512	-0.0027093	0.00402157	-0.00191236	0.0019219	0.0101889	-0.00452931	0.0023671
ATP1B1	-0.0078853	0.0151017	-0.000380981	0.00589622	-0.0172724	-0.00535773	-0.00104829	-0.0201756	0.00555152	-0.00176533	-0.0132312	0.000333015	0.00238925
TIPRL	-0.00792025	4.5335e-05	-0.00539117	0.00271233	-0.00603869	0.00113068	-0.00247127	-0.00235681	-0.00800149	-0.00400717	0.00717557	-0.000808591	-0.000320764
NME7	-0.00662682	4.04874e-05	-0.00600935	-0.00538469	-0.0118034	0.00246072	-0.00957319	9.27058e-05	0.00399354	-0.00488285	-0.00352109	0.00160498	-0.00289437
POGK	-0.00975325	0.0025763	-0.00374717	0.000948003	0.00140573	-0.00839843	-0.00348443	0.00434706	0.000640827	-0.00435954	0.004034	0.00722698	-0.00348069
MPC2	-0.00865708	0.000733127	0.00787945	0.0044632	-0.0104481	-0.000842359	0.00421704	0.00315359	-0.00155514	-0.00674324	0.00555	0.000778911	-0.00255536
CREG1	-0.0101112	0.00655861	0.00640138	0.0128025	-0.00348374	0.00233225	0.00193663	-0.000451483	-0.00496391	-0.00923875	0.00811312	0.00298502	-0.00704095
DCAF6	-0.009278	-0.0025745	0.00198408	-0.00308169	-0.00418261	0.00837262	-0.00587889	0.00374553	-0.00127596	0.00464204	0.00185176	9.11069e-07	0.00270144
GPA33	-0.0064678	0.0124015	-0.01875	-0.00921063	0.00907002	-0.016398	0.0128203	-0.0059992	-0.00807191	-0.0200376	0.00195241	0.0027839	0.016867
TBX19	-0.00623299	0.000625277	-0.0136559	-0.00551963	0.00749567	0.005058	-0.00587309	-0.0117675	-0.00237245	0.0119002	0.00528115	-0.00179635	0.0015742
UCK2	-0.00875941	0.00298759	-0.0109604	-4.83258e-06	-0.010532	-0.000287415	0.0070195	0.00116796	-0.0031098	0.0127009	0.00488325	0.0019743	-0.00215771
TMCO1	-0.00869354	-0.0022587	-0.00104581	0.00246845	-0.00494052	0.000339777	-0.0059976	-8.5735e-06	-0.00598373	-0.00143077	0.00797217	0.0031826	-0.0010147
POU2F1	-0.00989345	0.00093329	0.0023642	-0.00593495	-0.000277139	0.00308776	-0.00702613	0.00389595	-0.00794244	0.00497218	-0.00312396	0.00399543	0.00287404
ILDR2	-0.00530044	0.0124594	-0.0087824	-0.00296393	-0.00698448	-0.00224715	0.0066202	0.00821097	0.0171342	0.00737874	-0.0046841	-0.00728929	0.00882547
MGST3	-0.00879736	-1.93796e-05	0.00272161	0.00575251	-0.0040791	0.00334884	0.00479972	0.0114394	0.00207965	-0.00225999	0.00679228	-0.00130965	0.00242772
ADCY10	-0.0038759	-0.00297809	0.00625877	-0.00757245	0.00184988	0.00408345	0.00571664	-0.00226062	-0.0152401	0.00905329	-0.00178644	-0.00124052	0.0017133
RFWD2	-0.00981831	0.00216826	0.0040859	-0.00143939	0.00516497	0.0047102	-0.00954133	0.00435926	0.00173529	0.00369637	-0.00283982	0.00155291	-0.0033186
UFC1	-0.00897429	0.00756942	-0.000697126	0.00273898	-0.000975058	-0.000421103	0.00450127	-0.00140796	-0.00259166	-0.00307749	0.00588889	-0.00568466	0.0013723
PPOX	-0.00821104	-0.0104862	-0.000757129	0.000467596	-0.00671983	0.0101683	0.00470001	0.0038013	0.0177411	-0.00464426	0.00536648	-0.00425333	0.00281389
FCGR2A	-0.00946778	-0.00397762	0.000588708	0.0173214	0.0140099	0.00477284	0.000612708	-0.00558472	-0.00867359	-0.0046006	-0.0031209	0.0040015	-0.00327656
NUF2	-0.00688097	-0.0137396	0.00148705	0.00301353	-0.0139925	0.0145605	-0.00834654	0.0197087	0.00208187	0.0117404	0.00694811	0.00491906	0.0120563
SDHC	-0.00840763	-0.000824981	-0.00827288	0.0102127	-0.00451308	-0.00112901	0.000558366	0.0017232	-0.00421795	-0.0048332	0.00567375	0.00170552	-0.00313615
PFDN2	-0.00720539	0.00615125	0.00364857	0.00224382	0.000847129	0.00362942	0.00629812	-0.00169591	-0.00347416	0.00711215	0.00655251	-0.0120081	0.00498521
USP21	-0.00833117	0.000845091	0.00189994	-0.00461336	0.0022858	0.00214311	-0.00115739	-6.56255e-05	0.00717223	0.00191139	0.00164646	-0.0068783	-0.00371733
PRCC	-0.0088695	0.00291931	0.00436837	-0.00244444	0.00108639	-0.00459089	0.00513955	-0.000497275	-0.000703312	0.00585856	0.00565496	0.000816032	-0.00129163
FCRL5	-0.0068729	-0.0233	-0.00341861	-0.000503205	0.00139683	6.22629e-05	-0.00574652	-0.00506925	0.00612408	-0.0100693	-0.0159351	-0.0184936	0.0172787
RRNAD1	-0.00758268	-0.00169901	-0.00984266	0.00468343	0.00325094	0.00513277	-0.000287028	-0.00768956	0.000953651	0.00488507	0.00420487	-0.00452031	-0.00541589
MRPL24	-0.00674487	-0.00353936	-0.0164388	0.00543088	-0.00578327	0.00311789	0.00682161	0.00101797	0.00371971	-0.00283913	0.00238027	-0.0109097	0.000755802
PIGM	-0.00756439	-0.00262476	-0.0136494	-8.97808e-06	-0.00598322	0.00699887	-0.0120708	0.00066847	0.00912575	-0.008947	0.00382144	-0.00195724	-0.00687532
ISG20L2	-0.00883939	-0.00235721	0.00299114	0.00178503	0.00073758	-0.00390628	0.00541031	-0.00666259	-0.0111237	0.00199888	0.000736064	-0.000731429	-0.00296614
CRABP2	-0.00411477	-0.00907515	0.0173186	-0.00613384	0.00964606	-0.00107339	0.011827	-0.00441231	-0.0157972	0.0211863	-0.0132077	-0.00563289	-0.00136017
HDGF	-0.0109127	0.00291352	0.00507021	0.00444845	-0.00317355	0.000559931	0.011411	0.00672504	-4.91855e-05	-0.000521937	0.00929231	0.000568812	0.00136798
ABL2	-0.00935105	0.00404878	0.00339929	-0.00428703	-0.00100999	-0.00502282	-0.0041909	-0.0044465	-0.00632475	0.0112011	5.22376e-06	0.00101513	-0.00138987
XPR1	-0.00908711	-0.00213974	0.00488311	0.0019768	0.000174823	-0.00309725	-0.00767666	0.00155291	-0.00265988	0.00196552	0.0021695	0.00033064	-0.00269296
TOR1AIP1	-0.00973779	0.00414953	0.00538922	0.000762509	0.00383051	0.00312071	-0.00146687	-0.00195217	-0.0125797	-0.00358919	0.00334245	0.00146996	0.00143747
RGL1	-0.00619224	-0.0133403	-0.00242665	0.0211778	0.00573796	-0.0123506	-0.0141476	0.00215483	-0.0070432	0.0255783	0.00194402	-0.00294304	0.023709
LYPLAL1	-0.00700347	-0.00177235	-0.00445001	0.00146764	-0.00639793	0.00300224	-0.0151027	-0.0024744	0.00383944	-0.00954252	-0.000851671	0.00303306	-0.00314645
PRUNE	-0.00763738	-0.00993442	0.000444314	0.00137595	-0.00672471	-0.00279862	-0.00590946	-0.0101067	0.00154886	0.0086629	0.00831575	0.0106403	-0.00582881
TUFT1	-0.00531552	-0.00710934	0.029171	0.00452287	0.00553621	0.00217991	0.00519997	-0.0222875	0.0146757	-0.00930656	-0.00205872	-0.0169777	0.00146791
SF3B4	-0.00876616	0.00232725	0.000813911	0.00328977	0.00337044	-0.00634393	0.00784996	-0.000758972	-0.00132588	0.0012835	0.00603843	-0.000515639	0.0016059
ECM1	-0.00655179	0.0288378	-0.0111085	0.00886237	0.00286637	-0.00956244	0.00441735	-0.00874661	0.0120243	0.000571422	-0.000733456	0.00505428	0.0255461
ZNF687	-0.00997042	0.00890584	0.00856612	0.00088958	0.00765797	-0.00370302	0.00420378	0.00371089	0.00381004	-0.00194981	0.00519333	0.000314693	-0.00144894
TARS2	-0.00801467	-0.000335271	-0.00628683	-0.00104974	-0.00295893	0.000518102	-0.00162956	0.00116229	0.00703061	0.00195102	0.00166217	-0.00145528	-0.00394134
SNX27	-0.010028	-0.00303961	-0.00866954	0.011003	0.0110388	0.00302712	-0.00245347	-0.00051732	-0.01312	0.000282932	0.0048552	-0.000473973	-0.00556689
SETDB1	-0.0094282	0.00169211	-0.00700631	-0.003717	0.00323459	0.00248073	-0.00579077	0.000237618	0.00102594	0.00392101	0.00364322	-0.000698853	-0.00254124
ADAMTSL4	-0.0086162	0.00237631	-0.00972884	0.0125876	0.0130823	-0.0065926	0.00206041	-0.00162473	0.00563431	-0.00654807	-0.00880394	0.00124608	-0.0155056
MCL1	-0.0133719	0.00367983	0.00862642	0.0170531	-0.0027124	0.00558589	-0.00312889	-0.00362431	0.00455906	-0.0115213	-0.0157605	-0.00364631	-0.00824928
CTSK	-0.00745768	-0.00217583	0.00903377	7.9423e-05	0.00546968	0.00167381	-0.0112104	0.00580217	-0.00250023	0.00937486	-0.00742403	0.00102338	-0.00338385
RFX5	-0.00958911	0.00295796	0.000374068	-1.21242e-05	-0.00292622	0.00336635	-0.00275642	-0.00632412	0.00171361	-0.00355046	-0.0012912	-0.00846107	-0.000863846
PI4KB	-0.00999014	0.00276314	0.00367671	-0.00103422	0.00495229	-0.00153193	0.00306638	-0.00180546	0.000950208	0.00286174	-0.000973796	-0.00563695	0.00172725
PIP5K1A	-0.00944267	0.00730434	0.00650542	-0.00501717	0.00372037	0.00304208	-0.00682848	-0.0049419	-0.000506883	0.0150931	0.00806556	0.00104385	0.00545064
ANP32E	-0.00982397	-0.00145592	-0.00223233	0.00692353	-0.0076785	0.00478284	-0.00548138	0.00739385	-0.00450223	-0.0128304	0.00831609	-0.000306775	0.00605184
FAM63A	-0.00879465	0.0054202	-0.00345999	0.00150431	0.00910657	0.00829358	-0.002044	-0.00890054	0.00473776	-0.00597364	-0.000704565	0.00613275	-0.00379938
ANXA9	-0.00397905	0.00440192	-0.00853229	0.00137657	0.00255103	0.00963013	-0.00483459	0.00105076	0.00771739	0.00680963	0.000135653	0.00126181	-0.00819275
SELENBP1	-0.00777	-0.0303961	0.0250435	-0.00414383	-0.000595542	0.0453323	0.035401	0.0305951	0.00370835	-0.0244286	0.0196554	-0.0142224	0.0490584
CERS2	-0.0103054	0.00463197	-0.00105967	0.00655457	-0.00261731	-0.00536443	0.00398605	0.000264375	-0.00195041	-0.00205154	0.00200422	0.00034688	-0.00240039
ENSA	-0.00985534	0.00414335	0.00866532	0.0010809	-0.00138812	0.00482144	-0.000504393	-0.00449567	0.000141436	-0.00231863	0.00402787	-0.00243003	-0.00406128
SEMA6C	-0.00620432	-0.00727058	-0.00390693	-0.00558841	-0.00973037	-0.00110973	0.0104435	-0.00618586	0.0118713	0.00483842	-0.00664731	0.00422785	-0.0100962
MRPL9	-0.00829447	0.00464171	0.00182585	-0.000698893	-0.00367077	-0.00777742	0.00258313	0.00569591	0.00244284	-0.00286315	0.00642653	-0.00609513	-0.000820173
ARNT	-0.00976896	-0.000308857	0.000988423	0.00123515	0.00341537	0.00287443	-0.0085294	0.00281083	-0.000866059	0.00579443	0.0049225	0.00233867	-0.00287158
POGZ	-0.0103705	0.00221655	0.00482609	-0.00496625	0.00208063	-0.00183807	0.000160273	-0.000997979	-0.00218044	0.00558012	0.00139264	-9.89745e-05	-0.000875689
C1orf56	-0.0039425	-0.00906989	0.00107819	0.00120927	0.00395155	-0.000120848	0.00477623	-0.0191509	0.000773013	0.00514202	0.0100006	-0.000592325	-0.0152209
HORMAD1	-0.00491651	-0.00517861	-0.00504904	0.00842744	0.0159365	0.00895453	-0.0233651	-0.00206374	-0.00962218	-0.000869916	-0.0147437	0.000634654	0.0104631
GOLPH3L	-0.00794905	-0.00223133	-0.00820903	0.00136038	-0.01036	0.00682448	-0.00265637	-0.00826908	-0.00730246	0.00393773	0.00499301	0.00767417	0.00084679
GABPB2	-0.00879519	-0.0071289	-0.0065169	0.000896689	-0.000562877	0.0033195	-0.00225138	0.00355689	0.00374014	-0.00793031	-0.00138187	-0.00461275	0.000654794
IKBKE	-0.00851799	0.000115423	-0.0163662	-0.00316898	0.00595856	0.00363722	0.00215411	0.00108797	0.00359592	-0.00302684	-0.000648632	-0.0084155	-0.00501452
DTL	-0.0089732	-0.00279592	0.000509487	0.00137877	-0.0132195	0.00722957	0.00270438	0.0129767	-0.00175682	0.0076373	0.00323924	0.00128313	0.0032388
DYRK3	-0.00760778	-0.00532328	0.00543936	-0.00396173	-0.0257424	0.0035556	0.00548722	0.00144134	0.0158977	0.0089156	0.00390795	0.00361035	0.0142813
EIF2D	-0.00898634	0.00712428	-0.00169152	0.0013138	-0.00358275	-0.00243624	0.00472977	0.0013564	0.00258399	-0.000127905	0.00769264	-0.00443912	-0.00201425
INTS7	-0.00850601	-0.00526128	-0.0125826	-0.000249353	-0.00867709	0.0137489	-0.00442772	-0.000808938	-0.00321618	0.00557796	-0.000159363	-0.00185052	0.00286309
TAF1A	-0.00600143	-0.000979351	-0.00549725	-0.00707916	-0.00166436	0.00857558	-0.0175302	-0.00623074	-0.000451036	0.00647127	0.0087121	-0.00564333	0.00690258
SMYD2	-0.00796725	0.00139497	-0.00662411	-0.0019394	0.000392293	-0.00131647	0.000824834	-0.00108431	-0.000878151	-0.00457901	0.00653516	-0.00393308	0.00139798
DUSP10	-0.0101382	0.0263838	0.00500355	0.000595445	-0.00235683	0.00784114	8.20375e-05	-0.0093996	0.00350224	-0.00671731	-0.0115023	-0.0116985	0.00453064
TP53BP2	-0.0104225	0.00644757	0.012885	0.00347278	0.00242129	0.00269886	0.000983229	0.00713559	-0.000418295	0.000688039	-0.00413389	-0.00764564	-9.73307e-05
ATP8B2	-0.00949829	0.00304033	-0.00325305	-0.0167343	-0.00548856	-0.0121385	0.00862943	-0.0151596	0.00628088	-0.0025422	-4.45764e-05	0.00344684	0.00323902
ADAM15	-0.00994809	0.00658838	-0.00223989	0.00757004	0.0135529	-0.00317481	0.00480174	0.00358332	0.0052572	-0.00257746	-0.000670896	-0.00300332	-0.00721024
JTB	-0.00945269	0.00479524	0.00161183	0.0052723	2.87568e-05	-0.00327065	0.00526173	0.00250427	-0.000918543	-0.000458921	0.00569007	-0.00334062	-0.00275147
RAB13	-0.00715933	0.0142174	0.000769332	0.0065987	-0.00572019	0.00305625	0.00639609	-0.000357935	0.00324554	0.00311032	0.00977359	0.0107519	0.00199397
S100A8	-0.011798	-0.00255884	-0.00270545	0.0203164	0.023264	0.0213655	0.00709674	0.00567728	0.00146095	-0.028484	0.00100928	0.0182796	0.000566827
TPM3	-0.0117081	0.00646526	0.00433312	0.0065139	0.0022135	-0.002937	0.00336569	0.000167974	-0.00469146	-0.00844352	-0.00338809	-0.00120591	-0.00183456
NUP210L	-0.00398378	-0.00404116	0.00854934	-0.00780799	0.000577426	0.00552526	0.0100451	-0.017123	-0.0149957	0.00402822	-0.00855002	0.00324513	-0.00933341
SNAPIN	-0.00704188	-0.00437674	-0.00847745	0.00703314	-0.00189738	0.00153334	0.00154389	-0.00885372	-0.00283946	-0.00261873	0.00510149	-0.000748027	-0.00292374
SLC27A3	-0.00852548	-0.00170492	-0.0168478	0.00836769	0.0111707	-0.00425551	-0.000286132	-0.00115043	0.00511608	-0.00141015	-0.00837764	0.00118979	0.00302682
UBAP2L	-0.0104791	0.00306312	0.00330816	-0.00409687	0.00190306	-0.000498484	-0.0025253	0.00349636	0.00537986	0.00299626	0.00104115	-0.00209927	-0.00196543
SLC39A1	-0.00861581	0.00549248	-0.00139961	0.0069435	0.00185189	-0.00137667	0.00500349	-0.00783325	-0.00697164	0.00499712	0.00567975	0.000243521	-0.00515272
HAX1	-0.00815988	-0.00219559	-0.00272271	0.00329557	-0.00377777	0.00259053	0.00301911	-0.00658885	-0.00127272	0.000605226	0.00806046	-0.00323179	-0.00141681
CREB3L4	-0.00707969	0.00483603	-0.00940165	-0.00219857	-0.0121218	0.0057191	0.00609061	-0.00352997	0.0028853	-2.44439e-05	0.00119295	0.00162818	-0.00638224
EFNA3	-0.00421228	0.00343461	-0.00270869	-0.00814189	0.000798375	0.00142997	0.00702375	-0.0249403	-0.00747196	0.014739	0.0135855	0.00727707	-0.00369333
C1orf43	-0.0096315	0.00478605	-0.000994345	0.00634771	-0.00279261	-0.00388387	0.00141929	-0.000615926	-0.00698746	0.00191046	0.0109833	0.00108695	-0.00371987
GATAD2B	-0.010313	0.00460098	0.00508884	-0.00459489	0.00238781	-0.0032406	-0.00350469	-0.00671967	-0.000519955	0.00912318	0.00904743	0.00292816	0.0021101
ILF2	-0.0102245	0.0047013	0.00351769	0.00377099	-0.00737861	-0.000498084	0.00565198	0.000280572	-0.00316449	-0.00163169	0.000191837	-0.00651976	0.000886423
RIT1	-0.0101009	0.00986012	0.0160949	0.0123502	-0.0012883	0.000918871	-0.00361593	0.00104281	-0.00819496	-0.00859012	-0.00959927	-0.00570389	0.000108594
INTS3	-0.00987422	-0.000889699	-0.0132495	-0.000403326	0.00272861	0.00862621	0.000321051	0.00131402	0.00362002	-0.00787362	-0.00963001	-0.0110562	-0.003436
HCN3	-0.00566767	-0.00329654	-0.0121319	-0.00529963	-0.00313373	0.00199603	0.00246147	-0.00670712	0.00389494	0.00129244	-0.00299777	-0.00531529	-0.00648338
C1orf131	-0.0064749	-0.00876714	-0.00420135	-0.00297417	-0.00638626	-0.00257024	-0.00839998	-0.00235854	0.00120012	0.00329043	0.012356	0.00725697	0.000694147
GALNT2	-0.00988513	-0.000229029	-0.00728139	0.0065623	0.00185744	-0.00310258	0.00645362	0.00743141	-0.00236599	0.001028	-0.000990093	0.00220612	-0.00120138
TTC13	-0.00820829	-0.0101572	-0.0084703	0.00120679	0.00436695	0.0055332	-0.00982287	0.000199255	0.000810338	-0.00339737	-0.00193599	-0.00962135	0.00172441
SCCPDH	-0.0091146	0.0103001	-0.00379857	0.0058155	-0.0101323	0.0051499	0.00179353	0.00706674	-0.00138984	-0.00615965	0.000893172	0.00219683	-0.00136946
LYST	-0.0118952	-0.000933939	-0.00684069	0.00345847	0.00953379	0.0193555	-0.0121452	0.00667907	-0.00578186	-0.00551553	-0.00264367	-0.000376254	-0.0049852
RP5-862P8.2	-0.00497166	-0.0324194	0.0106829	-0.000647328	-0.00201339	-0.00893451	0.0105733	0.0025631	-0.015333	0.0141606	-0.0126353	-0.0159858	-0.0343099
CEP170	-0.00989322	0.00873929	0.00423203	-0.00329075	0.00117255	0.00442955	-0.0108016	0.00448522	-0.00775191	0.00673386	-0.00305021	-0.000995646	0.00336759
SNAP47	-0.00732326	-0.00549347	-0.00864809	-0.000630067	-0.000154214	-0.00348966	0.00141864	-0.00457634	-0.000943323	0.00292379	0.00717282	-0.00343722	-0.00347645
SRP9	-0.0094767	0.00173673	0.00226416	0.00431513	-0.00976107	0.000255077	-0.010308	0.00662636	-0.00378811	-0.00694786	0.00581247	0.00308031	0.000770801
NVL	-0.0083106	-0.000199109	-0.000249122	-0.00622805	-0.00116782	0.00219762	-0.0100714	0.00380098	0.00438632	0.00764595	0.00538941	6.44051e-05	-0.000470312
SDE2	-0.0101816	0.0108971	0.0105815	0.00201739	-0.00698904	-5.44041e-05	0.00154302	0.000666414	-0.00401683	-0.00760937	-0.00390454	-0.00331272	0.00238921
DEGS1	-0.00883689	-7.84957e-05	0.00263042	0.00792334	-0.0028765	-0.00487642	0.000503017	-0.00581395	-0.00732071	-0.00302328	0.00743155	0.00447624	0.0029569
FBXO28	-0.00865596	0.000129364	0.00753189	-0.00123429	-0.00184173	-0.000200019	-0.00614229	-0.00381163	-0.0120386	0.00620161	0.0106882	0.00645662	0.00468679
ARF1	-0.0112255	0.00800611	0.00676418	0.00758344	0.00288135	-0.00531481	0.00750735	0.00193099	-0.00366495	-0.000763037	0.003377	-0.00186299	-0.00435671
CNIH4	-0.00820275	0.00457702	0.00269759	0.00152078	0.0108924	0.00533241	-0.000756474	0.00341226	-0.0073546	0.00071255	0.0147076	-0.000280379	-0.00178023
ITPKB	-0.0101996	-0.000256645	-0.000229736	-0.00873788	0.00727923	-0.00365047	0.00105911	-0.00917455	0.000763368	0.00135477	0.00326527	-0.00204474	0.00665436
GUK1	-0.00976363	0.000427479	0.0112547	0.00154088	0.00299947	0.00406691	0.00440349	-0.00384479	0.00222198	-0.00123202	-0.00549294	-0.00539618	0.00118663
CNIH3	-0.00480778	0.00626524	-0.00287479	-0.00523522	-0.000834226	0.00878486	0.0121983	-0.00700617	0.00273767	-0.00559027	-0.00346802	-0.00212318	-0.00260947
C1orf35	-0.0072905	0.00207713	0.00591466	-0.00560097	0.00417861	0.00635959	0.00535533	-0.00344336	0.00565511	0.00743403	-0.000108023	-0.006358	-0.00178683
PARP1	-0.0100876	-0.000866309	-0.00625797	-0.00384304	-0.00689181	-0.00227423	0.000804946	0.00646856	0.00144055	0.00344018	-0.00334438	-0.00489033	0.000544897
PSEN2	-0.00630103	-0.00274102	-0.0101828	0.00416908	0.00149051	-0.00957398	0.00382514	-0.00258019	0.00567334	0.00101095	-0.00750925	0.0073926	-0.0104593
PYCR2	-0.00865507	-0.00248512	-0.00614221	-0.00206883	-0.00131875	0.00278986	0.000783242	-0.000106529	0.00727741	0.00406375	0.00870626	0.0010685	-0.00240153
LBR	-0.0111604	0.00447975	0.00815495	0.0016971	-0.00399971	0.00488337	-0.00172178	0.00347102	-0.00404402	-0.00121977	0.000578321	0.00437817	0.00193003
EPHX1	-0.00726251	0.0017374	-0.00905442	0.0146869	-0.00356346	0.00125259	0.010051	0.00762923	0.00236421	-0.00297078	-0.0041442	0.0031169	-0.0056295
SOX13	-0.00461445	-0.00881966	-0.00579953	-0.0137055	0.0116201	-0.0120795	0.00860215	-0.0295919	0.0110833	-0.00478509	6.96231e-05	0.0105001	0.0113882
PPFIA4	-0.00625503	-0.00526412	-0.00215388	-0.012498	0.0207038	0.0229066	0.00383665	0.00368212	-0.00760398	0.00136077	-0.00165969	0.00695983	0.00567676
PLEKHA6	-0.00567283	0.0042169	-0.00685419	-0.00153553	-0.00730221	0.00522508	0.00876202	-0.0190954	0.0167985	0.00677936	-0.0102427	0.0264734	0.0212445
PTPN7	-0.0100095	0.00606237	0.00333291	-0.00188884	0.0036254	0.00603518	0.00379564	0.0033552	0.00439049	0.000443815	0.0018605	-0.000279486	1.36841e-05
ARL8A	-0.00917913	0.0110169	0.00874847	0.00433913	0.00799706	-0.00904827	0.00418618	0.00348265	-0.00374478	-0.00133147	0.00163091	-0.001347	-0.000837811
ZMYM4	-0.0100089	0.00211889	-0.00441276	-0.000669734	-0.00256351	0.00395338	-0.0083522	0.0027259	-0.00567169	0.00230531	-0.00145085	-0.00340413	-0.000774498
PLCH2	-0.00541522	-0.0258613	-0.00287583	-0.0198463	0.00611568	-0.0143545	0.00473153	-0.0028156	0.0135282	-0.0203074	-0.00133163	-0.00387704	0.0125819
FCGR1A	-0.00628987	0.00176825	-0.0132075	0.0205256	0.0139018	0.00226362	0.000695223	-0.00100439	-0.0182078	0.00444724	0.00628046	-0.00438847	0.00389238
RGS18	-0.0086846	-0.010977	-0.00402696	0.0199784	-0.0105243	0.0121329	-0.0262261	-0.00814106	-0.00377714	-0.00320969	-0.01247	0.0113235	-0.00759728
NEK7	-0.00899512	-0.00620451	-0.00385372	0.00655761	0.000388315	0.00562661	-0.0153587	-0.00460455	-0.00620966	0.000524725	0.00322209	0.00408144	0.00223017
LIX1L	-0.0088915	-0.00183371	-0.00726769	0.00337923	-0.00294635	-0.0102993	0.000775462	-0.000551353	-0.00438211	-0.00934483	0.00677351	0.000938275	-0.00188596
RABGAP1L	-0.00999419	-0.00589211	-0.00224926	-0.00142066	-0.0010902	0.00256039	-0.0128174	0.00266791	0.00441351	-0.00674007	-0.0053852	-0.00449683	0.00452529
TMEM56	-0.00740143	-0.0401722	0.0310871	0.0026399	-0.0175448	0.0447823	0.0174047	0.0310257	0.00887747	-0.0227588	0.0149531	-0.00277105	0.0450267
PTPN14	-0.0073282	0.0385813	-0.0110278	0.0116683	-0.0114418	-0.0041975	0.00434272	-0.00360007	-0.000323677	-0.00259147	-0.0244642	0.0156882	0.00903848
UHMK1	-0.0108861	0.000822481	0.00782545	0.00119153	-0.00410628	-0.00374317	-0.00967943	0.00556472	-0.00411618	-0.00359625	0.00567484	-0.000306745	0.000388569
TADA1	-0.00788278	0.00404923	6.30232e-05	-1.81348e-05	-0.00939813	-0.009369	-0.00092803	0.00915765	0.00185684	-0.010592	0.00680684	-0.00107104	0.00245003
WDR78	-0.00544565	0.00469964	-0.00218518	-0.000726489	-0.0109814	0.00208679	0.00148727	-0.0122599	0.000853446	-0.0119	0.00185162	0.00123162	0.00457043
GGPS1	-0.00788374	0.00122595	0.000425572	-0.00243216	0.000259595	0.00938725	-0.00718206	-0.0133021	-0.00879528	-6.57522e-05	0.00769141	0.00168059	-0.00147961
MR1	-0.00881466	-0.00214601	-0.00485715	0.00260811	0.00829342	-0.000871071	-0.00566699	-0.000989225	-0.0152926	0.000676166	0.00756873	0.0047992	-0.000383903
HNRNPU	-0.01212	0.00482153	0.00338771	0.00107627	-0.000783207	0.00572079	-0.00555119	-0.00150176	7.47061e-05	-0.00468214	-0.00537434	-0.00876048	0.00394383
AHCTF1	-0.0100048	0.00331552	0.0120279	-0.000152156	0.00197325	0.000948925	-0.00629591	0.00889466	-0.00450044	-0.00052809	-0.01271	-0.00749431	0.0022909
LINC00467	-0.0044323	0.000976566	-0.00572987	-0.000372069	-0.00229808	0.00639679	0.00198369	-0.00804277	-0.00374965	0.00195752	0.00468276	0.00168806	-0.00131969
MCOLN2	-0.00551945	-0.0270369	0.0122614	-0.00830188	0.00103921	-0.0120836	-0.0103918	0.00206877	0.00496672	0.0019633	-0.00861748	-0.00810373	0.00943017
HS2ST1	-0.00874073	-0.00171994	-0.00756328	0.00707976	-0.0115466	-0.00388107	-0.00520357	-0.000258363	-0.00806496	-0.00647799	0.000269448	0.00276081	0.00240035
AK5	-0.00763302	0.0322589	-0.0237386	-0.00935834	0.00578994	-0.0145502	-0.000348465	-0.0135974	0.018454	-0.00937293	-0.00176574	0.0130134	0.0574368
CC2D1B	-0.00909652	0.000739219	0.00356029	-0.00429607	0.00627775	-0.00618183	-0.00239173	-0.00352734	0.00905373	0.000992873	0.00102723	0.00642885	-0.00845352
MIA3	-0.00968241	0.000119788	0.00592068	-0.00436813	-0.000948558	-4.57559e-05	-0.0076214	-0.00127717	-0.00340178	-0.00356428	-0.000986753	0.000225021	0.00200234
DISP1	-0.00581353	-0.00828334	-0.0216179	-0.00441152	0.000614578	0.0077309	-0.000861165	-0.00897457	-0.00419856	-0.00448469	-0.00786339	-0.00987961	-0.00173221
OBSCN	-0.00909831	-0.00136954	-0.0034835	-0.02425	-0.000223837	-0.0117298	0.0141249	-0.00101657	0.0147196	-0.00583001	-0.0123846	-0.00539572	-0.00916719
TRIM11	-0.00896132	0.00559275	0.0070329	-0.00050249	0.00637829	-0.0067515	0.00709622	0.0038251	-0.000370965	0.00454922	0.006827	-0.00521405	0.000930541
CCSAP	-0.0087686	0.00608974	0.00345661	-0.000300493	-0.000322429	-8.38189e-05	-0.00571208	0.00827415	-0.00778889	-0.00643058	0.00204791	0.00344663	-0.00122206
GBP5	-0.00945126	0.00300997	0.00421649	-0.00686836	0.000800013	-0.000863519	-0.0132513	-0.0143855	0.0136406	-0.0123075	0.00991858	0.0104305	0.00513511
FAM69A	-0.00511862	-0.0248554	-0.00120865	-0.00897103	-0.00213714	-0.0102669	-0.0127682	-0.0153926	-0.0128736	0.00289374	-0.00221023	-0.00107878	0.00672534
MOV10	-0.00943651	0.00875523	0.000651426	-0.00941221	0.0019746	-0.00803295	-0.00163944	-0.00535915	0.00995408	0.00442277	-0.00693039	-0.000700112	0.00569641
RHOC	-0.00819221	0.0111666	0.00381174	0.00496097	0.00290647	-0.0170914	-0.000197304	-0.0126984	0.0122806	-0.000785438	0.00104109	0.00163461	0.00432182
PPM1J	-0.00712689	0.00526725	-0.000900177	0.00570251	-0.00112284	-0.0181299	0.000355946	-0.0100511	0.0121254	0.00972832	-0.000881581	-2.60364e-05	0.0104955
SLC16A1	-0.00765592	-0.013625	0.000985259	0.00280993	-0.00685979	0.000869321	0.00349595	0.00165719	-0.0167894	0.00772918	-0.00151327	-0.0240384	0.00676531
DRAM2	-0.00885769	0.00333411	-0.000852751	0.00615968	0.00354969	-0.000649011	-0.00887273	-0.000694015	-0.00979464	-0.00400238	0.00507719	-0.00356599	0.00328093
FRRS1	-0.00741439	0.00687203	0.00481818	0.00142169	-0.00149215	0.00246657	-0.0130828	0.0110935	-0.00437851	0.00467527	0.00137711	-0.00566289	0.00990362
HIAT1	-0.00976661	0.00801925	0.0106906	0.00309007	-0.00122774	-0.00216245	-0.00119438	0.00178153	-0.00561281	-0.00692534	0.00334185	-0.00458798	0.00333616
SASS6	-0.00757529	-0.00484193	0.00404725	-0.00263155	-0.00967865	0.00315245	-0.0103985	0.00989956	-0.0058084	0.00454163	0.00428933	0.00330027	0.00351821
ZFYVE9	-0.00751817	0.011415	-0.00503154	-0.00601794	0.000307325	0.00117704	-0.00907803	-0.000600436	0.00302391	0.00100826	-6.48757e-06	0.0148039	0.0213103
C1orf27	-0.00849256	0.00535568	0.00729779	-0.00355245	-0.00273282	0.00311489	-0.0106613	-5.77072e-05	-0.00615579	-0.00333394	-0.0063389	-0.00704852	0.00167094
CPT2	-0.00754235	-0.00444972	-0.0115287	0.00374343	-0.00298428	-0.00733752	0.00107432	0.00150301	-0.00680294	0.0052684	0.0106853	0.0153657	-0.00445915
NECAP2	-0.00930951	9.12831e-05	5.66039e-05	0.00201887	0.00611835	-0.0050336	-0.000991403	0.000865689	-0.00298471	0.00169358	0.00763333	0.00375174	-0.00367134
LRP8	-0.00866167	0.00635967	-0.00785828	-0.00194423	0.0027163	-0.00111273	-0.00813176	0.0111233	0.0123404	0.00600408	-0.00501041	-0.010557	0.000672126
SSBP3	-0.0082286	-0.0055944	-0.000965914	0.000358374	-0.00309489	-0.00318289	0.00736945	-0.00347513	0.000664589	-0.000266219	0.00365268	-0.00131888	0.00379411
FAM213B	-0.00760551	-0.00311078	-0.00322231	0.00230467	-0.00535934	-0.010193	0.00845102	-0.00161398	0.00107768	0.00267687	0.00536262	0.00406433	-0.00708646
TNFRSF14	-0.00992276	-0.00202007	0.0052574	0.000624042	0.0118115	-0.00543223	-0.00306497	-0.00253126	0.00876685	-0.000879802	-0.00451614	-0.00289826	-0.00765616
PANK4	-0.00784138	-0.0055254	0.00267537	-0.00770605	0.00809135	0.00218483	-0.00100466	-0.0066592	0.00381284	0.0140437	0.00562136	-0.00377142	-0.00169556
PEX10	-0.00745655	0.00014991	-0.00810511	0.00410434	-0.00483339	-0.00611739	0.00886881	0.00379527	0.00345207	-0.00179859	-0.000266321	-0.00353224	-0.00375459
RER1	-0.00890141	-0.00243842	-0.00385577	0.00126404	0.00236509	-0.00156226	0.000692139	-0.00137076	-0.00240307	-0.000456066	0.00293231	0.00227189	-0.00665834
SKI	-0.010203	-0.00227976	0.00541047	0.00515067	0.00194178	-0.0112198	0.00321949	-0.00580508	0.0030485	0.0035315	0.000902259	0.00586422	-0.0124324
LDLRAP1	-0.00805849	-0.0143563	-0.00715176	-0.00673475	0.00924021	-0.00453667	0.004426	-0.00283392	-0.00654433	-0.0100898	0.00358706	-0.00526812	-0.00423375
PAFAH2	-0.00734081	-0.00237618	-0.00661342	-0.00682051	0.00726452	0.00439045	-0.00657026	-0.00317783	0.00507658	0.000609572	0.00301565	0.00518316	0.00244721
UBXN11	-0.00983779	-0.00184177	-0.00483807	0.00877514	0.0164545	0.000107969	-0.00894812	0.00742709	0.0140953	0.00702491	-0.00960374	-0.00621602	-0.00132172
TPRG1L	-0.00842655	-0.00501827	-0.00345548	0.00462383	-0.00108088	-0.00231609	0.00848769	-0.00129416	-0.00259899	-0.0074566	0.00732309	0.00416163	-0.00216196
XKR8	-0.00765244	-0.00320728	-0.00422792	0.00961621	0.00953568	-0.006678	0.0155984	0.00288931	-0.0099142	-0.00370664	0.00139497	0.00921219	-0.00331634
EYA3	-0.00868885	-0.005287	-0.00929367	-0.000227507	-0.00111486	0.00784112	-0.00549087	-0.00485096	-0.00273504	0.0118205	0.00607681	0.000292077	0.000170868
WASF2	-0.0115628	0.0069663	0.00222813	0.000758059	0.00470481	-0.00778118	0.00392256	0.00195037	-0.0032614	-0.000103786	0.00738899	0.00237528	-0.00323671
RNF207	-0.00436568	-0.0147158	0.0043284	-0.00435317	0.0016582	-0.00365618	0.00193414	-0.0240429	0.00615096	-0.00581275	-0.00295211	-0.011473	-0.00967424
GPR153	-0.00575897	-0.00760523	0.00205846	-0.00461783	-0.00174071	-0.0157732	0.0185016	0.0125178	-0.0017018	0.0104005	-0.0125117	0.00485221	-0.0349068
CD1D	-0.0081927	-0.00677562	-0.0106801	0.0248368	0.0199746	-0.00618802	-0.0124715	0.00488928	0.010552	0.00547678	-0.00345663	0.00271835	0.0148773
CD1C	-0.00697269	-0.00533796	-0.028498	0.0352859	0.00527036	-0.023516	-0.00427406	-0.0115453	0.00883034	0.00757076	-0.0195053	0.00428723	0.0640274
PPP1R15B	-0.0114757	0.00693365	0.0135893	0.0078042	0.000667666	0.0117999	-0.00104895	-0.0136084	-0.00279518	-0.0066883	-0.00363817	-0.0115487	0.00210417
TAGLN2	-0.0113003	0.00762767	-0.00208175	0.010555	-0.00310434	-0.00922124	0.00281032	-0.00263263	0.00597123	-0.00818673	-0.00244312	-0.00324534	-0.00466766
ELK4	-0.01041	-0.00043171	0.00168517	-0.00438931	-0.00255894	-0.0058039	-0.00939439	-0.000139055	-0.00104857	-0.000807406	0.0040594	-0.00135145	0.00233798
SLC45A3	-0.00789907	0.0248152	-0.0107522	-0.00881776	-0.000985944	1.86894e-05	0.00739107	-0.0204833	-0.00542856	-0.00177762	-0.0093058	0.0162547	0.00473892
DUSP23	-0.00627682	-0.00243214	-0.0171946	0.0110199	0.000824027	-0.00200138	0.0166772	-0.000311912	-0.00094304	-0.00746103	-0.00488503	0.000596763	-0.000259387
NBL1	-0.00676661	0.00958937	0.0047378	0.00253557	-0.0137548	-0.0177679	0.014651	-8.37328e-05	0.00292673	-0.0115106	-0.00837346	0.018286	-0.0137858
F11R	-0.0101005	0.0122784	0.00252161	0.00356179	-0.00225923	-0.00136387	0.00108186	-1.92088e-05	0.000420988	-0.00469281	0.00544745	0.0110492	-0.00401939
USF1	-0.00951193	0.00529938	0.00478131	-0.00145459	0.00687306	-0.00252465	-0.00519192	0.00258074	0.00733577	0.00676479	0.00241342	-0.00408237	-0.000509332
NIT1	-0.00802081	0.00501002	0.000203498	-0.000197643	0.00319961	0.00787438	-0.00501451	-0.00803978	0.00492014	0.00261924	0.00556887	0.00148449	-0.00355129
DEDD	-0.00871795	0.0046033	0.0057665	0.00149539	0.00312397	-0.0044879	0.0013858	-0.00151	-0.000360495	-0.000805986	0.00543366	0.000486972	-0.00179523
CDA	-0.00799928	-0.00188092	0.00296579	0.0136407	0.0253775	0.012557	0.0163604	0.0045088	-0.00679024	-0.0160246	0.00694961	0.0227929	-0.000476113
PINK1	-0.0080786	-0.00167303	0.00145571	-7.04954e-05	0.0097632	0.00777021	0.00663141	0.00303339	-0.00387725	-0.00351316	0.00992401	0.00292103	-0.00186217
B4GALT3	-0.00862593	0.00317961	0.000944847	0.000174932	0.00482681	-0.00293185	0.00417257	-0.00137215	0.00336856	-0.00478752	0.00143064	-0.00611142	0.00327738
ADAMTS4	-0.00422132	-0.0145933	0.00327951	0.00965894	-0.0108806	0.0221964	0.00885898	-0.0199791	-0.00113902	0.0264041	-0.0225839	0.000392363	0.0123823
NDUFS2	-0.00904452	0.00257469	-0.00194907	2.50423e-05	0.00169521	-0.00104135	-0.00381232	0.00567424	0.00531481	0.00503959	0.0070436	-0.00291226	-0.00146742
FCER1G	-0.00850818	-0.00950679	-0.000210038	0.0183492	0.016343	0.00209148	0.00122916	-0.00293843	0.00107797	-0.00611188	-0.00199371	0.00664844	-0.00271286
TOMM40L	-0.00840022	-0.00197523	0.00754417	0.00934035	0.00373569	0.0044186	-0.000986068	0.00136096	0.00177417	0.00598604	-0.00775587	0.00426897	-0.00473687
MPZ	-0.00634467	0.00884753	0.000192092	0.0031797	0.00212932	0.0122397	-0.00671491	-0.00720279	0.00486699	-0.00511648	0.00261508	0.00195765	-0.00744469
EPB41	-0.0110291	-0.00230347	0.0068049	-0.00419027	-0.000211559	0.00774855	0.00538759	0.00279093	-0.00191641	-0.00757686	0.00709561	-0.0049892	0.0117253
SV2A	-0.00804544	0.0201018	0.00207695	-0.00964357	-0.00170066	-0.000320951	0.0127525	0.00221315	0.0014829	-0.000889914	0.0016	0.0149132	0.00408562
CSRP1	-0.00918855	0.00070168	-0.00676024	0.010945	0.000841647	-0.00646635	0.00603599	0.00533203	0.000603896	-0.0109922	0.0010562	-0.000508658	-0.00204804
CCDC24	-0.00524875	0.00882508	-0.0120853	-0.00392704	0.00497369	-0.00030136	0.00348482	-0.00664744	0.00693413	-0.00930412	-0.00753706	-0.00911997	-0.00985408
PADI4	-0.00984866	-0.00911428	-0.00131271	0.00459308	0.0215268	0.0165149	0.00786762	0.00820163	0.0150668	-0.0168727	-0.00556709	0.0218693	-0.00135667
ADIPOR1	-0.0103735	0.00330816	0.0138929	0.00325906	0.00144458	0.00176999	0.00134827	0.00419618	-0.000344907	-0.00562366	0.00471916	-0.00116183	0.00070303
CYB5R1	-0.00804107	-0.00235934	6.34117e-05	0.0055189	0.00207604	0.000412915	3.39027e-05	0.00311849	6.84988e-05	-0.00480789	0.0014992	0.000374878	-0.00781906
PSMD4	-0.00888839	0.00237462	-0.0048112	0.00525132	0.00210221	-0.0023534	0.00309314	0.00173265	0.00158834	0.00233893	0.00863235	-0.00250604	-0.00039201
ATP13A2	-0.00839195	-0.00584835	-0.00560989	0.000817888	0.0066644	-0.00778537	0.00848169	0.00287744	-0.00419007	0.00378822	0.00140369	-0.0079267	-0.00802878
PSMB4	-0.0100744	0.00604751	0.00372597	0.00299747	3.12297e-05	-0.000262815	0.0021478	0.00115824	0.00198174	0.000630906	0.00255011	-0.00620813	-0.000649821
BTG2	-0.0112205	-0.00362083	0.00837328	0.00542336	-0.0051805	-0.00347267	0.00788888	-0.0100611	0.00104187	-0.0155156	-0.0102495	0.00620138	-0.000111136
ALDH4A1	-0.00788053	-0.00206304	-0.00434087	0.00334509	0.00539479	0.00584664	0.0109757	0.0198481	-0.0104897	0.00720968	0.00029934	-0.00222931	-0.00787564
THEM4	-0.00691788	-0.0112853	-0.0101079	-0.00435879	0.00246579	-0.0113827	0.00235363	-0.0173826	0.0102619	-0.0140248	0.000183948	0.00673751	0.0109445
MED8	-0.00784024	-0.00208524	0.002122	0.00171743	0.000480108	0.000267571	-0.000241756	-0.00211621	-0.00103491	0.0056893	0.0156176	0.00943094	-0.0031371
CCDC17	-0.00726918	-0.00206773	0.00416505	-0.0171897	0.0113055	-0.00376853	0.00880605	0.0014339	-0.0160446	0.0158789	-0.00543546	0.0136765	-0.0057393
GPBP1L1	-0.0105993	0.00434916	0.00615323	-0.00194333	0.00178756	-0.00163073	-0.00424572	0.00150569	-0.00229766	-9.85661e-05	0.00373934	0.00183286	0.000504175
TMEM69	-0.00782862	0.00272361	-0.00317352	0.00576894	-0.00462239	0.00541427	-0.00134539	-0.00815197	-0.00876207	-0.000489898	0.00875424	-0.000622586	-0.000758503
KIAA0494	-0.0100769	-0.00341447	-0.00245076	0.00391199	0.00203748	-0.00586283	-0.00222634	-0.0023152	-0.00793648	-0.00248232	0.0039672	0.00370716	-0.00279127
DFFA	-0.00882034	0.00356587	-0.00817187	-0.000114393	-0.00475039	-0.00413292	0.00245714	-0.00221419	-0.00202726	6.70393e-05	0.00370896	-0.00438104	-0.0052308
CCDC28B	-0.00640769	-0.000179652	-0.00650942	0.000481553	-0.0114616	0.000243096	0.0124699	-0.00718723	0.00103912	0.00646576	0.00145389	0.00153821	-0.000349155
IQCC	-0.00566795	-0.000800501	0.00574684	-0.00069819	-0.0104111	0.00836354	0.00627757	-0.0114127	0.0136008	0.00272906	0.00487707	0.00139234	-0.00417995
TMEM234	-0.00753246	-0.00324736	-0.00125627	-0.00322644	0.00393726	0.00434099	-0.00655549	-0.00486104	0.0218983	-0.000370888	-0.00276781	0.00685565	-0.00460318
BSDC1	-0.0102677	0.00391712	0.0123168	-0.00596235	-1.55134e-05	0.00423355	0.0043416	0.00574991	0.00258798	-0.00334038	-0.00117378	-0.00168728	-0.00204066
ZBTB8A	-0.00673698	0.0204389	0.00381025	-0.00469998	-0.0198425	-0.0118608	-0.00237317	-0.00362402	0.00677293	0.00275052	-0.00760226	0.027317	0.00470476
ATAD3B	-0.00903021	0.00334718	0.00358853	-0.00346703	-0.00197717	-0.00463982	0.00619293	0.00312738	0.0127769	-0.00163488	-0.00661884	-0.00276104	0.00220049
SSU72	-0.00977734	0.00165853	0.00261712	0.00044375	0.00279467	-0.00160213	0.00387085	-0.001742	-0.00308191	0.000213529	0.00190279	-0.00121759	-0.0045788
UBE2J2	-0.00864323	-0.00178182	0.00155508	0.000136291	0.00428461	-0.00316334	0.00171783	0.000691547	0.00170162	0.0070675	0.00307387	0.00305072	-0.00462589
ZNF362	-0.00854377	0.00223594	-0.00557739	-3.98648e-05	-0.00101451	-0.0120077	0.0029651	0.0023533	0.00102496	0.00238427	0.00282639	0.00639986	-0.00213051
CHTOP	-0.0100356	0.00158625	0.00383929	-0.00211508	-0.000274168	0.0019505	0.00114203	-0.00143273	-0.00509669	-0.00420525	0.00266102	-0.0034407	0.000320279
ZBTB7B	-0.0096674	-0.000360181	-0.000835148	0.00632155	0.0251089	0.00336129	0.00419865	-0.00163925	-0.00784275	0.000905392	0.00608056	0.00263588	-0.00265336
FLAD1	-0.00787851	0.000340704	-0.00564607	-0.00345384	0.00102574	-0.000915904	-0.00118727	-0.00104884	0.00489269	0.00564657	0.00708091	-0.00179353	-0.00510568
SHC1	-0.00951645	0.00199981	0.0055697	0.00117832	0.00483356	-0.00351137	0.0021255	0.00228103	-0.0017536	0.00350807	0.00207682	-8.9386e-05	-0.0051575
ADAR	-0.011755	0.00354067	0.0024763	-0.00227695	0.0058151	-0.00456904	-0.00101546	0.0029034	-0.00287279	0.00252994	-0.00081058	0.00104648	0.0033235
IL6R	-0.0100343	-0.00373376	-0.0103019	0.00791718	0.00939405	0.00253744	-0.00112295	-0.0042564	-0.00440062	0.000329268	0.00214124	0.00236556	-0.00214841
UBE2Q1	-0.00878576	0.000434167	0.000347335	0.00218262	0.000789145	-0.00808717	0.002774	-0.00162016	-0.00649865	0.000653044	0.00500004	0.0012936	-0.00322288
CRTC2	-0.00945902	0.00774439	0.0134087	-0.00665554	0.010841	-0.005019	0.00324682	-0.000777837	0.00360266	0.00555278	0.00212146	-0.00107086	0.000606345
FDPS	-0.00878671	0.00184473	-0.000954066	-0.000841161	-0.000100001	0.00745173	-9.64883e-05	0.00254254	0.00282665	0.00377631	0.00293044	-0.00529098	-0.00235185
RUSC1	-0.00782873	0.00301901	-0.00715146	0.00148688	0.000476452	-0.0024385	0.00796714	-0.00379061	-0.00150795	-0.000930434	-6.68029e-05	-0.00572373	-0.00351658
GBAP1	-0.0061055	0.00621854	-0.0135225	-0.00887283	0.00220134	0.00978623	0.00292266	-0.00510775	0.00887813	-0.00141287	-0.00146298	-0.00823933	0.00241353
FAM189B	-0.00765833	0.00510963	-0.00873843	0.00608665	3.57115e-05	-0.00748717	0.0143446	0.000384152	-0.00484326	-0.00153466	0.00256949	-0.00024253	-0.00192765
PAQR6	-0.00701581	0.00706342	0.00116147	-0.00974681	0.00565855	-0.00297996	0.0100019	0.00518352	0.000130107	0.00661265	-0.00612135	0.00276586	-0.00321785
PMF1	-0.00867975	0.00307267	-0.0021562	0.00190026	-0.000710765	-0.00922451	0.00888077	0.00467384	0.000462593	-0.00219742	0.00437157	0.00239943	-0.00120624
SLC25A44	-0.00941645	0.00464997	0.00840981	-0.00338039	0.00665907	0.000114013	0.00475069	-0.00193215	-0.00908789	0.00355115	0.00074609	0.00371988	0.000110473
LMNA	-0.0107315	0.00895358	0.00960681	0.019259	-0.000408408	-0.00850394	0.00211959	-0.0128819	0.0178404	0.00168287	-0.0121904	-0.0118259	0.00746284
UBQLN4	-0.00798656	-0.00102081	-0.0082983	0.00256508	-0.00315353	-0.00301601	0.00720633	-0.00206121	-0.00501898	-0.00252104	0.00109315	-0.00788512	-0.000425791
GPATCH4	-0.00703831	-0.0062975	-0.00816035	-0.00509099	-0.00332874	-0.00273581	0.00101775	0.00106114	0.00203828	-0.00288533	0.000919514	-0.0100812	-0.00308995
FCRL3	-0.00696239	-0.0235437	-0.00116327	-0.00881052	0.010325	-0.00671285	-0.00621321	-0.0204457	0.00233504	-0.0236401	-0.00439185	-0.0174094	0.0168894
TAL1	-0.00895629	-0.0184583	0.0168725	-0.00412718	-0.0195202	0.0112545	0.0113526	-0.00512621	0.0175633	-0.00840805	0.00720725	0.0171666	0.0170069
CMPK1	-0.0100491	0.00247388	0.0048655	0.00621621	-0.00893908	-0.00631063	-0.00610386	-4.57254e-05	-0.00506389	-0.00890371	0.00480536	7.54337e-05	0.000484869
BEND5	-0.0059314	0.0131295	-0.00178232	-0.0134978	-0.00826707	-0.00752308	0.00770281	-0.0010768	0.000221493	0.00643935	-0.000499784	0.00671411	0.00677111
SELRC1	-0.00661551	-0.0023569	-0.00915959	0.00590945	-0.00798132	-0.00028343	-0.00120333	0.0045206	-0.00114664	0.00172435	0.00689027	-0.00424844	-0.0062939
ZYG11B	-0.00930375	-0.00134104	-0.00146892	0.00400225	-0.00144205	-0.00332914	-0.0091873	0.0021731	-0.00525752	-0.00314343	0.00414507	0.00507832	-0.00682017
C1orf123	-0.00775791	-0.00141394	-0.0095259	0.00258489	-0.00286415	0.00155912	-0.000844147	-0.00309864	-0.000526801	-0.0073602	0.00445547	-0.00567315	-0.0022947
MAGOH	-0.00761672	-0.00063515	0.00302553	0.00260731	-0.00465234	-0.00320556	0.00103255	-0.00295221	-0.00203458	-0.00520875	0.00432224	-0.00235104	-0.000474293
ACOT11	-0.00801021	0.0178765	-0.0130324	-0.00439755	0.00680587	0.0114035	-0.000818821	0.00745114	0.00646692	-0.0064843	-0.00758909	-0.00117207	0.00259664
PARS2	-0.00459296	-0.00829489	-0.0226344	-0.00127179	-0.00928669	0.0108576	-0.00271036	-0.0265564	-0.0097235	0.0136222	0.0115042	0.00560425	0.00151176
USP24	-0.0112826	0.00171513	0.00800837	-0.00677123	0.000651279	0.00297714	-0.0104714	0.00853246	0.001477	0.00689654	-0.00315639	-5.7547e-05	0.00666294
PPAP2B	-0.00614723	-0.0190934	0.016483	0.0186948	-0.00628924	0.00847212	0.00753985	0.00418446	0.00440884	0.0115657	-0.0139852	0.00363541	-0.00389827
NOL9	-0.00950744	-0.000178128	0.000896769	-0.0039937	-0.00216175	-0.00651058	0.00026373	0.00126365	-0.00490995	0.00502837	0.00204865	-0.00306127	-0.00232076
KLHL21	-0.00978838	-0.000898694	0.0124326	0.00810681	0.00515752	-0.00267865	0.0121376	-0.00462162	0.00272992	0.00267387	-0.00345433	-0.00147253	-0.00830475
GMEB1	-0.00914058	0.00403609	0.00365031	0.000949855	0.000651623	-0.00634671	0.00387376	0.00208109	-0.00607095	0.00321546	0.00236133	0.00137482	0.000925326
SEPN1	-0.00953305	0.00330847	-0.00217172	0.00719508	0.00419814	-0.00859733	0.00676258	0.00303641	0.00444854	-0.00458494	0.00248947	3.14817e-05	-0.00789615
AK4	-0.00641026	0.00423747	0.00257302	-0.00323639	-0.0126308	0.00016803	0.00417884	0.00339038	-0.0291732	0.0155902	-0.0066017	-0.0186637	-0.00919818
JAK1	-0.0112556	-0.000212215	0.00283254	0.000442453	0.00505581	-0.00919561	-0.00372652	-0.00247765	-0.00260478	-0.00203747	0.00202606	0.0010357	0.00214355
RAVER2	-0.00846854	0.00809126	-0.00431585	-0.00200997	-0.0134264	-0.00179181	-0.000620589	0.00760148	-0.00109318	0.00122851	-0.00507239	0.0009865	0.00113803
CTRC	-0.00374968	-0.00724925	0.0208695	-0.00833645	0.0169441	0.000794166	0.0133897	-0.0108725	-0.00995311	0.0223388	-0.0178608	-0.0118133	-0.00426849
LZIC	-0.00802783	-0.000368667	-0.00646236	0.00725602	-0.00585001	0.000303623	-0.00209795	0.000329394	-0.00453139	-0.00744357	0.00341541	-0.0057967	0.000786789
SLC25A34	-0.00581089	-0.00523881	0.006082	-0.0029475	0.00311892	-0.00576052	0.0167257	-0.00780804	-0.0177069	0.00569513	-0.0170336	0.000428994	-0.0102111
AKR7A3	-0.00469414	0.00228677	0.0037036	-0.0134557	0.00593018	0.000373123	0.00175741	0.00800796	-0.00151353	0.0223223	-0.00473477	-0.00575568	0.00137222
DHRS3	-0.00883166	0.0129735	0.00704346	0.000553606	-0.000529051	-0.0102763	0.00173396	-0.0047782	0.012729	0.0223946	0.0115271	0.00214172	0.0216842
MATN1	-0.00458445	-0.00617245	0.0193503	-0.0110089	-0.00763496	-0.000772459	0.0171982	-0.00726201	-0.00539112	-0.00307203	-0.0189991	-0.00930773	-0.00146177
LAPTM5	-0.0126514	0.00273823	0.0098054	0.0105609	0.00461539	-0.0086485	0.00469381	-0.000513461	-0.00434865	-0.00320943	0.00296982	0.00177356	-0.00507545
PEF1	-0.0087437	0.00119338	0.00286981	0.000567534	-0.000638208	-0.00651981	0.00340101	0.00286629	0.00262852	-0.0034259	0.00476485	0.00391478	-0.00739816
RBBP4	-0.0103212	7.439e-05	-0.00211409	0.00269909	-0.00843198	-0.000634757	-0.00457876	0.00498454	-0.00171051	-0.00174729	0.00368987	0.000886533	0.00106102
KIAA1522	-0.00815959	0.0152132	-0.00925459	0.00635423	-0.00516855	-0.0142421	0.00970833	-0.0116909	0.00627386	0.000368149	-0.00578457	0.0177529	0.0123119
TSSK3	-0.00322854	-0.00516951	-0.00524702	-0.00369269	0.00628882	0.0112551	-0.00332707	-0.00934883	0.0125933	-0.00142088	0.00178547	0.0090044	0.00368813
TMCO4	-0.00779827	0.00136752	-0.0117327	-0.00232699	0.00368285	-0.000675408	-0.000818712	0.00523572	0.0115357	-0.00251266	-0.00520012	-0.00717861	-0.0022668
SCNN1D	-0.00628355	-0.00664695	-0.00238537	-0.00684548	0.00246896	-0.00238285	-0.0011879	0.00835135	0.016036	-0.00087103	-0.00133032	-0.0139994	-0.00683266
C1orf86	-0.00753652	-0.00403004	0.00237229	0.00424324	0.000207445	-0.00679563	0.00311674	-0.000705964	0.00692844	0.00168886	0.000584793	-9.77351e-05	-0.0129972
MEGF6	-0.00888217	0.0038971	-0.00432665	-0.013602	-0.00157396	0.00154922	0.0139291	0.00734991	0.0127704	-0.00743642	-0.0160519	0.00671511	0.00199474
NFIA	-0.00697125	-0.0473918	0.0256822	-0.000411252	-0.0200809	0.0282628	0.0195931	0.0274142	0.00974988	-0.00937343	0.00713651	0.00178035	0.0258303
OMA1	-0.00810153	-0.00167149	-0.00560217	0.000542026	-0.00321538	0.00274941	-0.00404937	-0.00577871	-0.00398348	-0.0102424	0.00841	0.000705762	-0.000999374
MYSM1	-0.00983783	0.00208119	0.0079153	-0.00486888	-0.00115855	-0.00231958	-0.015457	0.00407659	-0.00444357	-0.00112653	0.00341535	0.00311288	0.00199895
TM2D1	-0.00749967	-0.00167339	-0.00176493	-0.00346903	-0.00198912	-0.0007323	-0.00938695	0.00212136	-0.00158799	-0.00494004	0.00311275	0.000449817	-0.00369471
USP1	-0.00943753	-0.00240607	0.00166186	0.00172056	-0.00892345	-0.000875092	-0.00500453	0.00504143	-0.00757799	-0.000530754	0.0063514	0.00238653	0.005745
FUBP1	-0.0107793	0.00572185	0.00643028	-0.00487563	-0.00259355	0.00135953	-0.00634227	0.00514244	-0.00212141	-0.00350238	-0.00102317	-0.00410748	0.00232769
NEXN	-0.00547162	-0.0116029	-0.0155447	0.0136099	-0.0178808	-0.00394046	-0.0187761	-0.00773603	-0.00584529	0.00239981	-0.0160418	0.00718869	0.00299317
DNAJB4	-0.00786288	0.00842966	0.00852187	0.000224047	-0.00799331	0.0124219	-0.0117688	-0.00857312	-0.00187775	-0.00622677	0.00636375	-0.00777247	0.0057898
TYW3	-0.00802954	0.00221938	-0.000804596	-0.00170665	-0.00743943	-0.00764646	-0.00423814	0.00740752	-0.00782281	-0.000454087	0.00308581	-0.00132948	0.00052967
FAM102B	-0.0097764	-0.00316736	0.00371465	0.00926447	-0.000804681	-0.00128881	-0.00802595	0.00682142	-0.00128237	0.00336337	-0.00509861	0.00410318	0.00504828
HENMT1	-0.00753212	-0.00133459	-0.0137127	-0.00150861	-0.00993456	0.00157026	0.00359618	0.00391429	-0.0102276	-0.00843279	-0.00419212	-0.00160698	-0.00449245
AKNAD1	-0.00420439	0.00533029	-0.00677171	-0.00378118	-0.00236199	0.00162323	0.00561069	0.00141559	0.00610154	0.000225278	-0.00831026	0.0130268	0.00335693
C1orf52	-0.00820358	0.00405223	0.00985507	-0.000266962	0.000440727	0.000811053	-0.00399252	0.00061848	-0.000245326	-0.00364376	-0.000554787	-0.00487677	0.000370556
GBP2	-0.00971765	0.00595907	0.0099047	-0.00209331	0.00845474	-0.00300018	-0.0152011	-0.0142723	0.006133	-0.00589553	0.00244674	0.00470768	0.00791643
ATXN7L2	-0.00691933	-0.00399092	-0.00130278	-0.00181685	-0.00221212	-0.00992692	0.0133975	-0.0105227	-0.00421717	-0.00564527	-0.00436021	-0.0131867	-0.00217843
GBP4	-0.0093438	0.00904191	-0.00316313	-0.00605038	-0.0055363	-0.0182049	-0.000689514	-0.013736	0.00284757	-0.00922332	-0.0014239	0.0158247	0.0102744
ZNF326	-0.00928202	0.00871294	0.0108051	-0.00378151	-0.00446678	-0.00294119	-0.0106704	0.00920512	-0.000297642	-0.00969114	-0.00323207	-0.00304226	0.00345537
GFI1	-0.00901077	0.0133702	0.000619861	-0.0142792	0.0038863	0.00277145	0.00571453	0.0119475	0.0100078	-0.00555185	0.0122025	0.0123704	-0.0117898
AGL	-0.00867304	-0.00335075	-0.00284652	-0.00389807	-0.00538221	0.0039935	-0.00949862	0.00432767	-0.00510445	-0.00787387	-0.00375181	0.00321372	-0.000606178
EXTL2	-0.00700336	-0.00143484	-0.0136388	0.00401556	-0.016852	0.00875334	-0.00279027	-0.00572488	-0.00444026	-0.00627821	-0.00383135	0.000193903	-0.00417072
SLC30A7	-0.00953584	0.00348403	0.00264336	-0.00242333	0.0010342	-0.00180316	-0.0126796	0.00114284	-0.00879225	-0.000767076	0.00408646	0.00600263	7.64599e-05
ZNF281	-0.00969627	0.00704255	0.00979984	0.00555144	-0.00131214	0.00324809	-0.00380757	0.0018424	-0.00220923	-0.00971525	-0.000329014	-0.00181318	-0.00715898
ARPC5	-0.00992674	-0.00306894	-0.0070539	0.0160058	-0.000831588	-0.000852093	-0.00890794	-0.0014975	-0.00868527	-0.0104951	0.005341	0.00483642	-0.00281712
NLRP3	-0.0112519	-0.000199975	0.00573514	0.0281773	-0.00439447	-0.00044363	-0.00878057	0.00414942	0.0211567	0.00206055	-0.00944464	0.00605088	-0.0119083
ZNF496	-0.00961014	0.011001	0.000890678	-0.00558763	-0.00404321	-0.0077719	0.00421459	0.00386986	0.0050219	0.00246663	-0.00317627	0.00333169	-0.00574974
TRIM58	-0.00919794	-0.00349808	0.00697049	-0.00201671	-0.00812165	0.00704226	0.0071197	0.0036671	0.0116925	-0.0109304	0.0107325	-0.00187043	0.019151
IGSF8	-0.00787167	0.00316145	-0.00834964	-0.00296734	0.00326185	-0.0104681	0.00900139	-0.00445972	0.00585501	-0.0097497	0.00103377	-0.00174639	0.000801887
DDR2	-0.00438534	-0.0274059	0.021695	0.00877559	-0.0253218	0.00602326	-0.00857924	-0.000937966	4.33863e-05	0.0477627	-0.019955	0.00344171	-0.0186051
PEA15	-0.00901881	5.18187e-05	0.000977188	0.0142105	0.00141608	-0.00763798	0.000831268	-0.0089514	-0.00272332	0.00416506	-3.63534e-05	-0.00967867	0.00885515
PEX19	-0.00886309	0.00207125	0.000540819	0.002944	-0.000911113	-0.00286622	-0.000320628	0.00142984	-0.00271958	-0.00369399	0.00809933	0.00277766	-0.00253099
NCSTN	-0.0101406	0.00193848	-0.00400188	0.00751816	0.00317789	-0.00558127	-0.000794356	0.00278172	2.89364e-05	-0.00548644	0.00429729	0.00178937	-0.00394858
VANGL2	-0.00523939	-0.0011905	-0.00242009	-0.00899306	-0.0211954	-0.0065426	0.0100202	-0.0110376	0.021651	0.00579787	-0.0077725	0.0310654	0.0105232
SLAMF6	-0.00755005	-0.00758311	-0.0195676	-0.00941514	-0.0037211	-0.00542417	-0.00222342	-0.0235634	0.00777671	-0.027593	-0.00484906	0.0130001	0.0129397
FCGR3B	-0.00606892	-0.014172	-9.9944e-05	0.0151046	0.0139778	0.0359621	0.011743	-0.00013044	-0.0188816	-0.0307042	-0.0245164	0.0367185	-0.0241218
C1orf74	-0.00511023	-0.00339189	0.00329893	0.00348009	-0.00756741	0.0129977	-0.00598883	-0.0146799	0.00703098	0.00632883	0.0160856	0.00540563	-0.0020436
FLVCR1	-0.00821966	-0.00328059	0.00390586	-0.00840027	0.00295693	0.00679633	-0.00439766	0.00545081	0.00377799	0.00254366	0.000276105	0.00602154	-0.0044584
ATF3	-0.00966396	0.0136312	0.013135	0.023925	-0.0124951	0.008885	-0.00606534	-0.0229016	0.012556	-0.0120583	-0.0201238	-0.0183434	-0.00385713
RBM15	-0.0100526	0.00641802	0.00573229	-0.00444121	0.00139309	0.00405555	0.000321371	0.00566827	0.00536347	-0.000499605	0.000879904	-0.00550424	0.000289291
DENND2D	-0.00820634	-0.0121667	-0.00878469	-0.0110541	0.0142815	0.00224662	0.000746789	-0.00977913	-0.00278442	-0.00982035	0.00616952	-0.000600001	-0.00227453
IER5	-0.00999049	0.00987256	0.0121931	0.012052	0.00533359	0.0112419	0.00355417	-0.0169818	0.00102345	-0.00534948	-0.00157096	-0.0120023	0.00655798
BPNT1	-0.00698077	-0.00226492	-0.0166673	0.00470655	-0.00621462	0.00361209	-0.00178878	-0.00997347	-0.00855965	0.00531237	0.00772586	-0.00314542	-3.42033e-05
BROX	-0.00961672	0.0020757	0.005813	0.00259016	-0.00329021	-0.0032959	-0.010757	0.00540445	-0.00597647	-0.00403437	0.00771633	0.00660434	0.00216086
RP3-377D14.1	-0.00327946	-0.00195761	-0.00247753	-0.00297285	0.0080353	0.00554913	-0.0102487	0.000169313	0.00593726	0.0117861	-0.00880355	-0.00646986	0.00083643
ACP6	-0.00538051	-0.0187452	0.00493831	-0.0166656	-0.00225296	0.0117163	0.00401994	0.00939202	0.00929883	-0.0121975	0.00292617	0.00462611	-0.0357703
KIF26B	-0.00781234	0.0363733	-0.0209501	0.00340061	0.00696254	0.00337269	0.00506947	0.0092176	-0.00950926	-0.0047288	-0.0119049	0.00120824	0.0255115
TFB2M	-0.00795588	0.0105306	0.00305266	-0.00156736	-0.00857369	0.000502434	0.00278157	-0.000849375	-0.00528383	-0.00638305	-0.00278574	-0.00756625	0.000747685
CNST	-0.00992614	0.0100189	0.00172786	-0.00619419	-0.00351259	0.0015527	-0.00859971	-0.00768092	0.00247917	0.00253899	-0.00192592	0.0032763	-0.00253604
B3GALNT2	-0.00762058	-0.000197619	-0.00429686	0.000527119	-0.00219193	-0.0020957	-0.00291885	0.00051272	0.000799178	0.00665547	0.00113513	-0.00781362	0.00116623
MAPKAPK2	-0.0109156	0.00753534	0.0112435	0.00363501	0.000615788	-0.00468715	0.00706097	0.00372266	0.000626428	0.0073747	-0.00266383	-0.00253046	-0.00213895
FAIM3	-0.00790076	-0.0164705	-0.00466577	-0.0158125	0.00757438	-0.0131021	-0.00174689	-0.0136797	-0.00282865	-0.00766126	0.00357608	-0.0131703	0.0179255
CAPN2	-0.0108823	0.00428192	-0.000945887	0.0109258	0.0114979	-0.010983	-0.0042265	-0.00265968	0.00330387	0.000979902	-0.00101919	-0.00161363	0.00707941
MRPL55	-0.00799664	0.00829945	0.0024009	0.00270442	0.00584654	0.0110482	0.00460618	-0.00394433	0.000941824	0.0032159	0.000916498	-0.0132286	-0.00204578
C1orf145	-0.00397891	-0.0153949	-0.00144905	-0.0179699	-0.00740352	-0.0115144	0.00843112	-0.0105344	0.0136952	-0.00526311	-0.00336521	0.000717219	-0.00735551
WDR26	-0.0113881	0.00546687	0.0157301	0.000664548	0.00438458	0.00435053	-0.00619973	0.00187656	-0.00608493	-0.0031295	0.00107994	-0.00180647	0.00799224
DISC1	-0.00959325	0.00767437	-0.0122243	-0.000458972	0.00744704	0.00676886	-0.00662476	0.00383888	-0.00501435	0.00115474	-0.00986228	-0.00505364	-0.00137916
H3F3A	-0.00989802	-0.000232753	0.0069773	0.00531343	-0.00370794	0.00126028	-0.00298235	0.00054525	-0.00865367	-0.0115592	-0.01707	0.000990053	9.94261e-05
ADCK3	-0.00952312	0.00610134	-0.00122541	-0.00248483	-0.00161513	-0.00187283	0.00304965	0.00952126	0.00877603	-0.00129278	0.0027384	0.000669049	-0.00334623
OTUD7B	-0.00725453	-0.00725719	0.00327348	0.00426742	0.00368786	0.00127992	-0.00203268	-0.0114957	0.00232475	0.00317799	0.0156638	0.0198734	0.0250178
RPRD2	-0.00977152	8.08431e-05	0.00327676	-0.00356308	6.17734e-05	-0.00588919	-0.000710091	-0.00152324	-0.00485608	0.00360476	0.00668598	0.00232535	0.00473044
CTSS	-0.0119884	-0.00374393	-0.00667374	0.027692	0.0152016	-0.00979904	-0.00184323	-0.000953696	-0.0115785	-0.014547	-0.00363704	0.00322508	0.0065485
BNIPL	-0.00337838	-0.00614155	0.00251339	-0.0190414	0.00336479	0.0128218	-0.00161179	-0.0204876	-0.00956542	0.0160016	0.00978574	0.0109104	-0.00118707
TNFAIP8L2	-0.00709092	-0.00198596	-0.0226491	0.00363839	0.0103382	0.00342386	-0.00473345	-0.0135493	-0.00552278	0.00374613	0.0109317	0.0127247	0.00275321
LYSMD1	-0.0043106	-0.0109925	0.00615718	-0.0084254	-0.0120058	2.37978e-05	-0.00471574	-0.0127323	0.00667147	0.0180334	0.0148071	-0.00238706	-0.000394517
SCNM1	-0.00790224	0.00476345	-0.000740413	0.00338554	0.00576401	-0.0026856	0.00323062	-0.00100841	-0.00216648	0.000877106	0.0088569	-0.00121389	0.00387736
TMOD4	-0.00424585	5.03575e-05	-0.0197964	-0.0116671	0.00412162	0.00496659	0.00496838	-0.00995224	-0.00435231	-0.0036625	0.0023941	0.00399612	-0.00261115
VPS72	-0.00776278	-0.0018891	-0.0143682	-7.76216e-05	-0.00378884	0.000536085	0.00417591	-0.00626699	-0.00458096	-4.19498e-05	0.0070982	0.00135236	-0.00178571
S100A11	-0.00902048	-0.0104719	-0.00803064	0.0235521	0.0198594	-0.00325082	0.00336363	-0.00832594	0.00557972	-0.00806849	0.0110975	0.0138745	0.00439349
S100A9	-0.0124588	0.000331487	-0.00333723	0.0223182	0.0247709	0.0158008	0.0122534	0.00275944	0.00101893	-0.0224	0.00183578	0.0151577	4.62721e-05
S100A12	-0.00924218	-0.0048016	0.00575588	0.0192707	0.0283881	0.0219323	0.0147168	0.00310407	-0.00693951	-0.0221141	0.00578792	0.0225182	0.00244091
PMVK	-0.00716283	-0.000271746	-0.0141825	0.00315623	-0.0018828	0.00294369	0.0114936	-0.00346923	-0.00461248	-0.00192595	-0.00252646	-0.00809862	-0.00467276
PBXIP1	-0.00960098	-0.000108471	-0.00547292	-0.00867036	0.00252514	-0.00575688	0.00935979	-0.00461636	0.00357111	-0.0133271	-0.000537653	-0.00208295	-0.00100523
PYGO2	-0.00874993	-0.00098732	-0.00298118	-0.00257855	0.00289587	8.96775e-05	0.00534555	-0.00581628	-0.0076825	0.00418915	0.00753931	0.000909554	-0.00291708
HIPK1	-0.0117876	0.00639387	0.00875743	-0.000574592	0.00255138	0.00647343	0.000745255	0.000981482	0.000687481	-0.00410504	-0.000567604	-0.00175297	-0.000398727
DCST2	-0.0037201	-0.00431054	-0.00196778	-0.00510549	0.0111732	0.000626275	-0.00238514	0.00372835	0.0142394	-0.000795041	-0.00666646	-0.00236889	-0.0119269
DCST1	-0.0032476	-0.000370749	0.0229507	-0.008064	0.0211171	0.00423345	0.00656025	-0.00380097	0.00141164	0.0128826	-0.0146034	0.00653544	-0.00377449
YY1AP1	-0.0101279	0.00811197	0.0112252	-0.00537544	0.0044001	0.00173757	0.0018691	0.00233514	-0.000767434	0.00156098	-0.00189889	-0.00650707	0.000550766
APOA1BP	-0.00757729	0.00028937	-0.00778808	0.00614477	-0.00231774	-0.00376686	0.00903496	0.00213261	0.00293919	-0.00342214	0.00590686	-0.0095046	-0.000235085
NBPF10	-0.00987474	-0.000447409	-0.000535366	0.000116115	0.0100037	0.00170541	-0.00992857	-0.00207355	-0.00310418	0.00771689	-0.0129084	0.000903295	0.00232097
SLC22A15	-0.00682493	-0.0326132	0.00893036	0.00532356	0.0116513	0.0105021	0.00542881	0.00604325	0.0072846	-0.0044661	-3.52626e-05	0.0210101	-0.00293582
ATP1A1	-0.0111178	0.000727547	0.00148658	0.0075145	0.00486985	-0.00274476	0.00106157	0.000526759	0.00497835	0.00076418	0.0030808	-0.00682872	0.0047035
ELF3	-0.00564073	-0.0058337	0.00776588	-0.00691515	0.0169204	-0.00541798	0.00578203	0.00174157	-0.0122469	0.0100771	-0.0149655	0.00469918	-0.00364462
TMEM183A	-0.00901973	0.00641883	0.0085776	-0.00116544	-0.00108146	-0.00101337	0.00480994	0.00385813	-0.00833839	-0.00726326	-0.00200294	-0.00552383	-5.48835e-05
TRIM46	-0.00570531	0.0169557	-0.0175099	-0.0186392	0.00979761	-0.00423373	0.0134494	-0.00943617	0.00199007	-0.0152323	0.0118126	-0.0051121	0.00325456
KRTCAP2	-0.00793942	0.00657821	-0.00689624	0.00196152	0.00300347	-0.00395604	0.00208437	0.00355389	0.00417908	-0.00102023	0.00501899	-0.000963709	-0.00221468
CCT3	-0.00968032	0.00134208	-0.00679581	0.00418066	-0.00692564	0.00030197	0.00475559	0.00034135	-0.00177336	0.00224443	0.00534419	-0.00833829	-0.00181277
TMEM79	-0.00588732	-0.0061399	-0.0179661	-0.00205033	0.00687471	0.0128684	0.0030633	-0.0117897	-0.00283609	0.000581122	0.0116029	0.00492877	-0.00825514
SSR2	-0.0101196	0.00402028	0.00219416	0.00543566	0.00132053	-0.00418226	0.00545395	-0.000285896	-0.00409613	-0.00228547	0.00621021	-0.00154057	-0.00205578
SRGAP2	-0.00953995	-0.00237582	-0.00358382	0.00757475	0.00772028	-0.000899361	-0.00520347	0.00899004	-0.00577762	0.0120753	-0.00240674	-0.00364036	-0.00124128
FCRL1	-0.00744317	-0.0245272	-0.00537872	-0.00224126	0.0111147	-0.00358827	-0.00451971	-0.00645189	-0.00238432	-0.0294385	-0.01608	-0.0168924	0.00728761
NUAK2	-0.00791633	-0.0138616	0.00900614	0.00830941	0.0146552	-0.011696	0.00283734	-0.00113465	0.00182735	-0.00852791	-0.000764198	0.00122055	0.00164111
SPTA1	-0.00963049	-0.0321327	0.0207136	-0.00825455	-0.0152165	0.0325822	0.0172023	0.0248924	0.014065	-0.0155388	0.00646287	-0.00111184	0.0341513
MNDA	-0.010076	-0.0084004	-0.0113226	0.0132692	0.0190958	0.0165373	-0.011515	0.002293	-0.0159666	-0.00778095	0.00845384	0.0142554	0.00322388
PYHIN1	-0.00652245	-0.0151061	-0.00606828	-0.0210729	0.00110913	-0.00419646	-0.00608914	-0.00589292	-0.00267029	-0.0255915	0.0106338	-0.00363321	0.00520866
IFI16	-0.00976615	-3.87563e-05	-0.00581338	-0.00124398	0.000745748	-0.00104332	-0.0151964	-0.00993109	-0.00977302	0.00418307	0.00056066	0.00538755	0.0132921
AIM2	-0.00451502	-0.0170861	-0.00536239	0.00498959	0.0096995	0.010223	-0.0084705	-0.0263966	-0.004803	-0.0112639	-0.00236594	-6.01376e-05	0.00552209
C1orf212	-0.00853119	0.00128802	0.00117002	0.00310609	-0.00127735	-0.00563289	-0.000583464	-0.00243163	-0.000464595	-0.0036893	0.0056987	0.00611959	-0.00889751
ZMYM6	-0.00959766	0.00206467	-0.000766238	-0.000428106	-0.000180186	-0.000451378	-0.0117959	0.00467629	1.75661e-05	-0.0026432	-0.00360125	-0.0017839	-0.00369785
ZC3H12A	-0.00948318	0.00202986	0.0194854	0.00794099	0.000974705	0.0075347	0.0115115	-0.00837506	0.0101289	-0.00770342	-0.0119636	-0.00668195	-0.00608805
MEAF6	-0.00866106	0.00264337	-0.000739137	0.00421486	-0.00443207	-0.00324951	-0.00215248	0.001487	0.0017701	-0.00519514	0.00532026	-0.00262664	0.000909545
SNIP1	-0.00850972	0.00326268	0.015124	-0.000704105	0.000281542	-0.00504727	0.00160908	0.0016124	-0.00519476	0.00204607	-0.00234314	-0.00161379	0.00144209
DEM1	-0.00703315	0.00170576	-0.00532203	-0.0023609	-0.00577397	-0.00378263	-0.00247641	0.00133691	0.00842021	-0.0045441	0.00645745	0.00350653	-0.00645147
C1orf50	-0.00697089	0.00499235	0.00284939	-0.00741581	0.00198063	-0.00463726	-0.00276629	0.000780375	0.00324663	-0.00276956	0.00657091	0.000941508	0.00189529
ERMAP	-0.00893533	-0.0108921	0.00420739	0.00232444	-0.00502874	0.00737127	0.00867417	0.00903944	0.00102297	-0.00150836	0.0116913	0.00157737	0.00906427
ZNF691	-0.00575081	-0.0014297	-0.014517	-0.00849969	-9.79147e-05	0.0043288	-0.00789486	-0.0104899	0.00416415	0.00319862	0.00954275	0.00181406	-0.00353512
RAB4A	-0.00869004	0.00676908	0.000497791	0.0038794	-0.00559796	-0.00188243	-0.00306361	-0.000643843	-0.00681236	-0.00139411	0.00198157	-0.000753065	-0.000866874
RNF187	-0.00906043	-0.0013819	0.00268752	0.00335557	-0.000486515	-0.00899375	0.00672644	0.00192015	0.00410757	0.00828199	0.0099926	-0.00389191	-7.2236e-05
IRF2BP2	-0.0119076	0.00876655	0.00351777	0.00882543	-0.00238633	-0.00201893	0.00397246	0.00112566	0.00524252	-0.0094569	-0.00443177	-0.00167882	0.00205384
C1orf31	-0.00605991	0.00258733	-0.00409421	0.00503575	-0.00375439	0.00443221	-0.00225265	-0.00801196	-0.00793273	0.000144237	0.0130039	-0.00191409	0.00252901
MFSD2A	-0.00767018	0.00833907	0.00758068	0.00779657	0.00945782	0.0147978	0.00885174	-0.00742859	9.32584e-05	0.00918129	-0.00937878	-0.017901	0.00536384
SERINC2	-0.00629313	-0.00651671	0.00654499	0.0134163	0.0149729	0.00271483	0.0162264	0.00719886	0.004579	0.0175307	0.0109574	0.00340684	0.0105063
NBPF9	-0.00785534	0.000191486	-0.000576447	-0.00427407	0.013545	0.00878366	-0.0102674	-0.00160173	-0.000952905	0.00641443	-0.00611878	-0.00594675	0.003122
NDUFS5	-0.00782966	0.00255985	0.00165572	0.000361344	-0.00483957	0.001765	0.00386334	-0.000543743	0.00303693	0.000852702	0.00853615	-0.00838445	-0.00448612
SLC16A4	-0.00374625	-0.00451351	0.00355759	0.00505663	-0.00168409	0.0095423	-0.00396085	-0.0127348	-0.00991749	0.0073111	-0.00343532	0.000658129	-0.000650965
AHCYL1	-0.00955006	-0.00166827	-0.0025829	0.00524745	-0.00108098	0.000984389	-0.00310465	-0.00130222	-0.00866316	0.00651665	0.00282906	-0.00395518	-0.00540206
GSTM4	-0.00698463	0.00222196	-0.00093082	-0.0012084	-0.00264767	-0.000717708	0.00257587	0.00195989	0.00500282	0.00240605	-0.00192092	-0.00300922	-0.00533102
THBS3	-0.0086094	0.00765246	-0.00640701	-0.00414706	0.00567916	0.0018561	-0.00160291	0.00174207	0.00931535	-0.00711887	-0.0105314	-0.00699642	-0.00679067
SLC50A1	-0.00802809	0.00672316	-0.00219771	0.00403825	-0.0060267	0.00112021	0.00630469	-0.00378444	-0.000113968	-0.0035627	0.00265685	-0.00221342	-0.0027278
EFNA1	-0.00528112	0.0172405	0.0129372	-0.00334828	-0.0205048	0.00163943	0.00837536	-0.0103667	0.00835968	0.0107541	-0.00170445	0.0203513	-0.0161457
PTAFR	-0.00959561	-0.00758756	-0.00668835	0.0184024	0.0235606	0.00540756	0.00364665	-0.00971991	0.00156168	-0.00749635	0.000157405	0.00418011	-0.000171393
CD52	-0.00936623	0.00525832	-0.00976093	0.00806892	0.00618974	-0.0111173	0.00565387	-0.0102082	0.00605263	-0.0156342	0.000640758	0.00557482	0.0213232
CLIC4	-0.00975296	0.00860423	0.0122719	0.00837695	-0.0119906	-0.00210954	-0.00719297	-0.00108338	-0.00853895	-0.00466801	0.000965074	0.00417033	-0.000740505
DFFB	-0.00744461	0.00164375	-0.0120736	-0.00362278	-0.000298145	0.000899112	0.00531107	-0.00482564	-0.0108081	-3.26022e-05	0.000878392	-0.00015177	-0.0100825
LUZP1	-0.0104123	0.0239275	0.00718682	-0.00416034	-0.00179074	-0.00464209	0.00430887	-0.000905334	-0.00323363	-0.00578558	-0.00324237	-0.00574385	0.00234615
TOR1AIP2	-0.0107588	0.0100856	0.0135838	-0.000659678	-0.00183543	0.00514316	0.000782839	-0.00258656	-0.0132364	-0.00140173	-0.00295972	-0.0033535	-0.00161653
OTUD3	-0.00809049	-0.000358321	0.000828029	-0.00820475	-0.00370174	-0.00192373	-0.00458428	0.0102058	-0.00313153	0.00196508	-0.0015014	-0.00820414	0.000299254
TAS1R3	-0.0050036	-0.00783729	0.00272364	-0.00984884	0.00160352	-0.00171785	0.00940591	-0.00514015	-0.00450631	0.0100016	-0.00109994	0.00629802	0.00112699
PUSL1	-0.0065561	-0.0033153	-0.0080468	0.00324518	0.00390203	-0.000133514	0.00836564	-0.0033528	-0.000979306	0.00366417	0.000215102	-0.00647778	-0.00306118
IFFO2	-0.00894496	0.0018245	0.00489679	0.00350515	0.00287621	-0.0115131	0.00798363	-0.01419	0.0124161	-0.00718108	-0.00165885	-0.012238	0.0077207
SLC30A1	-0.0095733	0.00122546	0.00878165	0.00962661	-0.00415699	-0.00569543	-0.00358453	0.00673861	0.00444789	-0.0109242	0.00949565	-0.000734678	0.00700371
S1PR1	-0.00807451	-0.0077325	0.00947409	-0.0142625	-0.00173242	-0.038456	0.0102345	-0.0200444	0.0177655	-0.022879	0.0128874	0.00654297	0.015283
ZNF672	-0.0086844	-0.00514509	-0.00120008	-0.000340686	0.0011449	0.00232324	0.00253988	-0.00670374	0.000710613	0.00812988	0.00530167	0.00643214	-0.00633337
ZNF692	-0.00767763	-0.00428538	-0.0133402	-0.00601051	0.00312997	0.0154387	-0.0010427	-0.00250285	0.00766063	-0.00218367	-0.000785293	-0.0146917	-0.00484575
LRRC8C	-0.00967837	0.00296611	-0.000735274	0.00073044	0.00626987	-0.00913078	-0.00678776	-0.0031393	-0.00507018	0.00431211	0.00879446	-0.000851762	0.0104682
LRRC8D	-0.00911993	-0.00241433	-0.0060419	0.00503828	0.00498571	0.000136463	-0.00452688	-0.00370134	-0.0144919	0.00749163	0.00873525	0.00580127	-0.00210989
COL24A1	-0.00784068	0.0158131	-0.00286522	-0.00532004	-0.012146	-0.00135375	-0.00121882	-0.00839827	0.00509523	-0.00865112	-0.0223061	0.015151	0.00201173
CLSTN1	-0.00995958	0.0040549	-0.00957667	0.000908561	0.00423272	-0.0110513	0.00591359	0.00462743	0.00110334	-0.000860373	0.00150602	-0.00818768	0.000962998
PIK3CD	-0.0108159	0.000627665	-0.00307976	-0.00424295	0.01528	0.00142764	3.86042e-05	0.00119754	-0.000719895	0.00851851	0.00341648	-0.000852055	0.00341437
SLC25A33	-0.00694065	0.00287742	0.00175583	0.0100462	-0.00759206	-0.00118201	0.00780174	-0.00314794	-0.00995425	-0.00809776	-0.0109358	-0.0160292	-0.00333386
SPSB1	-0.00484532	-0.0132199	0.0189476	0.00167536	-0.0101791	-0.00897124	0.00964524	-0.0274438	0.00498862	0.0141186	0.0102427	0.00767386	0.00958491
PLEKHG5	-0.00550881	0.00640302	0.00177337	-0.0183094	-0.00203755	-0.0248456	0.0110511	-0.0184792	0.0243083	0.0139394	-0.0129801	0.0219857	0.0178447
TMEM51	-0.00570885	0.0177844	-0.00974307	0.013654	-0.0034323	-0.00739258	0.00175667	-0.00895213	-0.0084102	0.019858	-0.00252662	0.0112596	0.00818175
CAMTA1	-0.00769552	0.00323569	0.00561708	0.00147455	-0.00170541	-0.00420344	0.00112463	-0.00118467	-0.00894972	0.000941335	-0.000477943	-0.00322641	-0.000389604
SLFNL1	-0.00418008	-0.00114326	-0.00932135	-0.016848	-0.000229552	-0.00136526	0.0171079	-0.0086551	-0.0197579	0.0115905	-0.0100053	0.0130842	-0.0020588
CTPS1	-0.00886342	-0.00133969	-0.00821362	-0.00162781	-0.00407224	-0.000113328	-0.000262327	0.00707062	0.00153962	-5.73532e-05	-0.00845612	-0.0151883	0.0013221
METTL18	-0.00538321	-0.00445946	-0.00390789	-0.00546024	-0.00783225	-0.00357529	-0.0112957	-0.00508843	0.00451146	-0.0122295	0.0190638	0.0059311	0.000673858
EXOSC10	-0.00976942	0.00454868	0.00256142	-0.00474223	0.0011006	-0.00220192	-0.00302486	0.00834069	0.00625035	0.00447305	-0.00119415	-0.0064529	0.00173334
SRGAP2C	-0.00590626	-0.0037017	-0.00187674	0.00494161	0.00922049	0.000832422	-0.00900726	0.0168213	-0.00472674	0.0133019	-0.000147321	-0.00369632	-0.0019806
PPIH	-0.00790645	0.00317712	9.38863e-05	-0.00211757	-0.0043077	0.000862957	0.00118638	0.00544488	-0.000403922	0.00452604	0.00425836	-0.00782704	-0.00175096
ALG14	-0.00502656	-0.0138058	-0.0116342	0.00967801	-0.00985108	-0.000481259	-0.000179836	-0.000640717	-0.0100148	0.00945608	0.00434324	-0.00374245	0.00522952
FGGY	-0.00703259	0.00445002	-0.00817552	-0.00252187	0.00132008	0.00698356	-0.00192257	0.00211014	0.0036828	-0.0048387	-0.00125578	-0.00419539	-0.00183463
HSPA6	-0.00643481	-0.00110728	0.0108128	0.00738959	0.0173955	0.0416282	-0.017212	-0.0391872	0.0224243	0.00946406	0.0287946	-0.0029256	-0.00485208
MTX1	-0.00781998	-0.00114283	-0.000144581	0.00541501	0.00534358	0.00111649	0.00229965	0.000292138	0.0104977	-0.00894599	0.00442269	0.0041677	-0.00472971
CKS1B	-0.00625592	-0.0030448	-0.00238144	0.00391743	-0.0108343	0.0132175	0.0145485	0.00500713	-0.00920266	0.00774755	0.00456383	-0.00213035	0.0017215
VANGL1	-0.00807131	-0.00393723	-0.0125682	0.00285715	-0.0164211	-0.00543347	0.0068604	-0.00708828	-0.00270866	5.41191e-06	-0.00546923	0.0189085	0.00310503
DAB1	-0.00583301	-0.00273735	-0.00942031	-0.000906062	-0.000787778	0.00169434	0.000819889	-0.00437599	-0.00488636	-0.00676237	0.00892873	-0.000448109	0.000536273
ARV1	-0.00677842	-0.0145618	-0.0120681	0.00829907	-0.0151808	0.00753926	-0.00228741	-0.000868885	-0.00275064	0.00518303	0.00358085	0.000508974	0.00122291
MINOS1	-0.00824749	0.000964264	-0.000781899	0.00537155	0.000754239	0.00446482	-0.00718555	0.0016419	0.00384229	-0.00517019	0.00330675	-0.00842777	0.00131835
NMNAT1	-0.00679955	-0.00147108	-0.0177347	0.0042661	0.0032888	0.00999669	-0.00697371	-0.00574988	-0.00467687	-0.00178114	0.0037303	-0.00213199	-0.00398089
UQCRH	-0.00885426	0.00544352	0.00358927	0.00520481	-0.00518292	0.00287714	0.00283912	0.00298788	-0.00516879	0.00244923	0.00639626	-0.00534026	-0.0021976
TOMM20	-0.0105566	0.00727077	0.00578557	0.00440465	-0.0105898	-0.00645893	0.00108785	0.00490301	-0.00831444	-0.00273202	0.00311812	-0.000584698	-0.000632474
PLK3	-0.010185	0.00094088	0.00833858	0.0190223	-0.00127626	-0.00135392	-0.000151828	-0.00527538	0.020683	-0.00564466	-0.0206669	-0.00645429	-0.0129713
GNG5	-0.00856078	0.00295705	0.00260111	0.0103849	0.00234025	0.00112725	0.00467072	-0.000982589	-0.00473436	-0.0043733	0.00415885	-0.00125175	0.000368581
CD34	-0.00959921	0.0296777	-0.0139591	-0.00805106	-0.0197341	-0.0116676	0.0139902	-0.00446092	-0.00237777	-0.0137971	-0.0187531	0.0191844	0.00636903
CYB561D1	-0.00803258	-0.00220624	-0.00814179	-0.00792315	0.00635486	-0.00507616	0.00830763	0.000408388	-0.0105932	-0.00782473	0.000202122	0.000281867	-0.00106677
SELP	-0.00593063	-0.0254255	-0.00297474	0.0131692	-0.0167058	0.00417087	-0.00115765	0.00426884	0.00242909	-0.0121604	-0.0214772	-6.77639e-05	-0.0362755
PHLDA3	-0.00435069	0.0101243	-0.0109251	0.00112159	-0.00282602	-0.00460021	0.0128557	-0.00538775	-0.00636257	0.0187691	-0.00711778	-0.00364786	0.00670552
EXO1	-0.00752295	-0.0130423	-0.00216956	0.00264905	-0.0165744	0.00888995	0.00140027	0.016201	-0.00134528	0.0127172	0.00365922	0.000645627	0.00437853
TMEM81	-0.00495223	-0.00396518	0.00257569	-0.00544872	0.000351768	0.000502354	0.00850895	-0.012137	-0.00701757	0.0144118	0.00573673	0.0137494	0.0043531
AKIRIN1	-0.00981281	0.00792867	0.00964317	0.00466856	-0.00294041	-0.00561007	0.00577093	-0.00216714	-0.0119804	-0.00504588	-0.00061339	-0.00447379	0.00216288
ANGEL2	-0.00885225	-0.00205554	0.00030977	-0.00613114	-0.00205904	-0.0026701	-0.0104234	0.00113075	-0.00597582	0.00177375	0.000752273	0.00312161	-0.00278777
GLMN	-0.00723689	0.00408504	-0.000269537	-0.00764741	-0.00452363	0.00624763	-0.0144509	0.00501568	0.000494435	-0.00279127	0.000439508	-0.00142474	0.00110585
PDIK1L	-0.00822583	0.00092349	0.00473609	-0.00314155	-0.0120994	-0.00364426	-0.00772673	0.00794439	-0.000467756	-0.000376546	0.00980433	0.0110322	0.00595126
MARCKSL1	-0.00915195	0.0057729	0.00216956	0.00779121	-0.00309226	-0.00607494	0.016223	-0.00661752	-0.00785658	-7.74567e-05	-0.00925763	-0.00288931	0.0102757
SH3BP5L	-0.00907916	0.00481155	0.00591688	-0.00518692	0.0075945	0.00793656	-0.00136935	-0.00223234	0.00553024	0.00389941	0.00692638	0.00619363	0.00212283
APITD1	-0.00561347	-0.0046557	-0.00825299	0.00324859	-0.011663	0.00161842	0.00887634	0.000137724	0.00081748	0.00228325	0.00372048	-0.00136865	0.000818677
AURKAIP1	-0.00812673	-0.0017787	-0.00147146	0.00588418	0.00238395	-0.00238825	0.00852707	0.00266737	-0.00123954	0.00423794	0.00745734	-0.00359936	-0.00317904
B3GALT6	-0.00751344	-0.00474532	-0.0189389	0.00398347	-0.00218518	-0.00453056	0.00901692	-0.00165531	-0.00279433	-0.00243449	-7.60466e-05	-0.00830251	-0.00428814
ZNF683	-0.00465986	0.00278325	-0.0144042	-0.0148045	0.017723	-0.000739447	0.0163696	-0.0223753	0.0269373	-0.0308796	0.011663	0.0252818	0.0508137
ZBTB8OS	-0.00724846	-0.00377969	-0.00192889	8.4166e-05	0.000712344	-0.000680584	-0.00684809	-0.00302099	-1.6649e-05	-0.00728006	0.00727419	0.00222624	-0.00327388
RNPEP	-0.00926494	0.000186207	-0.00261144	0.00929839	0.0101965	-0.00545611	-0.00197196	0.00795407	3.35556e-05	0.00308899	0.00244007	-0.00339191	-0.00037137
CLK2	-0.00874973	-0.00372493	-0.00520282	-0.00565003	0.00373113	4.74386e-05	-0.00621276	-0.0050003	0.00593597	0.00507599	0.00365029	-0.00169694	-0.0050735
MTHFR	-0.0100002	-0.000975669	0.00844378	0.00375877	0.00930001	0.00187841	-0.00172289	0.00437395	0.00482115	0.0115211	0.00109084	-0.00370314	0.00274898
NUDT4P1	-0.00539157	-0.00212673	0.00427038	0.000649736	0.000130649	0.00198272	0.011709	0.00392458	0.0011411	-0.0104052	0.00869055	-0.00746537	0.00342404
NAP1L4P1	-0.00716513	-0.0083938	0.0106012	0.00641705	-0.000688243	-0.00630192	-0.008691	0.0174444	0.00772284	0.000432634	-0.0101433	0.0118053	-0.00438955
KCNA3	-0.00776902	-0.0226343	0.00932619	-0.0148255	0.00316177	-0.0138317	-0.00642792	0.000105366	-0.0132411	-0.00633391	0.0042592	-0.0259071	-0.0141031
JUN	-0.0120064	0.0140756	0.00535567	0.0127906	0.00150955	0.017668	-0.00167108	-0.0167475	0.0109207	-0.00889841	-0.0110786	-0.0135704	-0.00636749
GBA	-0.00848142	-0.000909905	-0.00717285	0.00538255	0.0107976	0.00531099	0.00386561	0.00148424	0.00199306	-0.00375102	0.00531942	0.00567083	-0.003354
AGTRAP	-0.00888376	-0.00191503	-0.0100276	0.0142071	0.0173519	0.00712713	0.00924487	0.00840365	0.00103866	-0.00919556	0.00602998	0.00444877	-0.00553696
CCDC23	-0.00648021	0.00122851	0.00416615	0.00507893	-0.00469299	-0.00538228	0.00456428	0.00358334	-0.0044885	-0.00621483	0.00763688	-0.00229815	0.005748
ZBTB41	-0.00753969	0.00387711	0.00121217	-0.00724243	-0.000985546	0.0030512	-0.0207379	0.000265665	-0.00124494	-0.00479741	0.00889667	0.00436484	0.000965715
RPS27	-0.00815607	0.00824433	0.0087367	-0.00419556	0.00526063	0.00950336	0.00609933	-0.0156114	-0.00662084	0.000581533	0.000645193	-0.00868383	0.000988571
DMAP1	-0.00858021	-0.00212162	-0.00618357	-0.00553101	0.00160713	-0.00826965	-0.000299934	0.00101904	0.00346846	-0.00406262	0.00344741	-0.0031614	-0.00268655
BOLA1	-0.00738358	0.00394447	-0.00204345	0.00331834	-0.00352693	0.00509783	0.0130777	-0.00956631	0.00522781	0.000536209	0.00333786	0.00681153	-7.78947e-05
PDE4DIP	-0.00872392	-0.00780298	0.00296764	-0.0088874	0.00825646	-0.00465004	-0.0126393	-0.0117058	-0.00310052	0.0159213	-0.000102073	-0.0140736	0.00268987
CTNNBIP1	-0.0085427	0.00927034	-0.00446807	0.00348547	-0.00365436	-0.00609086	0.00686891	0.00450474	-0.00280381	-0.00113793	0.00130843	0.00457714	-0.00484915
HYI	-0.00665067	-0.00193742	-0.00253096	-0.00489376	-0.00701322	0.00013657	0.00838639	0.00565651	0.0180269	-0.00228741	-8.66022e-05	0.00418705	-0.00697893
RCC2	-0.0110732	0.00253239	0.000143332	0.00374041	-0.00562321	-0.010584	0.00673348	0.00641415	-0.00318763	0.00660939	-0.00400498	0.000171429	-0.0039699
DPM3	-0.00651757	0.00579582	-0.00408748	0.00531069	-0.00116561	-0.00203252	0.010189	0.000915881	0.00229281	-0.000321934	0.0112624	0.000539467	-0.00102606
FUCA1	-0.00741842	-0.00875075	-0.00607328	0.0106063	0.0042153	0.000976288	-0.00116079	-0.00245545	-0.00468739	-0.00220455	0.00548939	0.0105666	0.00309091
C1orf101	-0.00512919	-0.00416171	-0.00774872	-0.0069137	-0.000944371	0.00971331	-0.00176142	0.00117513	-0.00615366	-0.00680328	0.000144458	0.00437265	-0.00809457
VWA1	-0.00421139	0.00482445	-0.00637782	0.0135526	-0.033209	-0.00982703	0.0128133	-0.00878595	0.0133604	0.00925981	-0.0112867	0.014515	-0.0118645
ZNF238	-0.00944245	0.00107661	0.0056546	0.00183293	0.00170246	-0.00594647	-0.00372475	-0.00311204	0.00536192	-0.0039285	0.00397725	0.000144857	0.00632125
FCER1A	-0.00757671	-0.0125057	-0.0206177	0.0218523	-0.0133473	-0.00264224	-0.00404943	-0.0125187	0.00569223	0.00111778	-0.0235156	0.016742	0.0472886
RP11-169K16.9	-0.00711473	0.00736658	-0.000104729	0.00119045	-0.00161211	0.00771392	0.0030101	-0.0139443	9.4204e-05	-0.000921331	7.36451e-05	-0.00662665	-0.003148
C1orf200	-0.00436973	0.00150907	-0.00820458	0.00193618	0.00913063	0.019943	0.00896499	-0.00178551	0.000716132	0.00588898	0.00730665	-0.00412047	0.0127192
CITED4	-0.00833375	0.0149101	-0.00204014	0.00469622	0.00882104	0.00670054	0.0162309	0.00594593	-0.00321723	-0.00938323	0.0101981	-0.0056365	-0.00478765
TRNAU1AP	-0.00767995	1.38918e-05	0.000918649	-0.00460169	0.00102646	0.00360144	-0.00317422	-0.0033931	0.00418135	0.00104616	0.00473278	0.00250086	-0.00340945
RCC1	-0.00915603	0.00743809	-0.00449759	0.00302093	-0.00522384	0.000449028	0.00539715	-0.00302057	-0.00303668	0.00218849	0.0047673	-0.00438685	0.000258502
FAM73A	-0.00831711	0.00416678	0.00458823	-0.00610676	-0.000237105	-0.00392852	-0.0115204	0.0018511	-0.00186761	-0.00180717	0.00714313	0.00341479	-0.000883348
YOD1	-0.0101638	0.00703446	0.0171055	-0.000237976	-0.00505112	6.71993e-05	-0.00482008	0.0141968	0.00105566	-0.0150886	0.00390559	-0.00189692	0.00849278
GPR157	-0.0058614	-0.0129493	9.43436e-05	0.00497077	-0.00163868	-0.0107388	0.0125725	-0.0056857	0.00582951	0.00693188	0.0101042	0.00802618	-0.010059
PDIA3P	-0.00744934	0.00536354	0.00174584	0.00293503	-2.48991e-05	0.00107962	0.00106017	-0.00319654	-0.00403234	0.000261001	0.00428265	-0.00166754	0.00146357
ANKRD34A	-0.00416006	0.0016505	-0.00106329	-0.0122424	0.00739441	0.010964	-0.000300608	-0.0189098	0.00412763	3.08566e-05	0.0121904	-0.00419514	-0.0054483
ZNF678	-0.00734447	-0.009129	-0.00393426	-0.00650048	-0.0107077	0.00713104	-0.016001	0.00479382	-0.00550758	-0.00514388	-0.00125428	0.0012412	-0.000125237
AMIGO1	-0.00535584	-0.01365	-0.00125586	-0.0223605	0.00878087	-0.0118899	0.00295423	-0.00729762	-0.00392325	-0.0124655	0.0177416	-0.00509198	0.00622758
GPR3	-0.00404765	0.00504125	0.0087384	0.0188688	-0.00960619	0.0145953	0.0216452	-0.00815804	-0.0133299	0.00826226	-0.0340687	-0.0305983	-0.00129854
LSM10	-0.00741989	0.000665049	-0.00298812	0.00581466	0.00828243	9.01288e-05	-0.000813787	-0.00395459	0.00235734	-0.00120805	0.0109289	-0.000360566	-0.00166968
IBA57	-0.00844077	-0.00580649	0.004455	-0.00278124	-0.00387852	-0.00534313	0.00978101	-0.000699856	0.00166131	-0.000777357	-0.00185432	-0.00157822	-0.00425186
SNRPE	-0.00729955	0.00125418	0.000226436	0.000825052	-0.00975391	-0.000151766	0.0018925	0.00203167	-0.00391338	-0.000128153	0.00766176	-0.00490002	0.00019802
RP11-69E11.4	-0.00627941	-0.00317403	-0.00513559	-0.00947669	0.00758182	-0.00933257	-0.00194981	-0.00429275	0.00865752	0.000182554	-0.0106315	0.00498196	0.000775499
FAM89A	-0.00700225	-0.00728758	-0.00481802	0.0135524	-0.00700145	-0.000846308	0.00297217	-0.00268252	-0.00226617	0.0165451	0.00575891	0.0112251	-0.00114686
TDRKH	-0.00558785	-0.0164863	-0.0117745	-0.00176782	-0.00709872	0.00682418	0.00385094	-0.00792881	0.0158492	-0.0159075	0.00417497	-0.00838918	0.0106848
FAM159A	-0.0063662	-0.00280685	-0.00550214	-0.0154361	0.0169445	0.0029918	0.00889445	-0.000580612	0.00100819	-0.0157772	-0.00394292	8.66569e-05	0.00516231
PAQR7	-0.00834844	0.0178262	-0.00591812	-0.00133348	0.00477457	-0.0056004	0.0047308	0.00301642	-0.0026043	-0.00127942	0.001705	0.00503411	-0.000767764
C1orf116	-0.00513013	-0.00113593	0.0328343	-0.00557232	-0.00552283	0.0109268	0.0145878	0.00144126	-0.00506301	0.00775454	-0.00907289	0.000425627	0.00339299
ACBD3	-0.00898113	0.00397012	0.00822742	8.3137e-05	-0.000790687	-0.00400806	-0.00474777	-0.00158668	-0.00407372	0.00353036	0.00970416	0.00259	0.00144449
LCK	-0.0070539	-0.0203454	0.00267333	-0.0265697	0.0132274	-0.0134263	-0.000791267	-0.0115831	-0.0055102	-0.0159988	0.00606955	-0.011952	0.0179126
RP11-181G12.2	-0.00413605	-0.0162348	0.00455458	-0.00436542	-0.000263874	-0.0074318	0.00507462	-0.0149628	0.000343641	0.000547686	-0.000720574	0.01349	-0.0231039
RABIF	-0.00747665	-0.00389799	-0.00702532	-7.02952e-05	0.00133124	-0.00185144	0.00783113	-0.0044557	-0.0177865	-0.00496334	0.000209674	0.00156057	-0.00622711
RP4-604K5.1	-0.00977168	-0.000328952	-0.00194492	0.00970375	-0.0055492	-0.00481382	-0.00662875	0.0020351	-0.00823948	-0.00259107	0.0066792	-0.0013787	-0.00018137
RP11-556K13.1	-0.00479623	0.00744535	0.000109338	-0.00437814	-0.00433346	-0.00706	0.00878055	0.00125004	-0.0119511	0.0103638	0.0126737	0.00690863	0.00967014
FHL3	-0.00902743	0.0151194	0.00684535	-0.000605052	0.0120494	-0.001203	0.00424113	0.00104844	0.00192247	0.0055732	0.00200267	0.0113592	0.00144186
SF3A3	-0.00974911	0.0050723	0.006952	-0.00326116	0.000771989	-0.00169016	-8.25631e-05	0.00348784	-0.0026446	0.00597511	0.000976796	0.00322632	-0.000157889
FAM46C	-0.0102392	-0.012426	0.0250432	-0.00503004	-0.0013788	0.019525	0.0186596	0.00795131	0.00067832	-0.0241966	0.0107804	-0.00663824	0.0345912
UTP11L	-0.00815957	0.00679267	0.00495458	0.00153756	-0.00670554	0.00299024	4.80873e-05	-0.0021985	-0.0130073	-0.00156769	0.00259738	-0.0011059	0.00134925
HIST2H3D	-0.00752919	-0.00239515	-0.0013327	0.00192314	-0.00983383	0.0122526	0.0122649	-0.00232723	0.0103652	0.0210102	0.00431108	0.000404104	0.00801256
TMEM50A	-0.00956272	0.000705719	0.00219083	0.00777462	-0.00166331	-0.00582028	-0.00297157	-0.00105373	-0.00535774	-0.00431767	0.00533605	0.00058018	-0.000630208
LIN9	-0.00686545	-0.00675382	-0.000548695	-3.49235e-05	-0.0148104	0.00760506	-0.00486605	0.00510533	-0.00395221	0.00591529	0.00611191	0.00682101	0.00268752
IQGAP3	-0.00895667	8.02898e-05	-0.000514153	-0.00237398	-0.00183218	0.0131614	0.0024926	0.0209795	0.0120677	0.0199334	0.000150863	0.000709054	0.00688704
ST6GALNAC3	-0.00483116	-0.0250683	0.00581644	0.00682109	0.00116047	0.00360331	-0.00388936	-0.00785478	0.0160128	-0.0114488	0.0124197	0.00898805	-0.0151697
PTP4A2	-0.0114124	0.00460665	0.0110667	0.00708246	-0.00103238	-0.00623996	0.00221414	-0.000489138	-0.00953977	-0.0095513	0.000815982	-0.000913254	0.00280075
FAM132A	-0.00453427	-0.00161626	0.0137601	-0.0106921	0.00705885	-0.00630304	-0.0014849	-0.00284162	0.0128273	0.0211389	0.00285666	0.0129596	-0.00291374
HIST2H2AC	-0.0107349	0.00696931	0.00114857	0.00635858	-0.00416944	-0.00434719	0.015395	-0.00163987	0.00441993	-0.00637516	0.00184354	0.00385696	0.00168057
HIST2H2AB	-0.00889354	0.00362656	0.00226117	0.00197102	-0.00654167	-0.000518593	0.0106978	0.00195695	0.00873539	0.00506114	0.00991465	0.00183017	0.0027484
HEATR8	-0.00826445	0.00880327	-0.00937338	-0.00348274	-0.000190379	0.00434328	-0.00142392	0.0047243	0.00690402	-0.00129952	-0.00440646	0.00252011	0.000787546
CSF1	-0.00765703	-0.0187277	0.0255302	0.0143891	-0.012832	-0.0117166	0.00936785	-0.012855	0.0304515	-0.0192173	-0.00194706	-0.00537578	-0.00721493
PDE4B	-0.0106907	-0.00258229	0.0127701	0.0122922	-0.00850043	-0.00099463	0.00634389	-0.00211386	0.0058256	-0.0137691	-0.00835565	0.00256406	-0.00663011
ZBTB40	-0.00965631	-9.57272e-05	-0.00429909	-0.0073332	0.00486242	0.000602398	-0.00234237	0.00140871	0.000443489	0.00474107	-0.000283282	-0.00146987	-0.003146
HIST2H2BE	-0.0108599	0.00783827	-0.00122962	0.00223234	-0.00660068	0.00123775	0.010275	-0.00625227	0.0128124	-0.00577164	-0.00204533	0.0051737	0.00291731
AL513013.1	-0.00407171	-0.0079858	-0.0114032	-0.0132944	0.00307897	0.0108173	-0.00569784	-0.0107604	0.00938277	-0.016749	0.00158371	0.00821588	-0.00442207
FAF1	-0.00949769	0.00296074	-0.00301009	0.000805149	-0.0026362	0.00266066	-0.0011148	0.00696477	0.0038382	-0.000153676	0.00107146	-0.00593044	0.00103704
PGBD2	-0.00600027	-0.0131105	-0.0176317	-0.00299509	-0.00252846	0.015865	-0.00633461	-0.0156773	-0.00768084	-0.000911466	0.00300099	-0.000823509	0.000345203
ZBTB37	-0.00796105	0.00298638	-0.00441737	-0.00856637	0.00464308	0.00839859	-0.0136598	0.00439525	0.00946371	-0.00774818	0.0021815	-0.00177596	-0.00140355
SMYD3	-0.00812843	0.011103	-0.00969096	-0.00866865	-0.00395042	0.00118002	0.000503274	-0.00148938	0.010344	-0.00971898	-0.00448687	-0.00104409	0.00329123
IL28RA	-0.00544457	-0.0225875	0.0128407	-0.0053755	5.75513e-05	-0.0119067	0.00457389	-0.0193392	-0.0048782	0.00535925	-0.00383419	-0.00630614	0.0121914
RP11-504P24.4	-0.00672435	0.00133759	0.00214202	-0.0036952	0.0019036	0.000512469	-0.0035585	0.00422147	-0.0171265	-0.0119102	-0.0105167	0.000507491	0.00180199
MUC1	-0.00647087	-0.00285554	0.000561998	0.00198523	-0.00648009	-0.00765983	0.0107131	0.00488835	0.0134534	-0.00460633	-0.00763424	0.00885948	-0.00796386
RP4-592A1.2	-0.00520297	-0.000157579	-0.0105401	0.00394697	-0.00223145	0.00794818	0.00460869	0.00491902	0.000215347	0.00143837	0.00651591	-0.00917033	-0.00488884
RNPC3	-0.00903455	0.00224884	0.0011985	-0.00737123	0.00198649	0.00330398	-0.0186726	0.00703847	0.00763982	-0.00751004	-0.000462463	-0.00262432	-0.00218903
MATN1-AS1	-0.00687278	0.000669143	0.0105604	-0.00785787	0.00261316	0.00527951	0.000907653	-0.0137611	0.00811362	-0.00486659	0.00505155	-0.00936465	-0.00415724
AIDA	-0.0073957	-0.00437346	0.000709418	0.0031818	-0.00762538	-0.00148961	-0.00467215	-0.00348478	-0.00387601	-0.00237374	0.00586857	0.000569837	0.00476644
POLR3C	-0.00866175	0.000854204	-0.00295756	-0.000998928	-0.00251181	-0.00145538	-0.000340649	0.00111012	-0.000245713	0.00286005	0.00580446	-0.00157246	-0.00122308
36951	-0.00755222	-0.0106969	-0.00498776	0.0147058	0.0211857	0.0271569	0.0127907	0.00330085	0.00114092	-0.0140804	0.0144497	0.0139783	0.00340739
NBPF12	-0.00691798	-0.00117675	0.00244648	-0.00585908	0.00677302	-0.000328469	-0.00779838	0.00479902	0.000345223	0.00393871	-0.00476707	-0.000966391	0.000377601
TOR3A	-0.00878547	0.00217864	-0.000729234	0.00847722	0.0015981	-0.00587399	0.00603161	-0.0012131	-0.00151486	1.71132e-05	0.00180149	-0.00183323	0.00126078
MST1P2	-0.00426347	-0.0112031	-0.00294515	-0.00973773	0.000624804	0.0113128	0.00390781	0.00866661	0.0140747	0.00208369	0.00395776	-0.013846	-0.000865342
NUDT17	-0.00631129	0.000908341	-0.00120434	-0.00995016	-0.000445148	-0.00184362	0.00540123	0.00320905	-0.00794414	0.00812746	0.000769642	-0.00111445	-0.00411078
CCDC30	-0.00614912	-0.00319102	-0.01695	-0.00545733	0.00129436	0.00847705	-0.00516374	-0.00789041	-0.00324769	-0.00900938	-0.00991229	-0.00391615	-0.00389722
TMEM222	-0.00791178	-0.0010927	0.000124779	-0.00466335	0.00141426	-0.00860046	0.00892032	0.00329343	-0.00369591	0.00290623	0.00912896	0.00197873	-0.00188746
ARHGAP30	-0.0108741	-0.000587849	-0.00414836	0.0016524	0.0125082	-0.00425027	3.48313e-05	-0.00264784	-0.003116	0.00154808	0.00553543	0.00586998	-0.000870849
HPDL	-0.00536704	-0.0130116	-0.0182306	0.00574596	-0.0182591	0.00115225	0.0176023	-0.00454655	0.000664442	0.0114582	-0.00390343	0.00441268	-0.00475419
TNFRSF4	-0.00504518	-0.00326068	0.00810652	-0.0110226	-0.00137025	-0.0119855	0.0112588	-0.0143649	0.0148564	-0.00170299	0.0012299	0.000546067	-0.0041492
TNFRSF18	-0.00420898	-0.0114311	0.0155072	-0.0107772	-0.00722579	-0.0255702	0.00714222	-0.0118799	0.0212705	0.00338945	0.00251498	-0.00615585	0.00308815
MRPS21	-0.00844686	0.00299098	-0.00376155	0.00233717	-0.00397199	-1.4673e-05	5.38027e-05	0.00122176	0.00383483	-0.00307593	0.006474	-0.00127493	-0.00515143
RNF220	-0.0101481	0.014421	-0.00230181	-0.00694533	-0.00298945	-0.00488855	0.00384073	-0.00371197	0.00709546	-0.00136168	0.00122584	0.00463128	-0.00446587
TLR5	-0.00689556	-0.0152594	-0.0271978	0.0265347	0.0154145	0.00224197	-0.0124453	-0.00412479	-0.00950359	-0.000873184	-0.00496812	-0.00325016	-0.00610645
ISG15	-0.00700974	-0.00131686	-0.00307569	0.00371569	0.00722381	-0.0024864	0.0112505	-0.00782429	-0.0145947	-0.00292915	-0.0040705	0.00256356	0.0172874
PEAR1	-0.0072336	-0.0077353	0.00852008	-0.00262765	-0.0217384	-0.00360152	0.0121732	0.00369575	0.00604006	-0.00146288	-0.00741402	0.0176632	-0.0128455
ZNF643	-0.00609397	0.0041804	0.000195881	-0.00580606	-0.00626926	-0.0021436	-0.00705693	-0.00864391	0.00584829	0.00546636	0.00324489	-0.00112379	0.00258705
ZNF642	-0.00622859	-0.00541712	-0.0130912	0.00255321	-0.00400314	-1.44388e-05	-0.00383344	-0.004161	-0.00419602	-0.00337399	-0.000809633	-0.000165927	-0.00166824
TTC24	-0.00681814	0.00846436	-0.0113135	-0.0150634	-0.00815193	-0.00166438	0.00423692	-0.00280292	0.0136063	0.0119298	-0.0100838	0.000578087	0.0259815
LDLRAD2	-0.00668411	0.017563	-0.0104776	-0.0140143	-0.00828857	-0.00414262	0.0129513	0.00974553	0.00665774	0.00186814	-0.0275239	0.000200958	0.0107172
HS6ST1P1	-0.00371962	-0.00167943	-0.0145294	0.00521904	-0.00328326	-0.0149922	0.0132439	-0.00661378	0.00125951	0.00668988	-0.00869561	0.0121737	0.000729489
KLHL17	-0.00632917	-0.011104	-0.00542172	0.000331566	0.0127618	5.25904e-05	-0.00158507	-0.00588453	0.013208	0.00484287	-0.00327978	-0.0235984	-0.00637019
RAB42	-0.00365066	-0.00170384	0.00309984	0.0071313	-0.0077664	0.0134583	0.0154892	-0.00297154	-0.000967508	0.00154756	0.00110029	-0.00113172	-0.00891626
GPR89B	-0.00555531	-0.00359218	0.00251341	-0.0072443	-0.00601924	0.0044482	-0.00265555	0.00150634	0.0046146	0.00102896	0.0015736	-0.00200196	-0.000704242
AGRN	-0.00822521	-0.00021821	0.00469565	-0.00317757	-0.0012449	-0.00136361	0.011206	0.00605296	0.00639142	0.0185251	-0.00910644	-0.00337831	0.0034258
HNRNPU-AS1	-0.0101361	0.00463198	0.00550516	-0.00440192	-0.000731066	0.0108395	-0.0104202	-0.0048715	-0.00398658	0.00222086	-0.00239448	-0.0023706	0.00516315
HES4	-0.00526331	-0.00584122	0.0160528	0.0189628	0.0016519	-0.000350467	-0.00575897	-0.01855	0.0253463	-0.00300944	-0.0242757	-0.012245	0.00997902
ZNF669	-0.00743722	0.00196467	0.00801024	0.000591122	-0.00928866	-0.00157139	0.00178753	-0.0036604	-0.00534416	-0.00685251	0.00234313	-0.000316209	-0.00555423
TCTEX1D4	-0.00536057	0.00323626	0.00280168	0.0270438	0.00295859	0.00483995	0.00264365	-0.0130567	0.00604607	-0.00151903	-0.00750517	0.00303031	-0.0139887
SELL	-0.0112909	-0.000394654	-0.0163257	0.0180796	0.00152504	-0.00952264	0.00382919	-0.00540745	0.00272753	-0.0244267	-0.0020215	0.0131715	0.0173017
SRSF10	-0.00691474	0.00706795	0.00934017	-0.00493692	-0.00382345	-0.00452529	-0.00431332	0.0125573	-0.00743809	0.00227407	0.00374467	-0.00719619	-0.00545716
FAM72B	-0.00557082	-0.0106685	-0.00410398	0.011258	-0.00970172	0.011578	0.00059262	0.00736415	-0.00480536	0.0113169	0.0093452	-0.00565557	0.00778063
DPYD	-0.0103681	-0.00464043	-0.0087851	0.00906394	0.0105531	0.00413104	-0.0169527	0.00666735	0.00143455	-0.0015938	-0.00738289	-0.00545459	-0.00305128
RHCE	-0.00623825	-0.0291823	0.0235247	-0.00478249	-0.0112853	0.040997	0.0357685	0.0224443	0.00946687	-0.0154008	0.0212047	0.000490885	0.0413428
RBM34	-0.0086662	0.00421941	0.00562835	-0.00439389	-0.00223495	-0.00411416	-0.00327335	0.0030352	-0.000202204	-0.00837557	3.77263e-05	-0.003173	0.00125284
BCL2L15	-0.0057107	-0.0110448	0.0029927	-0.0109912	0.0104096	0.01445	0.00941022	0.00618692	-0.00520257	-0.00699637	0.00566775	0.0281262	-0.0133056
MTF1	-0.00889339	0.00214558	0.00386242	0.00106972	0.0117807	0.00728742	-0.000261872	0.000898928	0.00475864	-0.00244181	0.00863479	0.00509468	-0.00177867
TMEM201	-0.008208	0.0014577	-0.00508967	-0.00195586	-0.00429671	-0.00384615	0.0162435	0.00395549	-0.00295292	0.00396058	-0.00400445	-0.00788731	-0.00546771
CNR2	-0.00686322	-0.0058142	0.00649558	-0.014408	0.00617671	0.00510852	0.00266593	-0.017363	-0.00539985	-0.00381738	-0.00519736	0.00307563	0.0233448
NOC2L	-0.00927048	0.00211423	-0.00593378	0.000943731	0.00173013	-0.00483912	0.00713521	0.00619563	0.00488037	-0.00144283	-0.000816637	-0.00736014	-0.00480956
S100A13	-0.00646624	0.000868846	-0.00266669	-0.00114427	0.00155232	0.00321593	0.000741698	-0.00492875	0.00175305	0.00211145	0.000217177	-0.00422565	-0.00486854
BTBD8	-0.00471883	0.000140542	-0.0146636	-0.00452701	-0.00537724	0.0128563	-0.0116997	-0.00975616	0.00374269	-0.00803544	-0.00471598	-0.000927368	-0.00229327
PNRC2	-0.00638181	0.0049767	0.00472239	0.0021995	-0.00739615	-0.0105516	-0.00349117	0.0068871	-0.015473	0.00222313	0.0220813	-0.00525189	-0.0175001
SLC35E2B	-0.00973146	0.00238282	-0.00605832	-0.0044225	0.0050097	-0.000999692	0.00234432	-0.00199399	-0.0043178	0.00112357	0.000892629	-0.000739642	-0.00495514
S100A4	-0.00995646	-0.00109424	-0.00508242	0.0211693	0.0110659	-0.00252761	0.00438543	0.00163159	-0.00067311	-0.00286598	0.00341618	-0.00401206	0.00470075
STK40	-0.00969563	0.00136043	0.00147774	0.00414698	0.0048334	-0.00623078	0.00334889	-0.00701466	-0.000395268	0.00846661	0.00229428	0.00655972	-0.00350042
TMEM63A	-0.0104451	0.00269529	0.000733056	-0.014646	0.0120491	-0.00081784	0.00180836	0.00510448	0.00680165	-0.00139227	0.0035777	0.00495467	-0.00536832
SEMA4A	-0.00971757	-0.000702546	-0.00466343	0.0121904	0.0107246	0.000637808	0.00541764	0.00162237	0.00514942	-0.000822497	-0.00324909	0.00301826	0.00182147
CD55	-0.0107297	-0.00110268	0.0116081	0.00817064	0.0062892	0.00457465	-0.00635394	-0.00623029	0.000931452	-0.00333186	-0.00439428	0.00476407	-0.0047042
SRGAP2B	-0.00760252	0.00091019	0.000136647	0.00508242	0.0108114	0.00498616	-0.0128193	0.0108807	0.00808038	0.0135155	-0.000463706	-0.0108625	-0.00252054
ZNF124	-0.00882932	0.00409962	0.000550611	0.00768231	-0.000224295	-0.00423729	-0.00327732	0.00073569	-0.0080993	0.000511757	0.00330957	-0.000999786	-0.00162681
YRDC	-0.00828041	0.00162847	0.00132039	0.00470466	-0.00751927	-0.00421637	0.0149109	-0.00490333	-0.0179452	-0.00308394	-0.00765757	-0.0020189	-0.00204345
GDAP2	-0.00851799	-0.00357177	-0.00106535	0.000368198	0.0042639	0.00578812	-0.0144713	-0.000210945	-0.0026841	0.00173203	0.000257116	0.0023067	-0.000847455
SLC6A9	-0.00625883	-0.0284984	0.018321	-0.00626592	-0.00663964	0.0339458	0.0290451	0.0210396	0.00862787	-0.0121805	0.0205814	-0.00295826	0.0368578
C1orf186	-0.00801146	0.0196282	-0.0192013	-0.00508751	-0.010604	0.00199484	0.00277028	-0.0160654	0.0019414	-0.0111272	-0.026865	0.0138656	0.0109028
FAM72A	-0.00508242	-0.00994292	-0.00240681	0.0143709	-0.00471524	0.00485178	-0.00479709	0.00912467	-0.00256402	0.0109948	0.0076284	0.000247371	0.00520727
LAMB3	-0.00706646	-0.00225236	0.0191513	0.0284515	0.00504874	0.00710457	0.00416249	-0.00820076	0.0115075	0.0105947	-0.00560795	-0.00119376	0.0276182
HIST3H2BB	-0.00543451	-0.0290884	0.0178633	0.00315761	-0.00832157	0.00337093	0.0304747	0.00121221	0.00313453	0.0052644	0.01484	-0.00223932	0.0174059
ZMYM1	-0.00753956	-0.00347912	-0.00986817	-0.00292408	-0.00923123	0.00286827	-0.0144599	-0.00361165	-0.00779674	-0.00240713	0.00464883	0.00463759	-0.00616615
LRRC8B	-0.00921727	0.00996118	0.00957433	-0.00510703	-0.00221856	-0.00617147	-0.0112155	-0.00310777	-0.000806035	0.00674039	-0.000568387	0.0113159	0.00341113
DDI2	-0.0102988	-0.00496099	0.00836648	-9.35475e-05	-0.00593547	-0.00225058	-0.00693539	0.003415	0.00180889	0.00894454	0.00618963	-0.000455457	0.00793749
TRIM33	-0.01025	-0.000791768	0.00688818	-0.00543069	-0.000435179	-0.000414765	-0.0103048	0.000889173	-0.00499289	0.00525958	0.000112621	0.00282523	0.00168147
IPP	-0.00599558	-0.0191602	-0.000471957	-0.00373591	-0.00519461	0.0033452	-0.00230674	-0.00133188	0.00332145	-0.0094807	0.00452686	0.000975589	0.00167443
ZNF695	-0.00564552	-0.000764725	-0.000275953	0.00246711	-0.0176693	0.00305241	0.00444561	0.00547733	-0.00854391	0.0055331	-0.00318728	0.00295219	0.0067889
MIB2	-0.00852424	0.00386503	-0.00262883	-0.00429149	0.00637255	0.00236358	0.00630283	-0.00224487	0.00382064	0.00239817	-0.00459191	-0.00831848	-0.00648114
HHLA3	-0.00474838	-0.000206855	-0.00986512	0.000471696	-0.00317078	0.00112774	0.0082013	-0.00350311	-0.00608007	-0.00550897	0.00247849	-0.00802036	0.00594916
CDC42SE1	-0.0112587	0.00509896	0.00845762	0.000856438	0.00710414	-0.00697381	-0.00407437	-0.00465254	0.00506964	-0.00997307	0.0034531	0.00231895	-0.00108121
S100A10	-0.00982805	0.00270968	-0.00262927	0.0289166	0.00815724	-0.0186916	-0.00708722	-0.0228173	0.0239774	-0.00370953	0.000638574	0.00727075	0.0282962
TAF13	-0.00754304	-0.000612571	0.0096866	0.0124971	-0.00756299	0.000606952	-0.0042387	-0.00712043	-0.00780964	-0.0113273	0.000578821	0.00711245	-0.000936293
ATAD3A	-0.00774296	-0.000669659	-0.0045536	0.00202881	-0.00459036	-0.000759685	0.0108146	0.00828814	0.00668745	0.00968294	0.00318579	-0.00778558	-0.00292092
FAM212B	-0.00801694	-0.00341388	-0.00131887	0.00999978	0.00745123	-0.00265371	-0.00740367	-0.00338073	0.00977846	-0.0071112	-0.000660574	0.0101651	-0.0169761
S100A6	-0.0101887	-0.0050942	0.00201031	0.021456	0.0104597	-0.00207058	0.00412867	0.0012254	-0.000104656	-0.00752515	0.00773935	0.000488756	0.000657228
DNM3	-0.00627851	-0.0230769	0.00192223	0.0104412	-0.0188842	0.00441857	-0.0183514	0.00484215	0.0116339	0.00490516	-0.0198406	0.000601495	-0.00642963
MPZL1	-0.00868114	-0.000431049	-0.00410532	0.00666907	-0.00924047	-0.00703268	-0.00234521	-0.00191603	-0.00477111	0.0144434	0.00740199	0.0033373	-0.00442274
C1orf122	-0.00674911	0.00387228	0.000246505	0.00680566	0.00163757	-0.00224746	0.00965005	-0.00493263	-0.00390134	-0.00053145	0.00759136	-0.00574907	-0.00382213
SNHG12	-0.00835606	0.00633191	0.00981308	-0.00890132	0.00174254	0.0165094	0.00440443	-0.0163288	-0.00350813	0.00939617	0.000424174	-0.0128177	-0.00490531
FCGR1B	-0.00483616	-0.00331883	-0.0148999	0.0173652	0.0172131	0.00748935	-0.00906043	-0.00647493	-0.0153064	-0.00153464	0.00440594	-0.000344368	0.000577048
MIER1	-0.0102828	0.00536936	0.009297	-6.61031e-06	-0.000443746	0.000186676	-0.00441212	0.00494245	-0.00999602	-0.0123318	-0.000988115	0.00417022	0.00280641
MAN1A2	-0.00987068	-0.00020507	0.0004443	0.000226625	-0.0020474	-0.00453485	-0.00891876	0.00244854	-0.00188555	-0.00436071	0.00102998	0.000964514	0.000349529
SZT2	-0.010469	-0.00207181	-0.00108756	-0.00671436	0.0045357	0.00173089	-0.006003	0.00219374	0.0141061	0.00550467	-0.00513194	-0.00224214	-0.00504971
NTRK1	-0.00665598	0.0260416	0.00206314	-0.0023034	0.00420954	-0.00513324	0.0086972	-0.01966	0.0226073	-0.0122705	-0.00973711	0.0284427	0.0311492
FLVCR1-AS1	-0.00441534	-0.00230364	-0.00864801	0.00345363	0.000244876	0.0170568	-0.0014229	-0.017403	0.00174746	-0.000781502	-0.003534	0.000154036	-0.00071342
YTHDF2	-0.0101218	0.0067174	0.00234036	0.00219161	-0.0037685	-0.00456124	0.00680394	0.000933061	-0.00787234	-0.00468017	-0.000444889	-0.00378914	0.00057243
C1orf228	-0.00844068	0.0065717	-0.00221223	-0.00878043	0.00544634	0.00652717	0.00560317	0.00718479	0.0119071	0.00404726	0.00367277	-0.00613443	-0.0151513
MDM4	-0.0117146	0.00630448	0.00648458	-0.00471049	0.000812123	1.36057e-05	-0.00774097	0.00639181	-0.00352559	-2.72256e-05	-0.00287539	-0.00540036	0.00196609
IPO9	-0.00983362	-0.00257768	-0.00664436	-0.00277271	-0.00217811	-0.000379421	-0.00183001	0.00255956	0.000161681	0.00365807	0.00207282	-0.00198042	-0.00195868
C1orf85	-0.00732214	-0.00310594	-0.0066552	0.00922311	0.00533212	-0.00297849	0.00981002	0.00134907	-0.000807958	-0.00479625	0.00940324	0.00304172	-0.005867
F5	-0.00843035	-0.0129964	-0.00341663	0.0196389	0.0267863	0.00919513	-0.000642057	-0.000846397	-0.00266613	-0.0190778	-0.000154899	0.0123102	-0.000372483
GPATCH3	-0.00783669	0.00225737	0.00623634	-0.00369007	0.00228775	-0.00533919	0.00646485	0.00144539	-0.00489767	0.00450813	0.00227403	-0.00494899	-0.000297065
GLT25D2	-0.00474732	-0.0170344	-0.00565322	-0.0141809	0.00234552	0.0278685	0.0184457	0.00704418	0.00171064	0.010235	-0.00806303	0.0253317	0.0204083
RCSD1	-0.010449	0.000783831	-0.0094333	0.00399078	0.00226934	-0.00802469	0.00383257	-0.008105	-0.00629471	-0.00587183	0.00385605	0.00992415	-0.00974488
MTOR	-0.0102394	-0.000303427	-0.0016028	-0.00465884	0.00260207	-0.00196248	-0.00360464	0.00296363	0.00616106	0.00829295	-0.000334571	-0.00238102	-0.00360348
LRIG2	-0.00893309	0.00185042	0.00193162	-0.00782171	0.00151219	0.00273155	-0.0121395	0.000720417	0.00323409	0.0072903	0.00467835	0.0021922	-0.00307143
FOXJ3	-0.0101084	0.00579708	0.00757291	-0.00417069	-0.000610173	-0.00493934	-0.00446658	0.000228959	-0.00332174	0.00196148	0.00525493	0.00158181	0.000899423
CD247	-0.00734284	-0.0173468	0.00908414	-0.0268967	0.015071	-0.0203955	0.00491478	-0.00512725	-0.00396072	-0.0200421	0.00720962	-0.00719822	0.0145387
HMGN2	-0.00940666	-0.00400963	0.000357328	0.00182316	-0.00367141	0.00411825	0.00240168	0.00608331	0.00505493	-0.00702342	0.00585931	-0.00160848	-0.00269003
GJC2	-0.00496273	-0.0047746	0.0162236	-0.0098447	-0.00083311	0.0132702	0.0142836	-0.0270717	-0.0159451	0.0174939	-0.0126259	-0.00216867	0.000750449
DENND4B	-0.0107338	-0.000341084	-0.00519257	0.000479487	0.00859196	-0.000181022	-0.00259605	-0.00016022	0.00902837	0.00109402	-0.00468313	-0.00235982	-0.00430987
KTI12	-0.00789148	0.00495708	-0.00014973	-0.000764598	-0.00356661	-0.00793169	0.00895237	-0.000211453	-0.00388971	-0.00450637	0.00226762	-0.00491193	-0.0019097
TSEN15	-0.00772368	-0.00247028	-0.003349	0.0026199	-0.00896051	-0.0075349	-0.00813423	0.00399355	-0.000756027	-0.00701271	0.00918237	0.00425074	-0.00178107
PRMT6	-0.0072415	-0.00921346	-0.0125418	0.00344947	-0.0129207	-0.00739303	0.00233057	-0.00602346	0.0030112	0.00288565	0.00850795	0.00423889	-0.00334436
C1orf174	-0.00848173	0.00252443	-0.00113246	-0.000613365	0.0023812	-0.00220313	0.00210276	0.00422444	-0.000214927	-0.0030101	0.00539436	0.00367077	-0.00514478
SMG5	-0.0102134	0.00597084	0.00358558	-0.00519933	0.00578991	0.00116307	0.00233063	0.00478868	0.00308512	0.00863317	0.0012876	-0.00578923	-0.00114111
RNU5E-1	-0.00665279	-0.00174659	0.0105783	0.00094169	-0.00818355	0.0276732	0.00425478	-0.0322407	-0.0166662	0.000244425	-0.0110324	0.00109682	0.000645701
RNU5F-1	-0.00703199	0.00414579	0.00509447	0.00555001	-0.0104073	0.0281201	0.000733368	-0.0156919	-0.00484502	0.00172289	-0.0158283	0.00114302	0.000523853
SNORD76	-0.00569658	0.00781729	0.00218002	-0.00657929	-0.00216435	0.0193246	-0.00354895	-0.00897263	0.000552954	-0.00154422	-0.00285381	-0.0193612	-0.00172454
SNORA73B	-0.00925807	0.0050122	0.00197963	-0.0156176	0.0152907	0.00616966	0.00302786	-0.00239093	0.018656	0.0104213	0.00658695	-0.0131265	-0.00625837
SNORD103A	-0.00289057	0.00846622	0.00528274	-0.0104608	0.0027551	0.0052672	0.00178956	0.00409996	-0.00479442	0.00588217	-0.00708592	-0.0102756	0.00347518
RNU5D-1	-0.00536788	-0.00108098	0.00221157	0.00224629	-0.00991298	0.0206343	-0.00258493	-0.0171983	0.00177668	-0.016121	-0.00870266	0.00190405	0.00162625
SNORD85	-0.00284505	0.0072098	0.00400722	-0.00940861	0.00566461	0.00838702	-0.00526859	-0.000209147	0.00676038	0.00207577	-0.00335163	-0.0160559	0.00920338
SNORA55	-0.0050183	-0.00436914	0.00439233	0.00849108	-0.00733615	-0.00783384	-0.0015824	0.00336499	0.000136727	0.0004004	-0.0198576	-0.00607486	-0.00797318
SNORD45B	-0.00529133	0.00793439	0.00416634	-9.96473e-05	-0.00655669	-0.000602038	-0.0113627	0.00957501	-0.000100075	-0.00454795	-0.00204831	-0.00697352	0.00327563
SNORA16B	-0.00427014	0.00448657	0.00193038	-0.00994825	0.00821345	-0.00149783	-0.00111944	0.00955384	0.00538761	-0.00731932	-0.00575007	0.00542772	-0.000113664
SNORD80	-0.00538337	0.00458761	0.00147488	-0.00336876	-0.00694171	0.0167246	0.00278568	-0.00963243	-0.00713007	-0.00097168	-0.00489705	-0.0161723	-0.00556256
RNU5E-4P	-0.0050694	-0.00439926	0.0107021	0.000695355	-0.0081899	0.017559	0.0137158	-0.025078	-0.0238571	0.00331595	-0.0175313	0.00357123	0.00444862
SNORA73A	-0.0100393	0.00740755	0.00160752	-0.0143823	0.0140303	0.0024974	0.0037601	-0.00333208	0.0154416	0.0042234	0.00672776	-0.0120116	-0.00471814
SNORD38A	-0.00413084	0.0043627	-0.00333355	-0.00263008	0.000676997	0.000926559	0.00309889	0.004509	0.00173696	-0.00204028	-0.00406334	-0.0120394	-0.00319804
SNORD103B	-0.00275628	0.00951977	0.00359623	-0.0110618	0.00421279	0.0117247	-0.00331903	0.00250667	0.00263639	0.00223136	-0.00286878	-0.0145289	0.010693
SNORD47	-0.00552288	0.00314303	0.00250075	-0.00431766	-0.00947752	0.0183581	-0.00314799	-0.0100873	-0.00798336	-0.00326273	-0.00354653	-0.0132005	-0.0032383
RNU5E-6P	-0.00486962	-0.00096712	0.00213566	0.0119813	-0.00865374	0.0194362	0.00264566	-0.0258133	-0.0104066	-0.00310777	-0.0113148	-0.0022241	0.00180858
AL353898.2	-0.00584428	0.0012355	0.00753688	-0.00725667	0.00136423	-0.00916182	0.0107322	0.0153412	-0.00969448	-0.0169344	-0.00549854	-0.00336659	-0.000101294
EFCAB2	-0.0077268	0.00714091	-0.0113585	-0.000783575	0.00238128	0.00783954	-0.00219114	0.00389129	0.00176644	-0.00426146	-0.00436346	-0.00711383	0.00246883
COX20	-0.00829459	0.00523309	-0.000604874	0.00293026	-0.00506545	-0.00656379	-0.005431	-0.000527872	-0.00300755	-0.0154389	0.00509781	0.00117332	0.00121528
CHML	-0.009367	-0.000512061	0.00300807	0.00560622	-0.00920167	0.00136133	-0.0121847	0.00992788	-0.00377046	-0.00659954	-0.00754087	-0.00271185	0.00180434
C1orf148	-0.00301188	-0.00634739	0.0043867	-0.00454194	0.00260905	0.00425399	0.00278458	-0.0233799	0.00492874	0.00680688	0.00851686	0.000841166	-0.00803158
TATDN3	-0.00746037	-0.00141862	-0.000544649	0.00365756	-0.00248407	-0.00246649	-0.010185	0.00233381	-0.00122929	-0.00119651	0.00662502	0.00376691	-0.00258346
C1orf132	-0.008254	-0.00433049	0.00573189	0.00390148	0.00453618	-0.000314628	-0.00729388	0.00295025	0.0151324	-0.0107572	-0.0065755	0.00146511	-0.0141127
CR1	-0.00982328	-0.000961378	-0.00627731	0.0199467	0.0195693	0.0111152	-0.00398142	6.34311e-05	0.00791445	-0.0196906	-0.00280999	0.0115218	0.0134364
GPR52	-0.00626221	-0.0103982	-0.0135669	-0.00442115	0.00510158	0.00251103	-0.00134216	0.00599424	-0.00839573	-0.000920619	-0.0159701	0.00237801	0.00449219
RP11-296O14.3	-0.00590631	-0.00717478	-0.00948219	-0.00965245	0.00703035	0.00797574	-0.000433452	0.000123436	0.00188144	-0.00323588	-0.00161495	0.00704935	-0.00454532
FCGR3A	-0.00732782	-0.0310875	-0.0198732	0.0188576	0.0220987	-0.0188548	-0.00761986	-0.0115724	-0.00898337	-0.0161262	-0.00226727	0.0120053	0.000622931
RP11-243J18.3	-0.00600468	0.000494265	-0.00415415	-0.0144861	0.00190342	0.00217594	-0.002439	-0.000137893	0.0134151	0.00616577	0.00154111	-0.0114854	0.00226913
C1orf138	-0.0057322	-0.0185872	0.00218404	0.0171456	0.00110006	-0.00239986	0.000244485	-0.0196848	0.0125966	0.00141729	-0.0126811	0.0169554	-0.0157555
HIST2H2BF	-0.00951956	0.000250512	-0.0028586	-4.49166e-05	-0.00410507	0.00846396	0.0140299	-0.000188007	0.0081207	0.00363393	0.00641536	0.00095267	0.00798771
HIST2H3PS2	-0.00289701	-0.0185979	0.0070567	-0.00122493	-0.00207149	0.0190505	0.0144537	-0.000919881	0.00152504	0.0078465	0.00637224	-0.00802117	0.0203198
NBPF16	-0.00321933	-0.00518792	-0.00412252	-0.00399547	0.0151228	0.000385681	-0.005278	-0.000278593	0.00192587	0.0085299	-0.00196413	-0.00588932	0.00683026
NBPF20	-0.00601074	-0.00506231	-0.00271364	-0.00282552	0.00851386	0.000126012	-0.00496865	-0.00142979	-0.000990037	0.00465517	-0.00540369	-0.0160684	-0.0016215
NBPF24	-0.00344724	-0.00103059	-0.00362951	-0.00951699	0.00598287	9.84028e-05	-0.000892641	0.00777899	0.00585556	0.00299271	-0.00466487	-0.00250727	-0.00149973
ATP1A1OS	-0.00375074	-0.00936158	-0.0222505	-0.00678645	-0.0022769	0.0106738	0.00495725	-0.0160213	0.000271684	-0.00318075	0.0053537	0.0108209	0.000514277
SAMD13	-0.00487945	0.007307	-0.00573651	-9.24449e-05	-0.0199281	0.0119454	-0.00528976	0.000646963	-0.00726343	-0.00427918	0.00154228	-0.000388452	-0.00179623
EFCAB7	-0.0062659	-0.000242278	-0.00399634	-0.010214	-0.00887726	0.00486591	-0.0147632	-0.00423818	0.00194783	-0.00412034	0.00367122	0.00185522	0.00330701
INPP5B	-0.00960309	0.00217835	0.00164368	-0.00485526	-0.00284625	-0.00102185	-0.00622855	0.00331827	0.00790715	0.00282418	0.00208314	0.0065471	-0.00175321
PHACTR4	-0.00958935	0.00243799	0.00529447	-0.0029198	-0.000787325	-0.00605754	-0.00296719	-0.00235056	0.000729604	0.0074054	-0.000467025	0.00202169	-0.000687584
ZDHHC18	-0.00916378	0.0011069	0.0113971	-0.00206336	0.0104273	0.00522483	0.00653809	0.00057452	-0.00126531	-0.00345832	-0.0073714	0.00597745	-0.00618965
TMEM57	-0.00935031	0.00283301	0.0143334	-0.00602071	-0.00547296	-0.00143823	-0.000312009	0.00526004	-0.00176458	0.00438298	0.00198307	0.00252711	0.00622783
TCEA3	-0.00375153	-0.0163154	-0.000586054	-0.0202573	0.012676	-0.0135533	-0.00303773	-0.0112975	0.00257884	-0.0143877	0.0045685	-0.0192133	0.012941
C1orf134	-0.00470735	0.00405844	0.00870758	-0.00714279	-0.00188752	0.00346616	0.00920575	-0.00239971	-0.0165567	0.0074056	-0.00024528	0.00171859	-0.00066926
ZBTB48	-0.00843566	0.000238962	-0.00467797	-0.00128873	0.00595526	0.00420999	-0.00417782	-0.0013591	0.0069391	0.00316139	0.00283347	-0.00190497	-0.00960949
SNORD45C	-0.00483905	0.0108881	0.00381302	0.00090859	-0.00545688	0.00859846	-0.0107629	0.000980699	0.00535981	-0.00582601	0.00371143	-0.0134496	0.000783609
RNU1-1	-0.00686509	0.0047492	0.0106287	-0.00421866	-0.00157352	0.0250322	0.0116514	-0.0311085	-0.0132012	-0.00215929	-0.0134436	0.00781073	0.00132184
SNORD21	-0.0053762	0.011492	0.00194425	-0.000508547	-0.00313482	0.007524	-0.00424237	0.00363546	-0.00861658	-0.0133919	-0.0102772	-0.009887	0.00146244
RNU1-5	-0.0065554	-0.00537472	0.007268	0.00372715	-0.00389434	0.0189354	0.00730464	-0.0215294	-0.00601853	-0.00492338	-0.00782434	-0.00108294	0.00338763
RNU6-48	-0.00347351	-0.000808102	0.00477006	-0.00835651	0.000785077	-0.00753472	0.0117237	0.00188337	-0.00488301	-0.000617755	-0.00426414	-0.00453833	0.00286827
RNU1-2	-0.00575548	0.00390846	0.0147794	-0.00208184	-0.00160641	0.0266895	0.0104278	-0.0324307	-0.0148774	-0.000162818	-0.00949894	0.00164749	0.00186703
SNORA16A	-0.00523795	0.00387049	0.00847674	-0.00981323	0.000374962	0.016888	0.00789803	-0.0180479	-0.00391095	0.0113042	0.00156972	-0.0131602	-0.00516806
SNORA14B	-0.00499636	0.0079818	0.000502341	-0.00315265	-0.0010331	0.00548753	0.00660415	-0.00483379	-0.00589056	-0.00187576	-0.00966402	-0.0119871	-0.00447548
SNORD45A	-0.00552302	0.00886148	0.00641389	-0.000618276	-0.00743091	0.002953	-0.0131557	0.00795009	0.0014198	-0.00322817	0.00170819	-0.0108869	0.0027783
SNORA61	-0.00536144	0.00302157	0.00708431	-0.0103788	0.00363331	0.0165259	-0.000823068	-0.0157978	-0.00305762	0.00677384	0.00192602	-0.0136756	-0.00333265
SNORD38B	-0.00308541	-0.00116	0.00178909	-0.0017323	0.000393506	0.000684418	0.00112185	-0.00759233	0.00155201	0.000146169	0.00307288	-0.00828412	-0.00365662
MIR555	-0.00441304	-0.000680107	-0.00311724	-0.0074802	0.00364753	0.00178572	-0.00345909	0.00267171	-0.00119694	0.00924588	0.000375227	-0.00211067	-0.000827104
MIR186	-0.00350641	-0.00662126	0.00439685	-0.00232214	-0.0163108	-0.0179316	0.00545455	-0.00496302	-0.0254003	-0.020725	-0.0151215	0.0231071	0.00688137
MIR553	-0.00302196	0.00213938	0.00236749	-0.00609887	-0.00395154	-0.00803141	-0.00531172	0.0148536	-0.000997548	-0.0119102	0.00110999	0.00290296	0.00270635
RNU11	-0.00758465	0.00263194	0.0037804	0.00468723	-0.00603565	0.0227085	0.0016633	-0.0206315	-0.00376598	0.00131945	-0.0148943	-0.00332131	0.000234393
AKR7L	-0.00441785	0.000701794	0.00991597	-0.0151148	0.00173156	-0.000723276	0.00462717	0.00730823	-0.0082441	0.0221329	-0.00289292	-0.00618764	0.000758987
MIR761	-0.00313889	-0.000749263	-0.00879623	-0.00093966	0.000628096	0.00767148	-0.00709623	0.0028373	0.00722362	-0.000794111	-0.00598969	-0.00535304	-0.000210645
AL161915.1	-0.00510234	-0.0030847	-0.0206777	-0.00326533	0.000464729	0.0044521	0.00535255	-0.00708636	-0.0130477	-0.0106292	-0.00348888	0.00726482	-0.0101646
KIAA1383	-0.00567078	-0.011584	-0.00228346	-0.00903078	-0.012478	-0.00806053	-0.0145825	0.000587446	-0.00723745	-0.00815713	0.00824038	-0.00757384	-0.0263565
SPHAR	-0.00675698	0.00475761	-0.00269299	0.00537824	-0.00967227	-0.00305054	-0.00494154	-0.00127948	-0.0112143	-0.0042256	-0.00073172	0.00270081	-0.00116459
AURKAPS1	-0.00664115	0.00138966	0.00320842	-0.0036374	-0.000181708	-0.00275619	-0.00468104	0.0095992	0.00257837	-0.010674	-0.00714158	-0.00141182	-0.00162984
DENND1B	-0.00941533	0.00653621	0.00690229	-0.00491363	-0.00237794	0.000936772	-0.0131752	0.0054338	-0.0025904	0.00378816	-0.00555924	0.0023795	0.00450444
C1orf220	-0.00439685	-0.0077461	-0.0105715	-0.011979	0.00300856	0.0094873	-0.00621903	-0.0107918	0.00947007	-0.0168184	0.00229365	0.0077804	-0.00240793
AL021068.1	-0.00513543	-0.000269032	0.00793037	0.0117149	-0.0136845	0.0153879	-0.00677403	-0.0187778	0.000322671	0.00248831	-0.00631822	-0.0030638	-0.0259956
SFT2D2	-0.00938292	0.00671523	0.000759525	0.00146039	0.00294605	-0.00749897	0.00045086	0.00761235	-0.00310866	0.000916686	-0.00165987	-0.00747478	0.00497705
RP11-312J18.5	-0.00490492	0.00427166	-0.00123448	0.00886029	-0.00695198	-0.00212268	5.78707e-05	0.00188823	-0.000147206	0.00145579	0.00516056	-4.74988e-05	0.00128649
CCDC19	-0.00569999	0.0066814	0.0212191	-0.00175628	0.0052464	0.00256605	-0.00482041	-0.00102032	0.0180116	0.00443409	-0.00523391	0.00766682	-0.00129354
MLLT11	-0.00699384	0.0132381	0.0060066	-0.0020763	-0.00568964	0.000630347	0.00292315	-0.0224385	-0.00390763	-0.0059952	-0.00266817	-0.00175203	0.00235357
NOTCH2NL	-0.0101979	0.000456235	-1.00864e-05	-0.00327654	0.0113893	0.00413552	-0.01312	-0.00195032	-0.000603612	0.00959962	-0.00630763	-0.000739735	0.000582179
NRAS	-0.0102854	0.00618594	0.00603823	0.00843291	-0.00958076	-0.0110282	-0.00105417	0.00346761	-0.0067463	-0.0101258	2.81002e-05	0.000249227	0.00295493
GSTM2	-0.00789716	0.0109984	0.00286157	-0.0159948	0.00244016	-0.00256343	-0.00274403	0.00463404	0.0086688	0.000898777	-0.00850397	-0.00608099	-0.000992041
RBMXL1	-0.00891138	0.00422718	0.0051014	-0.000180825	-0.00497863	-0.00756325	-0.00349953	0.00270584	-0.00492032	-0.00384525	0.00708927	0.00219208	-0.00024847
LEPROT	-0.00978154	-0.00118045	0.00435633	0.00513969	-0.00563058	-0.00192767	-0.00724449	0.00837464	-0.00585969	-0.00802821	0.000529584	0.00106885	-0.01019
RP5-849H19.2	-0.00318622	0.00655913	-0.00501313	-0.00943628	-0.00595269	-0.0116678	0.0061316	0.0119167	-0.000653079	0.00814195	-0.0106723	-0.00147459	0.00312442
MYCBP	-0.00762091	-0.00687007	-0.0111029	0.0110422	-0.00794185	0.00305618	-0.00314697	0.00066344	-0.00593265	-0.00146499	0.00498419	0.00113203	0.00278584
SH3D21	-0.00739439	0.0153286	0.00793846	-0.00633488	-0.0033496	0.00469118	0.00601767	-0.00972027	0.0131656	0.00709785	-0.0149056	0.0066541	0.00535705
RP11-480I12.5	-0.00508767	0.0125405	-0.00997809	-0.00815805	0.00289534	0.0131801	0.0193378	0.00889378	-0.00970445	0.00731052	0.00452986	0.0122309	-0.0113002
RP11-261C10.3	-0.00658126	0.00160588	0.0050545	-0.00385143	0.00453235	0.00791111	-0.00551033	0.00248151	0.00937437	0.00743861	-0.00578083	-0.00375572	-0.0056032
RP11-40H20.1	-0.00265832	-0.00300653	-0.00685305	0.00351738	-0.00557647	0.00597142	0.00604626	-0.000610379	0.00653625	0.00546953	0.00798607	-0.0104762	-3.12717e-05
AL645728.1	-0.00513974	0.00501614	0.00679397	0.00247981	-0.00240765	0.00851103	0.0185596	-0.0187789	-0.0145049	-0.003769	-0.0066107	-0.00648164	-0.00599325
RSC1A1	-0.00876713	-0.00490878	0.00821496	-0.000124021	-0.00560477	-0.0020826	-0.00722437	0.00393168	0.00229871	0.00926424	0.00794828	-0.00162347	0.0092795
TMEM167B	-0.0096705	0.008742	0.0104285	0.00725501	0.000847003	-0.00253236	-0.00506348	0.00390673	-0.00765575	-0.0101221	0.0066585	0.000132878	0.00203236
FAM72D	-0.00461668	-0.0150176	-0.00645267	0.0125482	-0.0121402	0.0172884	0.00145101	0.00465527	-0.0112579	0.0146096	0.0122345	0.000395866	0.00573844
TNFRSF25	-0.00748726	-0.00157846	-0.00209576	-0.0214789	0.011574	-0.0163046	0.00640637	-0.00918955	0.00887749	-0.0136378	-0.000203034	-0.00720933	0.0115849
SLC35E2	-0.00718054	0.00648613	-0.00508595	-0.00872937	0.00216055	0.00174051	-0.00131404	0.000101705	0.00530587	0.00224395	0.00274909	0.000264307	-0.00477232
AL645728.2	-0.00881235	0.00108592	0.00653729	0.000171531	0.00215224	-0.00478609	0.00436831	0.00105192	-0.00275102	-0.0014	0.00264534	0.000602099	-0.00493816
ZC3H11B	-0.00470146	0.00403946	0.00559647	-0.00328876	0.00286771	0.00145691	-0.00428083	-0.000677627	0.00163539	0.00798248	0.00312565	-0.00574236	0.00270821
RP11-7G12.2	-0.00569433	0.0035626	-0.000528562	-0.00280283	0.00242675	-0.00418057	0.00795971	-0.000458429	-0.000907498	0.00970969	0.00436397	-0.00492316	0.00266502
RP11-122G18.7	-0.0037842	-0.0114657	-0.0117354	-0.00374828	0.00083987	-0.00170025	-0.00114162	-0.000588064	-0.00122797	0.00498525	-0.00696292	0.00163309	-0.0025882
TSTD1	-0.00693129	0.00482303	-0.00448884	-0.0067348	-0.00186064	-0.00106744	0.0103763	0.000442613	0.00908346	-0.00852474	0.0037951	0.00202696	-0.00258145
CYB5RL	-0.0071105	-0.00324496	-0.0129868	-0.00558588	-0.00457289	0.0093222	-0.000810646	0.00793758	0.00568114	-1.89056e-05	-0.00418488	-0.00587771	-0.00315708
AL353354.1	-0.00475169	0.00134936	-0.0030757	0.00895219	-0.00534819	-0.00940912	0.0113736	0.00143124	-0.0114089	0.00387618	0.00987365	0.00342962	-0.00162425
CROCCP2	-0.00960259	-0.00752061	-0.0042489	-0.00784366	0.000292841	0.00264733	0.00100808	0.00609219	0.0112624	0.00191889	-0.000734201	0.00572277	0.000770726
TTC34	-0.00547734	-0.00753186	-0.00706454	-0.0112254	0.00747502	-0.000876041	0.00393744	-0.00831479	0.0118903	-0.012353	0.00951078	0.0110259	-0.0101213
ATAD3C	-0.00350711	0.00303245	-0.00819636	0.000657321	-0.00367681	-0.00128464	0.0104005	-0.00527401	0.00257571	-0.0151642	-0.00109679	-0.00233428	0.0107507
AL713999.1	-0.0021682	-0.00585904	0.00544572	-0.000426669	0.00348306	0.00425907	-0.0076997	-0.00436643	0.00595175	-0.0079742	-0.00326803	0.0183638	-0.00973229
MORF4L1P1	-0.00711844	0.00382772	0.00327121	0.00560954	-0.00401959	-0.00209232	0.000746704	-0.000934904	-0.00674538	-0.00330005	0.00436984	-0.00331143	0.0023159
LINC00339	-0.00696351	0.000325326	-0.00625535	0.000448957	-0.00642327	0.00338425	0.000688916	-0.0154491	-0.00336571	-0.00214498	0.00286547	0.000725818	-0.00580315
RP11-181C21.4	-0.00529727	-0.00750986	-0.000641785	0.00414432	-0.0104051	-0.000591946	-0.00706153	-0.0034639	-0.00387375	-0.0021051	0.0067231	-0.00154314	0.00430232
NBPF1	-0.00765178	-0.00490714	-0.010302	-0.00501779	0.00381678	0.00568289	-0.00180423	-0.00128933	0.00119118	-0.00694606	-0.00634595	0.00275751	-0.00599318
RP11-565J7.3	-0.00364945	0.00243533	0.00393877	0.00653707	-0.00749933	-0.00106927	0.00470904	-0.00247791	-0.0065576	0.00176808	0.00882683	-0.00532561	0.00147955
MTMR9LP	-0.00393594	-0.00362403	-0.004686	0.00069094	0.00163868	-0.00645886	0.00125286	-0.0252749	0.0180742	0.0125515	-0.000431288	-0.00730726	-0.00353561
MIR1182	-0.00420759	-0.00742206	-0.009177	0.0125999	-0.00519717	-0.00107921	0.00855119	-0.00304971	0.000818232	0.0238315	0.00583979	0.0101965	-0.000443904
SNORD99	-0.00347624	0.00249341	0.0111421	-0.0079447	-0.00161576	0.0225214	0.0129339	-0.0241729	-0.00858591	0.0077639	-0.00425297	-0.0106955	-0.00528019
MIR1278	-0.00253885	0.000620904	0.00567467	0.00370289	-0.00753079	-0.00305798	0.00535012	-0.00170958	-0.0168987	-0.0124701	-0.00807425	-0.00682924	0.00194108
MIR1256	-0.00303184	-0.00312108	-0.00687281	-0.00445606	0.01297	0.00481796	-0.00863726	0.010267	-0.0116571	0.011614	-0.00230617	0.0103179	-0.00631323
CCNL2	-0.0103155	0.00388919	0.00776872	-0.00653669	0.00483526	-0.00209609	-0.0018005	0.00579899	0.00344023	0.00199768	-0.00387833	-0.00690067	-0.000804022
BTBD19	-0.00818167	-0.00337542	0.00502645	0.0146482	-0.00491562	-0.000134646	0.00382168	-0.0109749	0.00318595	0.00214097	-0.0301622	0.00460906	-0.0171075
MIR1537	-0.0035616	0.00595805	0.00112257	-0.00183921	0.00983938	0.010496	-0.0106738	0.00907352	0.00196224	-0.00852591	0.00181769	0.00770256	0.000984022
RP11-66D17.5	-0.00392269	-0.0122466	0.00817178	-0.00597522	0.00594169	-0.00838586	0.0108555	-0.00373583	-0.0219075	0.0169613	-0.0120271	0.00394542	-0.00450773
SEC22B	-0.00890785	-0.00179148	0.000970602	0.00106277	-0.00269397	0.00351348	-0.00525957	-0.00394672	-0.00486279	-0.00172846	0.00547924	0.000897765	-0.000477676
RPS10P7	-0.00621515	7.63771e-05	-0.00974928	-0.0049381	0.00183914	0.00739796	-0.00127868	0.00550649	0.00465838	-0.00773894	-0.000690186	-0.00179396	0.0006391
AL020996.1	-0.00449983	-0.00225793	0.00762541	-0.0101537	0.00459094	0.00174057	0.0131243	-0.00641675	-0.00590968	0.00785959	0.00953032	0.00364412	-0.00530006
RABGAP1L-IT1	-0.00452559	-0.00626698	-0.00811277	-0.00308093	0.00247156	-0.00635795	-0.00349827	0.0130772	-0.00698586	-0.00699068	-0.0182796	0.00404493	0.00656911
RP11-216N14.7	-0.00681689	0.00568715	0.00886414	-0.00814194	0.00965688	-0.000143338	6.87695e-05	0.00708535	0.00316286	0.011495	-0.0100484	0.00121892	0.00251376
RP11-289I10.2	-0.00508143	-0.000950328	0.000431964	0.00286934	0.00823213	-0.0132942	0.0068118	-0.00479828	0.00183663	0.00712143	0.00640079	0.010076	0.015153
RP4-717I23.3	-0.00882004	0.00487881	-0.00168022	-0.0123285	0.00457396	0.00648104	-0.0109806	0.00275517	0.00667288	-0.00741778	-0.00757507	-0.00424222	0.0014677
RP11-403I13.4	-0.00606902	0.00829288	-0.0070905	-0.00592562	0.0110101	0.00150111	0.00360331	-0.0100337	0.00169261	-0.00194733	0.0016753	0.00779373	0.00708246
BX284650.1	-0.00532778	0.00798897	-0.00307574	-0.0116203	0.00926471	0.00485669	0.00467168	-0.00520081	0.00760297	-0.00329181	-0.00171433	0.00394426	0.00979327
GLTPD1	-0.00692787	-0.000636768	-0.00561837	-0.00177612	0.00412146	-0.00304904	0.00880778	-0.00853073	-0.00257829	0.00395602	0.0122277	0.00784733	-0.00293845
RP4-622L5.7	-0.00580981	-0.00689057	-0.00229616	-0.00564569	0.00221681	0.0022234	-0.00187205	-0.00380065	0.0163773	0.00223996	-0.00670473	0.0131439	-0.00965131
RP5-1033H22.2	-0.00462484	0.0133539	-0.000812319	-0.0130309	0.00370375	0.000331971	0.00826505	0.00781118	-0.0178086	0.0190395	-0.0150316	0.0113192	0.00659039
WARS2-IT1	-0.00445781	-0.00925216	-0.0091308	-0.00651435	6.2701e-05	-0.014883	0.00320732	0.0131209	-0.0120365	0.00927794	-0.00524722	0.011332	0.0058448
RP4-633I8.2	-0.00478482	-5.82212e-05	-0.0103474	-0.015229	-0.000992609	0.0095545	-0.00433926	-0.00993837	-0.000906128	0.00837984	-0.00567996	0.0137018	-0.000478242
RP11-134G8.7	-0.00377918	0.00161496	-0.00958026	-0.00481197	0.00222011	0.0102105	-0.00268519	0.00689045	0.00840321	-0.0047524	-0.00130354	-0.00725514	0.00278511
RP11-305E17.6	-0.00358667	0.00208856	-0.00643548	-0.00455404	-6.57036e-05	0.0168391	-0.00922565	-0.00668392	0.0081538	-0.00885472	-0.00473072	-0.0100088	-0.00210298
RP11-225L12.2	-0.0044243	-0.00108001	0.000114597	-0.00613154	-0.00229429	0.00771938	0.0064856	-0.00717669	-0.00961024	-0.00163666	-0.00193499	0.00966453	-0.00709481
GCSHP5	-0.00406463	-0.000488145	-0.0102408	0.00823174	-0.0211645	-0.00199821	0.00620744	0.00468195	0.00168894	-0.00367787	0.00169418	-0.00340848	-0.00277614
RP4-758J18.2	-0.00676162	-0.00103978	-0.00766236	-0.00264621	0.00526352	0.000450012	0.00231475	-0.00940981	-0.000111569	0.00667011	0.0125793	0.00451833	-0.00249971
SRGAP2-IT1	-0.00539483	-0.00823611	-0.00900835	0.00986844	0.00762875	-0.00634068	-0.0130674	0.0231529	-0.00663228	0.0111413	-0.00189527	0.00527432	-0.0092323
RP5-1086K13.1	-0.0058835	-0.00280845	-0.0213395	-0.00408184	0.00553887	0.0116081	0.00127688	0.00353477	-0.000652541	-0.00592997	-0.0101669	0.00344776	-0.00416244
RP11-206L10.1	-0.00430882	-0.00816578	0.000783577	-0.00480565	0.000106119	0.00428832	-0.00253339	0.0027337	0.0200276	0.00827549	-0.00638537	-0.00603113	-0.00717449
RP5-1160K1.3	-0.00528183	-0.0132269	0.00881334	-0.00076665	-0.00534077	-0.0062007	0.00668222	-0.00869648	-0.0279679	0.00843139	-0.00770414	0.0171142	-0.00808563
RP11-40H20.2	-0.00378866	0.00554704	-0.00508201	-0.00316476	-0.00234048	-0.00458022	0.00830677	-0.00278364	0.00106807	0.00347013	0.00948775	-0.00431858	0.000850489
HSPA7	-0.00712799	-6.68175e-05	-0.00794494	0.00754079	0.0333551	0.00161097	-0.0299685	-0.0137902	0.0105598	0.00944077	-0.0227344	-0.0207878	0.0351955
NBPF8	-0.00794797	-0.000804585	-0.00390968	-0.00498576	0.00849996	-0.000890402	-0.0115897	-0.00134701	0.00103527	-0.00205757	-0.00494644	-0.0176487	-0.000628892
RP11-439E19.1	-0.00606361	0.00964615	0.00464985	-0.0109037	0.00306653	-0.00866719	0.00125964	0.00139594	0.00506778	-0.0110056	-0.000490672	-0.00051817	0.000152953
RP11-231P20.3	-0.00401465	0.00787904	0.00295338	0.000222463	-0.00296972	2.30404e-06	0.00790221	0.0130184	0.00183395	-0.0169127	-0.0147856	0.00312144	0.00790704
RPS15AP10	-0.00543037	0.00219229	0.00582298	-0.0135836	0.00595312	-0.00415927	0.00422963	0.00897848	-0.0190995	0.00784192	-0.00446029	0.00834377	0.00408203
RP1-39G22.5	-0.00268511	0.000788363	0.00340973	-0.0060552	-0.00626895	-0.0111359	0.00418533	0.00793015	-0.0120203	-0.00440074	-0.000228976	0.000373864	-0.0047752
MTND2P28	-0.00891593	-0.00938153	0.00896761	-0.00047054	-0.00542949	8.90631e-05	-0.0157818	-0.00315346	0.0344375	-0.0114934	0.000513056	-0.0195743	-0.00921099
RP4-811H24.6	-0.00829405	0.00119953	0.0143807	-0.0108752	0.00364978	-0.00132809	0.013092	0.00448983	-0.00862117	0.0013091	-0.00299962	0.00235605	-0.00254134
RUSC1-AS1	-0.00539643	-0.0033194	-0.012744	-0.0122972	0.00598379	0.0117458	0.00153338	-0.0106421	-0.00427713	-2.87525e-05	-0.00518598	0.00552791	-0.0117021
LINC00115	-0.00607637	0.00149832	0.00496507	-0.00213932	0.00845445	0.00313185	-0.00101749	-0.00293139	0.0039893	0.000389269	0.000413118	-0.00222201	-0.00404691
RP3-476K8.3	-0.00423005	-0.013593	-0.0135358	-0.00926138	0.0065811	0.00983411	-0.00312631	-0.00187354	0.00536191	-0.0080716	-0.00475887	0.0162946	-0.0129833
RP3-395M20.7	-0.00448579	-0.00363756	0.0101111	-0.00939195	0.0114044	-0.00232472	0.00365545	-0.0109231	-0.00110056	0.00517927	-0.00642491	0.00987169	-0.00607409
AL356356.1	-0.00548038	0.000223849	-0.00597241	0.0116292	0.0126734	-0.00394069	-0.00275607	-0.00603002	0.0165859	-0.00499078	-0.0132395	0.00468905	-0.0141243
CCT8P1	-0.00517488	-0.000893764	-0.00548623	0.00243391	0.00317271	0.00444029	-0.0112671	0.00970521	-0.00330533	-0.0012595	-0.00951878	-0.00201276	-0.00069713
RP4-798A10.2	-0.00702255	0.0011574	0.00713331	-0.00966826	0.0102676	-0.00551749	0.00213216	-0.000144474	-0.00925933	-0.000755582	0.00042484	0.00945626	0.000349312
FAM91A2	-0.00483851	-0.00853685	-0.0126859	-0.0120329	0.00770124	-0.0116207	0.0117899	-0.00993845	0.00813409	0.00456577	-0.00296833	0.0159115	0.0145083
RP4-706A16.3	-0.00669797	0.00546896	0.00201821	0.00256139	-0.00571123	-0.00373344	0.00582308	-0.000518494	-0.00380567	-0.00388603	0.0104908	-0.00118267	0.00160624
LYST-IT1	-0.00750393	0.00672123	0.00559683	0.00313356	0.00301396	-0.00379439	-0.0104893	0.0164777	-0.00188103	-0.0152081	0.00649348	0.00833236	-0.00290121
RP5-1056L3.3	-0.00550327	0.00256355	-0.00376607	-0.00252031	0.00787818	0.00262241	-0.0039508	0.00850522	0.0036325	-0.011353	-0.0106318	-0.00418249	0.00264147
TPI1P1	-0.00670572	0.00527897	-0.00519063	0.00921601	0.00186646	-0.0028562	0.00902384	-0.00083086	-0.00115473	0.00267379	0.00979189	-0.00324755	-0.000272714
RP11-31F15.1	-0.00497879	-0.0125299	-0.000316946	-0.0128974	0.0101091	-0.00310625	-0.0139071	-0.0084988	0.0019144	0.00593086	0.00375029	-0.0301584	-0.00744516
RP11-182B22.2	-0.00457632	-0.00328328	-0.00581348	-0.0172665	0.00444627	-0.00539789	-0.00654856	0.00411922	0.00665572	0.000857267	0.00164586	0.00409148	0.000187806
RP11-142L4.3	-0.0038852	-0.00124622	-0.00837871	0.00232401	-0.0120718	-0.00610752	-0.00157167	0.00450571	-0.00929489	0.0066435	0.00516209	-0.00110827	0.00353394
DISC1-IT1	-0.00414642	-0.00274658	-0.0275377	-0.00449172	0.0103022	0.00621261	-0.00250758	0.00222718	-0.019252	0.00838605	-0.0154804	0.00791801	0.00356308
RP11-356N1.2	-0.00445422	-0.00596639	-0.0120211	0.00680083	0.0045628	0.00208678	-0.00652018	-0.00324006	0.00642901	-0.00354477	-0.00631856	0.0153705	0.00292916
RP11-182I10.3	-0.00469382	-0.0061939	-0.0112477	0.00104318	0.00180393	0.00770177	-0.00419096	-0.015993	0.00252028	0.00278991	-0.0037875	0.0136612	-0.00754082
RP5-1068B5.3	-0.00341423	-0.00404483	0.00233076	-0.0148331	0.00321385	-0.00293598	0.00433282	0.00561502	-0.0150806	0.0125145	0.000834138	0.00304653	0.00234011
WASH7P	-0.00541948	0.000644459	-9.9878e-05	-0.00421529	0.00451508	-0.00421636	0.0054668	0.00828834	0.0093297	-0.00344005	0.00470654	0.00437538	0.00158246
RP5-837I24.1	-0.00428763	0.00444514	0.0153074	-0.00269421	0.0092645	-0.00253284	0.00476109	0.000816798	0.00401284	0.00882398	0.00433105	-0.00342051	0.00330859
ELL2P1	-0.00404263	-0.0104261	0.016844	0.0152341	0.00456161	0.00234479	-0.00427052	-0.0123096	0.00115981	0.011998	0.00396913	-0.0052628	0.00235905
TP73-AS1	-0.00815348	-0.00161788	-0.00807949	-0.00135047	-0.00234917	-0.00447726	0.00576496	-0.00211996	0.0055704	-0.00197844	-0.00612607	0.00126654	-0.00384007
SLC2A1-AS1	-0.00473029	-0.0151412	0.0199451	-0.00925259	-0.0134228	0.0232453	0.00708014	-0.00195862	0.0161607	-0.00212875	0.0140431	0.00274939	0.0227633
RP11-488L18.4	-0.00924636	0.00379225	-0.000424042	-0.00430851	0.00133091	0.00593551	-0.0173076	0.00164194	0.00405967	-0.00909159	-0.00892751	-0.00619534	0.000714264
RP11-536C5.7	-0.00508563	-0.00318825	0.014799	-0.0145218	0.00135807	-0.00155316	0.0044704	-0.00656105	0.000621354	0.0127177	-0.000696592	0.00931126	-0.00061117
RP11-439E19.3	-0.0060871	0.0150051	-0.0140283	-0.0175012	-0.00198442	0.00863874	0.00634537	0.00814458	-0.0020143	-9.6039e-05	-0.0138036	0.00134259	-0.000328135
SEC63P1	-0.00443238	0.00144411	0.00436156	-0.000754037	-0.00250728	-0.00296257	-0.00456822	0.00925068	-0.0103263	0.00389166	0.0059586	0.00329454	0.00462926
RP11-452F19.3	-0.00514037	-0.000288444	0.000460641	0.00213316	-0.00471916	-0.00617869	-0.00363552	-0.00410661	-0.00654797	-0.00251513	0.0022934	-0.00417081	-0.00284924
ST13P19	-0.0029494	0.00222946	-0.00298997	-0.00102955	-0.00263515	-0.00721981	0.0118077	-0.00430095	-0.0054134	-0.00755931	0.00752059	0.00232753	0.00514657
RP3-467K16.4	-0.00457177	-0.00937665	0.0156743	0.00520083	0.010293	0.00922459	0.00971599	-0.0236626	-0.000464348	-0.0112546	-0.0062555	-0.00581536	-0.00955914
RP1-317E23.3	-0.00324753	-0.00290688	0.00385919	-0.0091192	0.00388966	0.00172399	0.00905366	-0.00757167	-0.00949555	0.00616475	0.0060399	0.00778007	-0.0122396
PTPN2P1	-0.00298916	-0.00157905	-0.00793351	0.0070716	-0.00136002	-0.000158695	-0.00345483	-0.00525774	-0.00666444	0.00408046	0.00499617	-0.0060453	0.00305489
AL390877.1	-0.00365884	0.00444765	0.00276158	-0.000779642	0.00112721	-0.00309501	0.00479113	-0.00119042	-0.000818945	-0.00780109	0.00886504	-0.00214107	0.00554326
RP11-206L10.2	-0.00506828	0.00173994	0.000711517	-0.0034838	0.0016588	0.0106888	0.00313434	-0.00849864	0.0113559	0.00162083	-0.00173937	-0.00512845	-0.00211232
ITPKB-IT1	-0.00516425	-0.00689086	0.00108518	-0.0128978	0.0142429	-0.00224065	0.00238511	-0.0131312	-0.00943898	0.00552942	-0.000785384	0.00559008	0.00355544
RP5-864K19.4	-0.00427413	-0.000401431	-0.00178656	-0.0039657	0.00651015	0.00558909	-0.000884626	-0.00530539	-0.00232499	0.00688503	0.000867239	-0.00378369	-0.00570034
RP3-342P20.2	-0.00536606	0.00966756	0.00640165	0.00859224	0.00889976	0.0179061	0.012202	-0.00617738	-0.00388824	0.00502531	-0.0173272	-0.0193502	0.00400385
EEF1A1P11	-0.00570486	0.00749958	0.00117931	0.00414484	-0.00249982	-0.00385625	0.00734754	-0.000503767	-0.00315203	-0.0041972	0.0166285	-0.00459164	0.00564895
RP5-1053E7.1	-0.00636963	-0.00400419	-0.00291905	0.00512595	-0.0052577	0.00201217	-0.00378318	-0.000826777	-0.00523663	0.00470567	0.00834703	0.00460062	0.00258059
C1orf233	-0.00605317	-0.00593727	-0.0153551	0.0063122	0.00532689	-0.00294326	0.0260628	0.0133494	-0.00682549	-0.0115034	-0.00959733	-0.00303937	-0.00952655
RP11-574F21.2	-0.00358222	0.010097	0.0077794	-0.00245519	-0.00395952	0.0110327	0.00443172	-0.0248242	-0.00266705	-0.00679901	-0.00209667	-0.00812896	0.0055326
RP11-206L10.11	-0.00740055	-0.0112925	0.00891863	-0.00265914	-0.00333189	0.00138018	0.0100994	-0.00198112	-0.00700954	-0.00170848	0.000880408	-0.000165484	0.00311003
RP4-781K5.2	-0.00356874	0.00907292	-0.000610349	0.0154166	-0.00654482	0.0200585	-0.00270304	-0.012571	0.000762424	-0.0038165	-0.00888264	-0.00113236	-0.000143681
RP11-159C21.4	-0.00704884	0.00539719	0.00413616	0.00740626	-0.00940069	0.00166294	-0.000899609	-0.00173999	-0.00845132	-0.00357131	0.0111041	-0.00407139	0.00461961
RP11-4M23.2	-0.00480705	-0.0010553	0.0020014	-0.0205957	0.0133908	0.0130464	0.00339227	-0.0149154	0.0123428	-0.00389653	-0.0102475	-0.00362101	0.0241806
HYI-AS1	-0.00313606	-0.00758718	0.000139976	-0.0097378	-0.0047845	-0.0026397	-0.00165093	-0.0017926	-0.00922478	0.0113543	-0.00560601	0.00335617	-0.00590006
RP11-442N24__B.1	-0.00301482	0.0017258	-7.97654e-06	0.00349747	0.00157448	0.0128855	0.00904392	-0.0246065	0.00442248	-0.00236646	-0.002247	-0.00958493	0.000795064
RP11-490K7.4	-0.00421962	0.00167263	0.00251736	-0.00677216	-0.0033048	-0.00623295	-0.00102901	0.0128349	0.000416591	0.00206638	0.00237484	0.00408943	0.00143724
LYST-IT2	-0.00577034	0.00598052	-6.23974e-05	-0.00311503	0.0119699	0.0071213	-0.00782773	0.0113156	0.00216538	-0.00689805	0.00254073	0.0089323	0.00122974
RP5-888M10.2	-0.00350915	0.010229	-0.0215613	-0.00550487	0.0148306	0.00646633	-0.00504336	0.00122481	0.00781556	0.000806556	-0.00907306	-0.0137864	0.0251566
RP11-293G6__A.3	-0.00331414	0.0053308	-0.00910301	-0.00986762	0.00229502	-0.00623166	-0.00101997	0.00249438	0.0040427	0.000852015	0.00718715	0.00455163	-0.00883195
RP11-456P18.2	-0.00601449	-0.000680329	0.00709587	-0.015836	0.00802567	-0.00623645	-0.00122397	0.00968234	-0.0153278	0.0193012	-0.00919157	0.0129938	-0.000692648
RP1-308E4.1	-0.00399537	0.00384119	-0.0025301	-0.0103245	0.000974854	0.00135017	-0.00455147	-0.00140543	-0.00490417	0.000931277	-0.00834731	0.00865249	-0.00367127
RP11-384C4.2	-0.00477633	0.00303874	0.00324702	-0.00839034	0.00438144	0.00288892	-0.0036707	0.00284658	0.00903424	-0.00388869	-0.00375529	0.00100241	0.00107877
RP11-312O7.2	-0.00599863	0.00477855	-0.000465812	0.00740325	0.00869608	0.00354697	-0.00770078	0.0106086	0.00804564	0.00801654	0.000208769	-0.00710592	-0.00245119
RP11-31E23.1	-0.00856874	0.0225168	-2.39171e-05	-0.00258903	-0.00188945	0.011619	-0.017395	0.00461557	0.00266903	-0.00120096	-0.0217247	-0.00945053	0.0010869
RP4-765A10.1	-0.00454124	0.003117	-0.00501899	-0.00938993	0.00570259	0.00513969	-0.00960236	-0.00309798	-0.006082	0.012831	0.00806442	0.00870844	-0.000167073
RP11-384C4.6	-0.00591826	0.00297907	0.0069208	-0.00734306	0.00408063	-2.58568e-06	0.00344139	0.00381936	-0.0132571	-0.0118891	-0.014464	0.00328092	0.00562659
CDC42-IT1	-0.0074782	0.00845725	0.00196188	0.00171177	0.00395067	0.00227833	0.00532239	0.00124987	-0.00934175	-0.0119305	-0.0221898	-0.00200094	-0.00297644
RP11-206L10.8	-0.00448419	-0.00704181	0.00359196	-0.00454753	0.00208776	-0.00687068	-0.00600499	-0.00109982	-0.00188783	-0.00642304	0.00537914	-0.000238886	-0.000939674
RP5-1180C10.2	-0.0072476	-0.00395047	-0.0194672	-0.0115763	0.00318471	0.00065313	0.00117738	0.00211175	-0.00525581	-0.00716283	-0.009991	0.00257975	-0.0090704
SMYD3-IT1	-0.00400768	-0.000945363	-0.0182221	-0.0137957	0.00351119	0.00269854	0.00253699	0.00660668	0.00595133	-0.0103092	-0.0133625	-0.00452187	-0.00512069
RP11-296A18.7	-0.00632265	0.00874358	0.00717038	0.00534819	-0.00430365	-0.00291322	0.00125409	0.00937108	-0.00281341	-0.0122172	-0.0206805	-0.0043085	0.00124717
RP11-385F5.4	-0.00468908	0.000327301	-0.00283444	-0.00820358	-0.0036916	-0.00404767	-0.000671365	0.00908455	-0.00323206	0.000400479	-0.00347569	0.00108169	0.00477689
RP4-655J12.5	-0.0052251	-0.00988122	0.0111629	0.0154496	-0.00141959	-0.00538492	-0.00626198	0.00662082	0.00368122	-0.0146333	-0.017484	0.00584082	-0.00742469
RP5-902P8.10	-0.00353997	-0.0102614	-0.00842791	-0.00544908	-0.000281682	0.0010127	-0.00344511	0.00700826	0.0154112	-0.00106681	-0.00561345	-0.0156837	-0.00833093
RP1-43E13.2	-0.00461005	0.0064673	0.00744772	-0.00613387	0.00526853	0.00690517	0.0061217	-0.00374605	-0.00900231	0.006984	0.00246958	0.000640285	0.000508297
VAV3-AS1	-0.00297203	-0.00070954	-0.00787803	-0.00297277	0.00240508	0.00880427	-0.00717478	-0.0125865	0.0106395	-0.000399473	-0.0012859	-0.0171395	0.00326525
RP11-54O7.1	-0.00466565	0.0216194	-0.0149785	-0.0203565	0.00193846	0.0120027	0.01659	0.0202406	-0.0110965	-0.000215713	-0.0150264	-0.00377151	-0.00136782
RP11-413E1.4	-0.00519291	0.00646035	-0.00218299	-0.0021377	0.00781935	-0.00780985	-0.00929328	0.00536326	-0.00618682	-0.0081586	-0.0122046	-0.0011971	0.0220805
RP1-140A9.1	-0.00358172	0.00562333	0.00256174	-0.00942726	0.00795817	0.00752411	0.0125002	-0.0186081	-0.00114653	0.00403075	0.00817962	-0.0091305	-0.0028497
RP5-1071N3.1	-0.00386054	-0.0166249	0.0208473	-0.00620865	0.00607646	0.000225172	-0.00113052	-0.0220309	0.00328162	-0.0157278	-0.00182225	-0.0210129	0.00313303
RP13-15M17.1	-0.00507668	-0.00697648	-0.00235123	0.0075901	-0.00677917	-0.000397641	0.00568567	-0.00771822	-0.0147728	-0.00697754	-0.0173699	-0.0132772	-0.00598585
RP5-836N10.1	-0.00360958	0.00793184	0.00156069	-0.00457679	0.00598864	0.00163435	-0.00145571	-0.00257485	0.00833078	0.00170906	-0.0151792	0.0138062	-0.00179212
RP11-418J17.1	-0.00695352	-3.12664e-05	-0.0112214	-0.00987261	-0.000177745	0.00912792	-0.00522824	-0.000521712	0.00319348	-0.00533754	-0.00376814	-0.00631138	-0.00408465
RP4-535B20.1	-0.00292541	0.00234063	-0.00226511	-0.0135139	0.00367377	-0.00134541	0.00498496	-0.0149252	0.017983	-0.0140129	0.0103334	-0.00460471	-0.00220379
RP11-134P9.3	-0.00348538	-0.0108431	0.0120166	0.0149306	0.00265849	0.0116739	0.00768134	-0.0152636	0.00525611	-0.00916292	-0.00605125	0.00223468	-0.00525585
RP11-245P10.4	-0.00281859	-0.00635705	-0.00399885	-0.00845631	0.00890867	0.00107559	-0.000515891	-0.0127923	0.00661877	0.00417348	0.0132117	-0.00422562	-0.0033995
RP5-997D24.5	-0.00362056	-0.0133651	-0.00423864	0.00359817	-0.0112667	-0.00648822	0.0082956	-0.00501965	-0.0189594	-0.00680719	0.0107074	0.00610244	0.00658361
RP5-827C21.4	-0.00494519	0.00865983	7.73088e-05	0.00112786	0.00223972	0.00765997	0.0022381	-0.012263	0.00228209	-0.00325879	0.0019395	-0.00869867	0.00221004
RP11-416K24.2	-0.00357899	0.00586665	0.00709885	0.00549404	0.00123022	-0.00984677	0.0125093	-0.00660297	-0.00736976	-0.00643925	0.00859765	-0.00148551	-0.00606779
RP11-367J7.4	-0.00405182	-0.00867223	-0.00627234	0.000690773	-0.0038463	0.00529065	-0.00262246	-0.0131662	-0.0170426	0.00997375	0.00685543	0.00695237	0.0010949
EMBP1	-0.00475449	-0.00121403	-0.00535085	-0.000841598	0.00364238	0.00357863	-0.00441195	-0.000122292	-0.0028953	-0.00542495	0.00943325	-0.00339706	0.00532569
MIR4426	-0.00613057	0.000849215	0.00311533	0.000603696	-0.00573029	-0.00583041	0.00619775	-0.00506346	-0.00473619	-0.000433512	0.0110585	-0.00842663	-0.00319572
GAS5-AS1	-0.00398042	-0.00689527	-0.0117973	0.00367876	-0.00670557	0.000220517	0.000893845	-0.00802379	-0.0148667	0.00172308	0.00139691	0.00354416	-0.00464922
IPO9-AS1	-0.00357246	-0.00149606	-0.00729694	-0.00222842	-0.00281937	-0.00362451	0.00945446	-0.00195994	-0.00792614	0.00496925	-0.00449276	-0.000302717	0.00115965
RP5-1007M22.2	-0.00549332	0.00689526	-0.00314183	0.000121744	0.00209856	0.00025364	-0.00066956	-0.0109983	-0.000274374	-0.0037223	0.00460711	-0.00905822	0.00431822
RP11-277L2.2	-0.00543432	0.00262555	-0.00979311	-0.0140409	0.00905347	0.00417288	0.000910155	-0.0110832	-0.00452002	-0.00159868	-0.00222744	0.0167151	0.00648074
RP11-488L18.8	-0.00560627	0.00589914	-0.00187713	-0.0068545	0.00957935	0.00362574	0.000336103	0.00253949	0.0114688	0.00362683	0.00279227	-0.0059721	-0.00301966
RP11-504P24.2	-0.00252615	-0.005668	-0.00205961	-0.00474891	-0.00999691	0.0146975	-0.00920205	-0.00727567	0.00588719	-0.00132711	-0.000122635	0.00336073	-0.00808825
RP4-730K3.3	-0.00419119	0.00161716	0.000587537	-0.0112782	0.00166804	0.00929334	0.00352882	-0.00950699	-0.011154	0.0128871	-0.00326907	0.0166908	-0.00197434
RP11-512F24.1	-0.00378193	-0.00417855	0.00183062	-0.0019299	-0.00327828	0.000717032	-0.00358662	-8.23516e-05	0.00813269	0.000638526	0.00236443	-0.00608879	0.00381039
RP11-46A10.4	-0.00407383	-0.0132998	-0.0150075	-0.00581176	0.00831482	-0.00416837	0.00443881	-0.0157966	-0.0196467	0.0179628	0.0104186	0.0203948	-0.00331338
RP11-175B9.2	-0.00480946	-0.00434147	-0.000378244	-0.0116122	0.010894	0.0130686	-0.000426535	0.00370836	0.00455773	0.0184464	-0.00115478	-0.00194915	-0.00218371
WI2-3658N16.1	-0.00615239	5.64305e-05	-0.001052	-0.0103463	0.00860309	0.00355388	-0.00991358	0.00166698	0.00281708	0.00364263	-0.00226081	-0.00490248	0.00240834
RP11-126K1.2	-0.004614	0.00789882	0.00598691	0.0087113	0.00703427	0.017352	0.011463	-0.0256657	-0.0135928	0.0032553	-0.00510095	-0.00926572	-0.00235523
ARID4B-IT1	-0.00486143	0.00305514	0.0106168	-0.00953819	0.00164149	0.000260952	-0.010212	0.00711353	-0.00534078	0.00018725	-0.00297961	0.00199392	0.00260573
RP11-96K19.2	-0.00566277	0.00772989	0.0317004	-0.00600573	-0.00851674	-0.00344451	-0.00407836	-0.0015563	-0.00919619	0.0133185	-0.00666483	0.00348736	0.00607515
SLC25A6P3	-0.00541187	0.00743309	0.00370256	-0.000966421	0.00267801	0.00703458	0.0152654	0.00871207	-0.0140333	-0.00719176	-0.0252517	-0.00928446	-0.00613113
SMG7-AS1	-0.00393721	0.00490013	0.00382099	0.000483777	-0.000672053	0.0140818	0.00871092	-0.0269127	-0.0151756	-0.00550077	-0.00241162	-0.0109145	-0.00407642
PHKA1P1	-0.00499193	-0.00458523	0.00998491	-0.0177578	0.00401409	-0.00897158	0.00974233	0.00325683	-0.0215366	0.0125334	-0.0196773	0.00797165	0.00335706
RP11-90H3.1	-0.00403631	0.00574999	0.00522675	-0.000205951	-0.00564341	-0.0050195	-0.00572818	0.00648964	-0.00228811	0.00101457	0.00378979	-0.0038639	0.006343
RP11-267N12.3	-0.00548622	-0.00378836	-0.0110466	-0.00701753	-0.00722939	0.0089427	-0.00836398	-0.00357596	0.00138422	-0.00587012	-0.00130945	-0.00178518	0.00077845
FAM204BP	-0.00596013	0.0103739	0.00544218	-0.00572474	0.00225414	0.00448126	-0.000681313	0.0153917	-0.0111764	-1.75662e-05	-0.0244752	-0.00423076	0.0100006
RP11-487E1.1	-0.00398109	-0.000485647	-0.00313373	-0.00981758	0.0150884	0.00608816	-0.00770216	0.00735644	-0.010806	0.0194776	2.83694e-05	0.0154241	-0.00299041
RP11-421L21.3	-0.00612702	-0.000856704	-0.0117416	-0.0107902	-0.00306472	0.0070031	-0.00720932	-0.00656138	-0.00302063	-0.00672126	-0.000398255	-0.00382243	0.000335472
PFN1P1	-0.00664271	0.00233751	-0.00854203	0.00938505	0.00744769	-0.00412197	0.0139812	0.000597661	-0.0056224	-0.00123557	0.00485157	-0.00237983	0.00243391
RP1-212P9.3	-0.00254725	0.00245464	0.00321139	-0.00443878	-0.00784734	0.0123151	0.0117086	-0.00151269	-0.0114185	0.00367531	-0.00437739	0.00188187	-0.0150638
RP11-295G20.2	-0.00492315	-0.00255291	0.000477691	0.0126595	0.0121191	0.0118258	0.00288566	-0.00781752	-0.0134568	0.000918618	0.0108647	-0.00753214	-0.00248707
ERI3-IT1	-0.00428485	-0.00407538	-0.0194452	-0.0133167	0.00131198	0.00536386	0.00607888	0.00384263	-0.0090965	0.00804583	-0.00872446	-0.00122423	-0.00754363
RP11-422J8.1	-0.00487664	0.00133126	-0.00300846	-0.00151308	0.00287095	0.00627921	0.00162814	-0.013011	0.00981861	0.00544116	0.00774963	0.00747593	-0.00734664
PGAM1P11	-0.00464995	0.00206455	0.00335342	-0.012092	0.00525775	-0.00374969	0.0110394	0.0158001	-0.00228723	-0.00235906	-0.00319808	0.00435677	-0.00615769
RP11-8J9.1	-0.00335529	-0.00664103	0.00496249	-0.0123342	0.000667559	-0.00901444	-0.00305738	0.00257067	-0.00350628	0.00397623	0.00606978	0.0113474	-0.0109976
RP11-184I16.3	-0.00327243	-0.00519825	-0.010025	-0.0114254	0.000655231	0.0103398	-0.00728736	-0.0070783	0.00552742	0.00903511	-0.00048921	0.0158461	-0.00587083
RP11-134P9.1	-0.00540133	0.00114536	0.0107676	0.00824772	-0.000983743	0.0214522	0.00382078	-0.0224771	-0.00668416	-0.00636174	-0.00889703	0.000914406	-0.00362878
MT1XP1	-0.00404003	0.00642738	0.0131664	-0.0105745	0.0111492	-0.00358306	0.0110062	0.00384506	-0.00983442	0.00845067	0.00122771	0.0109857	-2.12992e-05
RP11-169K16.7	-0.00445362	0.00204463	-0.0031948	0.00100663	-0.00190349	0.00335562	0.00359915	-0.00502215	-0.00214397	-1.00193e-05	0.00839916	-0.00548323	9.09354e-06
GDI2P2	-0.00307054	0.00157482	-0.00778593	0.00919569	-0.00221007	-0.00708874	0.00737004	-0.00507424	-0.00312395	-0.00577151	0.00449904	0.0062361	0.00268975
AL391994.1	-0.00626571	0.00894087	0.00848198	-0.00192819	0.00419334	0.00506181	0.00810294	0.00774932	-0.0117936	-0.011393	-0.0218967	-0.00788039	0.00425263
RP11-454L1.2	-0.00588681	0.00562732	0.00347013	-0.0103212	0.00712298	0.00140697	0.000303171	0.0123182	0.00719416	-0.00677753	-0.0106219	0.000626437	0.000727312
RP11-315I20.1	-0.0031354	0.00466576	0.00346502	0.00915543	-0.00352572	0.0138161	0.00447965	-0.0162486	-0.0163894	-0.00804718	0.00203275	-0.00364982	0.00456205
RP11-767N6.2	-0.00711455	0.0073759	0.00645122	-0.0104474	0.00720059	-0.0045899	0.00296944	0.013874	-0.00357947	-0.000114126	-0.0073891	0.000789363	0.00183135
RP11-101E13.1	-0.00439137	-0.00720431	-0.00107205	-0.0258423	0.0057507	0.00637072	-0.00759208	0.000319772	-0.0121346	0.019903	0.00874062	0.0169119	-0.00116229
PTGES3P1	-0.00601205	0.00341373	0.00643744	-0.00203304	-0.00182881	-0.00258311	-0.00462102	-0.00958966	-0.0110185	-0.000775023	0.00734241	0.00613588	0.00606353
RP1-92O14.3	-0.00327052	0.00746289	-0.0027938	-0.0082371	0.00639437	0.0082018	0.00831936	-0.0111562	-0.004684	0.00361214	0.00653087	0.00413923	-0.00148917
GAS5	-0.00976188	0.0091851	0.00428941	-0.00431562	-0.00514127	0.0148305	0.000630623	-0.00867433	-0.00425108	-0.00204152	-0.00211538	-0.0130803	-0.00325369
FTH1P2	-0.00630025	0.000764725	0.0104328	0.0178798	0.00383166	-0.00340957	0.00611903	-0.00757389	0.00913909	-0.00190789	0.00230758	0.00379975	0.00304189
RP11-534L20.4	-0.00407877	0.00403691	0.00590066	-0.000107443	0.00124224	0.00385184	0.00190605	-0.0143677	0.0140658	-0.0145207	-0.0168416	-0.0182355	0.0098364
RP11-179G5.4	-0.00363966	0.00216665	0.00168206	0.006596	-0.00577622	-0.00327887	0.00350126	-0.00176359	-0.00868035	-0.00138268	0.00786308	-0.00108753	0.00364254
CHCHD2P6	-0.00432469	0.00670684	-0.00153916	0.00475498	-0.00367025	0.000763514	0.0105225	-0.000229161	0.000621667	0.00136828	0.00786379	-0.00278548	-1.29102e-05
RP11-329A14.1	-0.00549577	-0.00884695	0.00557761	0.00252151	-0.01013	0.0156438	0.0122224	0.00722425	-0.00360133	-0.0124017	0.0134296	-0.0116797	0.0212982
RP11-533E19.3	-0.00609976	0.00951303	0.0101507	-0.00852787	0.00817872	0.00130902	-0.00126943	0.0161668	0.0016059	0.00528072	0.000638593	0.000485648	-0.00531644
SMIM1	-0.00481205	-0.0237038	0.0103689	-0.00292343	-0.0120947	0.0134137	0.0243195	0.00755823	0.0183691	-0.00298487	0.0127159	0.00855643	0.00690258
RP11-399E6.1	-0.00303797	0.0109656	-0.0040496	-0.0117836	0.00828019	0.00526725	0.00794149	-0.0047947	-0.00485853	-0.0107209	-0.000721895	0.00870256	0.00511312
RP11-206L10.3	-0.00370937	-0.00677606	-0.00549202	-0.0017862	0.00421001	0.000585698	0.00172504	-0.00357426	0.00470823	0.0054833	-3.75559e-05	0.00435076	-0.000240652
RP11-480I12.2	-0.0057257	0.0153015	0.00413939	-0.00409122	0.000921383	-0.00134982	-0.00108183	0.0110351	0.000196877	-0.00934343	-0.00842345	0.00179553	0.000516724
RP11-122G18.5	-0.00553477	-0.00425092	-0.0101388	-0.00728914	-0.0049078	0.002377	-0.00306426	-0.00343002	-0.0105413	-0.00655376	0.00020289	0.0115388	-0.0102757
RP5-1073O3.7	-0.00626944	0.00624384	0.00522912	0.00576776	-0.0050148	0.0175212	0.00588561	-0.0261637	-0.0118572	-0.0126949	-0.0120824	0.000616672	-0.00245919
RP11-230B22.1	-0.00369404	0.00571341	3.7007e-05	-0.0101424	-0.0205666	0.00682186	0.00730725	-3.60148e-05	0.00124719	0.00467174	-0.00789	0.0127794	0.00642417
NSRP1P1	-0.00457071	0.00122477	0.00348606	-0.0222733	0.00828486	-0.0158793	-0.00252691	0.0111371	-0.00673554	0.00292628	0.00128419	0.0166905	0.00875731
RP11-32D17.4	-0.00376354	-0.00879437	0.00454168	-0.000520376	-0.011082	0.010591	-0.00225995	0.0222714	-0.00458923	0.0149398	0.00736825	0.00449784	0.0122216
KIAA0040	-0.00870006	-0.00519385	-0.00131295	-0.00178592	0.00772248	-0.00910885	-0.000861076	-0.00653069	-0.0135611	0.00190782	0.00572646	0.0026265	-0.00158458
RP11-421L21.2	-0.00395969	-0.00155967	0.00124379	-0.0100737	0.00470889	-0.00167431	-0.0177217	0.000847456	-0.00521919	0.0048249	0.00725356	0.0157349	0.00258964
ASH1L-AS1	-0.00647146	0.00934608	0.0036918	0.000214277	-0.00347407	0.00740635	0.00352351	-0.010674	0.00252636	-0.00116767	0.0015198	-0.00641466	0.00130131
RP11-403I13.8	-0.00644569	-0.00749858	-0.0106845	-0.0092029	0.00503671	-0.0097579	0.00744848	-0.00929629	0.00809323	-0.000433496	0.00152797	0.0102004	0.0100162
RP11-195C7.1	-0.00383896	0.008553	0.0020583	-0.00129319	0.00439933	0.0187067	0.00816977	-0.0227158	-0.0141451	-0.00140467	-0.00334416	0.0031717	0.0015783
RP11-487E1.2	-0.00394645	0.00349218	0.00169568	-0.00686731	0.0161391	0.00537781	-0.00532065	0.0142673	-0.00470767	0.0179237	-0.00168841	0.00608397	-0.00149421
ACTG1P4	-0.00359632	-0.00367789	-0.00578762	-0.02223	0.0121352	0.00644723	-0.00535642	-0.0039978	-0.00264752	0.00639591	0.00851342	0.00756791	-0.0110003
KDM4A-AS1	-0.00369811	0.00013498	-0.0106274	-0.00125603	-0.00965117	0.0197473	4.36408e-05	-0.0204378	0.0187193	0.00351746	0.00183133	-0.0012177	0.00262271
ENO1-IT1	-0.00706275	0.0124848	0.0050268	0.00389282	0.00347055	0.0101024	-0.00406306	-0.0061503	0.00279465	0.000462694	0.000185368	-0.00359796	-0.00129292
RP13-15E13.1	-0.00424279	0.00329111	-0.0144985	-0.000727987	0.00826348	0.0131057	0.003702	-0.0116956	-0.0107603	-0.00179513	-0.00025084	0.00465137	-0.00728711
RP11-296A18.6	-0.00581094	0.00695834	0.00500536	0.00487393	-0.00305668	-0.00404651	0.00362736	0.00925151	-0.0065884	-0.0114211	-0.0206237	-0.00247106	0.000515893
RP11-175B9.3	-0.00600131	0.00420311	-0.000765104	-0.00344867	0.00189569	-0.00395987	0.0105569	-0.00666085	-0.00263554	-0.00538013	0.0137708	-0.00439656	0.0037169
RP1-125I3.2	-0.00407364	0.0124224	-0.000990654	0.00245056	0.00413209	0.013202	0.00332403	-0.0148215	-0.0066448	-0.00565112	0.00376023	-0.00221476	-0.00166275
RC3H1-IT1	-0.00668908	0.00851812	0.00277923	-0.000600734	0.00584161	-0.00310187	0.00590278	0.00682415	-0.0116764	-0.00499572	-0.0179541	-0.00182369	-0.000396823
CCDC163P	-0.00506074	-0.00299705	-0.00431832	0.00245636	-0.0022455	0.0111155	0.00672143	-0.00941018	-0.00373959	9.39713e-05	0.00430901	-0.000379583	0.00280469
EIF1AXP1	-0.00586225	0.000918519	0.00255566	0.00302671	-0.00808879	0.00142026	-0.000344315	-0.00168824	-0.00513801	-0.00323169	0.00348818	-0.00598263	0.00585973
RP5-1024G6.2	-0.00287468	-0.00484931	-0.0100802	-0.00655997	-0.00260154	0.00186662	0.0108267	-0.00813672	-0.00772271	-0.00536834	0.000582702	0.00144395	-0.00494708
RP11-365O16.1	-0.00449645	0.0023602	0.00406622	0.00345427	-0.00329468	-0.00619059	-0.00517305	-0.000213171	-0.00916188	0.00369677	0.00573725	0.000305911	-0.000154613
RP11-142L4.2	-0.00330003	0.000500809	-0.00567666	0.00219488	-0.0129519	-0.0046179	-0.00474335	0.00364407	-0.0123378	0.00353784	-0.000572701	-0.00322883	0.00258761
RPS3AP12	-0.00414563	-0.0084894	-0.00451228	0.000855779	-0.00456872	-0.016496	0.00460265	0.0125173	-0.0114447	-0.00896538	-0.0145179	0.0074315	0.00464176
RP5-886K2.3	-0.00544448	-0.00307932	-0.0104798	-0.00559953	-0.00578169	0.00909533	7.25607e-05	-0.00951504	0.000925492	0.00427989	0.00468207	-0.000190179	-0.00597769
TMSB4XP1	-0.00266443	0.00140059	-0.00149315	0.0135734	-0.00128594	0.00229661	0.00331969	-0.00387512	-0.00823615	-0.00889944	0.00616319	0.000391891	0.00328427
RP11-439A17.7	-0.00331761	0.000829516	0.0022208	-0.00403925	0.00485857	0.00733679	-0.00478006	0.00741085	0.0129656	0.0132039	0.00756079	-0.0117905	-0.00664605
AL592284.1	-0.00544857	-0.000291924	-0.00105723	-0.00501088	0.0017349	-0.00405044	0.00365027	-0.0138436	0.00226834	-0.00399736	-0.00212418	0.00588681	0.00308254
RP11-337C18.8	-0.00531497	0.00242601	-0.00816693	-0.00622661	-0.0029274	0.00492321	-0.00731175	-0.00561853	-0.00127223	-0.00809702	-0.00279357	0.00197547	-0.00620652
ZBTB40-IT1	-0.00455996	0.000865647	-0.00280083	-0.0109013	0.00851276	0.00189176	-0.00682801	0.00143832	-0.00269711	0.0120512	0.00216498	0.00543812	-0.00477302
RP1-102G20.2	-0.00381112	-0.00599843	-0.0104015	-0.00488668	0.000375183	-0.00537687	-0.0033473	0.0151059	-0.0110157	-0.00441426	-0.020478	0.00836997	0.00817621
FOXD2-AS1	-0.00526595	-0.000856291	-0.0100458	-0.00274326	0.00540118	-0.00921824	0.00138366	0.00379055	0.00668027	-0.00431269	0.00310992	-0.0157539	-0.0219825
RP11-312B8.1	-0.00379046	0.00796784	0.00477292	0.00813192	-0.00269501	0.012959	0.00764417	-0.0250547	-0.0164006	-0.00440746	-0.00298528	-0.00818817	-0.00308266
RP4-803J11.2	-0.00400335	0.000781231	-0.00338718	-0.0178684	0.00708642	-0.000272663	0.000451298	-0.00587667	-0.0173659	0.0143544	-0.00417334	0.0145899	-0.00133812
RP11-206L10.9	-0.0054258	-0.00768329	-0.00501395	-0.00635551	0.00395803	-0.000462093	0.000797104	-0.00106651	-0.0181869	-0.0152676	-0.0144929	0.00130633	-0.00172466
RP11-34P13.11	-0.007704	-0.0137335	0.00651754	0.00271866	0.0272688	0.0106412	0.00299884	0.00962611	0.00626942	0.00494694	-0.0105412	0.00793127	-0.00424546
RP11-54A4.2	-0.0069481	-0.0169153	-0.0013649	0.0152095	0.00575451	0.00111426	-0.00310755	-0.00258887	0.0162085	-0.00159525	-0.0200848	0.0221371	-0.017869
TOP1P1	-0.00389088	-0.00495435	0.00694296	-0.00699922	-0.00130259	0.00765314	-0.00375965	0.00441654	0.000876017	0.0169722	0.00295412	0.00130193	0.00648975
RP11-110J1.2	-0.00418203	-0.000312165	-0.000358257	0.00562552	-0.00577122	-0.00169606	-0.00169465	0.00026835	-0.00163532	0.00451646	0.00770983	-0.000848326	0.0038172
EYA3-IT1	-0.00378465	-0.00585971	-0.00840207	-0.00439508	0.00285434	0.00308241	-0.0166508	0.00386034	-0.00150666	0.0125686	0.00797337	0.00968285	-0.000382703
RP11-7O11.3	-0.00336104	0.00340332	-0.0159869	-0.00919981	-0.00621367	0.0151406	-0.00558791	-0.00710362	0.00504192	-0.00481494	0.00670142	-0.00906914	-0.00790444
hsa-mir-6723	-0.00944177	-0.00758322	0.0130433	-0.000791018	-0.0101551	0.0174392	-0.0240753	0.00125144	0.0289989	-0.00314688	0.0051134	-0.0238703	-0.00719353
RP11-126K1.6	-0.00469399	0.00928896	-0.00418988	0.00296416	-0.00805908	0.0113231	0.0128696	-0.0119899	-0.0128254	-0.0113889	-0.00501927	-0.0149586	-0.00093756
RP11-443B7.1	-0.00536958	0.00425645	-0.00487179	0.013944	-0.00337451	0.0186477	-0.00257426	-0.00916517	0.00158909	-0.00767054	-0.00944155	-0.00064604	-0.00825723
RP4-635A23.4	-0.00390565	-0.00770919	-0.000790764	-0.0118885	-0.00142373	0.0042438	-0.00591205	0.00763312	-0.0131941	0.00113488	-0.0040903	0.0106048	0.00766507
RP3-469D22.1	-0.00324225	0.000444791	-0.00535826	0.0110309	-0.00437421	-0.00457625	-0.00219957	0.00364034	-0.00970745	0.00240788	0.0135249	0.00369267	0.00214927
RP3-395M20.8	-0.00649844	-0.0086574	0.00288992	-0.0107473	0.0194384	0.0186006	0.0054585	-0.00613702	0.011091	-0.00166891	-0.00175049	0.0166626	0.000646346
OR2W3	-0.00770799	-0.0018841	0.00252085	-0.00489559	-0.00819638	0.00153046	0.0103111	0.00180331	0.0158461	-0.00514236	0.00947104	0.00404013	0.0160231
SCARNA2	-0.0112538	0.00726304	0.00534226	-0.00816263	0.000891352	0.00637237	-0.000470912	-0.00216911	0.0151223	0.000613068	0.00918195	-0.0154652	-0.0071015
SNORA59A	-0.00323392	-0.00196435	0.000928969	-0.00341085	-0.00131713	0.00214727	-0.0100376	-0.00126362	0.00245958	0.00504371	0.010183	-0.00314054	-0.00268908
RP4-728D4.2	-0.00559534	0.00485297	-0.0145536	-0.00301737	0.00622911	0.00704055	0.000542699	-5.50887e-05	0.00702423	0.00179224	0.00916917	-0.00753378	0.0042291
AMY2B	-0.00794443	0.000211015	-0.00172989	-0.0080502	0.00330246	0.00249034	-0.0152541	0.00666603	0.00130878	-0.00725569	-0.00285134	-0.00210016	-0.00380958
RP11-430C7.5	-0.00544192	-0.00200003	-0.00849638	-0.0130728	0.00500079	-0.00680111	-0.00626992	-0.00417629	-0.000738078	0.00529244	-0.0149757	-0.0107009	0.00953195
RP11-240D10.2	-0.00428113	0.0143399	-0.0205015	0.00267719	0.00645249	0.0091353	0.0102071	0.00798768	-0.000984208	-0.00503201	0.00133239	0.00476835	0.00335964
RP11-206L10.10	-0.00360215	-0.00555022	0.00305239	-0.0065142	0.00296076	-0.00332097	-0.00520713	0.00102885	-4.55e-05	-0.00146383	0.000604885	-0.00280011	-0.00258835
RP1-184J9.2	-0.00643725	0.0236815	0.00384383	-0.00358228	-0.00184534	-0.00682299	0.00798966	-0.00169415	-0.00404662	-0.0041222	0.000454369	-0.00400992	0.00226119
RP11-206L10.5	-0.00516129	-0.00892087	0.00509246	0.00273176	0.00762618	0.0126407	-0.00984113	0.00811188	0.00993392	-0.00533961	-0.00904967	0.00146366	-0.00923591
RP11-430C7.4	-0.00457267	-0.00410791	-0.0122668	-0.0109764	0.00786477	-0.00419002	-0.00616887	0.00349409	-0.00210816	0.00396583	-0.0128739	-0.00646288	0.00641671
RP5-890O3.9	-0.00540609	-0.00171994	-0.000405822	-0.00331432	0.00108827	-0.00140923	-0.000602929	0.00296118	-0.000559187	-3.94201e-05	-0.00471322	-0.0035929	-0.00485183
RP11-38J22.6	-0.00745351	0.019351	-0.0206949	-0.00376275	-0.0146953	0.000835992	0.00183832	-0.013952	0.00626536	-0.00860332	-0.0294687	0.0121433	0.0127689
RP11-518L10.2	-0.00587174	-0.00130295	-0.00538581	0.00223914	-0.00285085	0.00378115	-0.00774912	-0.000297644	-0.00715911	-0.00707807	0.00379172	0.00761513	0.00142605
RP11-244H3.1	-0.0064479	-0.00048734	-0.00865352	-0.00933652	0.00546197	-0.00764926	-0.00137329	-0.00389599	0.00450894	-0.00627504	0.0139811	0.00965576	-0.00596257
RP11-807G9.2	-0.00415257	-0.00383564	-0.0220411	0.00845985	-8.50446e-05	0.0102122	-0.00242643	-0.00622593	-0.0135502	-0.00576432	0.00587306	0.0037458	-0.00693625
RP11-336K24.4	-0.00341716	-0.00323432	0.0125745	0.0015422	0.00810634	0.000719715	0.00760893	-0.00504476	-0.00262684	0.00802749	-0.00907273	-0.00324278	-0.0119457
RP11-4K3__A.5	-0.00536827	-0.000104035	0.00345779	-0.0104068	0.00179161	-0.00360681	0.0078547	0.00422535	-0.000501689	0.00452477	-0.0047621	-0.00594911	0.00395047
RP3-455J7.4	-0.00588554	0.00870102	-0.00202162	-0.011461	0.0067879	0.00178445	0.00354687	-0.0112284	0.0143894	-0.00435164	0.00794131	0.0113701	-0.0151863
RP11-34P13.12	-0.00416612	-0.0124563	0.00678986	0.00640637	0.0153335	0.00881558	-0.000640058	0.0101063	-0.00377574	-0.00348862	-0.00969329	0.00803913	-0.0066568
TCEB1P19	-0.00612919	-0.00222608	0.00334936	-0.00251073	-0.000133972	-0.00407784	-0.0126062	0.00874951	-0.00397344	0.0061432	-0.00188158	0.00455295	-0.00255817
SNHG3	-0.0110101	0.00864248	0.00261829	-0.0106871	0.00519944	0.00498102	0.0027094	-0.00589732	0.00773153	0.00211968	0.00415421	-0.0126204	-0.00305673
RP11-134G8.6	-0.00485553	0.00112031	-0.0096646	-0.00650153	0.00368277	0.00926142	-4.26762e-05	0.00576723	0.00959919	-0.00136933	0.0008798	-0.00289864	0.00145348
RP11-568K15.1	-0.0069946	0.00200822	-0.0105094	0.0156957	0.00831319	0.00351013	-0.0040926	-0.00400481	0.0169591	-0.0127969	-0.00953473	0.0234426	0.0279603
BGLAP	-0.00512295	0.00454809	-0.00917262	-0.00833754	0.000690998	-0.00472319	0.0147567	-0.00505892	0.00497838	-0.00331797	0.000671275	0.00635899	0.00537725
NPPA-AS1	-0.00607451	-0.000136411	0.0076039	-0.00745351	0.0093897	0.00314842	-0.0053825	-0.0044531	-0.00816254	0.0168786	-0.00105932	-0.00101484	0.00224975
RP11-403I13.6	-0.00452011	0.00313703	-0.00984338	-0.0142865	0.00930864	0.00562641	-0.00511567	-0.00645311	-0.00438444	0.00962807	-0.00319678	0.00949836	0.0107187
MRPL20	-0.00838697	-0.00249865	0.00132887	-0.00421964	0.00355862	-0.00483345	-0.000363045	0.00395167	0.00575541	0.00300699	0.00174293	-0.00414346	-0.00458
RP11-316M1.11	-0.00597282	0.00459275	0.00472376	-0.00306264	0.0102832	-0.00207224	0.00163579	-0.00405931	0.00878732	-7.64115e-05	0.0078072	-4.79634e-05	7.74408e-05
RP11-54O7.14	-0.00438526	-0.0023505	0.000716048	-0.000390295	-0.00292204	-0.00427703	0.0180612	0.00628725	-0.000471158	0.0161008	-0.00601826	-0.00254096	0.00489312
RP11-196G18.21	-0.00430909	0.0115481	-0.00432461	0.000292549	0.00153959	0.0236404	-0.00485547	-0.0245972	0.0161538	0.00664698	0.00565319	0.0115436	0.0048423
RP11-285F7.2	-0.00609824	-0.000200108	0.00120195	-0.0144708	0.00617707	-0.00172102	0.00198058	0.00257554	-0.00362447	0.000185508	0.00342151	0.0106311	-0.00287324
RP11-504P24.3	-0.00487543	0.00334353	0.000363355	-0.0011593	0.00130829	0.00618184	-0.00473167	0.00312369	-0.0162422	-0.00894801	-0.00653519	-0.000686465	0.0023531
RP11-46A10.5	-0.0064955	-0.00464172	-0.00628233	-0.00155215	0.00478746	0.00154654	-0.00691926	-0.00905505	-0.00257122	0.0184805	0.0115688	0.00661577	0.000432097
PTPRVP	-0.00580067	-0.00244385	-0.00492118	-0.00938844	0.00381435	0.0145493	-0.00197321	0.00961885	0.0101073	-0.000815781	-0.00770695	0.00109049	-0.00924848
EFNA4	-0.00493451	-0.00438632	-0.00291766	-0.00243705	0.00357465	-0.000375703	0.00474848	-0.0168476	-0.0076876	0.00810931	0.00403059	-0.00115955	-0.00505834
NBPF15	-0.00583991	-0.0125726	-0.0011822	-0.00957537	0.0099824	-0.00569943	-0.00364959	-0.0030775	0.00311562	-0.00403313	0.00131157	-0.0142524	0.00484832
RP11-293G6__A.2	-0.00408484	0.00137068	-0.00593905	-0.00501613	-0.00283349	0.0012334	-0.00282853	-0.000301354	0.000676021	0.00403305	0.00576428	0.00525241	-0.00583082
TTC4	-0.00738222	-0.00134605	-0.00907722	-0.000778394	-0.0041575	-0.000464945	-0.00297031	-0.00349535	0.00244453	0.00509463	0.00601708	0.00199798	-5.98106e-05
ZMYM6NB	-0.00709467	-0.000638467	-0.0170405	0.00800679	0.000415907	-0.00136743	0.00238413	-0.00654412	-0.00487668	-0.0117599	0.00329608	0.000923554	-0.00216684
RP11-552M11.4	-0.00715404	-0.000598314	-0.00248007	-0.00114929	-0.00144058	-0.00107936	-0.00268268	0.00102166	-0.00389629	0.00203862	0.000829215	-0.000861193	-0.00138535
PPIEL	-0.00501368	-0.00397417	-0.0034804	-0.00614319	0.00415686	-0.0092722	-0.00183796	-0.00407354	0.00925849	-0.000546638	-0.0131505	0.00539799	0.00202509
DDOST	-0.0105434	0.00770814	-0.00360298	0.00709661	0.00018661	-0.00497862	0.00900549	0.00539466	-0.00143651	-0.00205555	0.00335636	1.63268e-07	-0.000396744
FCGR2C	-0.00773794	-0.00309007	-0.00632803	0.014815	0.0254735	-0.0026927	-0.0307813	-0.0120695	0.00591652	0.00218693	-0.0209795	-0.0154133	0.033383
RP11-378J18.5	-0.0049901	0.00317297	0.00596108	-0.00901867	0.00490538	0.00655754	0.000967376	-0.00603389	-0.00269405	0.00282672	0.0043131	-0.00236569	0.00333941
RP11-20O24.4	-0.0069701	0.00768901	0.00148326	0.00217228	-0.00588253	-0.00106186	0.00452129	0.000293692	-0.0062225	-0.000838891	0.0107284	-0.00238061	0.00291836
RP11-29H23.5	-0.00811559	0.00676931	0.0104293	-0.00498774	0.0041916	-0.000195163	0.00308863	0.00071656	-0.000507749	0.00602619	0.00350315	-0.00358495	0.00183984
CDK11B	-0.00854133	0.00246161	0.00970226	-0.00205557	0.00675541	0.000325999	0.00182861	0.00345055	0.00448508	0.00241936	-0.0102768	-0.00684193	-0.0013762
RP5-857K21.10	-0.00979787	-0.0126771	0.0101572	-0.00618425	0.000609664	-0.00189205	-0.00862855	-0.0105798	0.035029	-0.0129106	-0.00809398	-0.0219936	-0.0144236
AL357673.1	-0.00600492	-0.00767453	-0.0175396	-0.00191987	-0.00814784	0.00594105	0.00777374	0.00680094	-0.00516956	-0.00594471	-0.00576667	-0.00111833	-0.00664252
C1orf213	-0.00562787	0.0143318	0.00436786	-0.00655369	-0.0103386	0.0139326	0.000855147	-0.00758298	0.00660708	-0.000469551	0.0039883	0.00271952	-0.000978967
RP11-98D18.3	-0.00383175	0.000525156	-0.00246321	-0.00500826	-0.000338503	-0.00582858	0.0148682	0.00261364	0.00764422	0.00634277	0.0155737	-0.00449295	-0.00230632
RP11-439E19.5	-0.00226452	-0.00536151	0.00377358	0.00044433	-0.012338	-0.0134218	0.00206438	0.00547641	-0.00936581	-0.00489855	-0.00412744	0.00413046	-0.00491801
RP4-622L5.2	-0.00778755	0.00763118	0.00669223	-0.00137052	0.00256304	-0.0013836	0.00214577	0.00291756	-0.000520032	0.00425669	0.00661208	-0.00202283	0.00584608
RP11-458I7.4	-0.00659278	0.00847368	0.000676537	0.00409374	0.00824992	-0.00646953	0.00139477	-0.00478556	0.00299703	0.00828749	-0.00281045	0.00752303	0.00804178
RP11-404E16.1	-0.0047227	-0.00437326	-0.00253773	-0.00353685	0.0215953	0.0062396	0.00120724	0.000667157	0.00608384	0.00881395	0.00353747	0.00121773	-0.00540408
RP11-540D14.6	-0.00648091	0.00749799	-0.000208864	0.00105589	-0.00132696	0.00620164	0.00857176	-0.0101188	-0.000486186	0.000347646	0.000691084	-0.00419616	-0.00250928
RP1-50O24.8	-0.00487827	0.000223105	0.00435756	-0.0029469	0.00197111	-0.00774614	0.0098324	0.004186	-0.00799762	0.00109562	0.00252264	-0.00371798	-0.000715706
RP11-540D14.8	-0.00374122	0.00281069	-0.00342183	-0.00772752	0.00120724	0.00103255	0.0071695	-0.0239041	-0.00734738	0.0153165	0.0141005	0.00864136	-0.00408522
RP5-1007M22.3	-0.00609571	0.00868789	0.00856933	-0.00310179	-0.00416921	-0.0049581	-0.0121291	-0.00476077	-0.00131407	0.00929927	0.000960112	0.0131924	0.00298268
APITD1-CORT	-0.00466779	-0.00509953	-0.00852047	0.00307141	-0.0124192	0.00271773	0.00926309	0.000937045	-0.000594121	0.00315698	0.00706893	-0.00266967	0.0028638
RNU5E-2P	-0.00405085	0.00894234	0.000376243	0.00296772	0.00840802	0.0117371	-0.00745571	0.00329709	0.00871796	-0.0139797	0.00121042	0.000601793	0.00229644
RNA5SP82	-0.00139051	-0.000186873	-0.00727181	-0.00760122	0.00852379	0.00428276	0.00887077	0.0119904	-0.00383628	0.0125516	-0.000602253	0.00621808	-0.000826178
AL590431.1	-0.00409996	-0.00214068	0.00290926	-0.0046842	0.00279611	-0.00666437	-0.00513459	0.00589339	0.0138209	-0.00181517	0.0015532	0.00191156	-0.00495332
SCARNA3	-0.00473677	-0.00593979	0.000112905	-0.00762125	0.00545029	0.00103719	-0.00869862	0.00410576	-0.00931053	0.00851244	-0.00572733	0.00876735	-0.00944446
SCARNA1	-0.00482649	-0.0038265	0.00252731	-0.0118084	0.00775234	-0.00335687	0.00210625	-0.0102309	0.00788895	-0.00441786	0.0178273	-0.00193337	-0.00713413
RP1-27O5.3	-0.00663552	0.0204287	0.0036429	-0.00467459	-0.0196125	-0.0118988	-0.00203396	-0.00375206	0.00682103	0.00298186	-0.00818116	0.0277081	0.00530769
FPGT	-0.00691421	-0.00603984	-0.0112001	0.00236996	-0.00570161	0.0129346	-0.01983	-0.000431862	-0.000356274	-0.0105539	0.0037898	0.00454737	-0.00497886
RP1-317E23.6	-0.00742023	0.00323978	-0.00406272	0.00525293	0.00431348	-0.00472739	0.00409389	0.00326361	0.00352773	0.000102442	0.00336635	-0.000927556	-0.00836528
KIAA0754	-0.00869455	0.0017227	-0.00246864	-0.00601287	0.0043481	0.00113032	-0.000371462	0.00323554	-0.00325162	0.00324421	-0.00768122	0.00663276	-0.00218451
RP11-458D21.5	-0.00959568	0.00210628	-0.000707937	-0.00376688	0.0141583	0.00473054	-0.00978307	-0.00232344	0.00579597	0.0123492	-0.0071425	-0.00538273	0.000549161
RP13-279N23.2	-0.00787235	0.000992718	0.00153915	0.00155995	0.00618557	-0.00182558	0.00901122	0.00328683	0.00485468	-0.000122796	0.000948194	-0.0119798	-0.00356848
RP4-559A3.7	-0.00743984	-0.00453826	-0.00944432	-0.00101434	-0.00182377	0.00266059	0.00324563	0.000325573	0.00705022	0.00605359	0.00747807	-0.000254611	-0.00135154
AL513327.1	-0.00752354	0.00213528	-0.00638597	0.00392851	-0.00478164	-0.012642	0.00247141	0.00110863	-0.0038488	0.000243585	0.00337926	0.00773532	-0.0017606
RP11-446E24.4	-0.00522916	-0.00191216	-0.0117032	-0.00661564	-0.00511507	0.00986404	0.000590866	0.00710492	0.00998839	0.0021013	-0.00249554	-0.00736993	-0.0050273
AL391357.1	-0.00542441	0.00292631	-0.0018207	-0.00380597	0.00304744	-0.00936355	0.0125282	0.00401897	-0.00396845	7.78364e-06	0.0045879	0.00220661	-0.00136498
ZBED6	-0.010504	0.00901261	0.0091372	0.000467158	0.00249995	0.00715672	-0.00246082	0.00244511	-0.00978637	-0.00283489	-0.00406585	-0.00606091	0.000971786
RP11-443B7.3	-0.00676254	0.00213443	0.00177743	0.0282934	-0.00891519	0.0225429	0.000108381	-0.0217267	0.00378674	0.00107458	-0.018768	0.00293651	-0.00933627
RP11-574F21.3	-0.00968806	0.00269417	0.002508	-0.00688388	0.00222875	0.00508938	-0.00466336	0.000565606	0.00667447	0.00567087	0.000697132	-0.00365684	-0.00170722
RP4-773N10.4	-0.00686402	-0.00405279	0.00131965	-0.00825065	-0.000416095	-0.00167627	0.0125503	-0.00932679	-0.0185456	0.00506251	-0.00202144	0.00860317	-0.00463119
AL359853.2	-0.00775215	0.0107571	0.0152052	0.00096703	-0.00365053	0.00412475	0.00427049	-0.000928449	-0.0140728	-0.0038716	-0.00116366	-0.00550944	-0.00128422
RP4-773N10.5	-0.00891583	0.00273698	0.00143279	-0.00505941	0.00316371	-0.00240324	0.00523769	0.00156364	-0.00299423	0.00260358	-0.0018448	-0.00269928	0.00145242
RP11-488L18.10	-0.00688336	-0.000391433	-0.00540887	0.00294242	-0.00759833	0.000504574	-0.0168864	0.00444575	-0.0107505	-0.0174675	-0.00965028	0.00480948	0.000936768
RP1-39G22.7	-0.00625937	0.00527632	-0.00425366	0.00444405	-0.00966111	0.00682641	-0.00573469	-0.00978643	-0.0015471	-0.00438764	0.00324554	-0.00182067	-0.0015829
RP11-335G20.7	-0.00563203	0.00481946	0.00528796	-0.0122753	0.0102653	0.00223448	0.00756522	-0.00781658	-0.00219434	-0.000864943	-0.00294295	-0.011171	0.00569508
RP5-968P14.2	-0.00488088	0.000926199	0.00303818	-0.00495246	-0.0052216	0.00578984	0.00886221	-0.0125182	-0.00786103	-0.000717539	-0.00192049	0.000179942	-0.00965758
RP5-902P8.12	-0.00564105	-0.00369536	0.0127153	-0.0122179	0.00781607	8.15966e-05	-0.00463029	0.0010387	0.0118705	0.0150474	-0.00723892	0.0109326	-0.00340214
RP11-54H19.8	-0.00795353	0.00388046	-0.0026238	0.0024876	-0.0013026	-0.00687149	0.00837281	0.00464695	0.00187695	-0.000787429	0.00471835	0.00205198	-6.01945e-05
RP11-533E19.5	-0.00437286	0.0116332	0.00560724	0.00309672	0.00360399	0.0194018	0.00457103	-0.02034	-0.0118105	0.00274271	0.000744235	-0.00788028	-0.0052835
RP4-561L24.3	-0.00363983	0.00103675	-0.0054053	0.00152217	0.00171607	0.00611941	0.00592633	-0.0168875	-0.00457424	-0.00137969	-0.00256025	-0.0087813	0.00280499
RP11-439E19.9	-0.00448327	-0.00217875	-0.00343407	-0.0248881	0.00635595	-0.00266086	0.0121748	-0.0181808	-0.0309216	0.0167573	-0.00239699	0.0121585	-0.000146872
RP11-226L15.5	-0.00520383	-0.00363726	-0.0174319	-0.0019944	-0.00640911	0.00424057	-0.0122576	0.00125894	0.000758103	-0.0130315	0.00447314	0.00342361	-0.00774852
RP11-439E19.10	-0.00603513	0.00587962	-0.0130454	-0.0109806	-0.00426458	-6.14075e-05	0.0044157	0.00629434	-0.0167034	-0.00696014	-0.00633783	0.0200681	-0.0055416
RP11-483I13.5	-0.00416733	0.00511059	-0.00432789	0.00671027	-0.000729203	0.00139278	-0.00165888	-0.0144828	0.0069836	-0.00215169	0.0138804	-0.00059209	-0.00153286
RP1-228H13.5	-0.00546011	0.000425188	-3.14279e-05	-0.00613508	-0.00816521	-0.00670625	-0.00673078	-0.00837694	-0.00481401	0.00689767	0.00731868	0.00739564	0.00365391
RP11-552M11.8	-0.00589853	0.00432282	0.0132064	-0.0117075	0.00320544	-0.00220242	-0.00544074	-0.000254841	-0.0130644	0.00474485	0.00381093	0.00560383	0.00342531
RP4-714D9.5	-0.00466499	-0.00681235	-0.0129734	-0.00889924	-0.00446771	0.00500817	-0.00663076	-0.0126255	-0.0145243	-0.00728327	0.000962829	0.00901925	-0.00396836
RP5-1014C4.3	-0.00497955	-0.00132685	-0.0168459	-0.0105411	-0.00291896	0.000474498	-0.0035921	-0.0053478	-0.0184383	-0.00228913	0.00106901	0.0028562	1.86003e-05
RP5-1057J7.6	-0.00542395	-0.00774839	-0.00182166	-0.022861	-0.00207263	0.0153736	-0.0192183	-0.01277	0.000610801	0.023565	0.010613	0.0271726	-0.00191985
RP11-96K19.4	-0.00500361	-0.00802823	-0.0029961	-0.00653103	-0.00717989	0.00708427	-0.0152525	-0.00545623	-0.00873991	-0.000481229	0.00147436	0.0082746	-0.00192742
RP5-1042I8.7	-0.00541995	-0.0137991	-0.0103537	0.00580795	0.0065949	-0.0124693	0.00381456	-0.00571328	-0.0319073	0.00689986	-0.00904864	0.0165671	0.000601652
RP11-196G18.22	-0.00811359	0.0120224	-0.00211235	-0.00545497	-0.00469916	0.00765509	-0.0143506	-0.0103437	0.00532837	-0.00354785	0.000534675	0.00923032	0.0023078
RP4-612B15.3	-0.00458534	0.00316581	-0.00198414	-0.00215902	-0.00667925	0.00220553	0.0011352	-0.0110168	0.00436952	-0.00666721	-0.00230434	0.00224329	-0.0113439
OCLM	-0.00620332	0.00614875	0.00637863	-0.00233646	-0.0039037	-0.000956528	-0.0070639	0.000195992	-0.0121947	-0.0107912	-0.0141127	-0.00441552	0.0013446
RP11-504P24.6	-0.00643599	0.000489592	0.00219028	-0.00409043	0.00187384	-0.00132894	-0.00292702	0.00457535	-0.0177204	-0.0123482	-0.0120467	0.00140953	0.00209353
MIR4753	-0.00181305	-0.000244463	0.0103474	-0.0113332	-0.00249934	0.00522354	-0.00619248	0.00535669	-0.00773454	0.00469949	-0.0107743	0.0122596	0.00752537
MIR5187	-0.00351832	-0.00832495	0.00925045	0.0139289	0.00472867	0.00892529	-0.0002909	0.00669308	0.00565369	0.00315559	-0.0125271	0.00508352	-0.00771072
MIR3916	-0.00502696	0.00148918	-0.00347928	-0.00613167	0.00575157	0.00423882	-0.00871513	0.000803259	0.00269193	-0.00137313	-0.00318289	-0.00232997	-0.000293252
MIR5581	-0.00250627	0.00172673	-0.00186681	-0.004747	-0.00234464	-0.00361095	0.00293624	0.00648038	0.00269541	-0.0105663	-0.0104936	-0.00481116	-0.000908191
MIR3115	-0.00279579	0.0125265	-0.000124855	-0.00924693	-0.000601306	0.000413918	0.00606716	0.0217511	-0.0108131	-0.00695841	-0.0172678	-0.00179827	0.00121463
AL121992.1	-0.00235437	0.00712453	0.00815997	-0.000931156	0.0105108	-0.00264597	0.0115475	-0.00195156	0.00290978	0.0101055	0.00673047	-0.00715643	-0.0027167
AL138930.2	-0.00460202	0.00230504	-0.0104851	0.00541703	-0.00358198	-3.05595e-05	-0.00820296	0.0037175	-0.00514511	-0.0133223	-0.0057587	0.00767818	0.0042707
SNORD55	-0.00425948	0.00574803	0.00217368	-0.000122139	0.000607917	0.00479626	0.00453278	-0.00433095	0.00721433	0.00359856	0.00160587	-0.0140293	-0.00390623
MIR3122	-0.00231822	-0.00123387	-0.0050909	-0.000235897	-0.0128597	0.00927527	0.00634446	0.018125	-0.0174279	-0.00165778	-0.0156925	-0.000678119	0.00651349
MIR4420	-0.00549636	-0.0100543	0.00800107	0.010511	-0.00166998	-0.00565476	0.00913624	0.0059926	-0.00209301	6.69795e-05	-0.0239934	-0.00335843	-0.0113564
MIR3620	-0.00468518	0.00693641	0.00659315	0.00133241	0.00429793	0.00143428	0.0110691	0.00280504	-0.00741041	0.00121176	-0.0155859	-0.0034515	-0.00414889
Z99715.1	-0.00864967	-0.00534734	-0.00140336	-0.00159958	0.00763415	-0.00932418	-0.000824859	-0.00672753	-0.0140793	0.00184265	0.00572115	0.00282774	-0.00153305
AL121987.1	-0.00221345	-0.00236674	-0.0012751	0.00951749	0.00528359	-0.00218894	0.00658371	-0.0083627	0.00385942	0.0124813	0.00497481	-0.0119024	0.00885686
MIR3671	-0.002463	-0.00358916	0.00343476	-0.00190241	-0.00552252	-0.00454704	-0.0141942	-0.00342922	0.0127309	-0.0166656	0.0118289	0.0046131	-0.00380925
AL137127.1	-0.00368164	0.00240762	0.00698699	-0.00401456	0.00413806	0.00115137	-0.0028212	0.00870977	0.00486043	0.00321051	-0.00294118	0.00620205	0.0035743
MIR3605	-0.00464032	-0.00184917	0.0061137	0.0102356	0.00442684	-0.00847659	0.00168264	0.0126722	0.00113126	0.0108055	0.00383936	0.0126898	-0.017098
MIR4742	-0.00450409	0.00517429	0.0162774	0.00191981	-0.00279151	0.00869916	-0.0104509	0.00909164	-0.00548128	-0.00667999	-0.0111026	-0.00509076	0.00777699
AC004824.1	-0.00611008	0.0014098	-0.00269023	0.00349413	-0.00526602	-0.0116743	0.0104448	0.00641371	-0.00252183	0.00852948	-0.00387618	0.00210904	-0.00292537
RP4-657D16.3	-0.00634307	0.000116046	0.0206555	-0.0089618	-0.00126837	-0.00526876	0.00610381	0.00182673	-0.0270987	0.0095557	-0.0202372	0.0122497	0.00383433
RP5-1052I5.2	-0.0068888	-0.00240193	-0.00823648	0.00580765	-0.00956447	-0.00042339	-0.00276285	-0.00153451	-0.00471686	-0.00304192	0.000249074	-0.00055528	0.00416822
ALOX5	-0.0101303	-0.00520943	-2.95533e-05	0.00896622	0.0255391	-0.000473841	-0.00756074	-0.0012025	0.0130641	-0.000567235	-0.00972896	0.0153972	0.00695661
COX15	-0.00860389	-0.00143083	-0.0104675	0.00504135	-0.00478812	-0.00138363	-0.000248326	-8.15815e-06	-0.00446491	-0.0030393	0.00485646	-0.000429058	-0.000111568
ZMYND11	-0.00896618	-0.00156377	-0.011262	0.00340019	-0.00499315	-0.000650418	-0.00459638	-0.00149547	-0.00402367	-0.00647746	-0.00146074	-0.00511877	0.00507605
ZRANB1	-0.0097385	0.00490056	0.014006	-0.00208958	-0.00140631	-0.00207188	0.000561032	0.00133862	-0.00277747	-0.0010162	0.00279434	0.00354851	0.00310494
ZDHHC6	-0.00855265	-0.00222179	-0.00278438	-0.000171812	-0.00160335	0.00116031	-0.0106601	-0.00141788	-0.00175048	0.00212313	0.00446235	-0.000544921	-0.00235536
ABCC2	-0.0060786	0.000239971	0.0044105	-0.00805663	0.00592713	0.00715763	-0.00981522	-0.00536409	-0.000481828	0.00901451	-0.00446444	-0.00472846	-0.00476539
VIM	-0.013777	0.0107538	0.00435469	0.0132773	0.00385168	-0.00455847	0.000273901	-0.00874277	0.0128489	-0.00375085	-0.00289959	-0.000424073	-0.00176992
FAS	-0.00810992	0.00157689	0.00500681	0.00437701	0.00380643	0.00766579	-0.00954214	-0.0115567	0.00709989	-0.0034057	0.0090489	0.00370272	0.00679934
VCL	-0.011006	-1.0528e-05	-0.000301813	0.00437153	-0.00233632	-0.00149754	-0.00638337	0.00123804	0.00766227	0.00230111	-0.00942614	0.00360189	-0.00299245
AIFM2	-0.00539847	-0.0123437	-0.000720109	-0.00092747	0.0049308	0.00207287	0.00338619	-0.00554822	0.00596845	0.0011122	0.00350067	-0.00407815	0.00386148
ADRB1	-0.00653312	0.0158638	-0.00500483	0.0247631	0.011183	-0.0126274	-9.77884e-05	-0.0211482	0.0128601	0.00241108	-0.00504799	-0.00728905	0.0446118
WDR37	-0.00925558	0.00270813	0.00527126	-0.0063336	0.00906484	-0.00170779	-0.00197439	0.00120135	-0.00479566	0.0079103	0.00371044	0.00755919	-0.00339166
CELF2	-0.0116957	0.00503103	0.00400073	-0.00304181	0.00364872	-0.00380573	-0.00864517	0.00287617	-0.00118511	0.00130626	-0.00357695	0.00466793	-0.00467028
RRP12	-0.011165	0.00396032	0.00719639	0.0108139	0.0069544	0.00798995	0.00441764	0.00277273	0.013886	-0.00132071	-0.0189053	-0.00667778	-0.00161129
MRPL43	-0.00765321	0.000641945	-0.00878724	0.00360522	-0.00206746	-0.00391342	0.00464951	-0.000741759	-0.000667285	-0.000809516	0.00665319	-0.000973023	-0.00210648
GDI2	-0.0109424	0.00531671	-0.00050678	0.0086083	-0.00376768	-0.000505657	-0.0019627	-0.0010875	-0.00678546	-0.00459415	0.00447729	0.000845669	0.00115882
ALDH18A1	-0.00901324	-0.000858107	-0.0130817	0.00384208	-0.0137881	0.000599135	0.00943525	0.00731183	0.0023864	-0.00654896	-0.00456059	-0.00609957	0.00248701
PSD	-0.00414529	-0.00786395	0.00737876	-0.0162721	0.00660617	-0.0033933	0.00676542	-0.0114943	0.00549911	0.00410216	0.00752438	-0.00119919	-0.00691524
CCAR1	-0.00971379	0.000956053	0.00335864	-0.00564058	-0.00162439	-0.00080913	-0.0106185	0.00322636	0.00293953	0.00198419	0.00118206	0.00156112	-7.48549e-05
WAPAL	-0.0104902	0.00114036	0.00647617	-0.000820447	-0.00172154	-0.000432994	-0.0058432	0.0024681	-0.00853925	0.00579965	0.00279599	0.00618864	0.00232732
OAT	-0.00869705	-0.0141923	0.00963922	0.00869559	-0.0102986	0.00775224	0.00823068	0.010793	-0.00599822	0.00159486	0.00270593	-0.0207704	-0.00698909
MCM10	-0.00776241	-0.0120172	-0.0107606	0.00473346	-0.0157337	0.00941055	0.0015495	0.0111105	0.00398665	0.011003	0.0019101	0.00065025	0.00595464
SLK	-0.0101396	0.00204227	0.00781242	-0.000524511	-0.00218231	-0.00515919	-0.00809678	0.00274492	-0.00300827	0.000135777	0.00185638	0.00917299	0.00243143
GSTO2	-0.00458751	-0.00434087	0.00668325	-0.000708162	-0.0026247	-2.81407e-05	0.00742564	-0.00805965	-0.00560272	0.00860722	-0.0059975	0.00952329	-0.00599483
SEC61A2	-0.00767221	0.0099485	0.00633863	-0.00664708	-0.00548002	-0.00554795	-0.00431356	0.00126888	0.00267452	0.00280464	-0.00564689	0.000381824	0.00279119
PRKCQ	-0.00820014	-0.00373599	-0.00721793	-0.0147335	-0.00694427	-0.00788867	-0.00164016	-0.0103796	0.00921663	-0.00959634	-6.07952e-06	0.013361	0.000495878
FAM107B	-0.0103113	0.000226029	0.00558848	0.000971809	0.010652	0.0104867	-0.00535427	0.00262519	-0.00662787	-0.00231256	0.0126856	0.00428507	0.00497305
PFKP	-0.00971795	0.0184041	-0.00515436	-0.00314288	0.0010572	-0.00849695	-0.000797306	-0.00909815	0.0108891	0.0095977	-0.00204422	-0.00299382	0.00963334
IDI1	-0.00955623	0.00501193	0.0148791	0.00173578	0.00101165	0.00644528	-0.00619109	0.00323359	-0.00584357	-0.00526712	-0.00726025	-0.00552997	-0.00157928
KLF6	-0.0127375	0.0125997	0.00293471	0.0118303	0.000535441	0.00210477	-0.00197037	-0.011281	0.00123504	-0.0143565	-0.0120261	-0.00549487	-0.00491706
INPP5A	-0.00791538	-0.00343338	0.000332819	-0.00055323	-0.000846026	-0.000688103	-0.00541312	-0.000460521	0.00709086	-0.00330831	-0.00457005	0.000118032	-0.012377
UBE2D1	-0.00835542	-0.00121707	0.00504185	0.0189955	0.00891874	-0.00370426	-0.00399968	-0.007767	-0.0108545	-0.0138052	0.00134956	-0.000577687	-0.000867015
ZNF37A	-0.00833615	-0.0046735	-0.00477819	-0.00542311	-0.00434466	-0.00373095	-0.0101323	0.0010793	-0.00307478	-0.00310453	-0.00276007	0.00302523	-0.00250706
SEC31B	-0.00958143	0.00674515	-0.00286048	-0.0104602	0.0071581	0.00111693	-0.00651379	0.00426601	0.00963076	-0.00211134	-0.00707736	-0.0124511	-0.000771949
NT5C2	-0.010147	0.00599978	0.000591831	-0.00136203	0.00249272	0.00170127	-0.0093571	0.0054391	0.00193841	-0.000889278	0.00430226	0.00679183	-0.00432463
TM9SF3	-0.0107083	0.00276464	0.00915058	0.00233248	-0.00601331	-0.0020725	-0.0090834	0.0058413	-0.00760224	0.00050531	-0.00179172	0.00221272	0.00485419
NFKB2	-0.00963671	-0.00228045	0.0204897	0.0013178	0.00620579	0.00144432	-0.000158867	-0.0158481	0.0126019	-0.00391255	-0.00931768	-0.00679687	-0.000143686
APBB1IP	-0.0101179	0.0025021	-0.00801105	0.00123778	0.00507644	0.00168801	-0.00475634	-0.00261571	0.000700477	-0.00213891	0.00215477	-7.09076e-05	0.00376361
MLLT10	-0.00983197	0.00490951	0.000486357	-0.0046824	-0.00138943	0.00164247	-0.00507114	0.00317372	-0.00174005	0.00229253	-0.000285974	0.00191156	-0.00210052
SAR1A	-0.0100857	0.00473017	0.0107476	0.00254722	0.000576433	-0.0013254	-0.00140259	0.00216344	-0.00776285	-0.00646291	-0.00346697	-5.10762e-05	0.00147497
SEPHS1	-0.00818139	-0.00260202	-0.0057211	0.001689	-0.00639802	-0.00451427	0.00381568	0.00173246	-0.0051686	0.00153495	0.00124966	-0.00101148	-0.000190243
DHX32	-0.00829346	0.00408929	-0.00245798	0.00128402	-0.00777791	-0.00277287	-0.000961365	-0.0038812	-0.00426158	0.0118013	0.00356361	0.0192563	0.00395171
CWF19L1	-0.00916972	0.005271	0.00570886	-0.0016388	0.000154342	-0.00423495	-0.00467675	0.0115139	0.00565156	-0.00296677	0.00381942	0.00326731	-0.00173072
BTAF1	-0.0111098	0.00567197	0.0121782	-0.00462594	0.00290371	0.00568429	-0.0122407	0.00516032	0.00130342	0.00622984	-0.0068107	-0.00355498	0.00563184
IKZF5	-0.00911582	0.00292038	0.0116933	-0.0012346	-0.0012674	-0.00654781	-0.0022519	0.0042633	-0.0132389	-0.011074	-0.00536184	-0.00281806	0.00337952
SORBS1	-0.00657803	-0.0159971	0.0207919	-0.00755469	-0.0169608	0.00528874	0.00897303	0.000340165	0.0111773	-0.00921234	6.14014e-05	0.00884887	0.0138249
WAC	-0.0110059	0.00516944	0.0115091	-0.00249848	0.00306636	-0.00226498	-0.00421622	0.00169644	-0.00590207	0.00212786	0.00253727	0.0028198	0.00311296
CREM	-0.00756384	-0.00912145	0.0111995	0.0100505	-0.00824601	0.000294589	-0.000485322	-0.00987015	-0.00234117	-0.00446702	-0.00451689	0.00273301	0.00383806
SIRT1	-0.00889602	-0.0024533	0.00848337	-0.00152485	-0.00459324	-0.00434771	-0.00115881	-0.0049729	-0.0123258	0.00305807	-0.000382632	0.00407533	0.0012819
HNRNPH3	-0.0101791	0.00341289	0.00964366	-0.00415858	-0.00166694	0.000120589	-0.00500795	0.00144382	-0.00696826	-0.0101099	-0.00814942	-0.00561712	0.00281129
SCD	-0.00817187	-0.00114265	0.0161599	-0.00398496	-0.00312997	0.00577083	0.00629794	0.00233861	-0.00686421	-0.00935497	0.00638985	-0.00391811	-0.0238281
ABLIM1	-0.00880247	-0.0110249	0.00546714	-0.0231158	-0.00366281	-0.0181878	0.000665581	-0.0110952	-0.0122995	-0.0115918	-0.00439027	-0.0133974	0.0032182
RAB18	-0.00965771	0.00580147	0.0117297	0.000338371	0.000748154	-0.00142421	-0.0070181	0.00532926	-0.00631989	-0.0105175	0.000904603	0.00564695	0.00243553
NRP1	-0.00832319	0.00803117	-0.0111127	0.0161612	-0.00365396	-0.00482972	-0.0074046	-0.00173897	-0.0105927	0.0146282	-0.0101925	0.0123278	0.0272022
HSD17B7P2	-0.00531674	0.00574055	-0.00263416	-0.0104026	0.0028026	0.00621451	-0.0239994	-0.0104144	0.00681056	0.00199998	0.0149191	-0.00562073	-0.00369839
FAM21A	-0.00701558	0.0010778	-0.00159559	-0.000817126	0.00140808	-0.0021642	0.00162184	0.00636977	-0.00124427	-0.00250264	-0.000738893	-0.00152788	-0.00638465
PDLIM1	-0.00915645	0.0123288	0.000729628	0.00168881	-0.00966695	-0.0135093	0.00715054	0.00263619	0.00139228	-0.00772635	-0.0255035	-0.00202261	-0.00383668
CCNJ	-0.00848666	0.00651614	0.00176214	0.000287391	-0.00531034	-0.00378046	-0.00298114	0.00560612	-0.0047718	-0.00884541	-0.00377922	-0.002908	-0.00257102
GATA3	-0.0064018	-0.00939161	0.00629577	-0.0170862	0.010205	-0.0228276	-0.00192081	-0.0103225	0.00799912	-0.018047	0.0107171	-0.00790416	0.014829
HPS1	-0.00982574	0.00128404	-0.00219822	0.001801	0.00526232	-0.000237578	0.00374081	0.00336377	0.00674324	-0.00266231	0.00128461	-0.00526274	0.000309923
PHYH	-0.007227	0.00396011	0.00191607	0.00504554	-0.0072319	-0.00033067	-0.00201207	-0.00445783	0.00634185	-0.00791649	0.00294269	-0.00446366	-0.0111336
RASSF4	-0.00913022	-0.00547825	-0.0203605	0.0158885	0.0190966	0.00547347	-0.00542123	0.00297447	-0.00180295	0.000128789	-0.00221564	-0.0056804	-0.000759346
DNMBP	-0.00946126	0.00203389	0.0130064	0.00519699	0.00485091	-0.00762934	-0.00385183	0.00702499	0.0135102	0.00159718	-0.00965511	-0.000270167	-0.000409283
RAB11FIP2	-0.00889624	0.00290733	0.00557729	-0.00297422	0.00171031	-0.00414967	-0.00733529	0.00759464	-0.00697722	-0.00512425	0.00290359	0.0024822	0.00248292
ERLIN1	-0.00990517	0.0104656	-0.00504785	0.00234071	-0.00451805	0.0116133	0.00253948	0.00963273	-0.0032455	-0.0107863	0.00359485	0.00934736	-0.0106399
EIF3A	-0.0112869	0.00157708	0.00438273	-0.000259589	-0.0016956	0.00240763	-0.00285644	0.00338426	-0.00334062	0.00159998	-0.00411144	-0.00398125	0.00191554
CUBN	-0.00713241	-0.00130824	-0.00758009	-0.0175003	0.00527645	0.00347182	-0.00766097	-0.00453081	0.00696577	-0.00434293	-0.0103434	-0.00764039	0.00738411
TRDMT1	-0.00807561	-0.00272985	-0.00604544	-0.00532056	-0.00135777	-0.00221204	-0.0117737	-0.0030593	-0.0026508	-0.00329096	-0.00328229	0.00256424	0.00474222
DDX50	-0.0085821	0.00118362	-0.00210447	-0.000509243	-0.00638728	-0.00158991	-0.00605769	-0.001665	-0.00266497	0.000430238	0.00401716	0.000628281	0.00318905
MAPK8	-0.00898001	0.00173262	0.0058755	-0.00347567	-0.00345555	-0.00498305	-0.00888427	0.00210301	-0.00330292	0.00128754	-0.000934704	0.00220407	0.000278837
SEC23IP	-0.00894348	-6.44595e-06	-0.00220888	-0.00142287	-0.000470493	0.00206947	-0.00936483	-0.0047147	-0.00305012	0.0071998	0.00759175	0.00286476	-0.000816944
ATE1	-0.00890178	0.000396081	-0.00450136	0.00032549	-0.00402398	-0.00011931	-0.00550373	-0.000956559	-0.00268922	-0.0029845	-0.0022305	0.00301522	-0.00250973
NSMCE4A	-0.00827453	-0.00272256	-0.00569965	-0.000268087	-0.00445391	-0.00290938	-0.003349	0.00300222	0.00589391	-0.00351482	-0.000177209	-0.000268258	-0.00211882
PLEKHA1	-0.0068858	-0.0191232	0.0118758	-0.0157742	0.00763267	-0.0128989	-0.0110242	-0.0100328	-0.00806626	-0.0124462	-0.00115332	-0.0051356	0.0048181
PALD1	-0.00733903	0.0059923	-0.00498748	0.00246764	-0.00943124	-0.0118804	0.00912541	0.011892	0.00189825	0.0305276	-0.0118019	0.00475375	0.0133328
UNC5B	-0.00498504	-0.00626709	0.00512928	0.00133616	-0.0106259	-0.0142747	0.0186989	0.00504563	-0.00202088	0.0369045	-0.00621468	0.00306191	-0.0197084
CDH23	-0.00714978	-0.0217714	-0.00975425	0.00476879	0.0192907	-0.00362148	-0.00808408	-0.0060925	0.00499302	0.00415816	-0.0129975	-0.00458976	0.00219983
C10orf54	-0.0109874	-0.00571352	0.000755902	0.0132937	0.0211495	-0.00527811	0.00453442	0.00260532	-0.00623422	-0.00816012	0.00475417	0.0110599	-0.0168989
SPOCK2	-0.00920088	-0.0159505	0.0140052	-0.0206241	0.0109771	-0.0260033	0.00970721	-0.00411738	-0.00451996	-0.0211478	0.00736546	-0.0104858	0.00987888
MICU1	-0.00903545	-0.00200496	-0.00407138	0.00668459	0.00297666	0.00521497	-0.0052947	0.00606043	0.00311388	-0.0014535	0.00101976	0.00267303	-0.00068128
PPP3CB	-0.00914055	-0.00115791	-0.00463285	0.00537064	-0.000268809	0.00194464	-0.00539124	-0.00324017	-0.00620523	-0.00439987	0.00341189	3.54856e-05	0.00337108
FAM190B	-0.00926963	-0.00231764	0.0021645	-0.00521397	0.0018549	-0.00690984	-0.00811093	-0.00600325	-0.00758906	-0.00573827	0.00530913	-0.0006685	0.00241278
MINPP1	-0.00787308	-0.0233218	0.00585366	0.00273236	-0.0190522	0.00887411	0.00315689	0.00239746	0.00602804	0.00558184	0.0154596	0.0112101	0.00921173
ACTA2	-0.00684191	0.015263	-0.0154941	0.0066035	0.00133127	-0.00336855	0.0109533	-0.00400013	-0.00371686	-0.00470371	-0.000107273	0.00364711	0.00780283
LIPA	-0.00961194	0.00030406	-0.00949842	0.0205247	-0.00200229	-0.00928797	-0.00216576	0.00270281	-0.00292543	-0.0116027	0.000652317	-0.00765767	0.000996032
C10orf2	-0.00669017	-0.00952888	-0.0135868	-0.00440431	-0.0133373	-0.00388426	0.00824273	-0.00312229	-0.00686001	0.0136657	0.00347174	0.00408452	-0.000496523
LZTS2	-0.0090047	0.00995784	0.00277556	-0.00417668	-0.00457839	-0.00555584	0.00338277	0.00171081	0.00986165	0.015653	0.00313473	0.00927936	-0.00157721
SFXN3	-0.00941859	0.00839817	-0.000835144	0.00714661	0.00892725	-0.00308285	-0.00267995	0.00168609	0.00402452	0.00327669	0.000538684	-0.00666062	0.00424858
FBXW4	-0.00853924	0.00042527	-0.00139996	-0.00527005	0.0081922	-0.00778381	-0.00112822	0.000174054	0.0126477	0.003518	0.0065943	0.00253614	0.0115035
NPM3	-0.0072165	0.00806289	-0.0043671	0.00335457	-0.00973904	-0.000388511	0.0114811	0.00300146	0.00106263	0.00757012	0.00796499	-0.00580972	-0.00103399
TNKS2	-0.010548	0.00276425	0.00910069	-0.00210324	0.00279873	-0.00161102	-0.00885728	0.00403817	-0.00585474	0.00527003	0.000109744	0.00199089	0.00495099
GBF1	-0.0101006	-0.00124077	0.00258891	-0.002943	0.00664264	0.00290486	-0.0026924	0.00025768	0.00731936	0.00824962	-0.00171739	-0.00281021	-0.000738528
ARHGAP21	-0.00960959	0.00418959	0.00411952	0.00776313	-0.00246473	-0.00647734	-0.0117265	-0.000553498	0.0126089	0.00898907	-0.00404515	0.0101569	0.0167334
CPEB3	-0.00750133	-0.0021037	-0.00324148	0.00491705	0.0104449	-0.000458454	-0.00922738	-0.00202486	-0.00274828	0.0103184	2.31494e-05	-0.00255365	0.00313022
FBXL15	-0.00741133	0.00223213	-0.00407474	0.00108386	0.00546356	-0.00370859	0.00919934	-0.00364166	0.00104244	0.00192083	0.00609996	0.00127865	-0.00459765
CUEDC2	-0.00792853	0.00366925	-0.00574858	0.00300665	-0.000186324	-0.00163174	0.00472037	0.00261681	0.00432972	0.0031085	0.000624764	-0.00557907	-0.00293767
SUFU	-0.00804717	-0.00384477	-0.0113208	-0.00227931	0.00834573	0.00259956	2.97207e-05	-0.00661737	-0.0115218	0.010346	0.00251372	0.000736743	-0.0066485
ANKRD26	-0.00769231	-0.00326905	-0.0032949	-0.00684812	-0.00594777	0.00446734	-0.0125198	-0.00393061	-0.0046763	-5.04606e-05	-0.00414954	-0.00194322	0.00580642
ACBD5	-0.00879399	0.00496552	0.00442839	-0.00143007	0.000784782	-0.00536433	-0.00817399	-0.000660836	-0.0046373	0.000746693	0.00406462	0.0016675	0.00428139
LHPP	-0.00724008	-0.00975474	-0.00666857	0.00430833	0.00269776	-0.00600482	0.00979106	0.00576995	0.00249521	-0.00266086	0.000535735	-0.00956129	0.000274662
LARP4B	-0.0101044	-0.0019329	-0.00982405	0.0011055	0.00208928	0.00443313	-0.000607337	0.000502373	-0.00394998	0.00178026	-0.00136271	0.000299055	-0.00367806
GTPBP4	-0.00969075	0.00752711	0.00923091	0.000454139	-0.00325326	-0.00197497	-0.000410374	0.00663785	0.00135185	0.000502902	-0.00631692	-0.005483	0.00153013
C10orf137	-0.00900184	0.00027368	0.00176712	-0.00583074	-0.00149917	-0.00397721	-0.00544419	0.0045343	-0.00428252	-0.00332697	-0.00522869	-0.00347634	0.00337154
BCCIP	-0.0085179	0.000169268	0.00195822	0.00302891	-0.00842699	-0.00379806	-0.00128412	0.00377608	-0.00773781	-0.00162262	0.000187349	-0.00243339	0.0027664
MTPAP	-0.00888871	0.00307243	0.00105153	6.53533e-05	-0.0061655	-0.00492366	-0.00199392	0.00721946	-0.00397156	-0.00108088	0.00126951	-0.00403833	0.00151406
NEURL	-0.00556405	-0.0235348	-0.0101139	0.00722351	0.0160026	-0.018274	0.00432741	-0.00062185	0.00392663	-0.0128459	-0.0101558	-0.00206113	-0.00776755
SH3PXD2A	-0.00932198	0.0114671	-0.0053806	-0.00316132	-0.00643889	-0.00402963	0.00300841	-0.000484357	-0.000445983	0.0145017	-0.00785078	-0.00278547	0.00763493
PITRM1	-0.00952492	0.00165309	0.00122308	-0.00130883	-0.00163657	-0.00389193	-0.00226528	0.00413375	0.00734336	-0.000623987	-0.00196006	-0.0012553	-0.00207081
OBFC1	-0.00798536	0.00473527	-0.0082105	9.65604e-05	-3.22091e-05	-0.00137246	-1.98199e-05	-0.00299382	0.00122536	-0.00601345	0.00562909	-0.00144206	-0.00221963
MAP3K8	-0.0101398	-0.00410375	0.0153497	0.0211188	-0.00909906	2.85383e-05	-0.002793	0.000139329	0.0052308	-0.00140087	-0.0162469	0.00355933	-0.00318742
GLRX3	-0.00850294	0.00326071	0.00231791	0.00274405	-0.00449454	-0.000105154	-0.00400329	0.00122561	0.000738918	0.00274513	0.000994454	-0.00820045	0.0010741
FAM208B	-0.0102288	0.00183512	0.00310661	-0.0067495	0.00159543	-0.000475275	-0.00748733	0.00572345	-0.00376121	0.00442448	-0.00468317	0.00119072	0.00443194
XPNPEP1	-0.00998214	0.0114207	0.0066583	-0.000780569	0.00324316	0.000904692	-0.00582563	0.0115759	0.00504438	0.00248302	-0.00382954	-0.000783611	0.000876507
SMC3	-0.00950111	-0.00137168	0.00382181	-0.00224081	-0.00616075	-0.0039926	-0.0084346	0.00794477	-0.00547619	-0.000956344	0.0037584	0.00447164	0.00710531
SHOC2	-0.0102002	0.0036121	0.00878556	0.00295475	-0.00037554	-0.00201978	-0.0100308	0.0024465	-0.00672298	-0.000891808	0.0034594	0.00456909	0.00331174
TFAM	-0.00900526	0.00133168	0.00280652	0.00289475	-0.00737297	-0.0035749	-0.00512703	-0.000157561	-0.0104617	-0.00617996	0.00484555	0.000666266	0.00370134
CCDC6	-0.00997472	0.00148256	0.00709897	0.0058404	-0.00461815	-0.01054	-0.00466619	-0.00131074	-0.00451013	0.0050204	0.00402266	-0.00246112	-0.00713293
CUL2	-0.0089505	0.000701465	0.00393015	-0.000449236	-0.00286705	-0.00479743	-0.00672543	0.00297787	-0.00617887	0.00246982	-6.90426e-05	0.00184581	0.00389292
CCNY	-0.010307	0.00444901	0.000937435	0.00964301	0.000769069	-0.0116791	0.000870323	0.00206988	-0.00750108	-0.00303132	0.000724595	0.00519168	-0.00290322
ZMIZ1	-0.0107564	0.00205626	0.00359254	0.00367201	0.0011489	-0.013898	0.0034721	-0.000541108	-0.00345067	0.0106906	-0.00329579	0.00148466	-0.0083817
PPIF	-0.00962839	-0.00610215	0.0132296	0.019197	-0.00320505	-0.00135629	0.00688837	0.00463241	-0.00186642	0.00227596	-0.0123906	-0.00903788	-0.00840739
PBLD	-0.00622437	0.0010895	-0.000719926	-0.00251145	-0.00508435	-0.00809767	-0.0122849	0.00723902	0.007691	0.00560566	-0.0010739	0.00865856	-0.00663025
TSPAN14	-0.00992062	-0.0107603	0.00567488	0.00139291	0.0111784	-0.00806763	0.00443728	0.00156474	-0.0108837	-0.000897007	0.00471405	0.00105836	-0.0160492
TBC1D12	-0.00562717	-0.0329966	0.0134025	0.016851	-0.000295725	-0.00443056	-0.00721682	0.00219623	0.0105706	0.00360487	0.000638719	-0.010228	0.000790447
FAM178A	-0.00905871	-0.00558971	-0.0107846	-0.000463149	-0.00389153	0.00505942	-0.00660954	0.00107879	-0.00405401	-0.00692138	-0.00318657	0.000660621	0.000273088
IDE	-0.00909717	-0.00277129	-0.0050851	0.00450443	-0.00605264	0.00098974	-0.00975121	0.00221861	-0.000841914	-0.00145149	0.00183834	0.00385056	0.00222363
IFIT3	-0.00726767	-0.00544789	0.00440837	-0.000746732	-0.0031068	-0.00327393	-0.00303893	-0.013071	-0.0293842	0.00558808	-0.00582906	0.0151359	0.0219912
IFIT2	-0.00768166	0.000296099	0.0102384	-0.00236591	-0.000689217	0.00575634	-0.00606612	-0.0246364	-0.0187192	-0.00320617	-0.00620288	0.00854978	0.00834611
GPAM	-0.0071749	-0.00719076	-0.00441322	-0.00436286	-0.0139678	-0.00541062	-0.00480841	0.00161848	-0.00399315	-0.00319053	-0.00257176	0.00522971	0.00157619
CUTC	-0.00746877	0.000338461	-0.00276086	-0.0011886	-0.00152796	0.00461497	-0.00410433	0.00106925	0.00216955	3.45584e-05	0.00720267	0.00232136	-0.00106835
PYROXD2	-0.0071144	0.00352015	-0.00852935	-0.00627576	0.00559911	0.00398106	0.00276629	-0.00516309	0.00595886	-0.000940916	-0.00732066	0.00417929	0.0054029
MXI1	-0.00902155	-0.000581854	0.0110829	0.00159722	0.000550999	0.00682976	0.0015424	0.0075206	-0.00331113	-0.0117765	0.0131517	-0.00384928	0.0141384
SMNDC1	-0.0090265	0.00550562	0.00927266	0.00458457	-0.00332391	-0.00217453	-0.00456357	-0.00311341	-0.00869674	-0.00344791	0.0031098	0.00111506	0.000914564
C10orf88	-0.00618615	-0.0090287	-0.0067881	-0.00433754	-0.00655876	0.0086651	-0.0102226	-0.00728473	-0.00274879	0.00129606	0.00529571	0.00522113	0.00246005
HELLS	-0.00932234	-0.00103608	-0.00433798	-0.00143792	-0.0116483	-0.00102671	-0.00404303	0.0141052	0.00143611	0.0027362	-0.0051025	0.000365543	0.00454487
TCTN3	-0.00819621	0.00138735	-0.00715014	0.00180294	-0.00539137	-0.00142113	-0.000879536	-0.000897716	-5.29937e-05	-0.00214222	-0.00154836	1.55831e-05	0.000819921
FAM45A	-0.00834719	0.0055029	-0.000371395	0.00276346	0.00116017	0.00666682	-0.00396443	0.00974181	0.00509772	-0.00655793	0.00262793	0.00812892	-0.00786216
AVPI1	-0.00660937	-0.0113266	0.0104125	0.0205461	-0.00399684	-0.0117197	0.00313828	0.00323302	0.0190549	0.0135093	-0.00273959	-0.00574776	0.000288514
WDR11	-0.0098782	0.000917142	-0.00207768	-0.000441333	-0.000257584	-0.00146932	-0.00878145	0.00753969	0.000393008	-0.00197184	-0.00314422	0.000353826	-0.00103391
C10orf76	-0.00920822	0.00185838	-0.00446514	9.08104e-05	0.00456455	0.000553525	-0.00433044	0.00256133	-0.000125056	0.00260914	-0.00166159	-0.00193404	0.000149928
KCNIP2	-0.00560472	-0.00860621	-0.0119494	-0.00707904	0.00968438	0.00496363	-0.000959592	-0.00571621	-0.00166648	0.00532823	-0.00890054	0.00399492	0.000651337
CCDC147	-0.00335494	-0.00829282	0.00128237	0.000381293	0.0030049	0.018142	-0.00616398	-0.00199265	-8.68538e-05	0.014678	0.00419434	0.0139524	0.00430687
GOT1	-0.00692769	-0.00646796	-0.00397989	-0.000153749	-0.00800659	0.0053644	0.00171617	-0.00738426	-0.000774102	0.00859785	0.00572986	-0.00185075	-0.00203127
MASTL	-0.00873096	0.00234818	0.00865425	0.00240662	-0.00611797	0.00442259	-0.00348665	-0.0030648	-0.00535633	0.000135903	-0.00254633	-0.00223239	0.00362064
SEPT7L	-0.00342339	0.00122293	-0.00436231	-0.00363652	0.00416093	0.00330535	-0.00119266	-0.0118911	-0.00581881	-0.00944274	-0.00306802	0.00388071	-0.00335474
PLXDC2	-0.0095638	-0.00475201	-0.00850324	0.0236722	0.0102798	-0.00703627	-0.0073261	-0.00732094	0.0210113	0.00744079	-0.00682156	0.0131545	0.0246233
EPC1	-0.00999468	0.00112783	0.00729349	-0.00298651	-0.000778059	-0.00730957	-0.00388362	-0.000327584	0.00118582	-0.00410761	0.00386488	0.00102182	0.00588647
ANXA11	-0.0108355	0.00469487	0.0042727	0.00108837	0.0088779	-0.00417975	0.00415503	0.00433476	0.00141391	-0.00456191	-0.0011979	0.00690297	-0.00385062
FAM35A	-0.00842349	0.000906712	-0.000313108	0.00217827	-0.00585693	-0.00351785	-0.0116309	0.00259047	-0.0019916	-0.00273697	0.000282631	0.000201513	-0.00104309
PLAU	-0.00781078	0.0151419	0.00852236	0.00935755	-0.0110788	0.0137835	0.00644882	0.00521838	0.0214891	-0.0145012	-0.00429022	-0.00173913	-0.0134777
SRGN	-0.0124961	0.00275115	0.00310814	0.0194123	0.00307456	0.0143541	0.00116021	0.00507269	0.0031275	-0.018068	0.00573861	0.0123197	-0.00234286
CISD1	-0.00592334	-0.00248476	-0.00622443	0.00303554	-0.00246481	0.00880546	-0.00175066	-0.00123039	-0.0120203	0.00158383	0.00220244	0.00129862	0.00320435
ECD	-0.00933882	0.00460111	0.00883713	-0.00093915	-0.00257495	-7.40351e-05	-0.00568917	0.000615296	-0.000696877	-0.0019183	-0.00439174	-0.0053166	0.00227022
P4HA1	-0.00869147	0.00584634	0.00607187	0.00388411	0.000231639	0.00420547	-0.0117157	-0.00658186	-0.00647961	0.00671377	0.00915291	-0.000668371	0.00627269
SLC25A16	-0.00768119	-0.000871259	0.00307188	0.000276921	-0.00309609	-0.00538656	-0.00544224	0.00345091	-0.00246418	-0.00377988	0.00117949	0.00100846	-0.00303239
ZWINT	-0.00773166	-0.0088349	-0.00732121	0.00568142	-0.0135118	0.00535774	0.00619227	0.0136038	0.00732636	0.00647219	0.00568192	-0.00154893	0.00385367
VPS26A	-0.00934117	0.00306119	0.00966447	0.0041971	-0.00682346	-0.000302274	-0.0128927	0.00181481	-0.00458358	-0.00262097	0.00190803	0.00571647	0.00123619
OPTN	-0.00762272	-0.0113035	0.020733	-0.0135302	-0.00557071	-0.0100351	0.00518161	-0.000913622	0.0101981	-0.0119281	0.00610181	-0.00175179	0.00963753
ECHS1	-0.00848412	0.00321368	-0.00662803	0.00762987	-0.00316484	-0.00228377	0.00562199	0.00554654	-0.000316697	0.00275044	0.00052341	-0.00735533	-0.00174953
ARHGAP22	-0.006096	-0.00966323	-0.0189824	0.00205914	-0.00669861	-0.00575988	0.00182034	-0.00757783	0.00416876	0.0166317	-0.0202398	-0.00601513	-0.00616612
WDFY4	-0.0109017	-0.0032475	-0.00917118	0.00169689	0.00231881	0.000869911	-0.000602131	0.00853118	0.00563545	0.0010873	-0.0138171	-0.00964787	0.00242982
TUBGCP2	-0.0101465	0.00428855	0.00531833	0.00219827	0.00546799	-0.00536508	-0.00191125	0.00798391	0.0124288	0.0072715	-0.00216535	-0.00251364	-0.000853951
CYP2E1	-0.00588093	0.0101143	-0.0147944	-0.000211054	-0.00712174	0.000973019	0.00685487	0.00348213	0.00547123	-0.00958789	-0.014068	0.0139994	0.0165425
PTPRE	-0.011469	-0.000830196	0.0136446	0.00367914	0.00828388	0.0012961	-0.0053023	0.00799702	0.00860687	0.0103505	-0.0116084	0.0046818	-0.00125771
C10orf57	-0.00701155	-0.00577923	-0.0142981	0.00961312	-0.00279741	-0.00267495	0.00744633	0.00632911	-0.00341599	-0.0140293	-0.00121803	-0.00225699	-0.00111635
FBXO18	-0.00956197	-0.00206611	-0.00489246	0.000758076	-0.0017633	0.00198759	0.00203169	-0.000128779	0.00352508	0.0044534	-0.0016662	-0.00336336	-0.000303792
RBM17	-0.0094951	0.00229346	0.00599867	-0.00339977	-0.000855045	-0.00530569	-0.00233976	0.00631878	0.00194369	-0.000783897	-0.000827263	-0.000503177	-4.3691e-05
IL2RA	-0.00523507	-0.00375935	-0.00591422	-0.0159618	-0.000234572	-0.014719	-0.0064333	-0.0307832	0.000647739	-0.0063401	0.000514141	-0.00409007	0.00456991
ANKRD16	-0.00629737	-0.000206838	-0.0104821	-0.00558391	-0.00451344	0.0031884	0.00403552	-0.00663806	0.00310969	0.00784043	0.000756509	-0.00258224	-0.00513038
ECHDC3	-0.00602618	-0.0110729	0.0108669	0.0112073	0.00415165	-0.0111637	-0.00279694	0.013942	0.013527	0.00550702	-0.0017885	0.0262808	-0.0260455
IL15RA	-0.00699205	0.00161469	-0.0014403	0.000988676	0.000203174	-0.0088353	0.00232657	0.00254969	0.00545003	0.00274979	0.00197527	0.00783652	0.00108423
STAM	-0.0093901	0.00516852	0.0150746	-0.00487197	-0.00641289	0.00300803	0.000335736	0.000233491	0.0018255	-0.00168247	0.00271534	0.00576167	0.00753162
ABI1	-0.0100899	0.00661828	0.0102277	-0.00159381	0.0010724	0.000483873	-0.00512392	-0.00174344	-0.0044109	-0.00390544	-0.00258991	-0.00101796	0.00331007
YME1L1	-0.0106363	0.00507262	0.00997769	0.00158763	-0.00224811	-0.000132817	-0.00381312	-0.000892525	-0.00879565	-0.00174484	-6.76421e-05	-0.000705348	0.00309811
DNAJC1	-0.00853296	0.00746774	0.00371589	-0.00158262	-0.00205132	-0.000926418	0.00146657	-0.000911916	0.00213363	0.000577036	-0.000308402	-0.000314967	0.00397188
ACTR1A	-0.00979852	0.00503417	0.00471387	0.00123775	0.00445321	-0.00423016	0.0054174	-0.00207755	-0.0053285	0.00167096	0.00433225	0.00018992	-0.00138092
TMEM180	-0.00680595	-0.00484932	-0.00942539	0.00627438	0.00813437	0.000419249	0.00828783	0.00415377	-0.000225053	-0.00179723	0.00109935	-0.00306938	-0.0130056
MYOF	-0.00885023	-0.00834577	-0.01303	0.0214868	0.0243177	0.0010618	-0.0161871	0.00562931	0.00367892	0.0152364	-0.0135458	-0.00842035	0.0259664
LOXL4	-0.00434202	0.0117732	-0.0152005	-0.00173861	-0.00672921	0.015665	0.0305989	-0.0105152	0.0222701	-0.00306413	-0.0022085	0.0442096	0.0299001
STAMBPL1	-0.00686439	-0.00427084	-0.0123814	-0.0146996	-0.000408234	0.00518135	-0.00187346	-0.00387907	0.00137486	-0.00809718	-0.00555071	0.00119783	0.0098392
ATAD1	-0.0090225	0.00349056	0.003192	-0.00522466	-0.00403991	0.00106065	-0.0138503	0.00377863	0.00163383	0.00180112	0.00460487	-0.000255059	0.00473498
KIF11	-0.00894222	-0.011205	-0.00133081	0.00549649	-0.0121908	0.0117236	-0.00404125	0.0161339	-0.00361007	0.013846	0.0080196	0.00879865	0.0131109
CUZD1	-0.00533284	-0.000564018	-0.0020391	-0.0117284	0.00418152	-0.00921227	-0.000652266	-0.00892133	0.00352948	0.0142123	0.0215286	0.00100447	-0.0208646
DUSP5	-0.00933848	0.000129427	0.0159175	0.0153543	-0.00920669	-0.00959632	0.010593	-0.0147137	-0.00082604	-0.000897529	-0.017987	-0.014854	0.0149394
CALHM2	-0.00771271	0.00154177	-0.0187138	0.00694357	0.017763	-0.0166407	-0.00261338	-0.00370221	-0.00129125	0.00950749	0.0108681	-0.00357958	0.0155511
ARL3	-0.00573792	-0.00578814	-0.00708421	0.00876218	-0.00194117	-0.000734934	-0.00142943	-0.000341281	-0.00474186	-0.00132295	0.00612455	-0.00724495	-0.00349261
CEP55	-0.00675684	-0.0070906	-0.0143197	0.00978647	-0.00195734	0.00909304	-0.00323401	0.0109504	-0.00850368	0.0116875	0.00548239	-0.000415207	0.0094459
KIF20B	-0.00887741	-0.00365264	0.00765869	-0.000516634	-0.00964994	0.00409911	-0.00974351	0.00749977	-0.0109417	0.000520328	-0.00339412	-0.00585645	0.00766616
ENTPD1	-0.00983838	-0.0103898	-0.00730436	0.0133953	0.0210009	0.010262	-0.00627762	0.00832799	-0.00632591	-0.0106797	-0.0100722	0.00715614	0.000649523
EXOC6	-0.00869804	-0.0019598	-0.00372325	0.000625277	-0.00537463	0.00459291	-0.0122209	0.00314098	-0.00302486	-0.00509253	-0.000462286	0.00322555	-0.000110443
ANXA7	-0.00993018	0.00649987	0.00438159	0.00555014	-0.00204328	-0.00518909	-0.000926523	0.00275487	0.00242237	-0.00638955	0.00249978	0.00069802	-0.00192529
FAM149B1	-0.00775057	0.000634261	-0.00864892	0.00273853	-0.00169271	0.00238235	-0.00704936	-0.00315928	-0.000101436	-0.00715875	-0.00130291	-0.00353554	0.000696558
NCOA4	-0.0121245	0.0080377	0.00234279	0.00525844	-0.00165425	0.00650787	-0.00288461	0.00201563	0.000288301	-0.014193	0.00677763	0.00351346	0.00438475
TIMM23	-0.00801842	0.00477289	0.0061164	0.000822509	-0.00622948	-0.00228276	0.00264666	0.00557769	-0.00323019	-0.00072073	0.00129892	-0.00543249	0.00260056
ASCC1	-0.00762884	-0.00056673	0.00276137	-0.000757371	2.12132e-05	0.00251718	-0.00822998	-0.00521586	-0.00320519	0.00705344	0.00809582	0.00130941	-0.00182797
ADAMTS14	-0.00548902	-0.000887065	-0.00220576	-0.00454013	-0.0155332	0.00120422	0.00572642	-0.00910059	0.023855	-0.00173556	-0.0155007	0.0132128	0.00551257
RPS24	-0.0107645	0.00668338	0.00329876	0.00107716	-0.0028694	0.00168027	0.000734169	-0.00075094	-0.000700292	-0.00188443	0.00916251	-0.00611449	1.32598e-05
TET1	-0.00722294	-0.00419254	-0.00994392	-0.00528901	-0.0145404	-0.000512118	-0.00312093	-0.00533131	-0.000657989	-0.00826663	-0.00421556	0.00476222	0.00895225
DNA2	-0.00805484	-0.00492359	0.00176595	0.00134294	-0.0087028	0.00593686	-0.00715833	0.00503586	0.000638261	0.00777676	0.00430769	0.00223194	0.000483926
C10orf47	-0.00730841	0.00813291	0.00300635	0.00720121	-0.00979714	-0.0129338	0.0111918	0.01726	-0.00484041	-0.00324755	-0.00590656	0.00668209	-0.00740003
USP6NL	-0.00875345	-0.00155966	0.00726718	4.14133e-05	-0.00701772	-0.00538657	-0.00745664	0.00204619	0.00278322	0.00525887	0.00124069	0.000391151	0.00302438
COMMD3	-0.0079963	0.00481492	0.000874317	0.000402235	-0.00722072	0.00161	-0.0102783	0.00394394	0.0106035	-0.00789027	0.0038559	0.000832486	0.00234926
MSRB2	-0.00648929	-0.00166875	-0.0168544	0.0104905	-0.00491927	0.00583428	0.0112692	0.00720142	-0.00126913	-0.0114495	-0.00583245	-0.00412029	-0.00116555
PDSS1	-0.00706129	-0.00299754	-0.00651542	0.00424417	-0.000262392	0.00347798	-0.00238267	0.00819771	-0.0060416	0.00573826	0.00330049	-0.00609447	-0.002345
FAM171A1	-0.00732478	0.0217958	-0.00659112	-0.00682036	-0.00988868	-0.0108875	0.00573774	-0.00954258	0.00233218	-0.00941525	-0.00472644	0.028217	0.0302729
FAM188A	-0.00824209	-0.00153785	0.00497596	-0.00372787	-0.00201943	0.00179277	-0.0127177	0.00341791	0.0065792	-0.00453286	0.00332527	0.00100143	0.00241662
RSU1	-0.00945155	-0.00362878	-0.00584769	0.0105509	-0.00446649	-0.000484275	-0.00112476	0.00513937	0.00305133	-0.006858	-0.00130455	-0.00555342	0.00405047
ST8SIA6	-0.00688629	-0.00383165	-0.0104981	0.00888328	-0.0232605	-0.00115991	-0.00382443	-0.0249334	0.030462	-0.0122226	-0.00263732	0.0240162	0.0244316
PARD3	-0.0054159	-0.0122253	-0.00444566	0.00336009	-0.0241833	0.00617144	0.0018722	0.0142801	0.000116239	8.76944e-05	-0.0263413	0.0107436	0.00965351
ZEB1	-0.00887938	0.00329312	0.00887119	-0.0151035	-0.00379843	-0.00680006	-0.00713236	-0.00480344	0.00421936	-0.00761769	0.000694373	0.00954122	0.00885287
NRBF2	-0.00745874	-0.000210943	0.00542238	0.00340627	0.00357281	-0.0010414	-0.00318625	-0.00572523	-0.00862748	-0.00273301	0.0143849	0.0108387	-0.000838397
POLR3A	-0.00854612	-0.00425683	-0.0088344	-0.00424138	-0.00224292	0.00363744	-0.0045787	-0.00490834	0.000206672	0.0107589	-0.000143011	-0.000199293	-0.00227725
HERC4	-0.00945834	0.000846726	-0.00332113	-0.00359414	0.00271348	0.00651214	-0.00995013	-0.00341409	-0.00448449	-0.00557564	-0.00019635	0.000988098	-0.000238684
CAMK2G	-0.00939975	0.00392199	-0.00465294	-0.00424463	0.00730955	0.0024986	-0.00205258	0.00169399	0.00336237	-0.000611275	-0.000798634	0.000692636	0.00195973
GLUD1	-0.00996841	0.00628723	-0.00255984	0.00904611	0.000643975	-0.00779559	-0.00150486	-0.000747871	-0.00180311	-0.00333263	0.00309574	-0.00575813	0.00224476
HTR7	-0.00521389	8.78413e-05	-0.005593	0.0155103	0.00754545	-0.0166838	-0.00743836	-0.00169345	-0.00355744	0.0343792	-0.00585408	-0.0226904	0.0268441
RPP30	-0.00824359	0.000620132	0.00404804	-0.00296893	-0.00543771	-0.00887107	-0.00494669	0.00893338	-0.00236095	-0.000866745	0.00253021	0.00220089	0.00559594
FRA10AC1	-0.00739999	-0.00452044	-0.00392653	-0.00855874	-0.00470298	0.000315357	-0.0180726	0.00399396	0.00118159	-0.00734723	-0.000257995	0.00905703	-0.000126686
ADD3	-0.0102572	-0.00154174	-0.00422826	0.0011124	0.00582928	0.000272727	-0.0115098	-0.00137821	-0.00271367	-0.01269	0.00143032	0.00179508	0.00535223
DNAJB12	-0.00932047	0.000271495	0.00467498	0.00234347	0.00610856	-0.00833584	0.00617078	0.00304281	-0.00624191	0.00611122	-0.00193614	-0.000785357	-0.0038699
EIF4EBP2	-0.010905	0.000663606	-0.00145395	0.00557534	0.00042323	-0.0040252	0.00322093	0.00327882	-0.00640575	-0.00760098	0.0030585	0.0032768	-0.00145
TCF7L2	-0.00875658	0.00957529	0.00572251	0.00275033	0.00650811	-0.00282972	-0.00303073	-0.00275181	-0.00198201	0.00370921	-0.00611558	0.00242685	0.00132756
MKI67	-0.0108126	-0.0116778	-0.00081356	-4.66877e-05	-0.00187041	0.0146822	0.00416796	0.0216061	0.00435962	0.0170002	0.0045528	0.00405243	0.0146746
FUOM	-0.00628679	0.00307204	-0.00617397	0.00367822	-0.00131321	-0.0040028	0.0051167	0.00434903	0.00497417	0.00596379	-0.003437	-0.00482573	-0.00437991
LRRC27	-0.00637522	0.00215433	-0.0138759	-0.00155465	0.00263505	0.0050598	-0.00367469	-0.0111418	0.00527792	0.00371439	-0.00156884	-0.00312403	4.95729e-06
PAOX	-0.00594186	-0.00311937	-0.00689391	-0.00360044	0.00288778	-0.00619574	0.000605553	-0.00887664	0.0071601	0.00743663	-0.0046375	-0.00372602	-0.00306675
GSTO1	-0.00906791	0.00499351	0.00313169	0.0133344	-0.00369157	0.00127479	-0.00311026	0.00285796	0.00651073	0.00519201	0.00760366	0.0043653	-0.00221055
TAF5	-0.00677359	-0.00908092	-0.000609408	-0.00262135	-0.00440807	0.00438308	0.000857979	-0.00139441	-0.00947573	0.0135449	0.00500772	0.0033841	0.00384647
PPRC1	-0.00932718	-0.00298342	-0.00589711	-7.93374e-05	-0.0032012	-0.00522742	0.0120678	-0.000773813	-0.00415686	0.00630756	-0.0106117	-0.00954265	0.00149059
ITPRIP	-0.0107616	0.000849797	0.0155938	0.00870452	0.00794101	0.00396868	0.00943221	-0.00252053	0.00162307	-0.00420429	-0.00772334	0.00212712	-0.00395828
CNNM2	-0.00767493	-0.0111848	0.000293176	-0.00313103	-0.00354249	0.00178083	0.00767283	0.00439247	0.0014919	0.00325875	0.0013995	-0.00679638	-0.00642415
PDCD11	-0.00945208	-0.000450772	-0.00965679	-0.00375679	-0.00400499	0.000533339	0.000331538	0.0020784	0.00477048	0.00513749	-0.00174362	-0.00579359	-0.000175763
RGS10	-0.00772667	-0.00776376	0.00703726	0.00965565	0.00211622	-0.00221579	0.00128982	0.00267208	-0.00129238	-0.00296698	0.00570519	-0.0087623	0.00163688
MPP7	-0.00759256	-0.0256613	0.00571873	0.00476157	0.0105602	0.000503738	0.000831873	0.00682228	-0.00333629	-0.0137322	-0.00463107	0.00896618	-0.016725
C10orf68	-0.00651536	-0.00296137	0.000997366	-0.00832929	-0.00132091	0.000623664	-0.00672403	-0.00304282	0.00299717	-0.017371	0.00308083	0.000176186	0.00318768
ITGB1	-0.0105016	0.000877228	0.00534372	0.00676677	-0.000676274	-0.00267732	-0.00754216	0.00309889	-0.00260631	-0.00271216	-0.00470651	-0.00227688	0.004771
ARID5B	-0.00862633	-0.0124454	0.0156712	-0.0101743	-0.00249753	-0.0129523	-0.00750507	-0.00981737	-0.00550347	0.00926322	-0.00201572	-0.0109029	-0.0111863
PDCD4	-0.0105108	0.000344365	0.00675412	-0.00106951	-0.00325888	-0.000134995	-0.00800481	0.00824193	-0.00149303	-0.0106466	-0.00359752	0.004671	0.00605881
PIP4K2A	-0.0103793	-0.00682742	-0.00413221	0.00567507	-0.000274692	0.00226199	0.00139768	-0.00114569	-0.00406361	-0.00328201	0.0034634	-0.00839304	0.00947693
ANK3	-0.00612306	-0.02301	0.00362842	-0.0175604	0.012001	-0.0156724	-0.0117743	0.00329933	0.00032623	-0.0240902	-0.00647337	-0.0116791	0.0133058
IPMK	-0.00840907	-0.00444079	-0.00257479	0.00903358	0.00187307	0.00607103	-0.00870138	-0.0122026	-0.0177194	0.00358466	-0.00383082	0.00571322	0.00395672
DLG5	-0.00754294	-0.000963568	-0.00235319	-0.00668109	-0.00379045	-0.00415843	0.0042136	-0.00410799	0.0172124	-0.00612424	-0.011395	0.00745596	-0.00538823
DIP2C	-0.00503389	-0.0171039	-0.000830276	-0.0129072	0.0183254	1.8887e-05	0.000802688	-0.0031625	-0.00351311	-0.00508045	-0.01366	-0.0134383	0.0110852
AGAP11	-0.00347675	-0.00200583	0.00288257	0.00162317	-0.0143027	-0.00229593	-0.00431036	-0.000398802	0.0120439	0.0126268	-0.0164653	-0.000307391	-0.00453284
UPF2	-0.00982645	0.00497499	0.00492394	-0.00734424	-0.000894085	0.000387974	-0.00938714	0.00485091	-0.00289016	0.00582362	4.91098e-05	0.000615432	0.00418767
CDC123	-0.00904566	0.0100136	-0.000166436	0.00283499	-0.00209602	-0.00187201	-0.00240669	0.00198189	-0.00494548	0.00689781	0.00550079	-1.98053e-05	0.00852534
FRMD4A	-0.00600734	-0.0309315	0.00676683	-0.000861133	-0.00379755	0.0319885	0.0240575	0.0159028	0.00870921	-0.00694421	0.0144448	-0.00176435	0.044668
VTI1A	-0.00949022	0.00393701	0.00309943	-0.00059585	0.00173653	-0.00258548	-0.00454767	0.00311649	0.00211389	-0.00224498	-3.10047e-06	-0.00285956	-0.00039179
FAM160B1	-0.00994221	0.0101012	0.00989233	-0.004577	-0.00380445	-0.00514607	-0.00499677	0.0111177	0.0014585	-0.00945807	-0.00417567	0.00290062	-0.000276669
ADAM8	-0.0106672	0.00396777	0.00955121	0.00493987	0.00844879	-0.00573828	-0.00213666	-0.00745141	0.0219224	0.00341069	-0.00886024	0.0135312	0.00679396
KIN	-0.0076255	0.00376765	0.00833437	-0.00482948	0.00388479	-0.00211843	-0.0104042	0.00412795	0.00294842	0.000991593	0.00370305	0.000949089	0.00517461
CACUL1	-0.0101554	0.00436705	0.00986297	0.0011605	0.00231593	0.000199574	-0.00621945	0.00475881	-0.00797187	0.000677699	-0.00253149	0.00769194	-0.000738312
TIAL1	-0.00985985	0.0046008	0.00606535	-0.00304548	-0.000814926	0.000713007	-0.00779533	0.00287602	-0.000256491	-0.000911689	0.00114879	-0.00400266	0.00140186
BAG3	-0.00595758	-0.011164	0.0296495	-4.13134e-05	0.0127612	-0.00223407	0.0023235	-0.018215	0.00219641	0.00343057	0.0207182	-0.0215801	-0.00181909
SUV39H2	-0.00706026	-0.00468542	-0.00561292	-0.000715209	-0.0174893	0.00633717	-0.00426559	0.00151303	-0.00539854	0.00584226	-0.000567304	0.00293092	-0.00345951
DCLRE1C	-0.00877074	0.00471214	0.000545222	-0.00352148	0.00348626	-0.00257563	-0.00890922	0.00452422	-0.00131673	0.00257668	0.00545605	-0.000250819	0.00353976
RPP38	-0.00647701	-0.00173354	-0.00645185	-0.000880355	-0.000777869	-0.0069258	-0.00171999	-0.00613078	0.00363144	-0.0020793	0.0145728	0.005242	-0.00125827
NMT2	-0.00790063	0.00848806	-0.000109959	-0.0121439	0.0022187	-0.00548413	0.000557376	-0.00809249	0.00700317	-0.0150946	-0.00338764	0.00400207	0.0255287
RP11-139J15.2	-0.00621738	0.0047957	-0.000769352	-0.00641837	-0.00186614	0.0130686	-0.00147423	-0.00971664	0.000963869	-0.00373612	-0.00618724	-0.00363002	-0.00013865
FAM21B	-0.00572949	4.70431e-06	-0.00609142	0.0108924	0.00612353	-0.00797784	-0.0010785	-0.00262021	-0.0143132	-0.00155428	-0.00790469	-0.00257418	-0.00938991
ANKRD22	-0.00495126	-0.012304	0.000832706	0.00678619	0.0171697	0.0347509	0.0126388	0.00732788	-0.0265607	-0.00849523	0.0170873	0.0195612	-0.00658778
IFIT5	-0.00813232	0.0033893	-0.000472166	-0.00126662	-0.00404963	-0.0115409	-0.00986234	-0.00292762	-0.00829048	-0.0120075	-0.00403991	0.000782923	0.0118195
PANK1	-0.00599011	0.00137314	-0.0192283	0.00412085	-0.00812197	0.00985201	-0.000635487	-0.00796061	-0.00422039	0.00330077	-0.00347292	-0.00600293	0.00471119
HHEX	-0.0092409	0.0165041	0.000952315	-0.000440458	0.0012044	-0.00891129	0.00335315	0.0009629	-0.00761416	-0.00600032	0.0011303	0.00151808	0.00354434
BUB3	-0.0094461	-0.00296389	0.000197726	-0.00135556	-0.00418382	-0.000298342	-0.00237989	0.00174773	-0.0034417	0.00108031	0.00419725	-0.00147424	0.00325516
MMS19	-0.00934431	0.00188511	-0.00459646	-0.00366705	0.000615257	-0.00259747	0.000894696	0.00311075	0.00757374	0.0040053	0.0028577	-0.000417168	-0.000857224
PI4K2A	-0.00879976	-0.00272288	0.0168487	0.0159534	0.0111812	-0.014797	-0.000611581	-0.000597399	0.0135588	-0.000796816	0.00559495	-0.017816	0.0229807
MARVELD1	-0.00883806	0.00661539	-0.0198608	0.0177991	-0.00204502	-0.0090571	0.0104953	0.00565142	-0.000373696	-0.00917777	-0.00702619	-0.000918998	-0.00196105
ZFYVE27	-0.00902407	0.00372498	0.00514734	-0.00500956	0.00329549	-0.00355503	0.00193954	0.00592634	0.0032177	0.00198372	-0.00193054	-0.000680864	-0.00119905
SLC25A28	-0.00896247	-0.00114031	0.00291618	-4.68472e-05	0.00307731	-0.00142515	0.0016683	0.00333062	0.00261166	0.00552826	-0.0013203	0.00281338	-0.00209528
PIK3AP1	-0.0107247	0.00205037	-0.00560466	0.00817714	0.00520516	-0.000960166	-0.00176282	-0.00494311	-0.0090349	0.0097947	-0.00186729	-0.00333977	0.0114568
C10orf12	-0.00927275	-3.49952e-05	0.004927	-0.00192679	-0.000990414	-0.00334607	-0.00570569	0.00456691	7.37272e-05	0.00829537	0.00589739	0.00448871	0.00175338
MCU	-0.00842762	-0.00250949	-0.00102314	-0.000609173	0.00668011	0.0160431	-0.00414505	0.0114306	0.00295582	-0.0045801	0.0055962	0.00648143	-0.00331233
TTC18	-0.00610163	0.00171471	-0.000819772	-0.0122884	0.00262962	0.00835285	-0.00498546	-0.000775513	-0.00373242	-0.00353843	-0.00466074	0.000466396	-0.00617942
ADK	-0.00859525	0.00100483	-0.00569882	0.00145937	-0.00443311	0.000743913	-0.00677285	0.00480023	0.00220656	-0.00019831	0.000103531	-0.00754832	0.00266775
PCGF6	-0.00655994	-0.00114211	-0.00191591	0.00259001	-0.00977476	-0.00551372	-0.00485237	3.97581e-05	-0.00586352	0.00593901	0.00757659	0.00177385	-0.000167821
SFR1	-0.00733432	0.00315288	0.000377554	0.00739567	-0.0106705	0.00470136	-0.00499511	-0.00661382	-0.00139195	-0.0108118	0.00232281	0.000902462	0.00065686
SFXN2	-0.00697996	-0.00993465	-0.00498604	-0.00216382	-0.00850384	0.00471588	0.00496319	0.00564214	0.00412901	0.0064811	-0.00147952	-0.00791304	-0.00698344
SUPV3L1	-0.00893797	0.0052025	0.00997434	-0.00417981	-0.0041863	-0.0017931	-0.000438978	0.00526796	-0.000590883	-0.00189818	-0.00389892	-0.00488044	0.00208047
HK1	-0.0105309	-0.0038463	0.00528879	0.00433608	0.00638676	0.00336374	0.00581932	0.00499489	-0.00254817	0.00497179	0.00627128	-0.00465056	0.00428758
TYSND1	-0.00755634	-0.00510741	-0.0120591	-0.00221751	0.00345172	0.00434939	0.00555025	-0.00705422	-0.00138701	-0.0024685	-7.90431e-05	-0.00625912	-0.00380744
KAT6B	-0.0100771	0.00576955	0.00158341	-0.00867271	-0.000770841	-0.00209383	-0.00115146	0.00204794	-7.79476e-06	-0.00285771	-0.00374115	-0.00100433	0.00437284
SAMD8	-0.00959775	0.00479763	0.0146028	0.00192501	0.00470823	-0.00590002	-0.0097395	0.00334761	-0.00232998	-0.000428882	0.00317854	-0.000261054	0.00376935
OTUD1	-0.00974189	0.00321195	0.00559313	0.0131056	0.000427378	0.00182812	0.00190226	-0.00684625	-0.0031032	-0.0148761	-0.0118929	-0.00900285	0.00109957
ARHGAP12	-0.00901488	0.00604643	0.00149472	-0.00451857	0.00436787	0.00359736	-0.0113945	0.000149738	0.000624764	-0.00179583	0.00435756	-0.000991532	0.00690692
HECTD2	-0.00568497	-0.00555215	-0.00352021	-0.00127793	-0.00940239	0.00570216	-0.003446	0.00425247	4.07243e-05	-0.0318944	-0.0132222	0.00989403	0.00171205
39508	-0.0100899	-0.0022702	0.00841233	-0.00329052	-0.00152182	0.00424111	0.00676699	0.00212143	0.00124156	-0.00564637	0.014906	0.00175547	0.0141454
ZCCHC24	-0.00748196	-0.00953108	0.00118618	0.0150109	0.0111047	-0.00801699	0.00425594	0.00173257	-0.0137512	0.0156491	0.00193304	0.00425178	0.00249044
REEP3	-0.00837902	-0.00265014	-0.0127668	0.0147715	-0.00104339	-0.00143959	-0.00904067	-0.00395776	-0.0132064	-0.00865713	-0.000883634	-0.00221318	0.00636998
C10orf10	-0.00703739	-0.00168638	0.01385	0.0144304	-0.0351411	0.013801	-0.00585906	-0.0367572	0.0276841	0.0149827	-0.0130151	0.0161459	-0.00302207
C10orf25	-0.00513418	-0.000365344	-0.0195378	0.00310004	-0.0180176	0.0129119	0.0028018	-0.00944462	-0.00104706	-0.00840309	-0.00271273	0.00598093	-0.0068088
ZNF22	-0.00864359	0.00327922	-0.00357093	0.000328135	-0.0135205	-0.00476478	-0.0057054	-0.000232263	-0.00127192	-0.00339083	0.00965397	0.00518139	-0.00208262
AKR1E2	-0.00637588	0.00193527	-0.00267213	-0.00413508	-0.00902514	0.00170524	0.0018815	0.00157293	0.00840282	0.00447657	-0.00447942	0.00268037	-0.00102222
NUDT5	-0.00879735	0.00909434	-0.0130426	0.000852087	-0.00180301	0.00042399	-0.00189101	-0.00192077	-0.00499579	0.00238441	0.00178923	-0.00567102	0.0108541
ATP5C1	-0.00989153	0.00563071	0.00105658	0.00539298	-0.00456885	-0.00229569	-0.00309825	0.00165	0.000502079	-0.00170481	0.00686782	-0.00312285	-0.00116765
PRPF18	-0.00782286	-0.00427202	-0.000223138	-0.00240325	-0.00336427	-0.00192585	-0.00986778	-0.00186487	-5.5375e-05	-0.000569004	0.00520385	0.00229799	0.00485859
TAF3	-0.00814385	-0.00615994	-0.00479654	-0.000913822	0.000987032	-0.00501505	-1.12086e-05	-0.000920499	-0.00299795	0.000207488	0.00263038	-0.00124896	0.000196827
VDAC2	-0.00862809	0.00657017	0.00570323	0.00625012	-0.00251983	-0.00296834	0.00330524	0.00171483	-0.00725253	-0.00385555	-0.00825426	-0.00516111	0.000814551
COMTD1	-0.00578512	-0.00412508	-0.00690567	0.00334327	0.00719285	-0.00307348	0.00784064	-0.00195533	0.00722412	0.00380254	0.00583427	-0.00900735	-0.00870682
SLC18A2	-0.00658241	0.000754218	0.00107937	-0.00136387	-0.00718386	0.00595514	0.00366661	-0.0127476	0.0135191	-0.0162235	-0.0187383	0.0301683	0.00496754
PDZD8	-0.0105759	-0.0022142	0.0123529	0.00157331	-0.00200535	0.00228354	0.00218838	0.0102142	-0.00171825	-0.00690516	-0.00231861	0.00645882	-0.00355777
ZNF503	-0.00641027	-0.00619619	0.00141439	0.0215561	0.0155825	-0.0107368	0.0132541	-0.0211169	-0.0102352	0.00687884	-0.00921987	0.00425006	0.000524486
FAM175B	-0.00821927	0.00241309	0.00279623	0.00118911	-0.00389556	-0.00792277	-0.00943211	0.00461025	-0.00248593	0.00699058	0.0126991	0.0109849	0.00234843
FAM204A	-0.0090526	0.00520006	0.00345225	0.00204836	-0.0011619	-0.00644019	-0.00609318	0.00658789	-0.00506858	-0.00733092	-0.00103243	-0.000195737	0.00291221
PRDX3	-0.00942519	-0.0041086	-0.00847268	0.0124013	-0.00616517	0.000430875	0.000493347	0.00893509	-0.00858015	-0.00101945	0.00589136	0.000661236	0.00188397
GHITM	-0.0100306	0.00207782	0.00163321	0.00858275	-0.00324364	-0.00146046	-0.000192218	0.001572	-0.00339056	-0.00603994	0.00564562	-0.00117657	0.00159309
RET	-0.00610301	0.011119	-0.00554567	0.00877128	-0.000391857	0.00912032	0.0115879	0.00443399	0.00650359	0.0195359	0.00343577	0.0084929	0.017822
DDX21	-0.0110801	0.00399058	0.00482736	0.006471	-0.0065063	-0.00020051	-0.00465766	0.0030676	-0.00652099	-0.00413964	-0.0081691	-0.0104687	0.0033348
BMS1	-0.00893955	0.00226771	0.00083078	-0.00420739	-0.0033135	-0.0024032	-0.00149641	0.00439889	0.000662113	0.00347334	-0.00115756	-0.00461848	0.00341793
STK32C	-0.00682631	-0.0106797	-0.0104638	0.00726681	0.00401226	-0.00376855	0.00239746	-0.0046702	0.00827547	0.00822042	-0.00399964	-0.00393127	-0.00506645
KIAA1462	-0.00486796	-0.000253876	-0.0174152	0.0137727	-0.0330505	0.00439103	0.0105531	-0.00834345	0.01227	-0.00355238	-0.0154613	0.00911441	0.0283146
CASP7	-0.00793647	0.00938905	0.00385654	-0.000327376	-0.000472923	-0.0113094	-0.00282817	-0.00124512	-0.00293893	0.00271187	0.00539079	0.0054132	0.00502825
C10orf118	-0.00882959	-0.00742841	0.0114434	0.0026455	0.00284472	-0.00494402	-0.0117382	-0.000241325	-0.00313223	-0.00738128	-0.00540477	0.0106235	0.00484574
TRUB1	-0.00730238	-0.00434536	-0.00141204	0.000780041	-0.0135515	-0.00533239	-0.00925179	0.000275196	-0.004412	0.0053884	0.0104173	0.0111447	0.00160105
FAM35B	-0.00320724	0.000379865	-0.00188691	0.00870129	-0.0157608	0.00254907	-0.00661801	-0.00494131	0.00637097	-0.00354883	0.00336931	0.00100621	-0.0042193
FRAT1	-0.00878703	-0.00199926	-0.00341374	0.0130561	0.00706585	0.000548492	0.0040223	-0.00608807	0.00701292	-0.00536159	0.0081214	0.00728847	-0.0136833
UBTD1	-0.00668825	0.00717004	0.000471736	0.0114317	0.0160672	-0.00173426	0.00867858	-0.00421842	-0.0029848	0.00536491	0.010694	0.0134328	-0.000495998
PTER	-0.00753443	-0.00543814	-0.0116911	0.00119376	-0.00566504	0.00218583	-0.00925283	-0.000935477	-0.00204651	-0.00377626	-0.00108239	-0.000596763	0.00148244
PTPLA	-0.00662549	0.00960773	-0.00463288	0.00563367	-0.0168615	0.00107496	0.00213911	-0.00583303	0.00411086	-0.00764369	-0.00144331	0.0098638	0.00563801
ARL5B	-0.009773	0.00831565	0.014073	0.00211053	-0.0118706	0.00187827	-0.00895337	-0.000641646	-0.00770264	-0.0121264	-0.012669	-0.00165168	0.0107695
R3HCC1L	-0.00869039	0.00137101	0.00620125	-0.00445186	0.00388869	-0.00273739	-0.0103472	0.00582804	-0.00350407	0.00677977	0.00340218	0.00605426	0.00590821
HIF1AN	-0.00892361	0.00254466	-0.00456952	-0.00479966	0.00147437	-0.00132633	-0.000219247	0.0058433	0.00207546	-0.00220729	0.00248012	0.00257456	-0.00236073
NDUFB8	-0.00897479	0.00506811	0.000189731	-0.00239408	0.00249236	0.000680156	-0.00343654	0.00461862	0.00908637	-0.000131354	0.00281185	-0.0082904	-5.48408e-05
BTRC	-0.00826101	-0.0078977	-0.00321728	-0.00648426	-0.00488731	0.00623814	-0.00196336	0.000968638	-0.00218764	0.00393775	0.00230638	0.00558847	0.00646415
POLL	-0.00835094	-6.57394e-05	-0.00418644	-0.00272853	0.000791912	-0.00221314	0.00218598	-5.95231e-05	0.00757673	0.000534828	0.0102063	0.00205479	0.000422187
DPCD	-0.00552995	-0.00072399	-0.00609591	0.00631988	-0.0100216	0.00469483	0.00591586	-0.000591837	0.00639181	0.00337628	0.00138543	-0.00554998	0.00791383
HPS6	-0.00794116	0.00121194	-0.00287454	-0.000787771	-0.000456394	-0.0141064	0.00986346	0.00117004	-0.00155192	0.00541827	0.0127903	0.0136803	-0.00500973
NOLC1	-0.00952702	-0.00243362	-0.00864738	0.0024107	-0.00780643	0.00101171	0.00599718	0.000304775	-0.00711787	-0.00175568	-0.0076243	-0.0127323	0.00151286
[truncated: 14,491 more rows]

## Sheet: TCGA
Weight (importance) of transcript i in a process a
GENE SYMBOL	Gi0	Gi1	Gi2	Gi3	Gi4	Gi5	Gi6	Gi7	Gi8	Gi9	Gi10	Gi11	Gi12	Gi13	Gi14	Gi15	Gi16	Gi17	Gi18
DPM1	-0.0117451	0.000611597	0.0012442	-0.00627693	-0.00104092	0.00224462	0.00879557	0.00146147	0.00198225	0.00237201	0.00168905	0.000298247	0.00267393	-0.0021653	-0.0035962	-0.00371254	-0.00260598	-0.00272721	-0.00823228
SCYL3	-0.00547143	-0.00524215	0.00758964	-0.000171087	2.50296e-05	0.00271697	-0.00758842	-0.00104787	-0.000190105	-0.00300181	0.000778805	-0.00320997	0.000487774	-0.00146642	0.00155373	-0.00129273	-0.00322134	-0.00362134	-0.00116802
C1orf112	-0.00514793	-0.00709934	0.00832889	-0.00254053	-0.00299917	-0.0013127	-0.00567878	-0.0139931	-0.0091683	0.00399739	-0.00530426	0.00317497	-0.00612407	0.000262801	0.000546798	0.00298881	4.46573e-05	-0.00301096	-0.000541362
FGR	-0.0129027	0.0440049	0.0173065	0.00524145	0.0156311	0.0137018	-0.0133161	0.00177383	-0.00913741	-0.0118619	0.0159593	-0.000280866	-0.00905158	0.0182441	0.0344728	0.00781236	-0.00745099	0.00372102	0.00817291
FUCA2	-0.0100295	0.00905235	-0.00523606	-0.0117146	-0.00424201	0.00248279	-0.00185448	-0.00777522	0.00368698	-0.00436845	-0.004542	-0.00148215	-0.0086643	0.00373147	-0.000973662	0.00771328	-0.00374838	0.00242901	0.000396281
GCLC	-0.00768024	-0.00116456	0.00815612	-0.00209053	0.00258836	0.00674372	-0.000832297	-0.00944272	-0.00344798	-0.0107777	-0.00497037	0.00550534	-0.00447994	0.00312325	-0.00189786	0.000650818	-0.00347445	0.0004093	0.00603351
NFYA	-0.0119097	-0.00754079	0.0039402	0.000103371	-0.00699268	-0.000893501	0.000599266	-0.00556219	-0.00238813	-0.000692106	-0.0048341	0.00065413	0.00529353	0.00106391	0.00124333	-0.00149992	-0.00205837	0.00803471	-0.00749659
STPG1	0.00103127	-0.00531536	-0.00868388	-0.00162176	-0.0073089	0.0101555	-0.00206956	-0.00610468	0.00158177	-0.00133337	0.00174096	-0.0012555	0.00116127	-0.00512262	-0.0107623	0.0023749	-0.00759038	0.0056376	0.00334476
NIPAL3	-0.00777063	-0.00664344	0.00250207	0.00157783	-0.00209973	0.00499264	-0.00541872	-0.00583962	0.00187443	-0.0089803	0.00144914	-0.00153747	0.00790532	-0.00316544	0.000954801	0.0013382	-0.00380469	0.00791844	0.00299312
LAS1L	-0.00937112	-0.00476255	-0.00268594	0.00387352	0.00105575	0.0015151	0.000375456	-0.00853557	-0.0026586	-0.00145794	-0.00207349	-0.000842892	0.00326266	0.0100399	0.0018288	-0.00178998	-0.00471286	-0.00129083	0.00461483
ENPP4	-0.00460205	-0.00601502	0.00777697	-0.00350825	0.00402493	0.0292156	-0.000122494	-0.0115727	-0.002042	-0.0114139	-0.0311645	0.00297713	-0.0128192	-0.00514417	0.00568192	-0.003916	0.000212568	0.0148421	-0.00988989
ANKIB1	-0.00911148	-0.00469188	0.00890684	-0.00360657	-0.00246079	-0.00217321	-0.00436448	0.000800632	-0.00108598	-0.00198217	-0.00762365	0.00057981	-0.0046161	-0.000478926	-0.00684039	-0.00632053	0.00347054	0.000268308	0.00464303
CYP51A1	0.00244505	0.000998601	0.00498104	0.0018686	0.00086174	0.000735894	-0.0111238	-0.0122389	-0.000974868	0.00747869	-0.0016205	0.00573359	0.00665877	0.00985353	-0.00481369	0.0043945	-0.00456134	0.00328244	-0.00581292
KRIT1	-0.00926355	-0.00516806	0.00725168	-0.00602375	-0.00484878	0.000510013	-0.00641832	0.00128783	-0.00167245	-0.00156515	-0.00374394	-0.00436224	-0.00683303	-0.00274989	-0.00328471	-0.00251573	0.00397313	-0.00839958	0.0034478
RAD52	-0.00956875	-0.00190204	0.00282126	-0.00138398	-0.00525558	0.00205274	-0.00643099	0.0036515	-0.00701674	0.000524153	-0.00150336	0.0010387	0.0011125	0.00147941	0.00115063	0.00858696	0.000674353	0.00591054	0.00434799
BAD	-0.00716047	0.00251988	-0.0103223	0.00589255	0.00376479	0.00413223	0.00233074	0.00390759	-0.000921655	-0.00289098	0.000969432	-0.00425181	-0.00103047	-0.00385331	-0.00674154	0.00844685	-0.000376987	-0.00349269	0.0012499
LAP3	-0.0106855	0.00697174	0.00746347	-0.000325535	0.00558759	-0.00130292	0.00458696	-0.00575673	0.00541953	-0.00147954	0.000536311	-0.00295167	0.0076752	0.00498477	-0.00924849	-0.00918831	0.000983569	0.00876677	-0.00633576
CD99	-0.01703	-0.00576318	-0.0129941	0.00131622	0.00369514	-0.0176125	0.000275308	0.0117839	0.00535879	0.0129539	0.00295399	0.00341472	-0.00179626	-0.00577801	-0.0184671	-0.00428925	0.00724385	0.005766	0.00755757
MAD1L1	-0.00556101	0.00354497	-0.0010948	0.005721	-0.004372	-0.00317906	-0.00345533	-0.00127869	-0.00289164	-0.000239064	-0.00115872	-0.00556695	0.00345769	0.00607493	-0.00883523	-0.00429903	0.0105396	0.00396482	0.00576301
LASP1	-0.0139716	0.00491058	-0.00202926	0.00144406	-0.000307183	-0.00605622	-0.00125333	0.00208561	0.0023897	-0.00345206	0.00163794	0.000685281	0.00012339	-0.0138039	-0.00533999	0.00216175	0.00376854	0.00481277	0.00594095
SNX11	-0.00817462	0.00969876	0.00126966	0.000132199	-0.00364768	0.00239514	-0.00194717	0.00183432	0.00513646	-0.000470671	-0.00154985	-0.00735372	-0.00106877	-0.00350376	-0.00700175	-0.00145769	0.00304952	0.0044438	0.00525622
M6PR	-0.0136613	0.00333025	0.000550605	-0.00233638	0.000663129	-0.00219731	0.00033007	-0.00434533	-0.000392896	-0.00178089	-0.00108225	0.0023358	-0.0036097	-0.00174984	0.00386929	0.00072109	-0.00386891	-0.00265894	-0.00199158
ICA1	-0.00230911	-0.00528384	-0.00806161	0.00481791	-0.00461033	0.0356059	0.0028822	-0.0134105	0.0226879	0.00269468	-0.00302422	0.0126833	-0.00403017	-0.00519847	0.045664	-0.012725	0.015544	0.0333221	-0.00142367
ALS2	-0.00785615	-0.0173883	-0.0026138	0.000948167	-0.00314737	-0.0163616	-0.00680554	-0.00979295	0.0170754	-0.00850389	-0.0099828	0.00099698	-0.0138155	0.00129653	0.0165888	0.0103481	-0.0149744	0.00223536	-0.011855
CASP10	-0.00891984	0.00112589	0.0084433	0.0042275	0.00451494	0.0023716	-0.00956072	-0.00111497	0.00936386	-0.00215694	-0.00599111	0.000540202	0.00176637	-0.00305669	-0.00348593	0.000838727	-0.0016493	0.00531891	-0.000914684
CFLAR	-0.0105048	0.00440313	0.00573367	-0.00224404	-0.00755844	-0.000175891	-0.00787017	0.00550693	0.0018369	-0.00122455	-0.00437853	0.00236542	-0.00190617	-0.00349149	0.0125296	0.00500476	0.000655471	-0.0049674	0.00041176
TFPI	-0.0043133	-0.0222275	0.0248249	0.0138702	0.03882	-0.00732142	0.00695045	0.00980137	0.0125282	0.0149245	-0.000509852	0.0192331	-0.0302834	0.00895493	-0.00329292	0.00726401	0.0114392	0.0120792	-0.0022146
NDUFAF7	-0.00667008	-0.00299249	0.00669446	0.00100753	-0.00143832	0.00516617	-0.00326238	-0.000405226	-0.000897869	-0.00190899	0.000640648	-0.00331525	-0.000751317	-0.00037943	0.00557063	-0.00503244	-0.00699586	-0.00944865	3.43956e-06
RBM5	-0.0133556	-0.00336551	0.0012904	0.00163301	-0.00271898	-0.00102591	-0.00891496	0.00157381	0.000931926	-0.00325143	-0.00327328	-0.00323063	0.000175858	0.0035305	0.00236644	-0.00476198	-0.0017818	0.00160387	0.00488248
MTMR7	-0.0032166	-0.00888019	0.0034526	-0.00580533	-0.0140204	-0.00231871	-0.00221707	0.0145699	-0.000594546	0.00438817	0.00156585	0.00952766	0.00148457	0.00464317	0.00636594	0.0105087	-0.00290909	-0.015483	-0.0113099
ARF5	-0.0128745	0.00720211	-0.0108699	0.00131832	0.00127513	-0.00554612	-0.000491026	0.00731905	0.00105119	-0.00205486	-0.000426611	-0.00249752	-0.00574226	-0.00642141	-0.0086226	-0.00398208	0.00685519	-0.00412273	0.003417
SARM1	-0.000405171	-0.000853079	0.00281891	0.0147141	-0.000565001	0.0363136	-0.000279142	0.0147031	-0.00100915	0.00836568	-0.00416447	-0.00325028	0.00974077	0.00164367	0.012406	-0.011156	0.00909103	0.00404176	0.00609576
POLDIP2	-0.0131412	0.00110031	-0.00391797	0.000985025	0.00534243	0.00207623	0.00537873	-0.0061431	-8.61645e-05	0.00113715	-0.000587448	-0.000952844	0.0016648	-0.00193315	-0.00450519	-0.00146126	0.000302834	0.00200272	0.00317196
PLXND1	-0.0143812	-0.00756824	0.000732914	0.0109448	0.00461117	-0.0135111	-0.00242402	-0.00163037	0.00161817	0.00444744	0.00432314	0.00359996	0.002114	-0.00264095	0.0146089	-0.00122574	0.00451387	0.00261172	0.0103579
AK2	-0.0138169	0.00491154	-0.0064709	-0.0113864	0.00069202	0.0203929	-0.000400798	-0.00500617	-0.00869707	-0.000427884	0.00121403	-0.00306221	0.00412101	-0.00147377	0.00477919	-0.000667342	-0.00244728	-0.00313363	-0.0028567
CD38	-0.0128708	-0.00993379	0.00401085	-0.0120703	0.00769446	-0.0147827	-0.00770175	-0.0173175	-0.0211351	-0.00950396	-0.001659	-0.00131531	-0.00397946	0.00196736	0.017525	0.00329276	0.00759825	0.0103538	-0.0118143
FKBP4	-0.0111607	-0.00895924	-0.00385126	0.00328901	0.00893838	0.000595936	0.0082184	-0.0151678	0.00586654	0.00285209	0.00245453	0.00703774	0.00418177	-0.00610081	0.0018576	0.00577272	0.00675284	0.00759547	-0.0128569
KDM1A	-0.0122959	-0.00568576	-6.66768e-05	0.000169637	0.000586917	0.000296446	0.00504587	-0.00109063	0.00116031	9.77959e-05	-0.00368182	0.00790047	0.000749328	0.00609664	-0.00103919	-0.00168649	-0.000222968	0.0003812	0.00435499
RBM6	-0.0125086	-0.00164646	0.000405963	-0.000486493	-0.00254556	0.00138806	-0.00419731	0.00305622	0.000822119	-0.0037044	-0.000919542	-0.00531701	-0.00284605	-0.00178174	0.00088506	-0.00382033	0.00194331	-0.00465392	0.000759081
CAMKK1	-0.00329432	0.00590124	-0.00855639	0.00511502	-0.00453464	0.000649991	-0.0144955	-0.00386553	0.00460568	0.00722914	-0.0139622	-0.00103259	0.0120563	0.00291587	0.0101766	0.00247891	0.00528082	0.00305022	-0.000174554
RECQL	-0.00824708	0.000863159	0.0106154	-0.00269667	-0.00327709	0.00050236	-0.0111454	-0.00892386	0.0027773	-0.00194581	-0.00584009	0.00379029	-0.00411144	0.00253936	-0.00195609	-0.0158373	-0.00127698	-0.000769792	-0.000664683
VPS50	-0.00393614	-0.00208372	0.0104885	-0.0040209	-0.0033539	0.00038579	-0.00509969	-0.00310755	0.00101055	-0.00939562	-0.00419538	0.00107454	-0.0118971	0.00034514	-0.00795083	-0.00502807	-0.00374761	-0.00194362	0.000616781
ARHGAP33	-0.00926367	-0.00243046	-0.0153715	0.0120317	-0.00127009	0.00738192	-0.00814719	-0.00443876	-0.0157657	0.00146184	-0.00160036	0.00526386	0.00159177	0.00306484	0.00627856	-0.00377439	0.00170161	-0.0106944	0.00552771
NDUFAB1	-0.0103912	0.00125945	-0.00456179	-0.00525283	0.000393629	0.00231491	0.00850911	-0.00424696	-9.07623e-05	0.0026892	0.000802729	-0.00655657	-0.000374647	-0.0018973	-0.00895905	5.38714e-05	3.33799e-06	0.00244997	-0.0100019
SLC22A16	-0.00829239	-0.00914321	-0.00765146	-0.00208987	-0.00852989	-0.0131175	-0.00261172	-0.0122328	-0.00368082	0.00451445	0.0120131	-0.00612559	0.0140244	-0.00168427	0.021161	-0.00372499	0.0155991	-0.0119282	-0.00289637
ZMYND10	0.000953529	0.00752779	-0.0077253	0.00446692	-0.0121675	0.00182755	-0.012842	0.00930197	-0.0115349	-0.00119213	0.0100477	0.00110724	0.000411314	-0.0122574	-0.00238771	-0.00920744	-0.00898642	0.00108977	0.0134176
SLC25A13	-0.0072003	0.000200243	0.002131	-0.00788119	0.00136827	0.0008675	-0.00431531	0.000440928	-0.00296445	0.00064332	-0.00559406	-0.00344043	-0.0095813	0.0060644	-0.00437514	-0.001247	0.00821325	-0.000524105	0.00863345
ST7	-0.00341197	0.00407263	0.00666754	0.00261932	-0.00141526	-0.0151459	0.0252055	-0.0123701	-0.00792942	-0.015612	0.000539635	0.00944049	0.00951631	0.000798199	0.0338404	-0.0126715	-0.0389758	-0.0152075	0.0162028
CDC27	-0.00982118	-0.00335485	0.0093474	-0.00349013	-0.00691808	0.00326897	0.00392516	-0.00810357	0.00100126	-0.00345549	-0.000177914	0.00166137	0.00230185	-0.00279281	-0.00108521	-0.000683522	0.0049081	-0.00454038	0.00946761
HCCS	-0.00665266	0.00509904	0.00335534	-0.00249726	0.000960079	0.00333578	0.00174733	-0.00961948	0.00427356	-0.00448575	0.00165904	-0.00618355	-0.00140177	-0.00756639	-0.0074274	-0.00105805	-0.00574668	0.00239504	-0.00213305
DVL2	-0.00757616	-0.00418813	-0.0085762	0.00705973	0.00509829	-0.00349143	-0.00217427	0.000955149	-0.00346949	0.000922342	0.0024947	0.00374654	-0.00341527	-0.000115305	-0.00527075	-0.00158694	0.00356181	0.00205952	0.00178709
UPF1	-0.00995236	0.0040768	-0.00260907	0.00744426	0.000711298	0.00422847	-0.00348748	-0.00504701	-0.00361088	-0.000837358	-0.00668875	0.00319045	-0.000212394	0.00468657	-0.00144335	0.00882379	0.000649252	0.00438112	0.00652106
SKAP2	-0.0108712	0.0120647	0.0223462	-0.0144317	0.0402118	0.0133486	0.000464373	0.00248262	-0.00331021	-0.00213271	0.00516593	-0.00393641	-0.0329291	0.0092444	0.0107312	-0.000744631	0.0160125	-0.000438194	-0.0127018
SLC25A5	-0.0191363	0.00320117	-0.00467317	-0.00564978	0.00340766	-0.000224854	0.0077027	-0.00637689	-0.0030856	0.00207757	-0.00209821	-0.00230268	0.00424039	0.00999938	-0.00549903	-0.00371321	-0.00690298	0.00970737	0.00178628
MCUB	-0.00704185	0.00514137	0.00740946	0.00550162	-0.0114851	-0.00802377	0.00560505	0.00855969	0.000683649	-0.00146097	-0.00714143	0.00371548	-0.0089438	-0.0065867	-0.013217	-0.00673247	-0.00192419	-0.0029387	-0.00546072
POLR2J	-0.00920668	0.00648303	-0.00885748	-0.0023555	0.00198519	-0.00395365	0.00642598	0.00429615	-0.00301386	-0.00404729	0.000645072	-0.00405126	-0.00514302	-0.00234559	-0.00688913	0.00105457	0.00926359	-0.00862819	-0.000161271
DHX33	-0.00810818	-0.00708812	-0.00190384	-0.00274675	-0.00138662	0.00115618	-0.00571073	-0.00882319	-0.00294527	0.00429975	-0.00220753	-0.00173683	0.000111057	0.00270527	-0.00060207	0.00174592	0.000527806	0.00541799	-0.00926974
LIG3	-0.00674825	-0.00446425	-0.000688435	-0.00461952	-0.00675622	0.00133087	-0.00745648	-0.00054304	-0.00382942	0.000901041	0.000541081	-0.00244908	0.00290321	0.00711411	-0.00665176	-0.000542834	0.00595358	0.0029251	0.00647047
RPAP3	-0.00786171	-0.0029329	0.00840658	-0.00726564	0.00241524	-0.00121326	0.000585824	0.000306123	0.00181594	-0.00299556	0.00121278	-0.000829508	0.000727171	-0.00125324	-0.00199594	-0.00840352	0.00236963	0.00282477	-0.00316713
ACSM3	-0.00734746	-0.0230359	-0.0102098	-0.00838552	-0.0286514	0.00162862	-0.00473568	-0.00829314	0.022416	0.00134133	-0.00125659	-0.00888162	-0.0356825	0.0332355	-4.22037e-06	-0.00163357	0.0234157	0.0070504	-0.0178114
REXO5	-0.00750071	-0.01292	-0.000824281	-0.00126476	0.00464913	-0.00399514	-0.000488048	-0.0135205	-0.0092199	-0.00747163	0.0106353	0.00583116	-0.00246153	0.0101212	0.0089192	-0.00608704	0.00666924	-0.00189162	0.00395673
CIAPIN1	-0.00885314	3.46258e-05	-0.00365887	0.0023051	0.00394273	0.00294126	0.00245187	-0.00583446	8.77726e-05	-0.00188769	-0.00381522	-0.00229088	7.03842e-05	0.0058857	-0.00356813	-0.0042359	-0.00325278	0.00190545	0.00344618
SPPL2B	-0.0108041	-0.00717425	-0.0137115	0.0159061	-0.00124969	-0.00229983	-0.00655535	0.000444771	-0.00568428	4.39367e-05	0.000425768	-0.00298029	0.0109819	0.00695081	0.000694853	-0.00987157	0.00554356	-0.00728279	0.0043835
FAM214B	-0.00730644	0.00929603	-0.00202344	0.00933277	-0.000770759	-0.00486428	-0.00248765	0.00138987	0.00966845	-0.00929065	-0.00330243	0.00101396	-0.0125357	-0.0156323	0.000319318	0.00277558	-0.00752208	0.000317686	0.00654528
PRKAR2B	-0.00771788	0.017197	0.0125291	-0.00440182	0.000707931	0.0431134	0.0107041	-0.00659105	0.00470151	-0.0146104	0.00358241	0.0240174	-0.0105907	-0.011742	-0.0171972	0.011352	0.00834661	0.00343062	0.00704858
MSL3	-0.00950071	0.00490772	0.00573488	0.00321884	0.000541994	-0.000103592	-0.00482021	-0.000367101	0.00107519	-0.00525523	-0.00272348	-0.00500342	-0.00301209	0.00753484	0.0044003	-0.00782169	-0.00148871	-0.00553799	-0.00334691
CREBBP	-0.0114695	0.00196046	0.0053724	0.00539875	-0.00442835	-0.00516004	-0.00162999	0.00195885	-0.00203487	0.00496469	-0.00649558	0.00465772	0.00451116	0.000145515	0.00164603	0.00668986	0.00281521	0.00306361	0.00844396
TSPOAP1	-0.0118206	-0.00937691	-0.00913279	-0.00141722	-0.0205632	-0.00688126	-0.000185942	-0.00174773	-0.0182829	0.0118184	0.0188752	-0.0100115	0.00778749	0.00626358	0.032929	-0.015501	0.039463	-0.0151683	-0.00700749
MPO	-0.0245983	-0.0154614	-0.051548	-0.00826219	-0.0362079	-0.0728924	0.00671382	-0.025396	-0.0129324	0.00104741	0.0436975	0.0111938	-0.0582237	0.0192124	0.0457896	0.0169567	-0.00143683	0.0166727	-0.0288935
GCFC2	-0.00590772	-0.00659767	0.0105919	-0.00221224	0.00121445	0.00204666	0.00339075	-0.0086393	0.00540834	-0.000493214	0.00297781	-0.000342646	0.0106412	0.00466761	0.0028132	0.000962014	-0.00414871	-0.00364135	0.00488342
WDR54	-0.00464864	-0.00233943	-0.0103895	0.0117488	0.00370421	0.0156382	0.00207484	-0.00365773	0.000780871	0.0064263	0.0137189	-0.00201874	0.00880197	0.00355578	-0.00523804	-0.0101089	-0.000742624	0.00337478	0.00197922
CROT	-0.00212456	-0.00664984	0.00472844	-0.00200915	-0.00131477	0.00876949	-0.00580286	-0.000590358	-0.0026082	-0.0191782	-0.00294505	-0.000684855	-0.00275777	0.00908857	-0.0072899	-0.0125834	-0.00379416	0.00999711	-0.00187893
KMT2E	-0.0127534	-0.00207166	0.00484033	-0.00371622	-0.00526779	-0.00622324	-0.00116498	0.00974567	6.57922e-05	-0.00417079	-0.00718961	7.63371e-05	0.000678507	-0.00064653	-0.00467061	-0.000590073	0.00895713	-0.00411948	0.0108029
RHBDD2	-0.00958705	0.00696871	-0.0111029	0.00739202	-0.00515182	-0.000997828	0.00412522	0.00801315	0.00399765	0.0011752	-0.00532972	-0.00469044	-0.0098902	-0.00424469	-0.0147138	-0.0112901	0.00949833	-0.00366428	0.00720352
IBTK	-0.0091305	-0.0037816	0.0087294	-0.00718031	-0.00135075	0.000178599	-0.00161352	-0.0049878	0.000376392	0.00139592	-0.00749641	0.00263077	-0.00326092	-0.000818698	-4.09002e-05	-0.00559418	-0.00548593	0.00240699	-0.00281333
ZNF195	-0.00877427	-0.0079158	0.000685656	-0.00442203	-0.000400506	0.00453949	-0.00155445	0.002394	-0.000624933	0.00471045	7.95473e-05	-0.0026395	-0.00747553	-0.00451552	0.00447606	-0.0014637	0.00231468	-5.28668e-05	-0.00183433
MYCBP2	-0.0122579	-0.0026942	0.0111761	-0.00228111	0.000248113	-0.00331448	-0.00666025	-0.000528593	-0.00799421	-0.00317099	-0.00637804	0.00778767	0.0115638	-0.00189496	0.000438887	0.0013648	0.00233017	-0.00135325	-0.00497145
FBXL3	-0.00848526	-0.00129724	0.00648942	-0.00456895	-0.00265695	-0.000542452	0.000843594	0.00397278	0.00529602	3.14824e-05	-0.0021047	0.00307268	0.000295182	-0.00719026	-0.00106496	-0.00314245	0.00493628	0.00372318	0.00743024
ITGAL	-0.0145495	0.0203595	0.00991551	0.00851222	0.0108786	-0.00452469	-0.00742689	-0.00169693	-0.00662532	-0.0104332	0.0114294	-0.000599692	0.0149045	0.00427948	-0.00945447	-0.000724127	-0.0061686	-0.00842996	0.00128367
PDK2	-0.00444279	-0.000147419	-0.00646479	0.0125005	-0.00440321	0.00745361	-0.000848902	-0.00260528	0.0076366	0.0100636	-0.000119785	-0.00799415	0.0171905	-0.00454694	-0.00758822	-0.00266069	0.00959088	0.00425786	0.00792755
ITGA3	0.0058406	-0.00799661	-0.00080329	0.0289707	-0.0107792	0.00515244	0.00532574	0.0097866	0.0121179	0.0201674	0.00230481	-0.0032461	0.0130555	-0.0197791	0.00092399	-0.00980518	0.00261471	0.0205761	-0.00326579
ZFX	-0.00883539	-0.00472581	0.00719133	-0.00256171	-0.000750573	0.000373674	-0.00513081	0.0043869	0.00262328	-0.00168745	-0.0039868	-0.000932923	9.79729e-05	-0.00318578	-0.000845194	0.00312231	-0.00496423	-0.000997208	-0.00468978
LAMP2	-0.0148301	0.000762354	0.00023831	-0.0087682	-0.00332491	0.000717715	-0.00260403	0.00121951	0.00624622	-0.00138986	0.000688949	0.00505072	0.00176544	-0.00817229	0.00555615	-0.00326467	0.00247054	0.0025748	0.00121425
ITGA2B	-0.00537797	-0.00438003	0.00474342	0.0226211	0.00228677	0.0146997	0.00111505	-0.0185479	0.0400065	-0.0399038	0.0130763	0.0134262	-0.00430314	0.0108376	-0.0168991	0.0269901	-0.0179286	0.00732325	0.0207339
GDE1	-0.0103547	0.00302005	-0.00231979	-0.00398036	-0.000441827	0.0018619	0.00434363	0.000365916	0.00718264	-0.00462171	-0.00369978	0.000209079	0.00171642	-0.00283212	0.00352082	-0.00130698	0.00529257	0.00344915	0.0057839
REX1BD	-0.00772508	0.0023567	-0.0112013	0.0110796	0.00521642	0.00300586	-0.000898738	0.00282054	-0.00309523	-0.0017438	-0.00131623	-0.00601168	-0.00740907	0.00347034	0.00194716	-0.00454976	-0.00699527	-0.00596633	-0.00250884
CRLF1	0.000321904	-0.000322162	-0.000499951	0.000505913	-0.00260863	0.00659002	-0.00103992	0.00973006	-0.00823138	0.00398442	-0.000590295	-0.000968586	-0.00405558	0.00783115	-0.00399025	0.00176337	-0.00485859	0.00886956	-0.0121099
OSBPL7	-0.00757965	-0.00217107	-0.00744745	0.00991068	0.00452892	0.000948553	-0.0110687	0.00034745	-0.00324876	-0.00274301	-0.0025242	-0.00226091	-0.000737479	0.00368526	-0.00153434	-0.00603015	-0.00242231	-0.00391018	0.00462209
MAP3K14	-0.00649729	0.00569187	0.00710091	0.0146189	0.00664684	-0.00200485	-0.00772464	0.00651065	-0.00607658	-0.000936544	0.00182436	-0.00395793	0.00123913	0.00608939	-0.00444228	-0.000724271	0.0070437	-0.00149303	0.00765239
AP2B1	-0.0140853	-0.00318318	0.00283278	0.00065257	0.00161171	0.000757804	-0.000572592	-0.0070468	0.00927278	-0.00307753	-0.00479929	0.0049948	0.00383374	-0.000707083	-0.00380392	-0.00740418	-0.0011133	0.0093788	0.00789216
ZNF263	-0.00618454	-0.00379485	-0.000643279	0.00289091	0.000981812	-0.00017562	0.000855027	-0.00068215	-0.00318473	0.000455928	0.00303277	1.02685e-05	-0.00156101	-0.0012165	-0.00030361	0.00194369	0.00103673	0.0070782	2.90689e-05
SPATA20	-0.00813886	0.00571556	-0.0121059	0.00437652	0.0116506	0.0162597	-0.00489299	-3.87397e-05	-0.00336901	0.0130017	0.00334334	0.000160041	-0.00990561	0.00793658	0.0100034	-0.00372827	-0.00578206	0.00407064	0.0083919
TNFRSF12A	0.00206449	0.00311668	-0.0123421	0.0156652	-0.0148772	-0.0107329	0.00933921	0.0102234	-0.00606156	-0.00679017	-0.000852423	0.0249307	-0.000889992	-0.01109	-0.00241649	0.0146028	-0.00475388	0.0113292	0.00474015
MAP3K9	0.00655034	0.00114551	0.0153742	0.0103107	-0.0118292	0.0187345	0.00833973	-0.00439598	-0.00438066	-0.00910856	-0.0156865	-0.0271632	-0.00966247	0.0117232	-0.00164624	0.00673805	0.0185463	0.00182434	0.00753251
RALA	-0.00959066	-0.00567008	0.00484074	-0.00517569	0.00425501	-0.00560301	-0.000113171	0.00281351	0.00986905	0.00533656	0.00183937	-0.00288175	-0.00243859	-0.00932775	-0.00856692	-0.0136555	0.0105846	0.00854202	-0.00129089
BAIAP2L1	0.000459259	0.00525876	0.00687475	0.00286682	-0.0168575	-0.00606951	-0.0111636	0.00767801	-0.00917516	0.00702422	0.00669871	-0.00442018	-0.00632387	0.00267654	0.00648759	0.00986025	0.0189155	0.0124868	-0.00276196
KDM7A	-0.00590135	0.012767	0.0182067	0.00424599	-0.0228662	-0.0122919	0.00128512	0.00983921	0.0065314	-0.00234969	0.00254167	-0.000249201	-0.0151871	0.00204974	-0.00402156	-0.0163326	0.00871966	-0.00272637	0.0212836
AGK	-0.00736523	-0.00593105	0.00159755	-0.0027796	0.00112476	0.00038745	-0.00331016	0.00122372	-0.00233699	-0.00313294	0.00157528	-0.00503966	-0.00399311	0.00220797	-0.00677815	-0.0101585	0.00436005	-0.00369837	-0.000184027
ALDH3B1	-0.00975308	0.0184602	-0.0110841	-0.00706078	-0.000941635	-0.00391135	-0.0108893	-0.00651301	-0.00504937	-0.00378108	0.00284551	-0.0119599	-0.0125864	0.015199	0.0138145	0.00128312	0.00608659	-0.00404798	0.00198522
PHTF2	-0.00677455	0.00188669	0.0121863	-0.00489409	-0.0015335	-0.000529338	-0.00510977	0.00218991	0.00185511	0.00373454	-0.00489164	0.0014578	-0.00464287	0.00297032	-0.0115201	-0.00564822	0.012055	-0.00117632	-0.00100609
FARP2	-0.00306376	0.000956001	0.00911129	0.00161957	-3.88658e-05	0.0203621	-0.00187254	-0.00298667	-0.00321272	0.0083469	-0.00635715	0.00316556	0.00352578	0.00468526	-0.00280683	-0.00048455	0.00163413	0.00180154	-0.00234959
GGCT	-0.00891018	-0.000452997	-0.00299801	-0.014067	0.00567663	0.00587551	0.00851584	-0.00463586	-0.00193634	0.00312773	0.00927542	-0.00666839	-0.00712841	0.00286992	-0.00761418	-0.00314031	0.00586919	-0.00180361	0.00371028
DBF4	-0.00604526	-0.00375242	0.00145133	-0.00977402	-0.00542662	0.00159155	0.00908556	-0.00588327	-0.0023192	-0.00176476	0.000472982	0.00375375	-0.00396443	0.00443932	-0.0063842	-0.00229767	0.0151199	-0.00534272	0.00596419
IFRD1	-0.00772466	2.81338e-05	0.000402302	-0.0088401	-0.00189564	-0.00213006	0.00220763	0.0132498	0.00541735	-0.000932334	-0.00434217	0.00673332	-0.00932559	0.00916986	-0.00531281	9.78437e-05	0.00389415	0.00233646	-0.00823443
COX10	-0.00696717	-0.000863536	0.000195227	-0.00352784	0.00304987	-0.00153986	0.000277714	-0.00583965	-0.00251305	0.00630807	-0.00169385	-0.000520802	-0.000649294	-0.00219741	-0.0049795	0.0045258	-0.00850551	0.00269502	-0.00124703
PAF1	-0.0106968	0.00192773	-0.00381174	0.00186033	0.00105583	0.0021266	0.00484158	0.000690142	-0.0014262	0.000587902	-0.00296503	-0.00121547	0.00337666	0.00106455	-0.00219751	0.00413455	-0.00126093	0.004124	7.40891e-05
VPS41	-0.00895659	-0.000866827	0.00859833	-0.00537032	0.00174873	-0.000284879	-0.00563515	-0.000886367	-0.000329386	-0.00497044	-0.0018076	-0.00253595	-0.00389506	0.00289076	-0.00258959	-0.00735138	0.00636512	0.00124464	0.00160327
ARHGAP44	0.0060507	-0.00612983	0.00636074	0.00223745	0.000478984	0.0229542	0.00350087	-2.84456e-05	-0.0203181	0.00813825	-0.00112182	-0.0199693	0.00342114	-0.00347349	0.00180425	-0.00467554	-0.033287	0.00188203	-0.0044381
ELAC2	-0.0100888	0.000386778	-0.00519303	0.00172381	0.00314867	0.00202526	-0.00440475	-0.00715659	-0.00148073	-0.000442156	-0.00558062	-0.000487322	0.00204896	0.00651382	-0.00243497	-0.00283153	-0.00326376	0.00450374	0.00354167
ARSD	-0.00906045	0.00260992	-0.0102453	-0.00742601	-0.00133521	0.0075506	-0.013764	0.0012875	0.0144933	0.00745286	0.00577057	-0.0153838	-0.00921829	0.00590757	0.0158661	-0.00301145	-0.00937793	0.0173477	0.00302307
PNPLA4	-0.0028742	-0.000594056	-0.00871713	-0.000711417	0.00180185	0.00720831	3.5882e-05	-0.000581086	0.00867118	-0.000960935	0.00681145	-0.00960494	-0.00596337	0.00935672	0.00146269	0.00812787	-0.00971036	0.00229587	-0.0215127
ADIPOR2	-0.0106232	6.87198e-05	0.00291892	-0.00191536	-0.000580739	0.00631019	-0.000688013	-0.00372394	-0.00442875	-0.000421431	-0.00060812	0.000448581	0.00197705	-0.00627455	0.00226526	-0.000991568	0.00343226	0.00372246	0.00297935
CDKL3	0.00337429	-0.00875285	0.00465213	-0.0101103	-0.0030785	0.00592319	-0.00451617	0.00381163	-0.00521447	0.00358149	0.00562386	-0.0142021	-0.00201457	-0.0050872	-0.00297647	0.00257843	-0.0105757	0.00537294	-0.00161234
MARK4	-0.00756759	-0.00053759	-0.00406415	0.00742366	0.00154385	-0.00409357	0.000712747	0.00289315	-0.000163863	0.00588679	-0.00229069	0.00068721	0.00551051	-0.0066545	1.64742e-05	0.00658639	-0.00409693	0.00614838	0.0042622
CCDC124	-0.00917802	0.00569764	-0.0111834	0.00775847	0.00684469	0.00299645	0.00668219	-0.00527783	-0.00223306	-0.00385101	-0.000930351	-0.000933627	-0.000451718	0.000977738	-0.00791988	0.00531876	-0.00366144	-0.00244804	-0.00323379
CEACAM21	-0.00500968	0.00130726	0.0141907	0.00949646	0.0194952	-0.0106379	0.00390442	-0.0043849	-0.0127707	0.00602884	0.0115252	-0.00256397	0.00735663	-0.00894282	-0.00258156	0.0066411	-0.000686733	-0.00807193	-0.0230409
PAFAH1B1	-0.0118087	-0.00188113	0.00357279	-0.00258473	-0.00127304	-0.0035744	-0.00595774	0.00110637	0.000971156	0.00117135	-0.00421795	-1.00286e-06	0.00113743	-0.00516027	-0.000351676	-0.0060079	0.00169618	0.00277672	0.00375255
KIAA0100	-0.0146041	-0.00114554	0.00336134	-0.00163783	-0.00151856	-9.24308e-06	-0.0107597	-0.00609888	-0.00218559	0.000938217	-0.00438487	0.00204758	0.00388195	0.00697819	-0.00201744	-0.0103348	0.00144025	0.0100421	0.00391802
GAS7	-0.010656	0.0171068	0.00254983	-0.00692908	0.00462663	-0.0205268	-0.018451	0.00700502	-0.0103657	0.0102923	-0.0114672	0.00591644	0.00469405	-0.0161862	0.011139	-0.00396241	0.0076856	0.0199473	-0.000525731
TRAPPC6A	-0.0102524	-0.00290855	-0.0138618	0.00515359	0.00807776	-0.00245206	-0.00251542	0.00107194	-5.68328e-05	-0.00414517	-0.00223191	-0.0067003	-0.00212375	-0.00116449	-0.00328042	0.00640612	-0.00974379	0.00127526	-0.00357316
MATK	-0.00738442	-0.0139622	-0.0118833	0.0108402	0.00592546	-0.00546556	0.0101362	0.000870897	-0.015086	-0.00414346	0.0127226	-0.00104905	0.00491257	0.00317547	-0.0036338	0.00483398	-0.00844272	0.00674007	-0.00403416
CD79B	-0.00845341	0.00429119	0.00296612	0.0186545	0.00893469	-0.00478878	-0.00323781	-0.0106348	0.0122425	0.00873158	0.00207777	-0.015388	0.0181703	0.0116347	0.00195171	-0.00316801	0.0173702	0.0142083	-0.000615636
ST7L	-0.00434052	-0.00426314	0.00152979	-0.0019311	-0.00339709	0.00484964	0.000512275	0.00834538	-7.47138e-05	0.00401649	-0.00480378	0.00221586	0.000496916	8.85719e-05	0.00380708	0.00789052	-0.00575959	0.000468143	-0.00231073
PAX6	0.00504335	-0.00727613	0.00802263	-0.00713876	-0.00362626	0.00680825	-0.00712316	-0.00440883	-0.00364389	-0.00535543	0.00764258	1.10548e-05	0.00224639	-0.0030853	-0.00246191	-0.00152136	-0.000679265	0.00920488	-0.0126377
RPUSD1	-0.00858993	0.00328094	-0.0122124	0.0103077	0.00786155	-0.00269971	0.00267605	-0.0040015	-0.00451854	0.0048382	0.00155331	-0.00219147	-0.00123081	-0.00276035	-0.00156548	0.00381212	-0.0046536	0.000755323	-0.00590562
LUC7L	-0.0109397	-0.00593814	-0.00228879	0.000876147	-0.00012985	-0.000871064	-0.00173242	0.00801357	-0.00255839	-0.00279489	-0.00443381	-0.00213694	-0.00150588	-0.00101014	-0.000244934	0.00156428	0.00104695	-0.00306114	-0.00111747
CACNA2D2	0.00198036	-0.00951381	0.00822009	0.0275802	-0.00318234	-0.021381	0.0165312	-0.0134465	-0.00592375	0.033222	-0.0270809	-0.0358781	-0.0183851	0.0014924	0.0142147	0.000217014	0.0205508	0.0286093	0.00164304
BAIAP3	0.00164588	-0.000959056	-0.00350958	0.0265025	0.00703455	-0.0144733	-0.0106566	-0.006742	0.0189142	0.0441067	-0.022937	-0.00590349	-0.0118792	0.0150472	0.00524002	0.0212276	-0.014858	-0.00334492	0.000249338
TSR3	-0.00978359	0.00410781	-0.0113304	0.00722643	0.00401171	-0.00241035	0.00481275	-0.00276722	-0.000408112	-0.00244776	0.00117829	-0.00171736	-0.000551014	-0.001878	-0.0044451	0.00168149	0.000139647	0.00370379	-0.00591702
PIGQ	-0.00770874	-0.00303	-0.0122188	0.0148648	-0.000770039	-0.00272276	0.00255973	-0.00707734	-0.00535491	-0.00782393	-0.0015058	-0.000650639	-0.0131041	-0.000869632	-0.00291511	-0.00160709	0.00435574	-0.0047335	0.00637317
CRAMP1	-0.00732218	-0.00544892	0.00163611	0.00706867	0.00180549	-0.00372262	-0.00311545	7.86758e-05	-0.00587532	0.00634403	-0.00424316	-0.00222325	0.00069192	0.00316855	0.00368536	-0.00249171	0.00480886	-0.0021267	0.00127683
DNAJC11	-0.00836899	-0.00301603	0.00163653	0.0020278	-0.000551986	0.00166094	-0.00089212	-0.00802617	-0.00329464	0.000628524	-0.0030288	2.06206e-05	-0.00089512	0.00160982	-0.00407067	0.00582251	-0.0044506	-0.00162284	0.000150909
MYLIP	-0.0112441	0.00346395	0.0020093	0.00101821	-0.00645082	-0.00350941	0.0152396	0.00471311	-0.00337043	0.0124626	-0.00436691	0.00500287	0.000380175	0.010557	0.00132769	-0.000302397	0.00339875	0.000640681	0.00103679
E2F2	-0.00616934	0.00600734	0.00351079	0.0072903	-0.00645762	-0.000761341	0.00809666	-0.0167499	-0.0161879	0.00273144	0.0209817	0.0220641	-0.0128229	-0.00645036	-0.00398974	0.00168468	0.0107632	-0.0182674	0.0204631
PSMB1	-0.0140088	0.00255488	-0.0025444	-0.00264033	-7.04499e-05	0.00188995	0.00775734	-0.00112812	0.00202984	-0.00235923	-0.00469366	0.00174428	0.00402649	0.00440216	-0.00327963	-0.00508949	-0.00465607	0.00318397	-0.000720034
JARID2	-0.0138321	-0.00386482	0.000134128	-0.00389067	-0.00544184	-0.00279942	0.00427041	0.00322913	-0.00261518	-0.0052376	-0.00545552	-0.000399622	0.006562	-0.00114558	0.00360983	0.0061166	0.0027015	0.00534915	0.0125379
CDKL5	0.0037377	0.00541168	0.0120618	0.0171576	-0.030165	0.0318966	0.00446888	0.0131264	0.00100708	0.00344215	-0.00692328	0.00540664	0.0303635	-0.00974056	0.0330624	-0.0131058	-0.000549488	-0.000384982	-0.0159041
CDK11A	-0.00457865	0.00396632	-0.00723884	0.00630108	-0.000753109	0.00121302	0.00151583	0.000390222	-0.000857081	-0.00310596	-0.0079045	0.00387369	0.00123812	0.0135378	-0.0118623	0.00448117	0.000773269	-0.00148753	-0.00106946
NADK	-0.0111381	0.0167033	0.0026041	0.00362931	0.00258116	-0.000941971	-0.00607648	-0.000699202	-0.00248361	0.000493049	0.000632611	0.00152541	-0.0120779	0.000630393	0.0101555	0.00608722	0.000876598	-0.00180255	0.00414571
DLEC1	0.00156823	0.00535816	-0.000548141	0.00553337	-0.0124613	0.000431295	-0.0120642	0.0139222	0.00125306	0.00196937	0.00351116	-0.00136519	-0.00078042	0.00940209	0.00524856	0.010953	-0.00637553	-0.00510816	0.00692095
CYTH3	-0.00458781	-0.00353412	-0.00252034	0.00631126	-0.00881194	-0.00277938	-0.00264537	0.00410463	0.00389172	0.0104657	0.00118216	-0.00148748	-0.00982083	0.000862039	-0.00983421	-0.00647689	0.0135986	0.0132325	-0.00785613
ADAM22	0.00184336	-0.0234792	-0.000173544	0.00612767	-0.0197519	0.0107007	-0.00334914	-0.00694871	0.00414449	-0.00792303	-0.0102553	0.00532332	0.0125934	-0.00340541	0.00888093	-0.0208006	0.0046566	-0.00226	-0.0077577
SYPL1	-0.0143047	-0.0028411	0.00290748	-0.0103634	0.0057305	0.00275577	0.00492355	0.00232907	0.00584416	0.00386626	0.00101479	-0.000229266	-0.0018288	-0.00752812	-0.00639528	-0.00258282	0.00897076	0.000915418	0.011284
CYB561	-0.00522549	-0.00185548	0.00171762	0.0121664	0.0229337	0.00130786	-0.00450914	0.00557766	0.00473939	0.00397735	0.00741654	-0.00356786	0.00656416	0.00765018	0.00404473	0.000560797	-0.00416435	-0.00208417	0.00128944
SPAG9	-0.0087482	-0.000494326	0.00524805	-0.00302915	-0.00621868	0.00242836	-0.00330096	0.00762691	-0.00133868	0.00619454	-0.004846	0.0047331	0.00572057	-0.00146154	0.00285257	-0.00318282	0.00405089	-0.00170895	0.00880108
CELSR3	0.00132177	-0.0041167	-0.00597776	0.0081742	-0.0129978	-0.00421567	-0.000631625	-0.0141555	-0.00985553	0.0156669	-0.0180474	-0.0122383	-0.00408756	0.0160335	0.00964562	0.023411	-0.000111935	0.00414898	0.0173953
PLEKHG6	-0.00171826	-0.00765972	0.00460777	-0.0017379	-0.015674	-0.0121415	-0.00775103	0.0122884	-0.0101019	0.0209778	0.00749589	-0.00448995	0.000165193	-0.00581	0.00812072	0.0181757	0.0168856	0.0141793	-0.00801145
SS18L2	-0.00922938	0.00231231	-0.00276696	-0.00592536	0.00574026	0.0051852	0.00733183	-0.00218046	0.00173525	0.000654042	0.00118917	-0.00673295	-0.00225079	-0.00342053	-0.00220911	0.00141108	-0.000162844	-0.00109146	-0.00888678
MPND	-0.00739817	0.00151106	-0.0084291	0.00485857	-0.00213336	-0.0128516	0.00666369	-0.00413008	-0.00501569	-0.00772361	-0.00335729	0.00515844	-0.000920251	-0.000912037	0.00447212	0.00464511	-0.0100241	0.00145793	0.00926198
MGST1	-0.0106827	-0.000878439	-0.0237005	-0.0179979	-0.011245	-0.00802394	-0.00401559	0.0118522	0.0244584	0.0192804	0.0311482	-0.0222001	-0.0213562	0.025468	0.033376	-0.011019	0.0130068	-0.0404559	-0.0422575
CRY1	-0.00419396	-0.00433806	-0.000776808	0.00471985	-0.00596847	0.0176449	0.00777331	0.00939395	-0.00308991	0.000248269	-0.00561001	-0.00211716	0.00587618	-0.00542307	0.00712428	-0.000193116	0.00276517	0.00347509	-0.00357253
PGLYRP1	-0.00234874	0.000777074	0.0133835	0.0082876	0.0028125	-0.0116994	0.0148694	0.000906114	-0.0106592	-0.0172706	0.0269036	0.0113047	-0.0257364	-0.00709159	0.0577774	0.0253574	0.0130049	0.0185749	0.00328284
NFIX	-0.00924509	-0.00778118	-0.00375717	0.0028587	0.0133511	0.0136675	-0.00986428	-0.000529125	0.0146347	0.00562266	0.0135989	-0.00111494	-0.0137107	0.00601608	-0.0144819	0.00485404	0.0215252	0.0165493	-0.00398563
ST3GAL1	-0.0112786	-0.00205684	0.00715685	0.00794054	0.00169229	-0.00296035	0.00456587	0.000368183	0.000543111	0.00814492	-0.00628175	-0.00239855	0.00578338	-0.00706431	0.0041194	0.00389296	-0.00430164	0.00278977	0.00631312
MMP25	-0.00344764	0.0111929	0.00416933	0.0144046	-0.0156665	-0.0188098	-0.000481531	-0.0018448	0.00487407	0.00288666	0.0149664	0.00224423	-0.0281416	0.00203486	0.0259322	-0.00307744	-0.00305043	-0.000347596	0.0272745
IL32	-0.0027998	0.00313022	0.00598095	0.0266753	-0.00783561	-0.0030501	0.0198109	0.0117436	0.0103472	-0.0086613	-0.00358646	-0.0334182	-0.0181906	0.0112823	-0.00484146	-0.000699241	0.00746431	-0.00460827	0.00120257
PKD1	-0.00841298	-0.00444184	-0.00841889	0.0165984	-0.00484424	-0.00467348	-0.00796931	-0.00281146	-0.00567985	0.00657934	-0.000685857	0.00573549	-0.00244313	0.00980628	0.00272841	-0.00262378	0.000285945	-0.00283754	0.00267808
MED24	-0.0105887	-0.00252088	-0.00495551	0.00727335	0.00181456	0.000594891	-0.000938397	-0.00603158	-0.00437417	4.40712e-05	-0.00416552	0.00118489	1.51665e-05	0.00433487	-0.00160881	-0.00292209	-0.00309594	0.00313244	0.00948524
RHOBTB2	-0.00464607	0.00622856	0.00708207	0.00779304	0.0110437	0.00927451	-0.00200756	-0.00765642	-0.0163122	0.00826799	0.00479171	0.000752394	0.00503791	-0.000799585	-0.00567726	0.000265674	0.00189653	0.000233575	0.00105123
HEATR5B	-0.0119369	-0.00573279	0.00329769	0.00159603	0.000537649	-0.00111741	-0.0114009	-0.00265551	0.00424579	0.00282072	-0.00203211	0.00407416	0.00525497	-0.00258993	-0.00246954	-9.03134e-05	-0.0066585	-0.00128306	-0.0097507
SEC62	-0.0120246	-0.000526645	0.00481693	-0.0101623	-0.00564659	0.000993371	0.0105237	0.00123156	0.00147685	-0.00467487	0.000336012	-0.00310155	0.00218165	-0.00336481	0.00397393	-0.00549745	0.00639225	0.0108563	0.00890058
RPS20	-0.0209891	-0.00125921	-0.00892053	-0.00564436	0.00657328	0.000925647	0.018611	0.00919697	0.00215308	0.00163474	0.00446317	-0.00905914	0.00338272	0.00136497	0.00675728	-0.000161739	-0.00458118	-0.0103878	0.0010043
CSDE1	-0.018069	-0.0010285	0.00337058	-0.00425056	-0.00123293	-0.002437	0.00677553	-0.00236322	0.00370716	-0.00186609	-0.00826181	0.00541975	0.00585334	0.00547933	0.00150321	-0.00763447	-0.00183361	0.00584642	0.00380598
UBE3C	-0.00967222	0.000465966	0.00305177	-0.00422834	-0.00364848	-0.00140583	-0.00391856	-0.000490789	-0.00262102	0.00258551	-0.00363131	0.000404561	-0.00186848	-8.70307e-05	-0.00573684	0.00279926	0.00704197	-0.00105265	-0.000262579
REV3L	-0.00865905	-0.0103815	0.00970327	-0.00420384	-0.00427209	-0.00339081	-0.00634641	0.000209586	-0.000935549	0.00136603	-0.00572646	0.00215487	0.00507823	-0.000833943	-0.00375774	0.00670092	-0.000539795	-0.00263433	-0.00473543
TENM1	0.00232313	-0.0121117	0.0219352	0.0109346	-0.0119905	0.00132518	-0.00635255	0.0108007	0.0238495	-0.0173296	0.00261259	0.00174145	0.0222966	0.0245419	0.00857831	0.018601	0.0237789	-0.0144954	0.0141807
MASP2	-0.00516183	-0.00576965	0.00191073	0.00467912	-0.00556995	0.00234367	-0.00580697	0.00452725	-0.0083412	0.00550696	-0.00701239	0.009667	0.00633758	0.0123218	0.00107669	-0.00407533	-0.00389699	-0.00501772	-0.00112461
FAM76A	-0.00486751	0.00114576	0.00235093	-0.00384584	-0.00288095	0.00258558	-0.00223109	0.00132044	0.00443495	0.00155658	-0.000809616	-0.0027325	0.00164539	-0.00619417	-0.00405029	-0.00393099	0.0030274	-0.00147673	-0.00588695
TRAF3IP3	-0.0104648	0.00518647	0.00576402	0.00267816	0.00334065	-0.00386433	-0.0132944	0.00688718	-0.00317264	-0.0118675	0.00582595	-0.00978516	-0.00148687	0.000943663	-0.000799246	-0.00678291	-0.00514413	-0.00821959	-0.00127092
POMT2	-0.00375952	-0.00477536	-0.0104569	0.00172123	-0.00736968	3.46449e-05	-0.00550646	-0.00298981	-0.00356542	0.000891423	-0.000422351	0.0036156	-0.000804965	0.00525441	-0.011861	-0.00284951	0.00146162	0.00153465	-0.00470027
VTA1	-0.00789913	-0.00102035	0.00569677	-0.00775314	0.00156471	0.00287457	0.00119692	-0.00572411	0.00126658	-0.00652498	0.000335147	0.00264818	0.0027335	-0.00658564	0.00183752	-0.00279475	-0.00530026	0.00347926	-0.00100315
BAZ1B	-0.0118477	-0.000382689	0.00506183	-0.00634952	0.000631399	-0.00042499	0.000826981	-0.00495309	-0.00547922	-0.000600284	-0.00213308	0.000467266	-0.0035047	-0.00151055	-0.00688431	-0.00223358	0.00835905	0.00221861	0.00737485
RANBP9	-0.0129209	-0.00336503	8.38458e-05	-0.00310878	-0.00156808	-0.00456278	0.00627391	-2.4947e-05	0.00174796	-0.00273282	-0.00540858	0.00725372	0.00169426	-0.00313043	-0.00436054	-0.0011195	-0.00317969	-0.00179772	0.000847489
SPRTN	-0.00377035	-0.000784432	0.00831127	-0.00480728	-0.00567458	0.00374997	0.000849834	-0.000207439	0.000325208	0.000407703	-0.00188757	-0.00230959	0.00106501	-0.00257844	-0.00221161	0.00761067	0.00479802	0.00704336	-0.00278862
EEF1AKNMT	-0.00919197	-0.00377602	0.00170043	0.00240392	0.00446924	0.00292655	-0.00132273	-0.0155298	0.000867949	-0.00566403	0.00220321	-0.0019153	-0.004775	-0.00463106	-0.000910902	0.00211775	-0.00516888	0.00779791	-0.00522122
DYRK4	-0.00189634	0.000152875	-0.0011608	-0.000725475	0.00572045	0.00461151	0.0055783	-0.00326465	-0.00294403	-0.00147481	0.00763839	-0.00811201	-0.00417177	-0.00397469	-0.00411961	-0.00433561	-0.00827593	-0.00149222	0.000781233
ZNF207	-0.0133577	-0.00289035	0.00172359	-0.0032533	-0.003113	-0.000311199	-0.00201899	0.00289275	-0.00240265	0.000972414	-0.00361275	0.00453309	0.00236161	0.00150436	-0.00111523	-0.00438131	-0.00401449	-0.0010425	0.0038109
UQCRC1	-0.0129193	0.00851522	-0.00852562	0.00257681	0.00361796	0.00134694	-0.000194105	-0.00808767	-0.00267707	0.00101549	-0.00419802	-0.00343097	-0.000998916	0.00767779	-0.00267006	-0.0054034	-0.00420256	0.00694635	0.00475308
STARD3NL	-0.00957187	-0.00129579	-0.00120781	-0.00783329	0.00157071	-0.00289031	0.000779634	0.00509525	0.0041884	-0.000456003	-0.00134532	-0.000535257	-0.00294691	-0.00316197	-0.00643128	-0.00548921	0.0086278	0.000146554	-0.00122249
CD9	-0.006054	0.00164373	-0.00611093	0.0121482	-0.0205317	0.00494319	-0.0107106	0.0184166	0.0459185	0.0334307	0.0356567	0.0017483	0.0278476	-0.0162208	-0.0090553	0.00527886	-0.0249241	0.010936	0.0258868
NCAPD2	-0.0122536	0.000630522	0.00220878	-0.00336097	-0.00449563	-0.00074065	0.000984681	-0.0168081	-0.0109442	-0.000127284	0.00982243	0.00524753	-0.00420522	0.00196049	0.000790193	-0.00168448	0.00532351	3.92229e-05	0.0114158
IFFO1	-0.00938568	0.00679254	-0.00558023	0.00822503	-0.000734679	-0.00414302	-0.0113876	0.00201156	-0.00198854	0.00203787	0.00159265	-0.00784835	-0.0106689	-0.00163621	0.00623466	-0.000472981	0.001819	-0.0080114	-0.00392346
PHF7	-0.00670873	-0.00580205	-0.00716711	-0.0032102	-0.00291557	0.00626482	-0.00588715	-0.00244938	-0.00529418	-0.00301497	-0.00468972	-0.00580818	-0.00335571	-0.00364664	0.00415756	-0.00852754	0.00252034	-0.00535357	0.00366116
NISCH	-0.0118856	0.00272186	-0.00817953	0.00961784	-0.0081598	0.00198056	-0.0101027	0.000240731	-0.00571262	-0.00565485	-0.00585673	0.00416766	0.0047782	0.00153148	0.00354297	-0.00654713	0.00967309	0.00352615	0.000220526
STAB1	-0.0131383	0.0217338	-0.0215948	0.0239414	-0.0318907	-0.0232785	-0.0378186	-0.00997453	0.0561275	-0.0417854	0.0261133	0.0286696	0.0588802	0.028576	0.00243486	-0.00631148	0.0263488	-0.0199723	-0.00685634
FUZ	-0.00683322	-0.00448224	-0.00951495	0.00336726	0.00223637	0.00607678	0.000515478	0.00166513	-0.00181532	0.000284223	0.00335151	-0.00280155	-0.00489832	-0.00301154	-0.00728794	0.00689106	0.00300793	-0.0046987	0.00288703
IDS	-0.0111218	-0.00249568	0.00186622	0.00416803	0.00519309	-0.00033976	-0.00725778	0.0121707	0.0156189	-0.00368992	0.000349487	0.00951816	0.00921325	-0.00658128	-0.00328501	0.00350225	0.000264037	-0.0022458	-0.00592058
ZNF200	-0.00150615	-0.0044153	0.00815184	-0.000503857	-0.00670669	0.00465002	-0.00518319	-0.0100244	0.00408655	-0.00265247	0.00480326	-0.0137583	-0.00641671	-0.0189164	0.00305079	-0.000996875	-0.00263595	0.00854306	0.000403858
CD4	-0.0114861	0.032726	0.00753922	0.00564353	-0.00631924	0.0132425	0.00303913	-0.0133428	0.0006842	0.00517539	-0.00032527	-0.0240244	-0.0147181	-0.00273945	-0.0116394	0.00200595	-0.0135011	-0.0120085	0.000798303
LRRC23	-0.0041732	-0.00419636	-0.00609449	-0.00176816	-0.00211241	0.00768045	-0.00573561	0.0114523	0.00108191	0.00422932	0.00826017	-0.0113799	-0.00323576	0.00302379	0.00201658	-0.00685284	0.00331114	0.00360035	0.00550065
BTK	-0.0138414	0.000815504	0.00401838	-0.0017074	0.00279271	-0.00124121	-0.00319785	-0.0067058	0.00542558	-0.000944862	-0.0115257	-0.00533117	0.00154708	0.00584823	-0.00455899	-0.00571749	-0.0100785	0.00152546	4.63372e-05
HFE	0.00539448	0.0149326	0.0311941	0.00931124	-0.000842037	-0.00362052	0.00454355	1.47974e-05	0.00278325	-0.0083997	0.00912758	-0.00999611	-0.0143149	0.0146911	-0.00675059	0.0161471	0.0226808	0.00156932	-0.0168082
SCMH1	-0.0116845	-0.0119758	-0.0024534	0.00273845	0.00262731	-0.00942212	-0.000569191	-0.000431954	-0.0104117	0.0092253	0.00694037	0.00454745	0.000790149	0.00488158	0.00275118	0.00348942	0.00355997	-0.00276717	0.00692643
FYN	-0.00804373	0.00648547	0.0112627	0.0133247	-0.00789958	-0.00238767	0.00730765	0.0119867	0.00067816	-0.0118366	0.0139759	-0.00149381	-0.00515574	-0.0110433	-0.0220377	-0.00849206	0.00200415	0.0134713	-0.0165095
HIVEP2	-0.00590059	-0.0139861	0.0091712	0.0113973	-0.0142906	-0.00509251	-0.00391021	0.00836675	0.0215333	-0.00150202	0.00125691	0.00944757	-0.00877476	0.0108191	-0.00563611	-0.00910473	-0.00299143	0.0116898	-0.00265998
ELOA	-0.0088856	-0.00145066	0.00224789	0.000368204	-0.000553786	-0.000732899	0.00309935	-0.00285596	0.00288355	0.00090826	-0.00112603	0.00137281	0.00102262	-0.00202997	-0.00333245	0.00392009	0.000849988	0.00261715	-0.00242036
LYPLA2	-0.0109651	0.00628615	-0.00703252	0.00734074	0.0064359	7.81956e-05	0.00338005	-0.00106957	0.000478681	-0.000115664	-0.00351796	0.000867641	-0.00572635	-0.00764281	-0.00341506	0.00508027	-0.00307149	-0.00493072	-0.00362514
CLCN6	-0.00852893	0.00154491	0.00146347	0.0080918	-0.00156798	6.66332e-05	-0.00562969	0.00239099	-0.00116372	0.00291058	-0.00859817	0.00588539	-0.00119874	0.00125898	0.000495269	0.00291204	-0.0012029	-0.00126242	-4.39528e-05
MRC2	-0.00505501	-0.024863	-0.0230242	0.0114112	-0.027015	-0.00372524	0.000641547	0.00430486	0.00579657	-0.0195232	0.0223028	0.010387	0.0132153	-0.0144086	0.0109118	0.00523	0.00345779	0.0243969	0.0133478
NME1-NME2	0.00469068	-0.00254496	-0.0135668	0.00498031	0.00765332	0.0075895	-0.0044138	-0.0214453	0.00631336	0.00261191	-0.00952994	0.0163182	0.00534342	0.0198547	-0.0160582	0.000137132	0.000999618	0.00807854	-0.0191272
BTBD7	-0.00751947	-0.0030224	0.00598701	-0.00187935	-0.00308661	0.000925135	-0.00537794	-0.00218067	-0.00202293	0.00162557	-0.00273676	0.00107399	-0.00241894	-0.00300228	-0.0010038	-0.00047204	-0.000358104	0.00371896	1.92996e-05
APBA3	-0.00444154	0.000296997	-0.00743987	0.0140911	0.00547206	0.00140082	-0.00299094	0.00248582	-0.00454643	-0.00114787	-0.00363793	-0.00508315	-0.00882636	-0.00660694	-0.00253704	0.00297861	-0.00224208	-6.4231e-05	-0.00223872
MKS1	-0.0055541	-0.00852497	-0.00439908	0.00322164	-0.000675189	0.00575501	-0.00619568	-0.00978002	-0.000140442	-0.00656702	0.00674501	-0.00684658	-0.000924704	-0.000428828	-0.00151744	0.00152009	-0.00195188	0.000739802	-0.00140266
ABHD5	-0.00698651	0.00686951	0.00495217	1.45082e-05	-0.012862	0.00565336	0.00589952	-0.00322045	0.00543482	-0.00711192	-0.00159784	0.0154876	-0.0157855	0.0045674	0.00699419	0.00879086	-0.00388028	-0.00209742	-0.00604731
AKAP8L	-0.0104992	-0.000307653	-0.00515387	0.00904362	0.00118261	-0.000422306	0.000538475	0.00155059	-0.00193777	-0.00496578	-0.00666635	-0.00177403	-0.000242323	0.00512197	0.000736882	-3.9427e-06	0.000588791	-0.00325535	0.0106257
MBTD1	-0.0101922	-0.0101486	0.00765989	-0.00359238	-0.000882236	-0.00543795	0.000425415	0.00410824	-0.0019115	0.00171226	0.000121738	-0.00188337	-0.000612375	-0.00293981	0.0031911	-0.00424467	0.00200454	0.00297542	0.00164935
UTP18	-0.0108084	-0.002611	0.0021537	-0.0066845	-0.000316637	-0.000152692	0.00672005	0.000344256	0.00168295	-0.000874392	-0.0012904	0.00415361	0.00210675	0.00295378	0.0015824	-0.00472589	0.0015334	0.00788856	0.000707802
RNF216	-0.0101328	-9.48603e-05	0.000674294	0.00168718	-0.0050212	-0.00352762	-0.00147263	0.00359662	-0.000360463	-0.000655857	-0.00472944	0.000280712	-0.00257788	0.000426361	-0.00265319	0.000377086	0.00773235	0.00159313	0.0112163
TTC19	-0.0107969	-0.00349198	0.00074033	-0.00478096	-0.00188561	-0.00121607	-0.000570819	0.00547085	-0.000138572	0.00288159	-0.00218083	0.00119532	0.00276065	0.00621768	-0.00145465	-0.00200724	0.00147542	0.0046597	0.003985
PTBP1	-0.0152422	0.000453279	-0.00748164	0.00258275	0.00179428	-0.00067698	0.00412123	-0.00411502	-0.00304749	0.0050907	-0.00160064	0.00295361	-0.00186396	-0.00135034	-0.00567435	0.00633673	-0.00288807	-0.00346651	0.00116336
DPF1	0.00248727	-0.0079343	-0.00363901	0.00674632	-0.015362	0.00802723	0.00811249	0.01027	-0.00641013	0.00949108	0.0044942	0.00534866	0.014894	-0.0131191	-0.00850957	0.0238817	-0.0110607	0.0251589	-0.0135092
LARS2	-0.00711214	-0.00477402	0.0020878	0.00148967	0.00139306	0.000397065	-0.00494728	-0.00940801	-0.00451601	0.00154182	-0.00140403	0.00156691	0.00201481	0.00760051	-0.00401093	0.00281796	-0.00193563	0.00649853	0.000301629
PIK3C2A	-0.00876688	-0.00308922	0.00950306	-0.00089313	-0.00366035	0.0027958	-0.00390578	0.00602583	0.00221678	0.0011576	-0.00517845	0.00367594	0.00150183	-0.00217488	-0.000204568	0.00128609	0.000514335	-0.00447411	-0.000914765
PLAUR	-0.00873369	0.0222296	-0.0105952	-0.00183381	-0.0250903	0.00259816	0.00359724	0.0162593	0.0121038	0.00430762	0.00902144	0.00166153	0.00803938	0.00685133	0.012228	0.00982979	0.00288093	0.00629919	-0.0176876
ANLN	-0.00719057	0.000817739	0.00461938	-0.0171664	-0.0174717	0.00193299	0.00464328	-0.0230832	-0.0222474	0.00431502	0.0129545	0.0110932	-0.0188145	0.000922975	-0.00244126	0.000243397	0.0207911	-0.0176768	0.0158754
WIZ	-0.00853238	-0.00287457	-0.00657531	0.0108917	0.000557823	-0.000961798	-0.000303946	-0.00299727	-0.00590079	0.0025514	-0.0038266	0.00434727	-5.6941e-05	-0.00282671	-0.00394459	0.00454726	-0.00510582	0.00077195	-0.000611551
RABGAP1	-0.007669	-0.00410885	0.00974685	0.000982345	0.00484842	0.00793396	-0.00877328	0.00329369	0.00646804	-0.00156905	0.00218538	0.00319588	0.00104979	0.00269709	-0.00504945	-0.00133713	0.0023914	0.00358994	-0.00170395
QPCTL	-0.00708241	-0.00283372	-0.0150543	8.5029e-05	-0.00448704	0.00191319	0.00345452	0.00388055	-0.00492458	0.00190161	0.00501684	-0.000675075	0.00402637	-0.000452876	0.00151217	0.00346274	-0.0101964	0.00303655	-0.003887
PPP5C	-0.00857595	-0.00187775	-0.003527	0.0039721	0.00237134	0.0053349	0.000415429	-0.0065039	-0.00407721	0.00740869	-0.000114253	-0.000795062	-0.00200425	0.00290225	-0.00392538	0.00844649	-0.00101381	-0.00666062	-0.00213021
CEP68	-0.0082495	-0.00736683	0.00520279	0.00513888	0.00346327	-0.00402075	-0.00411767	0.000896726	-0.000653632	0.000362224	-0.000481918	0.000675266	0.0073684	0.00134536	0.000653759	0.00454166	-8.11727e-05	-0.000694101	0.00328057
MAP4K3	-0.00629933	-0.00864615	0.00871441	0.000292729	-0.00107333	0.00470791	0.000364675	0.010725	0.000715864	0.00912399	-0.0031873	0.0118838	-0.00821337	0.00269281	-0.00739123	-0.00202441	0.000394516	-0.00261348	-0.00228435
ZBTB32	0.000125906	-0.0099882	0.00187557	0.0100625	0.00518538	0.0117986	-0.00260067	0.0163589	-0.0093958	0.00431912	0.0019061	-0.0062359	-0.00828903	-0.00516701	0.0181999	0.00737417	-0.00838615	-0.000451597	0.00668939
TYROBP	-0.0188004	0.0286326	-0.0107493	-0.0042852	0.00352816	-0.0149384	-0.00108198	0.00921115	0.00187017	-0.01394	0.0173018	-0.0157704	0.00144225	0.0035863	0.00324918	0.0058029	-0.0161468	-0.00951474	-0.00330798
TMEM159	-0.00674084	-0.00389772	-0.000403375	-0.00200162	0.00636939	0.00818264	0.00173191	0.00466851	0.00730919	0.00359378	-0.00280792	-0.00243153	0.00117994	-0.00606442	0.00841997	-0.00283588	0.000369527	0.0119782	0.00849436
BRCA1	-0.00808078	-0.00568677	0.00655753	-0.0126095	-0.00542905	0.00556035	-0.0061213	-0.0173432	-0.013525	0.0057509	0.0102193	0.00796094	-0.00660049	0.00687463	-0.00355306	-0.00390976	0.00302569	0.000241335	0.00939264
ERCC1	-0.00930494	0.00145346	-0.00676122	0.00591883	0.0040361	0.00170796	0.0028691	0.00343381	-0.0074078	-0.000234075	0.00662122	-0.002992	0.00314459	0.0037755	-0.00491108	-0.00231597	-0.00162418	-0.00400128	-0.00404592
CD22	-0.00272704	-0.000937449	0.00811131	0.032072	-0.00495611	-0.000331884	0.00710173	0.00141171	-0.00662922	-0.0116167	0.00667944	-0.0156451	0.00662925	0.00675739	-0.00237684	0.00445845	0.0119667	-0.00428492	-0.00658158
SEMA3B	0.00529914	-0.0023887	-0.002395	0.00783577	-0.0102315	0.00148566	0.0107733	0.0180564	-0.0183212	0.0120911	-0.0032121	0.0036548	-0.00792434	0.00708742	0.00385744	0.00524304	0.00058405	0.0307698	0.0135836
MBTPS2	-0.00381844	-0.00572561	0.00816101	-0.00576915	-0.00194895	0.00165823	-0.00478332	-0.00530839	0.000916576	0.00211509	0.000649837	0.00439321	-0.00113064	-0.00366087	-0.000378798	-0.00256738	-0.00665998	0.000618982	-0.00271675
PRICKLE3	-0.0059009	0.00318274	-0.00254348	0.00994232	0.00693005	0.00492999	-0.0047359	-0.00390138	-0.00336946	-0.00162979	0.00119659	-0.00175626	-0.00511197	-0.00694537	0.00268692	0.0103635	-0.00634696	0.00552644	-0.00234716
EXTL3	-0.00419477	0.00621466	0.00171327	0.0049005	-0.00565126	0.00844328	-0.0040708	0.000338552	-0.00491867	0.00105174	0.00077075	0.00809005	-0.000426818	-0.00903216	-0.00266157	0.000663181	-0.00244317	0.00659025	0.00270904
ELOVL5	-0.0127068	0.0014813	0.00882594	-0.000847152	0.00377497	-0.00323702	0.005015	-0.0141514	-0.000587498	-0.00411274	-0.00451023	0.00662776	-0.00709138	-0.0112004	0.00653406	0.00836719	-0.0180022	0.00301848	0.00503958
ALOX5	-0.0105587	0.0242743	-0.00304777	0.0140862	-0.0326954	-0.0193597	-0.0276499	-0.00162336	0.0417916	-0.00392202	0.00784228	0.0140835	-0.00898146	0.00668295	-0.00203091	-0.00172085	0.0187722	-0.00401068	0.00126192
CALCOCO1	-0.00990689	-0.000723896	-0.00234817	0.0100359	-0.000296254	-0.000909659	-0.00696522	0.00308028	0.00488839	-0.00888042	-0.00861447	-0.00120339	-0.00302683	-1.29321e-05	-0.000376157	-0.00622843	-0.000980826	-0.0014347	0.00293325
UBR7	-0.0104409	-0.0036203	0.00251231	-0.00245383	-0.000826284	0.00164373	0.00180534	-0.00919187	-0.00446298	5.10572e-05	0.00281913	0.00882996	0.00243946	-0.00429066	-0.00216646	-0.0075711	-0.00175975	0.00419793	0.00323289
MAP4K5	-0.00901694	-0.00806464	0.00821733	0.000551286	-0.000980828	-0.00129664	0.000724987	0.0013607	0.000267411	0.00361673	-0.00409688	0.00672592	-0.00476324	0.0035931	-0.00544011	-0.000968293	-0.00202077	-0.00495551	0.00159502
EHD3	-0.00477762	-0.00521192	0.0123472	0.0162332	0.0122894	-0.0163024	-0.00359631	-0.0146774	-0.00723247	-0.0130053	0.00254228	-0.00565018	-0.00765625	0.00860601	-0.0175267	0.012207	-0.0116002	0.0174352	-0.00414145
PSMC4	-0.0114079	0.00571609	-0.00550466	0.00342173	0.000826396	0.00355657	0.00613666	-0.00503164	0.00108214	-0.00145624	-0.00511025	-0.00293022	0.00063865	0.0039825	-0.00877227	0.00248858	-0.00712724	0.000158564	-0.00044308
MAN2B2	-0.00939581	0.00572908	-0.00450265	0.0036425	-0.00344332	0.00243675	-0.00922945	-0.00102661	-0.00550639	0.00132009	-0.00387537	0.00110325	-0.00114725	0.000717209	0.00236695	-0.00100604	0.00348134	0.0104194	0.00422539
SLC25A39	-0.0121936	0.00114842	-0.00984989	0.0155228	-0.00306536	0.00247395	0.0122997	-0.00783271	-0.00245034	-0.0111889	0.00258475	-1.70839e-06	-0.00299611	-0.00488828	-0.00799056	-0.00230848	0.00437203	-0.0127738	0.0026432
MVP	-0.00977831	0.0190197	0.00163468	0.00742491	0.0099215	0.00568146	-0.00942571	0.00673874	0.00101741	0.0017402	-0.00629893	-0.00392437	0.00217913	0.00536544	0.0033214	-0.00204947	0.00239152	0.00147005	0.00597802
NUB1	-0.0101009	0.000540356	0.00357191	-0.00279404	0.00613291	-0.00370398	-0.00418577	0.00424935	0.000993452	-0.00302917	-0.00507828	-0.00612774	0.00226095	0.00602472	-0.00482512	-0.0094504	0.0111335	0.00757247	0.00850154
PGM3	-0.00432159	-0.000590534	0.00626306	-0.000533396	-0.0161462	0.0115106	-0.00600159	-0.00209937	-0.0026053	-0.00726603	0.0100836	0.00626145	0.00325134	0.00868611	-0.00826813	-0.0121532	-0.0124568	-0.00286384	-0.00702685
CLK1	-0.0146528	-0.00203647	0.00201322	-0.00196401	-0.00481561	-0.00130229	0.00667962	0.0119737	0.000993317	-0.00230441	-0.00778788	0.00470273	0.00250702	0.00702414	-0.000961753	-5.33626e-05	0.000404828	-0.00138608	0.000657761
POLR3B	-0.00394261	-0.00295549	0.00195085	-0.00578491	-0.0062188	0.00620448	-0.00217562	-0.00775209	-3.83159e-05	-0.00155854	-0.000547613	0.000253244	-0.00546142	0.00447512	-0.00635686	0.00126919	-0.0053024	0.00410546	-0.00729705
ANGEL1	-0.00803809	-0.00373296	0.00278213	0.00446954	0.00777925	0.00642982	0.000559321	-0.00840375	0.00233909	0.00303459	0.00201081	-0.00580277	0.00167061	-0.00167096	-0.00370835	0.00712481	-0.00330419	0.00161586	-0.00478812
RNF14	-0.00643921	-0.000141503	0.00771007	-0.00530824	-0.00481186	0.0019564	-0.00548796	-0.00466059	0.00459667	-0.00267628	-0.00346762	-0.00879405	0.00474399	-0.00528201	-0.00309999	-0.0095854	-0.00544542	0.00546523	0.00480682
DNASE1L1	-0.00686506	0.00971515	-0.000723257	0.00617716	0.00786858	0.00110168	-0.00778582	0.00135983	0.00412674	-0.00658172	-0.00659087	0.000756821	0.00515854	-0.00154432	0.00772458	0.00188195	-0.0017989	0.00298551	0.00746555
DDX11	-0.0073669	-0.00221781	-0.00757548	0.00563938	0.00200901	0.00477673	-0.00192203	-0.0102921	-0.0123538	0.005294	0.00730157	0.00509249	-0.00859454	0.0105044	0.000182322	-0.00773628	-0.00392751	-0.00367573	0.00250206
HEBP1	-0.00799172	-0.000188261	-0.00106608	0.000180242	0.00252249	0.00382269	0.0110074	0.00502307	0.00847481	-0.00923948	0.00835755	0.00514082	-0.00312636	-0.00098399	0.00313919	-0.00743769	-0.000621714	-0.00461653	0.00404397
MAMLD1	0.0053956	-0.0140485	0.0076374	0.0270302	-0.0146687	0.00264054	0.00938292	-0.00877755	0.0027823	-0.0260321	-0.00324984	0.0199543	-0.0176043	0.00427099	-0.0123013	-0.0223395	-0.00457265	0.02412	0.0125822
CD6	-0.00326521	-0.00129535	0.0111753	0.0303433	-0.011774	4.86455e-05	0.016765	0.0122112	0.0123576	-0.0058143	-0.00644858	-0.0309992	-0.0130209	0.0135215	-0.00674158	0.00018685	0.00310314	-0.00167804	0.00876471
TACC3	-0.0126042	0.000962324	-0.00305982	0.00455749	0.00222765	-0.000903048	0.00107445	-0.00369854	-0.00641358	0.0017469	0.00854893	0.00331048	0.00430048	0.0027395	0.00647878	0.00242852	0.00911641	-0.00659289	0.00837142
UFL1	-0.00943738	-0.00202662	0.00782671	-0.00631469	-0.00321017	0.000753369	-0.000849312	-0.00301626	0.0035123	-0.00229308	-0.00136576	0.00150778	0.00122969	-0.00298891	-0.00129962	-0.00762222	-0.0050769	-0.00613364	-0.00145182
POLA2	-0.00898134	0.00159602	0.00183574	-0.00112456	0.00154927	0.00403659	-0.00118574	-0.00880168	-0.01186	0.00228229	0.00621915	0.00331156	-0.00548886	0.00182813	-0.00580242	0.000515003	0.00106429	-0.00616077	0.00589617
ZC3H3	-0.0108603	-4.71833e-05	-0.0114465	0.00638028	-0.00217634	-0.00701081	-0.00211229	-0.00382751	-0.00731821	0.00517249	-0.00489262	0.00130307	-0.0070856	-0.00324623	0.012027	-0.000429408	-0.00127056	-0.000984839	-0.00199528
CAPN1	-0.012952	0.00574843	-0.00507526	0.00590502	0.00523715	-0.00191502	-0.004981	-0.00349151	0.00205514	-0.000784168	-0.00514331	0.00378617	-0.00332223	-0.0048704	-0.00232251	0.00416891	-0.00509765	0.00404831	0.00799985
ACP3	-0.00427881	0.0268983	0.0187671	-0.0148097	0.0129993	0.00260862	-0.0102086	-0.00764172	-0.0107149	0.0038787	0.0103134	0.00751411	-0.0323592	0.00780747	0.00848226	0.00658866	0.000889448	0.014561	-0.014737
MDH1	-0.010851	0.000596263	0.00103243	-0.00662998	0.000922677	0.00504577	0.00390547	-0.0109711	-0.00345947	0.000225031	0.000670386	-0.00234232	0.00590958	0.00228018	-0.00323402	-0.00668955	-0.00703238	0.00276346	-0.00387437
SLC30A9	-0.00845215	-0.00325895	0.00588892	-0.00569877	0.000776356	0.00518996	0.000946707	-0.00192038	-8.57712e-05	-0.00135185	-0.00221209	0.00237013	0.00197474	-0.00111758	0.00191385	-0.00410582	-0.00255074	0.00263654	-0.00480449
COX15	-0.0103027	-0.000775185	0.00540356	-0.00377349	0.00282803	0.00480536	-0.00438976	-0.00578785	-0.00190443	-0.00041721	-0.00082652	-0.000712088	0.000288541	-0.0017074	0.00338556	-0.00196454	0.00221165	0.00647209	0.00278907
CCDC88C	-0.0104277	0.00442811	0.00527133	0.00814151	-0.00298758	-0.00398728	-0.0050991	0.00111216	-0.00374389	0.00431657	-0.00700853	-0.000602439	0.006351	0.00502565	0.00285164	0.00535277	0.00186185	-8.03922e-05	0.00332074
YAF2	-0.00469966	-0.00311484	0.00527187	-0.00750101	-0.000417564	0.000153343	0.00215045	0.0119929	-0.00222222	0.00142094	-0.00223937	0.00578408	-0.000401863	0.0021998	-0.00342285	0.00287368	0.00322766	-0.00149298	0.00139545
ZMYND11	-0.0101844	-0.00819174	0.00328549	-0.00220177	-0.00168538	-0.00599347	-0.00367682	-0.00807185	0.00148686	0.00234536	0.00165508	0.00133099	-0.000960759	0.00294834	-0.00223858	-0.0044378	-0.00607017	-0.000312521	-0.0106889
WAS	-0.0156051	0.0119073	-0.00465059	0.00553945	0.00925835	-0.00282252	-0.000209369	0.00304002	-0.0011471	-0.00263511	0.000170157	0.00358354	-0.00158342	-0.00893921	0.000123214	0.00669005	-0.00413669	-0.000732112	-0.00477071
BID	-0.00979572	0.00625362	-0.00173733	-0.00324008	0.00242722	0.00284666	-0.00200445	0.00215996	-0.00280535	-0.00657056	-0.00296442	-0.00107695	0.00287619	0.00219646	-0.000490952	0.00230064	0.00427973	0.0067491	-0.00201243
MATR3	-0.00457684	-0.00746218	0.00595097	-0.0124934	-0.00706589	-0.000130807	0.00159832	0.01448	-0.0065044	0.00855879	-0.00803583	0.00302367	-0.00010919	0.010974	-0.00872949	0.0141416	0.000398783	0.00682926	0.000996481
XYLT2	-0.00782033	-0.00310356	-0.005698	0.00373932	-0.00567545	0.00171913	-0.00298076	0.00252413	-0.00584358	0.00125751	0.00535648	-0.00423477	-0.000182816	0.000758085	-0.00225908	-0.000715399	-0.00277899	0.0140679	0.00887194
NUDCD3	-0.00806864	-0.00130176	-0.00332806	-0.000250855	-0.00225257	0.000620321	-0.00196402	-0.00091406	-0.00302177	-0.00381441	-0.00227104	-0.00429065	-0.00679383	0.00347585	-0.00403929	-0.0035982	0.00769511	0.00438257	0.00386638
GLT8D1	-0.0094806	-0.000952077	-0.0064747	-0.00466522	-0.00805234	-0.000979683	-0.0062291	-0.00645761	0.00104089	-0.00140596	-5.33843e-06	-0.00538788	-0.00227752	0.000495432	-0.00533025	-0.0152354	0.00210592	0.00733707	-0.00288844
ATP2C1	-0.0114059	-0.0110376	0.00236834	-0.00285794	0.000666306	-0.00196997	-0.00172968	0.000244646	0.00969736	-0.00526288	-0.00320648	0.00707187	-0.00492565	0.00103089	0.00176114	-0.000501643	-0.000321643	0.00202992	-0.00202932
SLC38A5	-0.00781257	-0.00955854	-0.00708718	0.00976601	0.00521075	0.00945549	0.0121774	-0.0148509	-0.00378021	-0.000199406	0.00530111	0.00813293	-0.0102381	0.00794103	0.00257479	0.00745321	0.00779588	-0.0102702	0.000563684
RALBP1	-0.011949	-0.00357081	0.00152306	-0.00338603	0.00327198	-0.000630743	0.00128218	-0.00716509	0.00775232	-0.00249196	-0.00382261	-0.00277503	0.00135968	0.000956273	0.00120017	-0.00615537	0.0022425	0.0107465	0.0076111
RUFY3	-0.0069687	-0.00396557	0.00320534	0.000930896	-0.0131521	-0.00645483	-0.0129424	0.0116168	0.00601884	-0.00681537	0.00745949	0.00851015	-0.00296233	0.00780043	-0.0109822	-0.0150482	0.000970404	0.00630325	-0.0018178
SLC11A1	-0.00512449	0.0500946	0.0186322	0.00451726	0.00679423	-0.0166514	-0.00539527	-0.00565271	0.0173947	0.00172429	0.00586567	0.00516444	-0.0313286	0.0182076	0.0190645	-0.00491957	-0.00728152	0.0130734	-0.0100997
AGPS	-0.0095884	-0.00340886	0.00701454	-0.0065092	-0.00137431	-0.00328521	-0.00188294	-0.0063432	0.00528395	0.00678045	-0.000498493	0.00723684	0.00547417	-0.00281164	0.00232681	-0.00412154	-0.0017783	0.00481585	-0.0114014
CXorf56	-0.00706588	0.000118469	0.000969676	-0.00436849	0.00247143	-0.00118604	0.00649297	0.00251675	0.00143426	0.000117476	-0.00176546	-0.00216381	0.00114696	-0.00096737	-0.00323142	0.00229487	-0.000369549	0.0014214	-0.000176849
TTC27	-0.00882448	-0.00676284	0.00407762	-0.00567547	0.00212509	0.0147989	0.00044217	0.000978775	-0.000603854	-0.00178494	0.000624612	0.00232331	-0.0152517	0.00697479	-0.00668383	0.00448359	-0.002709	0.0120227	-0.0123306
ZNF582	-0.00140563	-0.0097443	0.00599663	0.00297514	-0.00288279	0.00160109	-0.00503395	-0.00485007	0.00257092	-0.00513358	-0.000578187	-0.00600773	-0.00349198	-0.00679216	0.00868718	-0.00188633	-0.00971376	0.000477737	0.00279807
PHLDB1	0.00705965	-0.00918882	-0.00575479	0.01752	-0.026503	0.0265154	0.00234461	-0.0197225	0.0214329	0.0373922	-0.00198016	-0.0030573	-0.00235896	0.00451004	-0.026587	0.0126798	-0.021583	0.00673107	0.0102087
PRDM11	-0.00350488	-0.0134714	-0.00344867	0.00811907	0.000206762	0.00423654	-0.00735264	-0.000361844	-0.000137986	-0.00527535	0.00125837	0.00249413	-0.00240508	-0.00389292	0.0101629	0.0128091	-0.00813905	0.0113667	0.000123494
CD74	-0.0245426	0.0176136	0.0115464	0.00721644	0.0330104	-0.017442	0.00191509	-0.00935575	-0.0120157	0.00648095	0.00598852	-0.0280804	0.0135754	0.0266212	-0.00103691	-0.00456215	0.0117219	0.000970137	-0.00413887
HGF	-0.00810476	-0.0131783	-0.00912384	0.00269471	-0.0516959	-0.06544	-0.00141952	-0.00951996	-0.0133218	0.00726152	0.0211614	0.000220479	-0.000303781	-0.00257334	-0.0233872	-0.0431532	0.0131955	-0.0105367	-0.0505669
ZRANB1	-0.00609969	-0.00575977	0.00448686	0.00174266	-0.00357861	-0.00147282	-0.000528603	0.00133656	0.00207545	-0.00182675	-0.00683485	0.0114796	0.00150324	0.00513189	0.00179058	0.00108069	0.004694	0.00162923	0.00503757
NCDN	-0.00778161	-0.000864863	-0.00593297	0.00981272	0.00405085	-0.00123786	-0.00260493	-0.00878898	-0.00701788	0.000264679	-0.00396938	0.00301611	-0.000318287	-0.00455515	-0.00147062	0.00574877	-0.000943751	0.00711468	-0.00829587
ADGRA2	-0.00533363	0.0222325	0.000780581	0.0112435	-0.00955103	0.0202421	-0.00204475	-0.0150215	-0.0167826	0.0406785	0.00103887	-0.00636809	0.0104833	-0.0213491	0.0174315	-0.0120436	0.0346109	0.0160055	-0.0174113
ZFP64	-0.00427133	-0.00469645	-0.00122502	0.00165118	0.000543877	0.00411752	-0.00449281	-0.00356128	-0.00428215	-0.000438273	0.000884552	0.00228016	-0.000511417	-0.00624336	-0.00130473	0.00479177	-0.00662125	0.00938487	0.000150172
MNAT1	-0.00403168	-0.00726227	4.55494e-06	-0.0066074	-0.00534804	-0.00227027	0.00883742	0.00204916	-0.00502407	-0.00396825	0.00697754	6.20542e-05	0.00030354	0.00127036	2.98045e-05	-0.00180911	-0.0100103	0.00334758	0.000326445
SAMD4A	0.00708636	0.0207741	0.0250904	0.0155354	-0.00635639	-0.00826083	-0.00813149	0.00258692	0.016051	0.000481839	0.0112965	0.00607018	0.00232298	0.0228025	0.00124263	-0.00337685	0.00760674	-0.00034692	0.00885443
RUNX3	-0.0106315	-0.00427608	-7.05108e-05	0.0232235	-0.00441376	0.000880028	0.0128132	0.0119104	-0.00647559	-0.0259272	-0.00779606	0.00739977	0.0351955	-0.010113	-0.0061123	0.000141327	0.00750884	0.00255519	-0.0113038
MRE11	-0.0094236	-0.00582735	0.0056553	-0.00243994	0.00261388	0.00392278	-0.00198349	0.00271797	-0.00111	-0.000822903	0.00393087	0.00714207	0.00104448	-0.0012412	-8.93484e-06	-0.00540804	-0.00199218	-0.00965989	-0.00314976
PLEKHB1	0.000203638	0.000693559	0.0007805	0.00768126	-0.00700353	0.0124853	0.00696895	0.00662055	0.00181983	0.00631333	-0.0124389	-0.0126474	0.0110482	0.0104497	0.000171652	0.0174086	0.0112913	0.0155292	-0.00815858
SERPINB1	-0.0199775	-0.00159264	-0.00375383	-0.00686171	-1.47226e-05	-0.0091451	-0.00157498	-0.00433312	0.00833351	-0.00142864	0.00547141	0.00500648	0.000597915	0.00273237	0.0244295	-0.0146314	-0.00616976	0.0113042	0.00706246
SPAST	-0.00877237	-0.00147999	0.0066595	-0.00889186	0.000334937	0.00167483	-0.00014956	-0.00155923	0.00470565	-0.000545243	-0.00554379	0.00283343	-0.000756429	-0.00704608	-0.00118929	-0.00121149	0.000287987	0.0021033	-0.000449532
OSBPL5	-0.0102411	0.000671978	-0.0202121	-0.000873599	-0.0122224	-0.00460102	-0.0116202	0.00566828	-0.00428616	-0.00934965	-0.00065171	-0.00766584	0.00188755	0.00618305	0.00370932	0.00970006	-0.00210645	0.00585475	-0.00164216
AQR	-0.00791247	-0.00251347	0.0082102	-0.00316184	-0.00265743	0.00189881	-0.00302454	-0.00348977	0.00105298	-0.00165672	-0.00394526	0.00389658	0.00202884	0.000383621	-0.00199887	-0.00171594	-0.0014864	-0.00230137	0.000129845
FHL1	-0.00507161	-0.00288628	0.0188572	0.0172932	0.015581	0.0139533	-0.00231859	-0.01093	0.00878406	0.0327849	0.0148189	-0.0032137	0.0315521	0.00547158	-0.0138142	-0.0185995	0.0075821	0.00777887	-0.00765438
RTF2	-0.0112046	0.00391049	-0.00152381	-0.000828893	0.000918173	0.000122197	0.00166962	-0.00217494	0.000676993	-0.00373747	-0.00205997	0.000486881	0.00495073	0.0033755	0.00437988	-0.00378388	-0.00134655	0.0037622	0.000519247
SLC45A4	-0.00268085	0.00729567	0.000194764	0.00597567	-0.0113598	0.0252183	-0.00303486	0.00676772	-0.00436807	-0.0161617	0.00734815	0.0100616	-0.00182279	-0.0111973	0.00569409	0.0114154	0.0105605	0.00476988	0.00667592
RNF10	-0.013505	0.00133756	-0.00492243	0.00299292	-0.000832674	-0.00187817	0.0046421	0.00148913	0.00491185	-0.00522889	-0.00921478	0.00730371	0.00386107	0.00487713	0.00296175	0.0050453	0.00852944	0.00308777	0.00808423
ZNF839	-0.00446414	-0.00552352	-0.00366919	0.00203631	-0.000517414	-0.000183323	-0.00379113	-6.54868e-06	0.000793997	-0.00048124	0.000303468	-0.00313028	-0.00258643	0.00637607	0.00353543	0.00180283	-0.00126873	-0.00717158	0.00384673
ZDHHC6	-0.0109288	-0.000440309	0.00242196	-0.00143666	-0.00115903	0.00240042	-0.00354884	-0.00191946	4.56481e-05	-0.000512564	0.000553286	-9.67568e-05	-0.00200743	-0.00630458	0.000327401	-0.0039319	-0.000630751	-0.00340384	-0.0058687
GRAMD1B	-0.00321032	0.00150014	0.00198523	0.0191723	-0.0336905	0.0205192	0.00724689	0.00221622	-0.0103249	0.0414971	0.0255157	-0.00922619	0.0310522	-0.0233357	0.0107576	0.00203245	0.0374512	0.0193654	-0.00902573
RNH1	-0.0108894	0.0121913	-0.0105977	0.00399873	-0.00634713	-0.0048997	-0.00226075	-0.00729657	0.000240017	0.00418058	-0.00457039	-0.00827053	0.00295353	0.00207945	0.00287889	0.0050664	-0.00848824	-0.0037856	-0.000167421
NDUFS1	-0.00854918	-0.0026777	0.00598235	-0.0052094	-0.00118406	0.00279313	-0.00140047	-0.00739383	-0.00338675	0.00255525	-0.004679	0.00182538	0.00168956	-0.00675694	-0.0025064	-0.00274133	-0.0056571	0.00273572	-0.000480746
RB1CC1	-0.010027	-0.00554231	0.00946993	-0.00380012	-0.00180113	-0.00171495	0.00368591	0.00454992	0.00235973	0.001536	-0.00954287	0.0110097	-0.000163669	0.000453348	0.00447861	-0.00468194	0.00377257	-0.00125141	0.00219512
ERP44	-0.0113959	0.00570189	0.00136819	-0.00591793	-0.00207506	-0.00284004	0.00409964	0.00103305	0.00348094	0.00241146	0.000801784	0.000187627	0.00589607	0.000317583	0.000547972	-0.00709828	-7.65607e-05	-0.00198611	0.000323513
ALAS1	-0.0114123	0.00333929	-0.00847025	-0.0035618	-0.0041241	0.00562085	-0.00211121	-0.00530138	0.00060292	0.00354439	-0.00641964	-0.00275552	-0.00750109	-0.00127592	0.0106098	0.00323228	0.00323538	0.00215524	-0.00114106
BIRC3	-0.00534088	0.00479515	0.0172833	0.0040976	-0.00067868	0.00841986	0.00406863	0.0107808	0.0090772	-0.0179712	-0.0130655	-0.013502	-0.000752224	0.00518003	0.00660153	0.00041292	0.00318939	-0.000175089	-0.00459043
AKAP11	-0.00966025	-0.00684059	0.0137952	-0.000938837	0.000826454	-0.00203505	-0.00811005	-0.000726455	-0.00043386	0.000835921	-0.00473002	0.00208635	0.00325175	-0.00343652	0.000872854	-0.00252797	0.000134695	-0.00706941	-0.0121354
GLRX2	-0.00509257	-0.00131893	0.00193908	-0.00403257	0.00132604	0.00570853	0.00133876	-0.00512291	0.00582681	0.00334072	0.0026382	-0.00283114	-0.000933501	-0.0111388	-0.00569303	-0.00141449	-0.00561267	-0.0029904	-0.008931
SNAPC1	-0.00466428	-0.00508156	0.0018452	-0.0104445	-0.000531904	0.00785343	0.00787531	-0.000773819	0.00379875	0.00279828	-0.000910952	-0.00221689	0.000222077	0.00182312	0.00222806	0.00523226	-0.00359031	0.0040779	-0.00431085
DERA	-0.00908582	0.0010128	0.00314429	-0.00933529	-0.000963808	-0.00644298	0.000559433	0.00128331	-0.00216257	0.00406347	-0.000991904	-0.000278544	-0.00615147	0.00456702	-0.0040706	-0.0183465	-0.00395307	0.00598816	0.00312203
STRAP	-0.0139194	-0.000479903	0.000358412	-0.0069578	0.00255944	-0.00138844	0.00988023	0.000562805	0.00226939	0.00340714	-0.00347177	0.00351395	0.000963115	0.00483839	-0.00349025	-0.00456957	-0.0019159	0.00248538	-0.00137963
ABCC2	0.00111665	-0.00355579	0.00441515	0.00278053	-0.00538432	0.0103313	-0.0129616	0.00970455	-0.0118741	0.00305566	-0.00969781	0.000341567	-0.00150088	0.00650183	0.000850966	0.000917617	-0.00617832	0.00268584	-0.00307103
DEF6	-0.0142638	0.00301292	-0.00353616	0.00816667	0.00541523	0.00166097	-0.00264058	0.00340178	-0.00401263	-0.00693298	0.0010359	-0.00511819	0.0028853	-0.000542997	0.00764056	0.00550846	0.000140941	-0.00086959	0.00649622
PLEKHO1	-0.00999722	0.00412021	0.00360021	0.00453454	0.0126737	-0.0151682	0.000737863	0.00973458	-0.0020462	0.00449695	0.00764684	-0.0110334	0.0098379	-0.000787372	-0.000429506	0.00501577	0.00368681	-0.00464866	-0.00882448
GCLM	-0.00459395	-0.00242966	0.00830501	0.00363685	-0.00920153	0.024681	0.0107848	-0.00138115	0.00454433	-0.0252061	0.0102123	0.0128104	0.0109181	-0.00845292	-0.00565939	-0.00388216	0.00708181	0.00288536	-0.00476158
UBR2	-0.0113184	-0.00195285	0.0080165	-0.000765174	-0.00361351	-0.0010744	-0.00572933	0.0050864	0.0032368	-0.000199263	-0.00610657	0.00429778	0.000764782	-0.000658007	0.00057578	-0.000986068	-0.000818226	-0.00465397	0.00389269
DEPDC1	-0.00251366	-0.00543878	0.011825	-0.00910215	-0.0125949	0.00759742	0.0172947	-0.0346217	-0.0148898	0.000329658	0.0158126	0.00711385	-0.0130904	0.000431668	-0.00436134	-0.00171258	0.0173745	-0.0214631	-0.000634227
CCDC28A	-0.010216	0.000432183	0.000295018	-0.00462918	0.00373628	0.00523038	0.00427067	0.00464423	0.00337682	-0.00449588	0.000789319	-0.00470572	0.000743973	-0.00341041	-0.00215082	-0.00639561	-0.000848988	0.00130747	0.00110506
RRAGD	-0.00720452	-0.00868845	0.000513119	-0.00479948	-0.00884537	-0.0138915	0.00352934	0.00825117	0.00498622	0.0189112	0.0217698	-0.000671646	0.00648644	-0.00785754	0.0212007	-0.0143892	0.0181066	-0.00722272	0.000982857
HSF2	-0.00771941	-0.00504576	0.0003788	-0.000706596	-0.0035707	0.0025434	0.0103993	-0.000870913	-0.00639901	-0.0023548	-0.00784278	0.00692281	-0.00258619	0.00972014	-0.00148284	-0.0123128	-0.010885	-0.00400176	0.00324205
PHF20	-0.00928909	-0.00227156	0.00274141	-0.00463324	0.000846412	-0.00330316	-0.00248138	0.00359459	0.00801731	-0.00335208	-0.00372703	-0.00196332	0.0046872	-0.00132761	-0.0030297	0.00298993	-0.00516714	0.00243169	-0.000914865
NR1H3	-0.00675733	-0.00277623	-0.0090453	0.0134253	-0.00118164	-0.00516077	-0.0104956	0.0117798	0.0221358	0.00520416	0.00356567	-0.00550691	0.00208816	-0.00254768	0.00409546	-0.00959296	-0.0104868	-0.00243251	0.00147244
TYMP	-0.0100948	0.0349593	0.00108445	0.00586537	0.000115569	-0.00529001	-0.00750749	0.00297811	0.0136947	0.0101341	-0.00868391	-0.0160877	-0.00976271	0.00774338	0.00702386	-0.00163529	-0.00316262	-0.00374772	0.00338778
NCAPH2	-0.00965626	0.000484323	-0.0081515	0.0074028	-0.00195938	0.00171646	0.00510168	-0.00373594	-0.0102635	0.00164768	0.00187415	0.0101021	-0.00189953	0.0030136	-0.00427309	0.00224744	0.00182665	-0.00376971	0.00446013
TOMM34	-0.0103998	-0.00105191	-0.00516244	-0.000607441	0.00618166	0.00385764	0.00124744	-0.00634402	0.000585594	0.00116997	-0.000340712	0.00212816	0.00455032	0.00789277	-0.0011637	-0.00403592	-0.005159	0.00258204	0.00037102
SEC63	-0.0102327	-0.00242373	0.00389099	-0.00700666	-0.00481446	0.00215096	0.00590131	-0.00291779	0.00148309	0.00134592	-0.0030659	0.00199868	0.00551993	0.000848305	0.00317878	-0.00390085	0.00114176	0.000328289	0.00425903
KPNA6	-0.0113615	-0.00119328	0.00154141	-0.00161066	-2.60392e-05	-0.000173452	0.0017561	-0.00045289	0.00426555	0.001379	-0.00222368	0.00259562	0.000657955	-0.00364327	-0.00208529	0.00348791	0.00246741	0.000618389	0.00486884
VIM	-0.0219822	0.0161374	-0.0153158	-0.00727143	-0.00722721	0.00379264	-0.0148575	0.0143863	0.0140381	0.00143582	0.0159637	0.00884919	0.0081481	-0.00129711	-0.00927077	-0.000849909	-0.00636417	0.0048678	0.00488382
RTEL1-TNFRSF6B	-0.00179254	-0.000759589	-0.00329537	0.00946654	-0.00596753	-0.00058561	-0.00562356	0.00116151	-0.0109385	0.00295258	-0.00711159	0.003191	-0.00336326	0.00982011	-0.000236376	-0.00111905	-0.00509513	-0.00828107	0.00980647
FAS	-0.00803154	0.0061764	5.97225e-05	-0.00543469	-0.0065217	-0.00417997	-0.00509607	-0.00362277	0.0112941	-0.00608521	-0.00266351	0.000885259	-0.00482736	-0.0095103	9.91013e-06	-0.0165954	-0.0030471	-0.00434451	0.00366504
RNASET2	-0.010749	0.00576855	-0.00208619	0.00100887	0.000727061	-0.0142681	0.00246232	0.0116933	-0.0060222	0.00138894	-0.000468636	-0.00630053	0.000200031	-0.000754695	-0.000542221	-0.00149837	0.00172776	-0.00766214	-0.011667
CD44	-0.0170632	0.000665003	-0.00190577	0.00147876	-0.000159834	-0.0190295	0.00318106	0.0186497	0.000211641	-0.00137994	0.000583448	0.0077	0.0156189	-0.0119605	-0.000352394	-0.00528434	-0.00496941	0.000611273	-0.00401926
AGPAT4	-0.00456549	-0.00679225	-0.000466756	0.0109206	-0.00779088	0.010156	-0.0120861	-0.00475614	0.0205282	0.0050455	-0.0156235	0.000425256	0.00132187	0.0139289	0.0106054	0.00179127	6.56299e-05	0.0125904	-0.00554855
SLAMF7	-0.00397667	0.00718198	0.0237139	0.0198202	-0.0125468	-0.00447498	0.0190925	-0.0007757	-0.01105	-0.0094196	0.0117902	-0.0140353	-0.0181076	0.0127815	0.00361646	-0.00365117	0.021447	-0.00389849	-0.00883171
BTN3A1	-0.0100382	-0.00221696	0.00925333	0.00911259	-0.00149299	-0.0064039	-0.000484057	0.00254452	0.00313464	-0.00675589	-0.000799437	-0.0149187	-0.00111905	0.00800926	-0.000720833	-0.00994603	-0.000628643	0.00156946	0.00672277
MIPEP	-0.00380634	-0.00510099	-0.000777155	-0.00594313	0.00486648	0.0079566	-0.000919404	-0.00516878	-0.00446634	-0.00309978	0.00640048	0.00156494	0.000784181	0.00640425	-0.0123982	0.00110267	-0.00555761	0.00527285	-0.00706446
PRKCH	-0.00566746	-0.00552185	0.0244695	0.0229886	0.0104073	-0.000515403	0.00680277	0.00466682	0.0120643	0.0074861	0.00392491	-0.00175964	0.0134389	0.0152635	0.00136618	-0.00567582	-0.0016698	0.00593711	0.00369728
IFNGR1	-0.0138853	0.0179142	0.00779486	-0.00534466	-0.00290197	0.000453758	-0.008044	0.000431084	0.00703508	-0.00158689	-0.00933056	0.00192414	0.000781652	-0.00398735	0.00579521	-0.00258926	9.73055e-05	-0.00101602	-0.00186538
B4GALT7	-0.00790335	-0.000547807	-0.00578629	0.00387691	-0.00583118	0.000275978	-0.00288508	0.00277245	-0.00833287	0.000567422	-0.00381609	-0.00135454	0.00400168	0.00635661	-0.00093063	-0.00103518	0.00272032	0.0020665	0.00195346
SH2D2A	-0.00194672	-0.0036193	0.00611169	0.0267521	0.00578868	0.0168564	0.0145707	0.0153798	0.0134782	0.00233644	-0.0114028	-0.00563538	-0.00607078	0.00826437	-0.00568533	0.0184344	-0.000917031	-0.00259474	-0.0141819
VRK2	-0.00836924	-0.00207552	0.00959056	-0.0045638	0.000455706	0.00256705	-0.000475867	-0.00567393	-0.000958299	-0.00122478	-0.0055648	0.0032758	0.000860587	-0.00189754	-0.00360339	-0.00232632	-0.00118711	-0.0016457	-0.00219782
TNFRSF1B	-0.0125855	0.0367244	0.0188151	0.0117332	0.0151969	0.00251877	-0.00712258	0.00262657	-0.0018628	0.00456967	0.019599	0.000811221	-0.00957385	0.00572156	0.00161775	0.00784306	-9.42055e-05	0.00905328	-0.00509268
VEZT	-0.00755163	-0.00782305	0.00641456	0.000195675	0.00315669	-0.00227222	0.00221631	0.00219661	0.00148114	-0.00156718	-0.00128109	0.00505289	0.00113888	-0.00230175	0.00125072	0.00287339	-0.00563735	1.82372e-06	0.00113085
POU2F2	-0.0100989	0.0256685	0.0160583	0.00575233	0.00612103	-0.00604665	0.00518474	0.00747476	-0.00761895	0.0119913	0.015863	-0.0235042	0.00392656	-0.00593111	-0.0126746	0.00638788	-0.00191999	0.00910683	0.00215077
BRD9	-0.00701152	-0.000621243	-0.0015205	0.00399229	0.000234004	0.00189501	-0.000570598	-0.00146905	-0.00439362	0.00565615	-0.00613893	-0.00063108	0.000449379	0.00563381	-0.00124704	-0.0012463	-0.00457173	-0.00471289	0.000404661
SNX1	-0.0108152	0.000720428	0.00226848	0.0012855	-0.00318804	-0.00202503	-0.00590299	-0.000611931	0.00227901	-0.000169183	-0.00419513	0.00074466	0.000849522	-4.60893e-05	6.79596e-05	-0.00628638	0.000865394	-0.00549443	0.00338214
TBPL1	-0.00469016	-0.00345425	0.00778569	0.000839646	-0.00504697	-0.000643974	0.00977646	-0.00798235	0.00725046	-0.00665853	0.00118445	0.000609367	-0.00102276	-0.00914447	-0.0055274	0.00222769	-0.00310147	-0.00396802	0.00242592
ARNTL2	-0.00224298	-0.00768258	0.00136562	-0.00328605	0.0121922	0.0118118	-0.00864489	-0.00645328	0.0188652	0.0200539	0.0103513	0.0134256	-0.0277113	0.0175353	-0.0163868	-0.00360137	-0.0023652	0.0123164	-0.00512917
BCLAF1	-0.0132574	-0.00263235	0.00273689	-0.00665926	-0.0029644	0.0018931	0.00623727	0.00467127	-0.00071798	-0.000226884	-0.0055503	0.00829984	0.00476488	0.00993637	-0.000947357	-0.00237268	-0.00106805	-0.00108325	-0.00352288
SLC39A9	-0.0104804	-0.000943284	0.00364644	-0.00397064	-0.00269208	0.00436189	-0.00263604	-0.0053148	0.000262074	0.000405233	-0.00337015	0.00191888	0.00390705	-0.00389415	0.00307487	-0.00358855	-0.000721888	0.00407507	0.00243955
ANK1	-0.00276042	-0.00951831	0.0147449	0.0293482	-0.0159344	0.0191018	0.0348157	-0.0281133	-0.00632017	-0.0626251	0.00554431	0.0141611	-0.0484013	0.00670939	-0.00175562	0.0150712	0.0279535	-0.0241834	0.0135287
TFB1M	-0.00614045	-0.00517278	0.00241806	-0.00236195	0.00538632	0.00730263	-0.00537943	-0.00464822	-0.000501521	-0.00277928	-0.00311011	-0.00445056	0.0032533	0.00502971	-0.00381853	-0.00184535	-0.00555116	-0.00198832	-0.00312852
RABEP1	-0.0108308	-0.00601866	0.00557741	-0.0028065	-0.00360629	-0.00330158	-0.0051562	-0.00146343	-0.00283812	-0.0022333	-0.00221328	-0.00105443	0.0019661	8.48166e-05	-5.24801e-05	-0.00120984	-0.00155122	0.00671902	-0.00155072
HMGB3	-0.00635341	-0.00184837	-0.0123503	-0.0130498	-0.0149191	0.0114331	0.0138444	-0.0104493	0.00114299	0.00370946	0.0119251	0.0104105	-0.00913648	0.00875948	-0.00954664	-0.000553953	-0.00336672	-0.010904	-0.00736276
NUP160	-0.010635	-0.00479822	0.00659075	-0.00252924	-0.00261496	0.00216783	-0.00314019	-0.00958301	-0.00446997	0.00364356	0.000907484	0.00404573	0.00121008	-0.000996434	-0.00229997	-0.00113125	-0.00214619	-8.56679e-05	-0.00144992
BAK1	-0.0100563	0.00730686	-0.00588164	0.00335484	0.00926557	0.00223189	-0.000250892	0.000438797	-0.00245736	0.000797809	-0.00467831	-0.00148839	0.00513012	-0.0016724	-0.00605	0.00669903	-0.0071497	0.00101234	-0.00350079
IKZF2	-0.00224164	-0.0269268	0.0363854	0.0223041	0.0209913	-0.0403407	0.00331167	-0.00538528	-0.00399956	-0.00291699	-0.0137622	0.00396054	-0.0358718	-0.00724147	0.0204282	0.0122107	-0.0139131	0.0144914	-0.0179034
GRN	-0.0185035	0.0292575	-0.0119465	0.00353036	-0.0186904	-0.00483834	-0.00402487	0.00134548	-0.000774337	0.000440407	0.0209194	0.00560254	0.00583325	-0.0109097	0.012776	-0.00252424	0.00112802	0.00788154	0.0117255
FAM13B	-0.0106174	-0.00442568	0.00424951	-0.00789257	-0.00307399	-0.000977598	-0.00789863	0.00499105	0.000189364	-0.000556909	-0.0106025	-0.00217577	0.0036757	0.00681524	-0.00334662	0.000176809	-0.000335967	0.00672696	0.00423807
ARHGAP31	-0.00173829	0.0175844	0.0160906	0.0157728	-0.0252959	-0.0130363	-0.00111932	-0.0104077	0.000773152	-0.00823278	0.00440042	-0.00766125	0.0274615	-0.0077861	-0.0132453	0.00206423	-0.0232196	0.00387156	0.0174527
CENPQ	-0.00598344	-0.00460388	0.00684911	-0.0126455	-0.00248883	0.00450307	-0.000370297	-0.0114041	-0.00172667	-0.000657077	0.0105302	0.000378602	-0.00608824	-0.00902669	-0.00450998	-0.00637395	-0.00247123	0.000523075	-0.00364072
SARS1	-0.011293	0.00550777	-0.000720067	0.00185794	-0.00178872	0.00188463	0.001517	-0.00604756	0.00625949	-0.00471292	-0.00686646	-0.000398538	-0.0010335	0.00373093	-0.00269396	-0.00195764	-0.00295919	0.00270959	0.00542268
RANBP3	-0.00884344	0.000209053	-0.00302884	0.00549645	0.000570598	-0.000258855	-0.000540931	0.00186391	-0.00440701	0.00163401	-0.000350903	-0.000840065	0.000374183	-0.00114695	0.000372776	0.00535037	-0.000224721	-0.00269377	0.00266176
ARID4A	-0.0099965	-0.00221378	0.00514098	-0.00720016	-0.000582505	-0.00215011	0.000457604	0.0049491	0.00265457	-0.00173608	-0.00458563	-0.00100568	0.00277516	-0.000342154	0.00332411	-0.00265606	0.00288019	0.0025749	0.00484267
EIPR1	-0.00611068	-0.000108831	-0.00172604	0.00146007	0.00365452	0.00450081	0.00129916	-0.00808618	-0.00303919	0.00116189	0.000561707	-0.000256035	0.00277982	0.00729809	-0.000714759	-0.000696787	-0.00526206	-0.00103621	0.00108899
PNPLA6	-0.0100499	0.0103615	-0.00319949	0.00974186	0.0107009	0.00207105	-0.0113299	-0.00792648	0.00100721	-0.0071463	-0.0111178	-0.00209109	-0.00690264	0.00132936	-0.0104305	0.00829003	-0.00627788	0.00723892	0.00294911
IFT88	-0.00357279	-0.00611814	0.0032464	-0.00487634	-0.00476711	0.00374179	-0.00899896	0.00144669	0.0042258	0.000219109	0.00377579	0.00109604	0.00269168	0.00419645	-0.00659437	-0.00285706	0.00556642	0.0105145	0.000946642
ALG1	-0.00416394	0.00112064	-0.00483009	0.00144519	-0.000216725	0.00365213	-0.00334225	-0.0127628	-0.00131781	0.001055	0.00133714	-0.00715781	-0.00112048	0.0011978	0.00331336	0.00358146	-0.000592819	0.00169904	-0.00442704
ZCCHC8	-0.00672394	-0.00173674	0.000678609	-0.00346721	-0.00554332	9.62262e-05	0.000244323	0.0050482	-0.00204788	0.000561456	0.00290452	0.00428306	0.000399335	0.00160596	-0.000799141	0.00203196	0.00724976	0.000414796	0.00296119
ABCF2	-0.00964877	0.0019128	-0.00324526	-0.00239596	0.000147002	0.000303894	-0.00157481	-0.00851307	-0.00321493	-0.000221942	-0.00317531	-0.00299577	-0.002727	0.00798432	-0.00602682	-0.00674393	0.00745856	0.00236979	9.66222e-05
CHPF2	-0.0123273	0.0016783	-0.0112368	0.00409044	-0.00140794	-0.00397984	-0.00456762	0.00752174	0.000434375	-0.00496927	0.000423831	-0.000276911	-0.00495083	0.00221243	-0.00597488	-0.00321553	0.00909522	0.000846303	0.00711349
LRRC7	0.00561664	-0.00348125	0.00821066	5.72738e-06	-0.00766185	0.0055033	-0.000193581	-0.00354926	-0.00326115	-0.000631393	-0.0103522	0.0142206	-0.0137578	0.00256157	-0.00709708	0.00387828	-0.00908804	-0.00460673	0.00283439
FUT8	-0.00545878	-0.0069055	0.00790215	-0.00147278	-0.00581191	0.00422277	0.00503739	-0.0119047	0.00252789	-0.00709099	-0.00136036	0.00745151	0.00503357	-0.00224898	-0.00465763	0.0131401	-0.0155708	0.00495179	0.00575816
UBA6	-0.00817543	-0.00589305	0.00454547	-0.00501026	-0.00508217	-0.004028	-0.00373998	-0.00129541	0.000713651	0.000868656	-0.00612525	0.00221248	0.00133725	-0.0019727	-0.0015455	-0.00464442	0.00133138	-0.00342982	-0.00113213
GAB2	-0.0119145	0.00167817	-0.00430725	0.00203844	-0.00852877	-0.00889272	-0.00646423	0.0126017	0.00521972	0.0109869	-0.00399029	0.0100702	-0.00307267	0.000699887	-0.00483874	-0.00526978	0.00805769	0.00551815	0.00036465
ATP6V0A1	-0.00735737	0.0141608	0.0052689	0.00745325	-0.00774134	0.0125899	-0.00847087	0.00146889	0.0211563	-0.012448	0.0135357	0.0127888	-0.00592146	0.0175372	-0.0107556	0.00575274	0.000675858	-0.0126886	0.0187605
PIAS1	-0.01061	6.33761e-05	0.00708623	-0.00414374	-0.00285802	-0.00242302	0.000300141	0.00299975	0.000500459	0.00297194	-0.00111029	-4.71741e-05	0.000441109	-0.0018446	0.00254035	0.00283147	0.000851403	0.00191538	0.00181816
[truncated: 14,343 more rows]

## Sheet: BEATAML
Weight (importance) of transcript i in a process a
GENE SYMBOL	Gi0	Gi1	Gi2	Gi3	Gi4	Gi5	Gi6	Gi7	Gi8	Gi9	Gi10	Gi11	Gi12	Gi13	Gi14
[truncated: 14,996 more rows]

## Sheet: GSE133642
Weight (importance) of transcript i in a process a
[truncated: 18,511 more rows]
