# Supplementary material for: Transcriptome free energy can serve as a dynamic patient-specific biomarker in acute myeloid leukemia
Source: NPJ Syst Biol Appl. 2024 Mar 25;10:32. doi: 10.1038/s41540-024-00352-6 (PMC10963775; doi:10.1038/s41540-024-00352-6)
Supplement: Supplementary file 5 — Supplementary Table 3 [file 41540_2024_352_MOESM5_ESM.xlsx]

## Sheet: G0 (Steady State)
									Category	Term	Count	%	PValue	Genes	List Total	Pop Hits	Pop Total	Fold Enrichment	Bonferroni	Benjamini	FDR
									GOTERM_BP_DIRECT	GO:0006614~SRP-dependent cotranslational protein targeting to membrane	82	11.5656	8.02982e-101	RPL4, RPL5, RPL30, RPL3, RPL32, RPL31, RPL34, RPLP1, RPLP0, RPL10A, SRP14, RPL8, RPL9, RPL6, RPL7, RPS4X, RPS15, RPS14, SEC61A1, RPL7A, RPS17, RPS16, RPS19, RPL18A, RPS18, RPL36, RPLP2, RPL35, RPL38, RPL37, RPS11, RPL39, RPS10, RPS13, RPS12, RPS9, RPL21, RPS7, RPS8, RPL23, RPS5, RPL22, RPS6, RPL13A, RPS3A, RPSA, SRP9, RPL37A, RPL24, RPL27, RPL26, RPL29, RPL28, UBA52, RPL10, RPL12, RPL11, RPL36A, …	672	94	16792	21.7981	2.35434e-97	2.35434e-97	2.26923e-97
									GOTERM_BP_DIRECT	GO:0006413~translational initiation	93	13.1171	2.83703e-96	EIF4A2, RPL4, RPL5, RPL30, RPL3, RPL32, RPL31, RPL34, RPLP1, RPLP0, RPL10A, RPL8, RPL9, RPL6, RPL7, RPS4X, RPS15, RPS14, RPL7A, RPS17, RPS16, RPS19, RPL18A, RPS18, RPL36, RPLP2, RPL35, RPL38, RPL37, RPS11, RPL39, RPS10, RPS13, RPS12, RPS9, RPL21, RPS7, RPS8, RPL23, RPS5, RPL22, RPS6, RPL13A, RPS3A, RPSA, RPL37A, RPL24, RPL27, RPL26, PABPC1, RPL29, RPL28, UBA52, RPL10, RPL12, RPL11, RPL36A, RPS15A…	672	137	16792	16.9627	8.31817e-93	4.15908e-93	4.00872e-93
									GOTERM_BP_DIRECT	GO:0000184~nuclear-transcribed mRNA catabolic process, nonsense-mediated decay	81	11.4245	1.12628e-83	RPL4, RPL5, RPL30, RPL3, RPL32, RPL31, RPL34, RPLP1, RPLP0, RPL10A, RPL8, RPL9, RPL6, RPL7, RPS4X, RPS15, RPS14, RPL7A, RPS17, RPS16, RPS19, RPL18A, RPS18, RPL36, RPLP2, RPL35, RPL38, RPL37, RPS11, RPL39, RPS10, RPS13, RPS12, RPS9, RPL21, RPS7, RPS8, RPL23, RPS5, RPL22, RPS6, RPL13A, RPS3A, RPSA, RPL37A, RPL24, RPL27, RPL26, PABPC1, RPL29, RPL28, UBA52, RPL10, RPL12, RPL11, RPL36A, RPS15A, RPS3, …	672	119	16792	17.0087	3.30225e-80	1.10075e-80	1.06095e-80
									GOTERM_BP_DIRECT	GO:0019083~viral transcription	77	10.8604	5.77042e-80	RPL4, RPL5, RPL30, RPL3, RPL32, RPL31, RPL34, RPLP1, RPLP0, RPL10A, RPL8, RPL9, RPL6, RPL7, RPS4X, RPS15, RPS14, RPL7A, RPS17, RPS16, RPS19, RPL18A, RPS18, RPL36, RPLP2, RPL35, RPL38, RPL37, RPS11, RPL39, RPS10, RPS13, RPS12, RPS9, RPL21, RPS7, RPS8, RPL23, RPS5, RPL22, RPS6, RPL13A, RPS3A, RPSA, RPL37A, RPL24, RPL27, RPL26, RPL29, RPL28, UBA52, RPL10, RPL12, RPL11, RPL36A, RPS15A, RPS3, RPL14, R…	672	112	16792	17.1793	1.69189e-76	4.22972e-77	4.0768e-77
									GOTERM_BP_DIRECT	GO:0006364~rRNA processing	81	11.4245	1.43293e-56	RPL4, RPL5, RPL30, RPL3, RPL32, RPL31, RPL34, RPLP1, RPLP0, RPL10A, RPL8, RPL9, RPL6, RPL7, RPS4X, RPS15, FBL, RPS14, RPL7A, RPS17, RPS16, RPS19, RPL18A, RPS18, RPL36, RPLP2, RPL35, RPL38, RPL37, RPS11, RPL39, RPS10, RPS13, RPS12, RPS9, RPL21, RPS7, RPS8, RPL23, RPS5, RPL22, RPS6, RPL13A, RPS3A, RPSA, XRN2, RPL37A, SBDS, RPL24, RPL27, RPL26, RPL29, RPL28, UBA52, RPL10, RPL12, RPL11, RPL36A, DDX21…	672	214	16792	9.45811	4.20136e-53	8.40273e-54	8.09894e-54
									GOTERM_BP_DIRECT	GO:0006412~translation	84	11.8477	2.09924e-53	RPL4, RPL5, RPL30, RPL3, RPL32, RPL31, RPL34, RPLP1, RPLP0, RPL10A, RPL8, RPL9, RPL6, RPL7, RPS4X, RPS15, RPS14, RPL7A, RPS17, RPS16, RPS19, RPL18A, RPL36AL, RPS18, RPL36, RPLP2, RPL35, RPL38, RPL37, RPS11, RPL39, RPS10, RPS13, RPS12, RPS9, RPL21, RPS7, RPS8, RPL23, RPS5, RPL22, RPS6, RPL13A, RPS3A, RPSA, RPL37A, RPL24, RPL27, RPL26, RPL29, SLC25A5, RPL28, UBA52, SLC25A6, RPL10, RPL12, RPL11, RPL…	672	253	16792	8.29644	6.15497e-50	1.02583e-50	9.88741e-51
									GOTERM_BP_DIRECT	GO:0098609~cell-cell adhesion	55	7.7574	3.67721e-23	YWHAE, DDX3X, HSP90AB1, YWHAB, RPL34, ENO1, RPL6, RPL7A, LASP1, CAPZB, BSG, RACK1, EFHD2, YWHAZ, ATXN2L, PKM, RPL24, CHMP4B, PLIN3, TAGLN2, MAPRE1, RPL29, PFN1, ALDOA, AHNAK, CAPG, RTN4, CNN2, LDHA, PRDX1, PCBP1, EIF4H, RPL14, H1FX, RPS2, CCT8, RPL15, ARGLU1, WASF2, S100A11, VASP, HSPA8, HSPA5, RPL23A, EEF2, PRDX6, RPS26, EIF2S3, HNRNPK, CAPZA1, SERBP1, ESYT2, EIF3E, EIF4G2, EIF4G1	672	271	16792	5.07138	1.07816e-19	1.54023e-20	1.48454e-20
									GOTERM_BP_DIRECT	GO:0000398~mRNA splicing, via spliceosome	46	6.48801	8.43376e-20	SF3B5, DDX5, DHX9, SF3B6, SRSF1, HNRNPU, YBX1, PRPF19, PRPF8, PTBP1, PNN, SNRPD2, POLR2A, U2AF2, SNRNP70, PCBP1, HNRNPA1, SF3B1, SRRM2, HSPA8, HNRNPA3, FUS, ALYREF, NONO, HNRNPM, PRPF6, SNW1, HNRNPK, HNRNPUL1, HNRNPH1, HNRNPF, HNRNPA2B1, SRSF2, HNRNPD, SRSF3, HNRNPH2, SRSF5, PABPC1, HNRNPC, HNRNPH3, SRSF6, SNRPC, SRSF7, RBMX, SNRPB, SF1	672	222	16792	5.17771	2.47278e-16	3.09097e-17	2.97923e-17
									GOTERM_BP_DIRECT	GO:0002181~cytoplasmic translation	17	2.39774	5.07353e-17	RPL31, RPLP1, RPL22, RPLP0, RPL36A, RPL35A, RPL8, RPL9, RPL6, RPL7, EIF4H, RPL36, RPLP2, RPL26, RPL15, RPL29, EIF4B	672	25	16792	16.9919	1.48756e-13	1.65284e-14	1.59309e-14
									GOTERM_BP_DIRECT	GO:0006928~movement of cell or subcellular component	24	3.38505	2.09254e-13	ACTR2, CXCL8, TPM4, TPM3, ARPC1B, TUBB, MSN, LSP1, TXN, TUBB4B, CORO1A, ACTB, ACTG1, CAPZB, ADGRE5, ARPC2, ARPC3, ARHGDIA, CAPZA1, ARHGDIB, VIM, RAC1, TLN1, ARF6	672	86	16792	6.97342	6.136e-10	6.13532e-11	5.91351e-11
									GOTERM_BP_DIRECT	GO:0006446~regulation of translational initiation	14	1.97461	5.836e-10	EIF4A2, EIF1, EIF3K, EIF3L, EIF3I, EIF4H, EIF3G, EIF3H, EIF3E, EIF3D, EIF3A, EIF4B, EIF4G2, EIF4G1	672	36	16792	9.71759	1.71111e-06	1.44443e-07	1.39221e-07
									GOTERM_BP_DIRECT	GO:0043488~regulation of mRNA stability	22	3.10296	5.91173e-10	HSPA8, SET, YWHAB, YWHAZ, ZFP36L2, PSMA7, PSMB7, ZFP36, PSMB4, UBB, PSMB3, APEX1, KHSRP, MAPKAPK2, UBC, SERBP1, HNRNPD, PSME1, PABPC1, RPS27A, UBA52, EIF4G1	672	103	16792	5.33726	1.73332e-06	1.44443e-07	1.39221e-07
									GOTERM_BP_DIRECT	GO:0016032~viral process	38	5.35966	1.00998e-09	YWHAE, EIF4A2, RTN3, TRAM1, SET, YWHAB, IL2RG, PSMA7, HSPD1, NXF1, PSMB7, PSMB4, PSMB3, C1QBP, RACK1, EIF4H, HNRNPA1, WASF2, LYN, HSPA8, NPM1, SYK, HLA-B, HLA-C, HLA-A, RHOA, NFKBIA, SNW1, HNRNPK, NACA, FKBP8, ZYX, HLA-DRA, GRB2, VIM, SLC25A5, TLN1, EIF4G1	672	299	16792	3.17574	2.96125e-06	2.27789e-07	2.19553e-07
									GOTERM_BP_DIRECT	GO:0043066~negative regulation of apoptotic process	48	6.7701	2.49848e-09	DDX3X, CITED2, GSTP1, CIB1, ADAR, MPO, PHB2, AIF1, HSPD1, HSP90B1, MTDH, BAG6, PRDX5, IRAK1, UBB, ARHGDIA, UBC, CFL1, UCP2, PIM1, FLNA, PIM3, TIMP1, RPS27A, MCL1, HSPA9, CD74, NPM1, ANXA1, HSPA5, DUSP1, RPS6, RPS3A, AZU1, YWHAZ, HIGD2A, DNAJA1, NFKBIA, HNRNPK, SON, DAD1, CAT, FKBP8, PPT1, TMBIM6, UBA52, CD44, TPT1	672	455	16792	2.63611	7.32551e-06	5.23253e-07	5.04336e-07
									GOTERM_BP_DIRECT	GO:0010467~gene expression	15	2.11566	3.16538e-09	HNRNPA3, HNRNPU, PTBP1, HNRNPM, HNRNPK, POLR2A, HNRNPH1, PCBP1, HNRNPF, HNRNPA2B1, HNRNPD, HNRNPH2, HNRNPC, HNRNPA1, RBMX	672	48	16792	7.80878	9.28085e-06	6.18727e-07	5.96358e-07
									GOTERM_BP_DIRECT	GO:0001731~formation of translation preinitiation complex	11	1.55148	6.93448e-09	EIF2S3, EIF3K, EIF3L, EIF3I, EIF4H, EIF3G, EIF3H, EIF3E, EIF3D, EIF3A, EIF4B	672	23	16792	11.9508	2.03317e-05	1.27074e-06	1.2248e-06
									GOTERM_BP_DIRECT	GO:0002576~platelet degranulation	20	2.82087	2.20796e-08	LYN, CFD, SRGN, CD63, TGFB1, WDR1, APLP2, PLEK, CTSW, ACTN4, SOD1, TMSB4X, LAMP2, PSAP, FLNA, CALM3, TIMP1, CALM1, ALDOA, TLN1	672	103	16792	4.85206	6.47352e-05	3.80808e-06	3.6704e-06
									GOTERM_BP_DIRECT	GO:0006457~protein folding	26	3.66714	5.55237e-08	HSP90AB1, PRKCSH, TXN, HSP90B1, GNAI2, GANAB, CCT8, CCT7, CCT4, PDIA3, HSPA9, HSPA8, HSP90AA1, ST13, DNAJA1, FKBP1A, CDC37, GNB2, GNB1, TCP1, CANX, ERP29, FKBP8, CALR, PFDN5, PPIA	672	180	16792	3.60939	0.000162782	9.04419e-06	8.71721e-06
									GOTERM_BP_DIRECT	GO:0097421~liver regeneration	11	1.55148	9.76405e-08	NFKBIA, CEBPB, TGFB1, PCNA, RPS16, RPL32, UCP2, SRSF1, SRSF5, RPS24, RPL19	672	29	16792	9.47824	0.000286241	1.50675e-05	1.45227e-05
									GOTERM_BP_DIRECT	GO:0000028~ribosomal small subunit assembly	9	1.26939	3.18795e-07	RPS15, RPS14, RPS17, RPS28, RPS27, RPS19, RPS5, RPSA, RPS10	672	19	16792	11.8365	0.00093427	4.67353e-05	4.50457e-05
									GOTERM_BP_DIRECT	GO:0070527~platelet aggregation	12	1.69252	4.03853e-07	PLEK, GNAS, MYH9, HBB, FLNA, PTPN6, TLN1, CLIC1, MYL12A, ACTB, ACTG1, FERMT3	672	41	16792	7.31359	0.0011834	5.63856e-05	5.43471e-05
									GOTERM_BP_DIRECT	GO:0000027~ribosomal large subunit assembly	9	1.26939	7.99356e-07	RPL5, RPL3, RPL10, RPL12, RPL11, RPL24, RPL23A, RSL24D1, RPL6	672	21	16792	10.7092	0.00234097	0.000106532	0.000102681
									GOTERM_BP_DIRECT	GO:0002479~antigen processing and presentation of exogenous peptide antigen via MHC class I, TAP-dependent	14	1.97461	9.76701e-07	NCF2, NCF4, HLA-B, CYBB, HLA-C, CYBA, HLA-A, PSMA7, HLA-E, PSMB7, PSMB4, PSMB3, PSME1, B2M	672	63	16792	5.55291	0.00285959	0.000124508	0.000120007
									GOTERM_BP_DIRECT	GO:0042274~ribosomal small subunit biogenesis	8	1.12835	1.31606e-06	RPS15, RPS17, RPS28, RPS16, RPS7, RPS19, RPS6, RPS24	672	16	16792	12.494	0.00385126	0.000160779	0.000154966
									GOTERM_BP_DIRECT	GO:0002474~antigen processing and presentation of peptide antigen via MHC class I	10	1.41044	1.65624e-06	BCAP31, PDIA3, CANX, HLA-B, HLA-C, HLA-A, CALR, B2M, TAPBP, HLA-E	672	30	16792	8.32937	0.00484434	0.000194244	0.000187222
									GOTERM_BP_DIRECT	GO:0000302~response to reactive oxygen species	11	1.55148	2.15732e-06	PRDX5, GPX1, GSTP1, PRDX1, CAT, CYBB, CYBA, P4HB, TXN, PRDX6, SOD1	672	39	16792	7.04792	0.00630532	0.00024328	0.000234485
									GOTERM_BP_DIRECT	GO:1900026~positive regulation of substrate adhesion-dependent cell spreading	10	1.41044	3.0222e-06	CDC42, PREX1, ARPC2, C1QBP, MYADM, FLNA, CIB1, RAC1, CALR, S100A10	672	32	16792	7.80878	0.00882197	0.000328189	0.000316324
									GOTERM_BP_DIRECT	GO:0048010~vascular endothelial growth factor receptor signaling pathway	14	1.97461	4.75224e-06	HSP90AA1, NCF2, NCF4, CYBB, BRK1, CYBA, RHOA, ACTB, ACTG1, CDC42, MAPKAPK3, MAPKAPK2, RAC1, WASF2	672	72	16792	4.8588	0.013837	0.000497627	0.000479637
									GOTERM_BP_DIRECT	GO:0042493~response to drug	31	4.37236	5.05567e-06	MCM7, RPN2, HMGB2, SRP14, HSPD1, CST3, LDHA, LGALS1, SRP72, TSPO, JUNB, B2M, LYN, JUN, HSP90AA1, TGFB1, JUND, ANXA1, XRCC5, CYBB, CYBA, FOS, SOD1, HADHA, DAD1, APEX1, CAT, GNAS, TXNIP, FOSB, CALR	672	304	16792	2.54813	0.0147139	0.000511146	0.000492667
									GOTERM_BP_DIRECT	GO:0050821~protein stabilization	19	2.67983	7.97261e-06	HSP90AA1, HSP90AB1, PHB2, HSPD1, BAG6, RASSF2, LAMP1, CDC37, TCP1, LAMP2, FLNA, FLOT2, CCT8, CALR, PFN1, PPIB, CCT7, GAPDH, CCT4	672	136	16792	3.49098	0.0231047	0.00077919	0.00075102
									GOTERM_BP_DIRECT	GO:0045087~innate immune response	38	5.35966	1.02182e-05	IGHM, DDX3X, NCF2, HMGB2, ADAR, HMGB1, CORO1A, IRAK1, UBB, TRIM28, IGKC, C1QBP, UBC, S100A12, RPS27A, B2M, JAK1, LYN, AKIRIN2, FCER1G, ANXA1, SYK, HLA-B, CYBB, HLA-C, CYBA, CNPY3, TMEM173, HLA-E, FGR, BST2, TYROBP, ELF4, CAPZA1, SERINC3, S100A9, UBA52, S100A8	672	430	16792	2.20825	0.0295157	0.000966448	0.000931508
									GOTERM_BP_DIRECT	GO:0048025~negative regulation of mRNA splicing, via spliceosome	8	1.12835	1.12284e-05	PTBP1, HNRNPK, U2AF2, C1QBP, HNRNPA2B1, SRSF6, SRSF7, RBMX	672	21	16792	9.51927	0.0323858	0.0010288	0.000991608
									GOTERM_BP_DIRECT	GO:0038096~Fc-gamma receptor signaling pathway involved in phagocytosis	18	2.53879	1.21651e-05	LYN, ACTR2, HSP90AA1, HSP90AB1, SYK, ARPC1B, WAS, BRK1, ACTB, ACTG1, CDC42, FGR, IGKC, ARPC2, ARPC3, GRB2, RAC1, WASF2	672	127	16792	3.54162	0.0350397	0.00108085	0.00104178
									GOTERM_BP_DIRECT	GO:0001649~osteoblast differentiation	16	2.2567	1.58864e-05	TPM4, H3F3B, DHX9, ALYREF, H3F3A, DDX21, HNRNPU, ADAR, RPS15, FBL, CAT, ERH, HNRNPC, RPS11, JUNB, RBMX	672	104	16792	3.84432	0.045511	0.00132545	0.00127753
									GOTERM_BP_DIRECT	GO:0007179~transforming growth factor beta receptor signaling pathway	15	2.11566	1.62742e-05	ITGB1, KLF10, JUN, TGFB1, CITED2, FURIN, FOS, ARRB2, RHOA, FKBP1A, UBB, UBC, ZYX, RPS27A, UBA52	672	92	16792	4.07415	0.0465959	0.00132545	0.00127753
									GOTERM_BP_DIRECT	GO:0060071~Wnt signaling pathway, planar cell polarity pathway	15	2.11566	1.62742e-05	ARRB2, RHOA, PSMA7, CDC42, PSMB7, PSMB4, UBB, PSMB3, UBC, PSME1, RAC1, PFN1, RPS27A, UBA52, AP2M1	672	92	16792	4.07415	0.0465959	0.00132545	0.00127753
									GOTERM_BP_DIRECT	GO:0021762~substantia nigra development	11	1.55148	1.94342e-05	CDC42, YWHAE, LDHA, YWHAQ, HSPA5, CALM3, CALM1, RHOA, ACTB, COX6B1, YWHAH	672	49	16792	5.60957	0.0553885	0.00154003	0.00148435
									GOTERM_BP_DIRECT	GO:0042542~response to hydrogen peroxide	11	1.55148	2.81164e-05	PPP1R15B, LDHA, JUN, GPX1, DUSP1, CAT, HBB, TXNIP, EEF2, HSPD1, SOD1	672	51	16792	5.38959	0.0791319	0.0021694	0.00209097
									GOTERM_BP_DIRECT	GO:0006396~RNA processing	15	2.11566	3.00545e-05	DDX17, RBM39, DHX9, HNRNPU, ADAR, RBM3, HNRNPK, HNRNPDL, HNRNPUL1, HNRNPH1, HNRNPF, XRN2, HNRNPD, HNRNPH3, CCNL1	672	97	16792	3.86414	0.0843501	0.00220601	0.00212625
									GOTERM_BP_DIRECT	GO:0071353~cellular response to interleukin-4	8	1.12835	3.00956e-05	TUBA1B, RPL3, HSP90AB1, HSPA5, NFIL3, IMPDH2, RPLP0, CORO1A	672	24	16792	8.32937	0.0844603	0.00220601	0.00212625
									GOTERM_BP_DIRECT	GO:0006397~mRNA processing	21	2.96192	3.27118e-05	KHDRBS1, RBM39, MBNL1, NONO, SRSF1, ADAR, PRPF8, PTBP3, PTBP1, SFPQ, SON, SNRNP70, U2AF2, C1QBP, KHSRP, HNRNPA2B1, XRN2, SRSF2, SRSF5, HNRNPA1, SRSF7	672	179	16792	2.93156	0.0914565	0.00233929	0.00225472
									GOTERM_BP_DIRECT	GO:0006414~translational elongation	7	0.987306	4.89447e-05	EEF1A1, EEF1B2, EEF1A1P5, RPLP1, RPLP2, EEF2, TUFM	672	18	16792	9.71759	0.133687	0.0034168	0.00329328
									GOTERM_BP_DIRECT	GO:0045454~cell redox homeostasis	13	1.83357	5.10094e-05	PDIA3, GPX1, NCF2, NCF4, CYBB, CYBA, TXN, PRDX6, PRDX5, APEX1, PRDX1, SH3BGRL3, P4HB	672	77	16792	4.21877	0.138916	0.00347813	0.00335238
									GOTERM_BP_DIRECT	GO:0019068~virion assembly	6	0.846262	6.29046e-05	UBB, RAB1B, UBC, RPS27A, PPIA, UBA52	672	12	16792	12.494	0.168432	0.00419173	0.00404019
									GOTERM_BP_DIRECT	GO:0008283~cell proliferation	32	4.5134	7.12061e-05	KHDRBS1, PCNA, MCM7, CITED2, FURIN, TXN, ZFP36L2, GNAI2, CREG1, PRDX1, PIM1, TSPO, RAC1, GLUL, KLF10, CD74, CDV3, SYK, H3F3B, XRCC5, PTGES3, H3F3A, RPL23A, CLK1, BST2, RPS27, GNB1, SBDS, PTPN6, ARHGEF1, HDGF, MAPRE1	672	366	16792	2.18475	0.188429	0.00463948	0.00447175
									GOTERM_BP_DIRECT	GO:0038095~Fc-epsilon receptor signaling pathway	20	2.82087	9.51574e-05	LYN, JUN, FCER1G, SYK, FOS, PSMA7, NFKBIA, PSMB7, PSMB4, UBB, IGKC, PSMB3, UBC, PSME1, GRB2, CALM3, RAC1, CALM1, RPS27A, UBA52	672	178	16792	2.80765	0.243471	0.00595316	0.00573794
									GOTERM_BP_DIRECT	GO:0042744~hydrogen peroxide catabolic process	7	0.987306	9.54292e-05	PRDX5, GPX1, PRDX1, CAT, HBB, MPO, PRDX6	672	20	16792	8.74583	0.244074	0.00595316	0.00573794
									GOTERM_BP_DIRECT	GO:0051603~proteolysis involved in cellular protein catabolic process	10	1.41044	0.000101988	CTSA, PSMB7, PSMB4, HSPA5, PSMB3, CTSZ, CTSW, CTSS, PSMA7, CTSB	672	48	16792	5.20585	0.258474	0.00622978	0.00600456
									GOTERM_BP_DIRECT	GO:0007568~aging	19	2.67983	0.000109102	JUN, TGFB1, JUND, RPN2, ITGB2, FOS, EEF2, TNFRSF1B, MPO, PPP1R9B, SOD1, IRAK1, APEX1, CAT, CANX, UCP2, TSPO, GRB2, TIMP1	672	165	16792	2.87742	0.273781	0.0065283	0.00629228
									GOTERM_BP_DIRECT	GO:0008380~RNA splicing	19	2.67983	0.000117916	RBM39, MBNL1, NONO, PRPF8, PTBP3, PPP1R9B, PTBP1, SFPQ, PRPF6, SON, SNRPD2, SNRNP70, C1QBP, KHSRP, SRSF2, HNRNPC, HNRNPH3, SRSF7, SNRPB	672	166	16792	2.86008	0.29231	0.00691458	0.00666459
									GOTERM_BP_DIRECT	GO:0009615~response to virus	15	2.11566	0.000122496	IFITM2, DDX3X, ODC1, HMGA1, DDX21, CXCR4, ADAR, ENO1, BST2, FGR, RPS15A, CDK6, HNRNPUL1, CFL1, TPT1	672	110	16792	3.40747	0.301751	0.0070423	0.0067877
									GOTERM_BP_DIRECT	GO:0008360~regulation of cell shape	17	2.39774	0.00015068	CDC42SE1, ANXA1, WDR1, LST1, ITGB2, MSN, CORO1A, MYL12A, MYL12B, FGR, DIAPH1, SLC9A3R1, FMNL1, ARHGDIA, MYH9, ALDOA, EZR	672	140	16792	3.03427	0.35714	0.00846289	0.00815693
									GOTERM_BP_DIRECT	GO:0048013~ephrin receptor signaling pathway	13	1.83357	0.000152979	LYN, ACTR2, ARPC1B, MYL12A, RHOA, ACTB, ACTG1, CDC42, NCSTN, ARPC2, ARPC3, RAC1, AP2M1	672	86	16792	3.77727	0.361458	0.00846289	0.00815693
									GOTERM_BP_DIRECT	GO:0043065~positive regulation of apoptotic process	27	3.80818	0.000185146	ITGB1, DDX3X, HMGB1, HSPD1, ARHGAP4, NCSTN, LDHA, RASSF2, UBB, C1QBP, UBC, RACK1, ARL6IP5, TSPO, RAC1, RPS27A, TGFB1, DUSP1, RPS6, RHOB, SOD1, DNAJA1, TXNIP, MNDA, UBA52, ATF4, ARHGEF6	672	300	16792	2.24893	0.418938	0.0100527	0.0096893
									GOTERM_BP_DIRECT	GO:0031623~receptor internalization	9	1.26939	0.000261602	ITGB1, CXCL8, GRK2, FCER1G, SYK, ITGB2, GRB2, ARRB2, EZR	672	43	16792	5.23007	0.535651	0.0139458	0.0134416
									GOTERM_BP_DIRECT	GO:0002480~antigen processing and presentation of exogenous peptide antigen via MHC class I, TAP-independent	5	0.705219	0.000271122	HLA-B, HLA-C, HLA-A, B2M, HLA-E	672	9	16792	13.8823	0.548436	0.0141952	0.013682
									GOTERM_BP_DIRECT	GO:0051092~positive regulation of NF-kappaB transcription factor activity	16	2.2567	0.000277862	MTPN, NPM1, TGFB1, ITGB2, CIB1, MTDH, NFKBIA, IRAK1, UBB, CAT, UBC, S100A12, RPS27A, S100A9, UBA52, S100A8	672	133	16792	3.00609	0.557274	0.0142928	0.0137761
									GOTERM_BP_DIRECT	GO:0006405~RNA export from nucleus	10	1.41044	0.000301418	NXF1, U2AF2, ALYREF, SRSF1, SRSF2, SRSF3, SRSF5, HNRNPA1, SRSF6, SRSF7	672	55	16792	4.54329	0.586828	0.0150845	0.0145392
									GOTERM_BP_DIRECT	GO:0010592~positive regulation of lamellipodium assembly	6	0.846262	0.00030361	HSP90AA1, ARPC2, RAC2, BRK1, RAC1, WASF2	672	16	16792	9.37054	0.589476	0.0150845	0.0145392
									GOTERM_BP_DIRECT	GO:0019731~antibacterial humoral response	9	1.26939	0.000308687	IGHM, HIST1H2BK, HLA-A, FAU, RNASE3, B2M, RPL39, HIST2H2BE, HLA-E	672	44	16792	5.1112	0.595543	0.0150845	0.0145392
									GOTERM_BP_DIRECT	GO:0043085~positive regulation of catalytic activity	12	1.69252	0.000363308	CTSA, NPM1, ARF1, NCSTN, YWHAB, GMFG, ALOX5AP, NCF4, PSAP, CIB1, OGT, SOD1	672	81	16792	3.70194	0.655414	0.0173758	0.0167476
									GOTERM_BP_DIRECT	GO:0050900~leukocyte migration	15	2.11566	0.000367429	LYN, ITGB1, CD74, SELPLG, FCER1G, ITGB2, MSN, SPN, SELL, BSG, MYH9, GRB2, PTPN6, PPIA, CD44	672	122	16792	3.07231	0.659554	0.0173758	0.0167476
									GOTERM_BP_DIRECT	GO:0050765~negative regulation of phagocytosis	5	0.705219	0.000437604	CNN2, SNX3, TGFB1, RACK1, PRTN3	672	10	16792	12.494	0.722889	0.020366	0.0196297
									GOTERM_BP_DIRECT	GO:0007015~actin filament organization	11	1.55148	0.000555278	ARF1, TPM4, TPM3, TMSB4X, RAC2, WAS, BRK1, ALDOA, TMSB10, CORO1A, PPP1R9B	672	72	16792	3.81763	0.803782	0.0254387	0.024519
									GOTERM_BP_DIRECT	GO:0002224~toll-like receptor signaling pathway	7	0.987306	0.000573972	IRAK1, MAPKAPK3, MAPKAPK2, CNPY3, CTSS, HSP90B1, CTSB	672	27	16792	6.4784	0.814253	0.0258906	0.0249545
									GOTERM_BP_DIRECT	GO:0075525~viral translational termination-reinitiation	4	0.564175	0.000598007	EIF3L, EIF3G, EIF3D, EIF3A	672	5	16792	19.9905	0.826899	0.026566	0.0256056
									GOTERM_BP_DIRECT	GO:0051279~regulation of release of sequestered calcium ion into cytosol	5	0.705219	0.000665983	LYN, DIAPH1, PTPN6, CYBA, CORO1A	672	11	16792	11.3582	0.858196	0.0291442	0.0280906
									GOTERM_BP_DIRECT	GO:0030168~platelet activation	14	1.97461	0.000680214	LYN, FCER1G, SYK, RHOG, ARRB2, YWHAZ, RHOA, RHOB, GNA15, GNB1, RAC2, FLNA, PTPN6, RAC1	672	115	16792	3.04203	0.863995	0.0291583	0.0281042
									GOTERM_BP_DIRECT	GO:0030036~actin cytoskeleton organization	15	2.11566	0.000701281	CAP1, RHOG, CORO1A, RHOA, CDC42, DIAPH1, SLC9A3R1, CAPZB, TMSB4X, CFL1, RAC2, RAC1, PFN1, TMSB10, WASF2	672	130	16792	2.88324	0.872147	0.0291583	0.0281042
									GOTERM_BP_DIRECT	GO:0061418~regulation of transcription from RNA polymerase II promoter in response to hypoxia	7	0.987306	0.000706085	EGR1, UBB, UBC, UBE2D3, RPS27A, HIF1A, UBA52	672	28	16792	6.24702	0.873937	0.0291583	0.0281042
									GOTERM_BP_DIRECT	GO:0043388~positive regulation of DNA binding	7	0.987306	0.000706085	TRIM28, HMGB2, EDF1, CALM3, HMGB1, TXN, CALM1	672	28	16792	6.24702	0.873937	0.0291583	0.0281042
									GOTERM_BP_DIRECT	GO:0070987~error-free translesion synthesis	6	0.846262	0.000731563	VCP, PCNA, UBB, UBC, RPS27A, UBA52	672	19	16792	7.89098	0.883017	0.0297909	0.0287138
									GOTERM_BP_DIRECT	GO:0034976~response to endoplasmic reticulum stress	11	1.55148	0.000771157	PDIA3, PPP1R15A, CEBPB, CXCL8, OS9, TMEM259, UFC1, P4HB, EEF2, HSP90B1, ATF4	672	75	16792	3.66492	0.895848	0.030973	0.0298533
									GOTERM_BP_DIRECT	GO:0006605~protein targeting	8	1.12835	0.000794221	YWHAE, YWHAQ, OS9, YWHAB, CDC37, RPL11, TOMM20, YWHAZ	672	39	16792	5.12576	0.902664	0.0314683	0.0303307
									GOTERM_BP_DIRECT	GO:0043484~regulation of RNA splicing	7	0.987306	0.000860539	CLK1, MBNL1, SON, AHNAK, SNRNP70, HNRNPH1, HNRNPF	672	29	16792	6.03161	0.919876	0.0336413	0.0324251
									GOTERM_BP_DIRECT	GO:0002223~stimulatory C-type lectin receptor signaling pathway	13	1.83357	0.000980931	LYN, FCER1G, SYK, PSMA7, NFKBIA, PSMB7, PSMB4, UBB, PSMB3, UBC, PSME1, RPS27A, UBA52	672	105	16792	3.09376	0.943725	0.0376948	0.036332
									GOTERM_BP_DIRECT	GO:0034097~response to cytokine	9	1.26939	0.000989938	JUN, JUND, MAPKAPK3, MAPKAPK2, FOS, TIMP1, JUNB, DDOST, MCL1	672	52	16792	4.32486	0.945193	0.0376948	0.036332
									GOTERM_BP_DIRECT	GO:0010803~regulation of tumor necrosis factor-mediated signaling pathway	7	0.987306	0.00103977	UBB, SYK, UBC, RACK1, TNFAIP3, RPS27A, UBA52	672	30	16792	5.83056	0.95265	0.0390845	0.0376715
									GOTERM_BP_DIRECT	GO:0045727~positive regulation of translation	9	1.26939	0.00112583	RPS4X, RBM3, NPM1, DDX3X, QARS, HNRNPD, PABPC1, EEF2, EIF4G2	672	53	16792	4.24326	0.96322	0.0417839	0.0402733
									GOTERM_BP_DIRECT	GO:0033119~negative regulation of RNA splicing	4	0.564175	0.00116047	RPS26, PTBP1, RPS13, PTBP3	672	6	16792	16.6587	0.966775	0.0425311	0.0409935
									GOTERM_BP_DIRECT	GO:0019058~viral life cycle	7	0.987306	0.00124631	UBB, UBC, CHMP4B, FURIN, RPS27A, PPIA, UBA52	672	31	16792	5.64247	0.974176	0.0451132	0.0434823
									GOTERM_BP_DIRECT	GO:0034975~protein folding in endoplasmic reticulum	5	0.705219	0.00135359	PDIA3, HSPA5, CANX, CALR, HSP90B1	672	13	16792	9.61081	0.981153	0.0478161	0.0460874
									GOTERM_BP_DIRECT	GO:0032479~regulation of type I interferon production	5	0.705219	0.00135359	UBB, UBC, TMEM173, RPS27A, UBA52	672	13	16792	9.61081	0.981153	0.0478161	0.0460874
									GOTERM_BP_DIRECT	GO:0019882~antigen processing and presentation	9	1.26939	0.00144212	CD74, HLA-B, HLA-DPB1, HLA-DRA, HLA-C, HLA-A, CTSS, HLA-DRB1, HLA-E	672	55	16792	4.08896	0.985467	0.0503367	0.0485169
									GOTERM_BP_DIRECT	GO:0008543~fibroblast growth factor receptor signaling pathway	11	1.55148	0.00155058	PTBP1, HNRNPM, UBB, POLR2A, HNRNPH1, HNRNPF, UBC, GRB2, RPS27A, HNRNPA1, UBA52	672	82	16792	3.35206	0.989431	0.053486	0.0515523
									GOTERM_BP_DIRECT	GO:0098869~cellular oxidant detoxification	10	1.41044	0.00181268	GSTK1, PRDX5, GPX1, GPX4, GSTP1, CAT, HBB, TXN, PRDX6, S100A9	672	70	16792	3.56973	0.995105	0.0611566	0.0589456
									GOTERM_BP_DIRECT	GO:0070301~cellular response to hydrogen peroxide	9	1.26939	0.0018251	CST3, PCNA, ANXA1, APEX1, RPS3, TNFAIP3, STAT6, KLF2, RHOB	672	57	16792	3.94549	0.995281	0.0611566	0.0589456
									GOTERM_BP_DIRECT	GO:0000380~alternative mRNA splicing, via spliceosome	5	0.705219	0.00183553	PTBP1, HNRNPM, SFPQ, SRSF1, SRSF6	672	14	16792	8.92432	0.995423	0.0611566	0.0589456
									GOTERM_BP_DIRECT	GO:0030307~positive regulation of cell growth	11	1.55148	0.00186374	CDC42, MTPN, DDX3X, H3F3B, H3F3A, CIB1, CYBA, S100A9, S100A8, EIF4G2, EIF4G1	672	84	16792	3.27225	0.995787	0.0613987	0.0591789
									GOTERM_BP_DIRECT	GO:0060333~interferon-gamma-mediated signaling pathway	10	1.41044	0.00200387	HLA-B, HLA-DPB1, HLA-DRA, HLA-C, HLA-A, B2M, CD44, HLA-DRB1, JAK1, HLA-E	672	71	16792	3.51945	0.997209	0.0644571	0.0621268
									GOTERM_BP_DIRECT	GO:0000122~negative regulation of transcription from RNA polymerase II promoter	46	6.48801	0.0020171	BTG2, DDX5, SPI1, CITED2, UBE2D3, SUPT4H1, CHD4, HMGB1, YBX1, TXN, ETS2, MTDH, RPS14, ZFP36, UBB, TRIM28, NFIL3, C1QBP, UBC, MYB, STAT6, RPS27A, JUNB, ELANE, HIST1H1C, KLF10, AKIRIN2, EGR1, TGFB1, JUND, TSC22D3, AES, EID1, SFPQ, SNW1, BHLHE40, HNRNPA2B1, TXNIP, TAF7, STRAP, FOSB, HCLS1, HDGF, CALR, EZR, UBA52	672	720	16792	1.59646	0.997315	0.0644571	0.0621268
									GOTERM_BP_DIRECT	GO:0050830~defense response to Gram-positive bacterium	11	1.55148	0.00203843	FGR, HIST1H2BK, HMGB2, HLA-A, FAU, RNASE3, LYZ, B2M, RPL39, HIST2H2BE, HLA-E	672	85	16792	3.23375	0.997478	0.0644571	0.0621268
									GOTERM_BP_DIRECT	GO:0017148~negative regulation of translation	9	1.26939	0.00204451	BTG2, ILF3, DDX3X, CAPRIN1, RPS3, RACK1, RPL13A, CALR, GAPDH	672	58	16792	3.87746	0.997523	0.0644571	0.0621268
									GOTERM_BP_DIRECT	GO:0051591~response to cAMP	8	1.12835	0.00217092	LDHA, JUN, JUND, DUSP1, BSG, FOSB, FOS, JUNB	672	46	16792	4.34576	0.998291	0.0677141	0.0652661
									GOTERM_BP_DIRECT	GO:0048026~positive regulation of mRNA splicing, via spliceosome	5	0.705219	0.00242453	HSPA8, SNW1, SNRNP70, PRPF19, RBMX	672	15	16792	8.32937	0.999189	0.0732857	0.0706362
									GOTERM_BP_DIRECT	GO:0042026~protein refolding	5	0.705219	0.00242453	FKBP1A, HSPA8, HSP90AA1, B2M, HSPD1	672	15	16792	8.32937	0.999189	0.0732857	0.0706362
									GOTERM_BP_DIRECT	GO:1904874~positive regulation of telomerase RNA localization to Cajal body	5	0.705219	0.00242453	TCP1, CCT8, CCT7, NOP10, CCT4	672	15	16792	8.32937	0.999189	0.0732857	0.0706362
									GOTERM_BP_DIRECT	GO:0050852~T cell receptor signaling pathway	15	2.11566	0.00245037	WAS, PSMA7, NFKBIA, PSMB7, PSMB4, PTPRC, UBB, PSMB3, UBC, HLA-DPB1, PSME1, HLA-DRA, RPS27A, UBA52, HLA-DRB1	672	148	16792	2.53258	0.999248	0.0733112	0.0706607
									GOTERM_BP_DIRECT	GO:0007159~leukocyte cell-cell adhesion	6	0.846262	0.00274109	ITGB1, SYK, ITGB2, MSN, EZR, FERMT3	672	25	16792	5.99714	0.99968	0.0784836	0.0756462
									GOTERM_BP_DIRECT	GO:0042273~ribosomal large subunit biogenesis	6	0.846262	0.00274109	RPL5, RPL11, RPL14, RPL35A, RPL26, RPL7	672	25	16792	5.99714	0.99968	0.0784836	0.0756462
									GOTERM_BP_DIRECT	GO:0070423~nucleotide-binding oligomerization domain containing signaling pathway	6	0.846262	0.00274109	UBB, IRAK1, UBC, TNFAIP3, RPS27A, UBA52	672	25	16792	5.99714	0.99968	0.0784836	0.0756462
									GOTERM_BP_DIRECT	GO:0019985~translesion synthesis	7	0.987306	0.00278386	VCP, PCNA, UBB, UBA7, UBC, RPS27A, UBA52	672	36	16792	4.8588	0.999718	0.0784836	0.0756462
									GOTERM_BP_DIRECT	GO:0042059~negative regulation of epidermal growth factor receptor signaling pathway	7	0.987306	0.00278386	CDC42, UBB, UBC, GRB2, RPS27A, UBA52, AP2M1	672	36	16792	4.8588	0.999718	0.0784836	0.0756462
									GOTERM_BP_DIRECT	GO:0042769~DNA damage response, detection of DNA damage	7	0.987306	0.00278386	DNAJA1, PCNA, UBB, UBC, RPS3, RPS27A, UBA52	672	36	16792	4.8588	0.999718	0.0784836	0.0756462
									GOTERM_BP_DIRECT	GO:0006334~nucleosome assembly	13	1.83357	0.00287917	BRD2, NPM1, SET, H3F3B, H3F3A, HIST1H2BK, HMGB2, NAP1L1, HIST2H2BE, H1F0, H1FX, ANP32B, HIST1H1C	672	119	16792	2.72979	0.999787	0.0803973	0.0774907
									GOTERM_BP_DIRECT	GO:1904871~positive regulation of protein localization to Cajal body	4	0.564175	0.00305961	TCP1, CCT8, CCT7, CCT4	672	8	16792	12.494	0.999875	0.083839	0.080808
									GOTERM_BP_DIRECT	GO:0075713~establishment of integrated proviral latency	4	0.564175	0.00305961	XRCC6, XRCC5, HMGA1, PPIA	672	8	16792	12.494	0.999875	0.083839	0.080808
									GOTERM_BP_DIRECT	GO:0042127~regulation of cell proliferation	17	2.39774	0.00311784	JUN, ANXA1, JUND, CIB1, TNFRSF1B, SAT1, PPP1R9B, BAG6, CNN2, NFKBIA, FGR, TXNIP, JTB, STAT6, JUNB, S100A11, JAK1	672	185	16792	2.2962	0.999894	0.0846435	0.0815834
									GOTERM_BP_DIRECT	GO:0022617~extracellular matrix disassembly	10	1.41044	0.00321445	CAPNS1, BSG, FURIN, CAPG, CTSG, LCP1, TIMP1, CTSS, CD44, ELANE	672	76	16792	3.28791	0.999921	0.085964	0.0828562
									GOTERM_BP_DIRECT	GO:0006955~immune response	30	4.23131	0.00324794	CEBPB, IFITM2, CXCL8, LST1, NCF4, WAS, CTSW, CST7, IL2RG, CTSS, SPN, ADGRE5, NFIL3, IGKC, C1QBP, FTH1, CTSG, B2M, CD74, CD164, HLA-B, HLA-C, HLA-A, TNFRSF1B, ILF2, TAPBP, HLA-E, HLA-DPB1, HLA-DRA, HLA-DRB1	672	421	16792	1.78062	0.999928	0.085964	0.0828562
									GOTERM_BP_DIRECT	GO:0030041~actin filament polymerization	6	0.846262	0.00328376	DIAPH1, PREX1, WAS, HCLS1, RAC1, AIF1	672	26	16792	5.76648	0.999935	0.085964	0.0828562
									GOTERM_BP_DIRECT	GO:0061621~canonical glycolysis	6	0.846262	0.00328376	PKM, TPI1, PGK1, ENO1, ALDOA, GAPDH	672	26	16792	5.76648	0.999935	0.085964	0.0828562
									GOTERM_BP_DIRECT	GO:0031124~mRNA 3'-end processing	8	1.12835	0.00353093	U2AF2, ALYREF, SRSF1, SRSF2, SRSF3, SRSF5, SRSF6, SRSF7	672	50	16792	3.9981	0.999969	0.0916168	0.0883046
									GOTERM_BP_DIRECT	GO:0019886~antigen processing and presentation of exogenous peptide antigen via MHC class II	11	1.55148	0.00366359	CD74, ARF1, FCER1G, CANX, HLA-DPB1, HLA-DRA, CTSD, CTSS, HLA-DRB1, AP2M1, RAB7A	672	92	16792	2.98771	0.999979	0.0940343	0.0906347
									GOTERM_BP_DIRECT	GO:0038128~ERBB2 signaling pathway	7	0.987306	0.00368825	HSP90AA1, UBB, CDC37, UBC, GRB2, RPS27A, UBA52	672	38	16792	4.60307	0.99998	0.0940343	0.0906347
									GOTERM_BP_DIRECT	GO:0006369~termination of RNA polymerase II transcription	9	1.26939	0.00383083	U2AF2, ALYREF, SRSF1, SRSF2, SRSF3, SRSF5, SRSF6, SRSF7, SNRPB	672	64	16792	3.51395	0.999987	0.0952977	0.0918524
									GOTERM_BP_DIRECT	GO:0060337~type I interferon signaling pathway	9	1.26939	0.00383083	BST2, EGR1, IFITM2, HLA-B, HLA-C, ADAR, HLA-A, JAK1, HLA-E	672	64	16792	3.51395	0.999987	0.0952977	0.0918524
									GOTERM_BP_DIRECT	GO:0031295~T cell costimulation	10	1.41044	0.00383531	LYN, SPN, CDC42, LGALS1, HLA-DPB1, HLA-DRA, PTPN6, GRB2, RAC1, HLA-DRB1	672	78	16792	3.2036	0.999987	0.0952977	0.0918524
									GOTERM_BP_DIRECT	GO:0050832~defense response to fungus	6	0.846262	0.00389962	COTL1, S100A12, CTSG, MPO, S100A9, S100A8	672	27	16792	5.55291	0.999989	0.0960813	0.0926077
									GOTERM_BP_DIRECT	GO:0010628~positive regulation of gene expression	21	2.96192	0.00436599	TGFB1, DDX3X, CITED2, HNRNPU, MSN, AZU1, ARRB2, HIF1A, CDC42, CNN2, RGCC, CDK6, NFIL3, RPS3, HNRNPD, ERP29, TMED2, VIM, CALR, EZR, ATF4	672	262	16792	2.00286	0.999997	0.105312	0.101505
									GOTERM_BP_DIRECT	GO:1904851~positive regulation of establishment of protein localization to telomere	4	0.564175	0.00445385	TCP1, CCT8, CCT7, CCT4	672	9	16792	11.1058	0.999998	0.105312	0.101505
									GOTERM_BP_DIRECT	GO:0032930~positive regulation of superoxide anion generation	4	0.564175	0.00445385	TGFB1, GSTP1, CYBA, SOD1	672	9	16792	11.1058	0.999998	0.105312	0.101505
									GOTERM_BP_DIRECT	GO:0036500~ATF6-mediated unfolded protein response	4	0.564175	0.00445385	ATF6B, HSPA5, CALR, HSP90B1	672	9	16792	11.1058	0.999998	0.105312	0.101505
									GOTERM_BP_DIRECT	GO:0071404~cellular response to low-density lipoprotein particle stimulus	4	0.564175	0.00445385	ITGB1, FCER1G, SYK, ITGB2	672	9	16792	11.1058	0.999998	0.105312	0.101505
									GOTERM_BP_DIRECT	GO:0038061~NIK/NF-kappaB signaling	9	1.26939	0.00463736	PSMB7, PSMB4, UBB, PSMB3, UBC, PSME1, RPS27A, UBA52, PSMA7	672	66	16792	3.40747	0.999999	0.10666	0.102804
									GOTERM_BP_DIRECT	GO:0030593~neutrophil chemotaxis	9	1.26939	0.00463736	PREX1, CSF3R, CXCL8, FCER1G, SYK, ITGB2, S100A12, S100A9, S100A8	672	66	16792	3.40747	0.999999	0.10666	0.102804
									GOTERM_BP_DIRECT	GO:0061684~chaperone-mediated autophagy	3	0.423131	0.00465637	HSPA8, HSP90AA1, LAMP2	672	3	16792	24.9881	0.999999	0.10666	0.102804
									GOTERM_BP_DIRECT	GO:0002486~antigen processing and presentation of endogenous peptide antigen via MHC class I via ER pathway, TAP-independent	3	0.423131	0.00465637	HLA-B, HLA-C, HLA-A	672	3	16792	24.9881	0.999999	0.10666	0.102804
									GOTERM_BP_DIRECT	GO:0018279~protein N-linked glycosylation via asparagine	7	0.987306	0.00479404	VCP, RPN2, DAD1, RPN1, STT3B, DDOST, UBE2J1	672	40	16792	4.37292	0.999999	0.107299	0.10342
									GOTERM_BP_DIRECT	GO:0001895~retina homeostasis	7	0.987306	0.00479404	IGKC, PRDX1, LYZ, B2M, ACTB, ACTG1, SOD1	672	40	16792	4.37292	0.999999	0.107299	0.10342
									GOTERM_BP_DIRECT	GO:0030218~erythrocyte differentiation	7	0.987306	0.00479404	HSPA9, LYN, RPS14, SPI1, RPS19, HCLS1, ADAR	672	40	16792	4.37292	0.999999	0.107299	0.10342
									GOTERM_BP_DIRECT	GO:0042276~error-prone translesion synthesis	5	0.705219	0.00606383	PCNA, UBB, UBC, RPS27A, UBA52	672	19	16792	6.57581	1	0.130642	0.125919
									GOTERM_BP_DIRECT	GO:0030220~platelet formation	5	0.705219	0.00606383	WDR1, MYH9, PTPN6, NBEAL2, CIB1	672	19	16792	6.57581	1	0.130642	0.125919
									GOTERM_BP_DIRECT	GO:0006986~response to unfolded protein	7	0.987306	0.00612586	DNAJA1, HSPA8, HSP90AA1, HSP90AB1, TMBIM6, STT3B, HSPD1	672	42	16792	4.16468	1	0.130642	0.125919
									GOTERM_BP_DIRECT	GO:0007566~embryo implantation	7	0.987306	0.00612586	CST3, TRIM28, H3F3B, BSG, H3F3A, RPL29, SOD1	672	42	16792	4.16468	1	0.130642	0.125919
									GOTERM_BP_DIRECT	GO:0045740~positive regulation of DNA replication	7	0.987306	0.00612586	CDC42, CST3, NPM1, JUN, PCNA, RAC1, CALR	672	42	16792	4.16468	1	0.130642	0.125919
									GOTERM_BP_DIRECT	GO:0032496~response to lipopolysaccharide	15	2.11566	0.006154	AKIRIN2, JUN, JUND, HMGB2, FOS, MPO, HSPD1, IRAK1, MAPKAPK3, MAPKAPK2, CTSG, TRIB1, JUNB, S100A8, ELANE	672	164	16792	2.2855	1	0.130642	0.125919
									GOTERM_BP_DIRECT	GO:0007229~integrin-mediated signaling pathway	11	1.55148	0.00617848	ITGB1, FGR, TYROBP, FCER1G, SYK, RCC2, ITGB2, PLEK, ZYX, MYH9, FERMT3	672	99	16792	2.77646	1	0.130642	0.125919
									GOTERM_BP_DIRECT	GO:0032480~negative regulation of type I interferon production	6	0.846262	0.00623801	UBB, UBA7, UBC, TNFAIP3, RPS27A, UBA52	672	30	16792	4.99762	1	0.130642	0.125919
									GOTERM_BP_DIRECT	GO:0090004~positive regulation of establishment of protein localization to plasma membrane	6	0.846262	0.00623801	ITGB1, RHOG, CIB1, EZR, ARF6, PPP1R9B	672	30	16792	4.99762	1	0.130642	0.125919
									GOTERM_BP_DIRECT	GO:0006406~mRNA export from nucleus	11	1.55148	0.00662669	EIF5A, NXF1, U2AF2, ALYREF, SRSF1, HNRNPA2B1, SRSF2, SRSF3, SRSF5, SRSF6, SRSF7	672	100	16792	2.74869	1	0.136997	0.132044
									GOTERM_BP_DIRECT	GO:0030855~epithelial cell differentiation	9	1.26939	0.00663492	GSTK1, ACADVL, PCNA, PGK1, TPP1, RPSA, TAGLN2, HNRNPH3, CTSB	672	70	16792	3.21276	1	0.136997	0.132044
									GOTERM_BP_DIRECT	GO:0051436~negative regulation of ubiquitin-protein ligase activity involved in mitotic cell cycle	9	1.26939	0.00722299	PSMB7, PSMB4, UBB, PSMB3, UBC, PSME1, RPS27A, UBA52, PSMA7	672	71	16792	3.16751	1	0.148096	0.142742
									GOTERM_BP_DIRECT	GO:1902895~positive regulation of pri-miRNA transcription from RNA polymerase II promoter	5	0.705219	0.00734389	JUN, SPI1, TGFB1, FOS, HIF1A	672	20	16792	6.24702	1	0.148498	0.14313
									GOTERM_BP_DIRECT	GO:0006801~superoxide metabolic process	5	0.705219	0.00734389	PREX1, NCF2, CYBB, CYBA, SOD1	672	20	16792	6.24702	1	0.148498	0.14313
									GOTERM_BP_DIRECT	GO:0051056~regulation of small GTPase mediated signal transduction	13	1.83357	0.00746497	GDI2, RHOG, RHOA, RHOB, ARHGAP45, ARHGAP4, CDC42, ARHGAP30, ARHGDIA, ARHGDIB, RAC2, RAC1, ARHGEF6	672	134	16792	2.42422	1	0.149913	0.144493
									GOTERM_BP_DIRECT	GO:0044267~cellular protein metabolic process	12	1.69252	0.00762325	CST3, UBB, H3F3B, UBC, H3F3A, FURIN, CTSG, LYZ, RPS27A, B2M, UBA52, ITM2B	672	118	16792	2.54116	1	0.15205	0.146553
									GOTERM_BP_DIRECT	GO:0043434~response to peptide hormone	7	0.987306	0.0077083	BTG2, BTG1, ANXA1, JUND, BSG, TIMP1, GNAI2	672	44	16792	3.97538	1	0.152708	0.147187
									GOTERM_BP_DIRECT	GO:0010941~regulation of cell death	4	0.564175	0.00824102	JUN, JUND, YWHAZ, JUNB	672	11	16792	9.08658	1	0.156178	0.150531
									GOTERM_BP_DIRECT	GO:1903364~positive regulation of cellular protein catabolic process	4	0.564175	0.00824102	TNFAIP3, MSN, PTTG1IP, EZR	672	11	16792	9.08658	1	0.156178	0.150531
									GOTERM_BP_DIRECT	GO:0006098~pentose-phosphate shunt	4	0.564175	0.00824102	TPI1, TALDO1, PGD, TKT	672	11	16792	9.08658	1	0.156178	0.150531
									GOTERM_BP_DIRECT	GO:0042535~positive regulation of tumor necrosis factor biosynthetic process	4	0.564175	0.00824102	SPN, MAPKAPK2, CYBB, AZU1	672	11	16792	9.08658	1	0.156178	0.150531
									GOTERM_BP_DIRECT	GO:0002523~leukocyte migration involved in inflammatory response	4	0.564175	0.00824102	ITGB2, S100A9, S100A8, ELANE	672	11	16792	9.08658	1	0.156178	0.150531
									GOTERM_BP_DIRECT	GO:0033120~positive regulation of RNA splicing	4	0.564175	0.00824102	POLR2A, U2AF2, SRSF1, SRSF5	672	11	16792	9.08658	1	0.156178	0.150531
									GOTERM_BP_DIRECT	GO:0070911~global genome nucleotide-excision repair	6	0.846262	0.00825632	UBB, SUMO3, UBC, SUMO2, RPS27A, UBA52	672	32	16792	4.68527	1	0.156178	0.150531
									GOTERM_BP_DIRECT	GO:0032870~cellular response to hormone stimulus	7	0.987306	0.00860111	JUN, JUND, DUSP1, FOSB, FOS, AIF1, JUNB	672	45	16792	3.88704	1	0.161657	0.155812
									GOTERM_BP_DIRECT	GO:0000086~G2/M transition of mitotic cell cycle	13	1.83357	0.00884725	YWHAE, KHDRBS1, HSP90AA1, TUBB, TUBB4B, TUBA1A, UBB, UBC, CALM3, CALM1, MAPRE1, RPS27A, UBA52	672	137	16792	2.37113	1	0.162442	0.156569
									GOTERM_BP_DIRECT	GO:0009612~response to mechanical stimulus	8	1.12835	0.0088645	BTG2, JUN, JUND, CITED2, FOSB, TXNIP, MPO, JUNB	672	59	16792	3.38822	1	0.162442	0.156569
									GOTERM_BP_DIRECT	GO:0036498~IRE1-mediated unfolded protein response	8	1.12835	0.0088645	SEC61A1, ACADVL, HSPA5, CTDSP2, SRPRA, TPP1, HDGF, TLN1	672	59	16792	3.38822	1	0.162442	0.156569
									GOTERM_BP_DIRECT	GO:0071407~cellular response to organic cyclic compound	8	1.12835	0.0088645	NFKBIA, CEBPB, TGFB1, LGALS1, HSP90AB1, ARHGDIA, CYBA, TMEM173	672	59	16792	3.38822	1	0.162442	0.156569
									GOTERM_BP_DIRECT	GO:0045646~regulation of erythrocyte differentiation	3	0.423131	0.00906619	LYN, SPI1, CDK6	672	4	16792	18.7411	1	0.164087	0.158155
									GOTERM_BP_DIRECT	GO:0002283~neutrophil activation involved in immune response	3	0.423131	0.00906619	TYROBP, FCER1G, SYK	672	4	16792	18.7411	1	0.164087	0.158155
									GOTERM_BP_DIRECT	GO:0000165~MAPK cascade	20	2.82087	0.00913711	TGFB1, YWHAB, PEBP1, IL2RG, PSMA7, PSMB7, ZFP36, PSMB4, UBB, MAPKAPK3, PSMB3, MAPKAPK2, UBC, PSME1, GRB2, CALM3, CALM1, RPS27A, UBA52, JAK1	672	262	16792	1.90749	1	0.164356	0.158414
									GOTERM_BP_DIRECT	GO:0030334~regulation of cell migration	9	1.26939	0.00922391	TGFB1, LDB1, RCC2, FLNA, CXCR4, RAC1, RHOA, RTN4, RHOB	672	74	16792	3.03909	1	0.164906	0.158944
									GOTERM_BP_DIRECT	GO:0002755~MyD88-dependent toll-like receptor signaling pathway	6	0.846262	0.00941781	UBB, IRAK1, UBC, RPS27A, UBA52, HSPD1	672	33	16792	4.54329	1	0.166343	0.16033
									GOTERM_BP_DIRECT	GO:0071364~cellular response to epidermal growth factor stimulus	6	0.846262	0.00941781	EEF1A1, ZFP36, MCM7, GSTP1, ZFP36L2, PPP1R9B	672	33	16792	4.54329	1	0.166343	0.16033
									GOTERM_BP_DIRECT	GO:0034220~ion transmembrane transport	17	2.39774	0.0103356	ATP6V1G1, ATP6V0E1, TSC22D3, ATP2A3, TCIRG1, LASP1, UBB, UBC, S100A6, ANXA6, CALM3, FXYD5, PLP2, CALM1, RPS27A, UBA52, ATP6V1F	672	210	16792	2.02285	1	0.173117	0.166859
									GOTERM_BP_DIRECT	GO:1900087~positive regulation of G1/S transition of mitotic cell cycle	5	0.705219	0.0104099	DDX3X, ANXA1, APEX1, AIF1, EIF4G1	672	22	16792	5.67911	1	0.173117	0.166859
									GOTERM_BP_DIRECT	GO:0090023~positive regulation of neutrophil chemotaxis	5	0.705219	0.0104099	CD74, CXCL8, C1QBP, RAC2, RAC1	672	22	16792	5.67911	1	0.173117	0.166859
									GOTERM_BP_DIRECT	GO:0045944~positive regulation of transcription from RNA polymerase II promoter	55	7.7574	0.0104229	CSRNP1, SPI1, DDX3X, LDB1, CITED2, HMGB2, YBX1, HMGB1, ETS2, CHCHD2, TRIM28, SUMO2, MYB, CCNL1, JUNB, HMGN3, DDX17, FOS, TMEM173, ELF1, PRPF6, ELF4, NCL, HCLS1, PFN1, UBA52, ATF4, CEBPB, DDX5, SUPT4H1, HIF1A, UBB, PCBP1, UBC, STAT6, RPS27A, EGR1, AKIRIN2, JUN, XRCC6, TGFB1, JUND, CNBP, HMGA1, PBX2, KLF2, FOSL2, NFKBIA, SNW1, RGCC, HNRNPK, FOSB, TAF7, OGT, RBMX	672	981	16792	1.40096	1	0.173117	0.166859
									GOTERM_BP_DIRECT	GO:0032355~response to estradiol	10	1.41044	0.0104561	CST3, TGFB1, PCNA, ANXA1, DUSP1, GSTP1, CAT, TXNIP, CALR, EEF2	672	91	16792	2.74594	1	0.173117	0.166859
									GOTERM_BP_DIRECT	GO:0000187~activation of MAPK activity	11	1.55148	0.0105093	CD74, UBB, IRAK1, MAPKAPK3, UBC, MAPKAPK2, ERP29, CXCR4, RPS27A, UBA52, SOD1	672	107	16792	2.56887	1	0.173117	0.166859
									GOTERM_BP_DIRECT	GO:0001933~negative regulation of protein phosphorylation	8	1.12835	0.0105897	LYN, FKBP1A, PPP1R15B, TGFB1, CTDSP2, MYADM, CIB1, ARRB2	672	61	16792	3.27713	1	0.173117	0.166859
									GOTERM_BP_DIRECT	GO:0031532~actin cytoskeleton reorganization	7	0.987306	0.0106048	ANXA1, PLEK, MYH9, FLNA, EZR, S100A9, RHOA	672	47	16792	3.72163	1	0.173117	0.166859
									GOTERM_BP_DIRECT	GO:0061158~3'-UTR-mediated mRNA destabilization	4	0.564175	0.0106655	ZFP36, KHSRP, HNRNPD, ZFP36L2	672	12	16792	8.32937	1	0.173117	0.166859
									GOTERM_BP_DIRECT	GO:0045744~negative regulation of G-protein coupled receptor protein signaling pathway	4	0.564175	0.0106655	RGS2, CXCL8, YWHAB, PLEK	672	12	16792	8.32937	1	0.173117	0.166859
									GOTERM_BP_DIRECT	GO:0034329~cell junction assembly	4	0.564175	0.0106655	VASP, FLNA, ACTB, ACTG1	672	12	16792	8.32937	1	0.173117	0.166859
									GOTERM_BP_DIRECT	GO:0010939~regulation of necrotic cell death	4	0.564175	0.0106655	UBB, UBC, RPS27A, UBA52	672	12	16792	8.32937	1	0.173117	0.166859
									GOTERM_BP_DIRECT	GO:1990440~positive regulation of transcription from RNA polymerase II promoter in response to endoplasmic reticulum stress	4	0.564175	0.0106655	CEBPB, ATF6B, HSPA5, ATF4	672	12	16792	8.32937	1	0.173117	0.166859
									GOTERM_BP_DIRECT	GO:0006096~glycolytic process	6	0.846262	0.010687	LDHA, TPI1, PGK1, ENO1, ALDOA, GAPDH	672	34	16792	4.40966	1	0.173117	0.166859
									GOTERM_BP_DIRECT	GO:0001837~epithelial to mesenchymal transition	6	0.846262	0.010687	TGFB1, TRIM28, RFLNB, S100A4, HIF1A, HNRNPAB	672	34	16792	4.40966	1	0.173117	0.166859
									GOTERM_BP_DIRECT	GO:0051437~positive regulation of ubiquitin-protein ligase activity involved in regulation of mitotic cell cycle transition	9	1.26939	0.0107701	PSMB7, PSMB4, UBB, PSMB3, UBC, PSME1, RPS27A, UBA52, PSMA7	672	76	16792	2.95912	1	0.173506	0.167233
									GOTERM_BP_DIRECT	GO:0006977~DNA damage response, signal transduction by p53 class mediator resulting in cell cycle arrest	8	1.12835	0.0115382	NPM1, BTG2, PCNA, RGCC, UBB, UBC, RPS27A, UBA52	672	62	16792	3.22427	1	0.184863	0.17818
									GOTERM_BP_DIRECT	GO:0006911~phagocytosis, engulfment	6	0.846262	0.0120682	IGHM, FCER1G, BIN2, IGKC, MYH9, AIF1	672	35	16792	4.28367	1	0.192304	0.185352
									GOTERM_BP_DIRECT	GO:0007254~JNK cascade	7	0.987306	0.0129186	UBB, IRAK1, UBC, RPS27A, TRIB1, UBA52, ARHGEF6	672	49	16792	3.56973	1	0.204742	0.19734
									GOTERM_BP_DIRECT	GO:0031145~anaphase-promoting complex-dependent catabolic process	9	1.26939	0.0134377	PSMB7, PSMB4, UBB, PSMB3, UBC, PSME1, RPS27A, UBA52, PSMA7	672	79	16792	2.84675	1	0.207159	0.19967
									GOTERM_BP_DIRECT	GO:0045730~respiratory burst	4	0.564175	0.0134591	CD52, NCF2, CYBB, CYBA	672	13	16792	7.68864	1	0.207159	0.19967
									GOTERM_BP_DIRECT	GO:0001916~positive regulation of T cell mediated cytotoxicity	4	0.564175	0.0134591	HLA-B, HLA-A, B2M, HLA-E	672	13	16792	7.68864	1	0.207159	0.19967
									GOTERM_BP_DIRECT	GO:0032516~positive regulation of phosphoprotein phosphatase activity	4	0.564175	0.0134591	PPP1R15A, HSP90AB1, CALM3, CALM1	672	13	16792	7.68864	1	0.207159	0.19967
									GOTERM_BP_DIRECT	GO:0002756~MyD88-independent toll-like receptor signaling pathway	4	0.564175	0.0134591	UBB, UBC, RPS27A, UBA52	672	13	16792	7.68864	1	0.207159	0.19967
									GOTERM_BP_DIRECT	GO:0042254~ribosome biogenesis	6	0.846262	0.0135657	RPL7A, RPS28, RPS18, RPL34, RPLP0, RSL24D1	672	36	16792	4.16468	1	0.207159	0.19967
									GOTERM_BP_DIRECT	GO:1901998~toxin transport	6	0.846262	0.0135657	DNAJA1, HSPA5, TCP1, CCT8, CCT7, CCT4	672	36	16792	4.16468	1	0.207159	0.19967
									GOTERM_BP_DIRECT	GO:0007266~Rho protein signal transduction	7	0.987306	0.0141987	ARHGDIA, CFL1, RHOG, ARHGEF1, RHOA, RHOB, ARHGAP4	672	50	16792	3.49833	1	0.21242	0.204741
									GOTERM_BP_DIRECT	GO:0045742~positive regulation of epidermal growth factor receptor signaling pathway	5	0.705219	0.0142	UBB, SHKBP1, UBC, RPS27A, UBA52	672	24	16792	5.20585	1	0.21242	0.204741
									GOTERM_BP_DIRECT	GO:0030866~cortical actin cytoskeleton organization	5	0.705219	0.0142	FMNL1, PLEK, CALR, TLN1, ARF6	672	24	16792	5.20585	1	0.21242	0.204741
									GOTERM_BP_DIRECT	GO:0006297~nucleotide-excision repair, DNA gap filling	5	0.705219	0.0142	PCNA, UBB, UBC, RPS27A, UBA52	672	24	16792	5.20585	1	0.21242	0.204741
									GOTERM_BP_DIRECT	GO:0042270~protection from natural killer cell mediated cytotoxicity	3	0.423131	0.0147116	HLA-B, HLA-A, HLA-E	672	5	16792	14.9929	1	0.2146	0.206841
									GOTERM_BP_DIRECT	GO:1990441~negative regulation of transcription from RNA polymerase II promoter in response to endoplasmic reticulum stress	3	0.423131	0.0147116	PPP1R15A, JUN, TMBIM6	672	5	16792	14.9929	1	0.2146	0.206841
									GOTERM_BP_DIRECT	GO:0070934~CRD-mediated mRNA stabilization	3	0.423131	0.0147116	DHX9, HNRNPU, YBX1	672	5	16792	14.9929	1	0.2146	0.206841
									GOTERM_BP_DIRECT	GO:0051343~positive regulation of cyclic-nucleotide phosphodiesterase activity	3	0.423131	0.0147116	RACK1, CALM3, CALM1	672	5	16792	14.9929	1	0.2146	0.206841
									GOTERM_BP_DIRECT	GO:0006089~lactate metabolic process	3	0.423131	0.0147116	LDHB, LDHA, HIF1A	672	5	16792	14.9929	1	0.2146	0.206841
									GOTERM_BP_DIRECT	GO:0071277~cellular response to calcium ion	7	0.987306	0.0155646	JUN, JUND, FUS, ALOX5AP, FOSB, FOS, JUNB	672	51	16792	3.42974	1	0.223703	0.215615
									GOTERM_BP_DIRECT	GO:0032481~positive regulation of type I interferon production	7	0.987306	0.0155646	XRCC6, SYK, IRAK1, XRCC5, DHX9, STAT6, TMEM173	672	51	16792	3.42974	1	0.223703	0.215615
									GOTERM_BP_DIRECT	GO:0006521~regulation of cellular amino acid metabolic process	7	0.987306	0.0155646	PSMB7, PSMB4, PSMB3, ODC1, PSME1, OAZ1, PSMA7	672	51	16792	3.42974	1	0.223703	0.215615
									GOTERM_BP_DIRECT	GO:0030335~positive regulation of cell migration	15	2.11566	0.0159693	LYN, SUN2, TGFB1, HSPA5, CIB1, ACTN4, AIF1, CORO1A, PTP4A1, FGR, DIAPH1, MYADM, RACK1, MAPRE1, FERMT3	672	184	16792	2.03707	1	0.2284	0.220143
									GOTERM_BP_DIRECT	GO:0002227~innate immune response in mucosa	5	0.705219	0.0163827	HIST1H2BK, FAU, RNASE3, RPL39, HIST2H2BE	672	25	16792	4.99762	1	0.233174	0.224745
									GOTERM_BP_DIRECT	GO:0042554~superoxide anion generation	4	0.564175	0.0166292	NCF2, CYBB, CYBA, SOD1	672	14	16792	7.13946	1	0.234407	0.225933
									GOTERM_BP_DIRECT	GO:1901224~positive regulation of NIK/NF-kappaB signaling	4	0.564175	0.0166292	RPS3, ACTN4, HMGB1, CALR	672	14	16792	7.13946	1	0.234407	0.225933
									GOTERM_BP_DIRECT	GO:0006417~regulation of translation	7	0.987306	0.0170188	RBM3, RPS14, MTPN, RGS2, RPL38, LSM14A, S100A9	672	52	16792	3.36378	1	0.238752	0.23012
									GOTERM_BP_DIRECT	GO:0045892~negative regulation of transcription, DNA-templated	31	4.37236	0.0175312	KHDRBS1, CEBPB, SET, SPI1, LDB1, CITED2, YWHAB, HMGB2, PBXIP1, ENO1, PHB2, YWHAQ, TRIM28, MYB, KLF10, HSPA8, JUN, XRCC6, TGFB1, XRCC5, NONO, HMGA1, AES, EID1, SFPQ, ILF3, SNW1, BHLHE40, TAF7, CALR, PFDN5	672	499	16792	1.55237	1	0.244769	0.23592
									GOTERM_BP_DIRECT	GO:0000245~spliceosomal complex assembly	5	0.705219	0.0187643	PRPF6, SNRPD2, PRPF19, SF3B1, SF1	672	26	16792	4.8054	1	0.259513	0.250131
									GOTERM_BP_DIRECT	GO:0005978~glycogen biosynthetic process	5	0.705219	0.0187643	UBB, PTGES3, UBC, RPS27A, UBA52	672	26	16792	4.8054	1	0.259513	0.250131
									GOTERM_BP_DIRECT	GO:0043403~skeletal muscle tissue regeneration	4	0.564175	0.0201803	MTPN, PKM, GPX1, NACA	672	15	16792	6.66349	1	0.275497	0.265537
									GOTERM_BP_DIRECT	GO:0042993~positive regulation of transcription factor import into nucleus	4	0.564175	0.0201803	TRIM28, HCLS1, FLNA, TMEM173	672	15	16792	6.66349	1	0.275497	0.265537
									GOTERM_BP_DIRECT	GO:0050853~B cell receptor signaling pathway	7	0.987306	0.0202019	LYN, IGHM, PTPRC, SYK, IGKC, PTPN6, MNDA	672	54	16792	3.2392	1	0.275497	0.265537
									GOTERM_BP_DIRECT	GO:0001666~response to hypoxia	14	1.97461	0.0207657	EGR1, TGFB1, CITED2, CXCR4, CYBA, ACTN4, HIF1A, HSPD1, HSP90B1, CST3, LDHA, PKM, CAT, UCP2	672	172	16792	2.03391	1	0.281875	0.271684
									GOTERM_BP_DIRECT	GO:0048678~response to axon injury	5	0.705219	0.0213494	LYN, CST3, LGALS1, AIF1, SOD1	672	27	16792	4.62743	1	0.286366	0.276013
									GOTERM_BP_DIRECT	GO:0090383~phagosome acidification	5	0.705219	0.0213494	ATP6V1G1, ATP6V0E1, TCIRG1, ATP6V1F, RAB7A	672	27	16792	4.62743	1	0.286366	0.276013
									GOTERM_BP_DIRECT	GO:0033138~positive regulation of peptidyl-serine phosphorylation	8	1.12835	0.0214447	CDC42, PPP1R15A, TGFB1, HCLS1, ARRB2, TXN, CD44, EIF4G1	672	70	16792	2.85578	1	0.286366	0.276013
									GOTERM_BP_DIRECT	GO:0042256~mature ribosome assembly	3	0.423131	0.0214872	DDX3X, C1QBP, SBDS	672	6	16792	12.494	1	0.286366	0.276013
									GOTERM_BP_DIRECT	GO:0031397~negative regulation of protein ubiquitination	6	0.846262	0.0229282	DNAJA1, RPS3, TSPO, TNFAIP3, ARRB2, OGT	672	41	16792	3.65679	1	0.304188	0.293191
									GOTERM_BP_DIRECT	GO:0030308~negative regulation of cell growth	11	1.55148	0.02316	CDKN2D, BST2, TGFB1, DDX3X, BTG1, PPT1, RACK1, ENO1, ADIPOR1, RTN4, PPP1R9B	672	121	16792	2.27165	1	0.305879	0.29482
									GOTERM_BP_DIRECT	GO:0016049~cell growth	7	0.987306	0.0237666	SEC61A1, MTPN, DDX5, ATP6V0E1, TGFB1, XRN2, EMP3	672	56	16792	3.12351	1	0.312483	0.301186
									GOTERM_BP_DIRECT	GO:0014002~astrocyte development	4	0.564175	0.0241147	CDK6, VIM, S100A9, S100A8	672	16	16792	6.24702	1	0.313205	0.301882
									GOTERM_BP_DIRECT	GO:0050690~regulation of defense response to virus by virus	5	0.705219	0.024142	ARF1, HLA-A, RAC1, B2M, AP2M1	672	28	16792	4.46216	1	0.313205	0.301882
									GOTERM_BP_DIRECT	GO:0035666~TRIF-dependent toll-like receptor signaling pathway	5	0.705219	0.024142	UBB, UBC, UBE2D3, RPS27A, UBA52	672	28	16792	4.46216	1	0.313205	0.301882
									GOTERM_BP_DIRECT	GO:0045471~response to ethanol	10	1.41044	0.0246483	EEF1B2, RPS4X, GSTP1, CAT, RPL15, RPL10A, EEF2, S100A8, TUFM, SOD1	672	105	16792	2.37982	1	0.318364	0.306855
									GOTERM_BP_DIRECT	GO:0051726~regulation of cell cycle	11	1.55148	0.026899	ITGB1, HSPA8, JUN, SON, PTPRC, JUND, CCNI, RACK1, SRSF5, CLIC1, JUNB	672	124	16792	2.21669	1	0.345912	0.333406
									GOTERM_BP_DIRECT	GO:0050766~positive regulation of phagocytosis	5	0.705219	0.0271453	FCER1G, LMAN2, CYBA, AZU1, CALR	672	29	16792	4.30829	1	0.346043	0.333533
									GOTERM_BP_DIRECT	GO:0000289~nuclear-transcribed mRNA poly(A) tail shortening	5	0.705219	0.0271453	EIF4A2, ZFP36, PABPC1, EIF4B, EIF4G1	672	29	16792	4.30829	1	0.346043	0.333533
									GOTERM_BP_DIRECT	GO:0045429~positive regulation of nitric oxide biosynthetic process	6	0.846262	0.0276086	HSP90AA1, HSP90AB1, ITGB2, HBB, AIF1, KLF2	672	43	16792	3.48671	1	0.350427	0.337758
									GOTERM_BP_DIRECT	GO:0006283~transcription-coupled nucleotide-excision repair	8	1.12835	0.0281294	PCNA, UBB, POLR2A, UBC, RPS27A, PRPF19, UBA52, HMGN1	672	74	16792	2.70142	1	0.354979	0.342145
									GOTERM_BP_DIRECT	GO:0043123~positive regulation of I-kappaB kinase/NF-kappaB signaling	13	1.83357	0.0282094	RHOA, MTDH, FKBP1A, BST2, LGALS1, IRAK1, UBB, UBC, S100A12, FLNA, S100A4, RPS27A, UBA52	672	161	16792	2.01767	1	0.354979	0.342145
									GOTERM_BP_DIRECT	GO:0006376~mRNA splice site selection	4	0.564175	0.028432	SRSF1, SRSF5, SRSF6, RBMX	672	17	16792	5.87955	1	0.356251	0.343371
									GOTERM_BP_DIRECT	GO:0075522~IRES-dependent viral translational initiation	3	0.423131	0.0292939	PTBP1, EIF3D, EIF3A	672	7	16792	10.7092	1	0.359371	0.346379
									GOTERM_BP_DIRECT	GO:0051683~establishment of Golgi localization	3	0.423131	0.0292939	CDC42, SLC9A3R1, YWHAZ	672	7	16792	10.7092	1	0.359371	0.346379
									GOTERM_BP_DIRECT	GO:1903608~protein localization to cytoplasmic stress granule	3	0.423131	0.0292939	DDX3X, DHX9, YBX1	672	7	16792	10.7092	1	0.359371	0.346379
									GOTERM_BP_DIRECT	GO:1904628~cellular response to phorbol 13-acetate 12-myristate	3	0.423131	0.0292939	CDK6, RPLP0, ZFP36L2	672	7	16792	10.7092	1	0.359371	0.346379
									GOTERM_BP_DIRECT	GO:0019885~antigen processing and presentation of endogenous peptide antigen via MHC class I	3	0.423131	0.0292939	HLA-A, B2M, TAPBP	672	7	16792	10.7092	1	0.359371	0.346379
									GOTERM_BP_DIRECT	GO:0006094~gluconeogenesis	6	0.846262	0.03016	TPI1, PGK1, ENO1, ALDOA, GAPDH, ATF4	672	44	16792	3.40747	1	0.36335	0.350214
									GOTERM_BP_DIRECT	GO:0032508~DNA duplex unwinding	6	0.846262	0.03016	XRCC6, DDX3X, ANXA1, XRCC5, DHX9, CHD4	672	44	16792	3.40747	1	0.36335	0.350214
									GOTERM_BP_DIRECT	GO:0010977~negative regulation of neuron projection development	6	0.846262	0.03016	LGALS1, PRKCSH, CIB1, VIM, B2M, ITM2C	672	44	16792	3.40747	1	0.36335	0.350214
									GOTERM_BP_DIRECT	GO:0006611~protein export from nucleus	5	0.705219	0.0303618	EIF5A, HSPA9, TGFB1, ADAR, CALR	672	30	16792	4.16468	1	0.36335	0.350214
									GOTERM_BP_DIRECT	GO:0051017~actin filament bundle assembly	5	0.705219	0.0303618	CDC42, LCP1, ACTN4, EZR, AIF1	672	30	16792	4.16468	1	0.36335	0.350214
									GOTERM_BP_DIRECT	GO:1900740~positive regulation of protein insertion into mitochondrial membrane involved in apoptotic signaling pathway	5	0.705219	0.0303618	YWHAE, YWHAQ, YWHAB, YWHAZ, YWHAH	672	30	16792	4.16468	1	0.36335	0.350214
									GOTERM_BP_DIRECT	GO:0006954~inflammatory response	24	3.38505	0.0313017	LYN, CEBPB, TGFB1, ANXA1, CXCL8, SYK, ITGB2, CYBB, CXCR4, TNFAIP3, CYBA, HMGB1, FOS, AZU1, LYZ, TNFRSF1B, AIF1, PRDX5, ADGRE5, MAPKAPK2, S100A12, RAC1, S100A9, S100A8	672	379	16792	1.58236	1	0.373076	0.359588
									GOTERM_BP_DIRECT	GO:0006915~apoptotic process	33	4.65444	0.031825	PPP1R15A, RTN3, CSRNP1, UBE2D3, ITGB2, TNFAIP3, CXCR4, CIB1, GHITM, RTN4, CST3, PRDX5, LGALS1, C1QBP, RACK1, RPS3, PIM1, TSPO, PIM3, EIF5A, TMEM173, RHOB, MFSD10, NFKBIA, DAD1, STK17B, FKBP8, PTPN6, S100A9, OGT, S100A8, SLC25A6, ARHGEF6	672	567	16792	1.45433	1	0.377778	0.36412
									GOTERM_BP_DIRECT	GO:0030433~ER-associated ubiquitin-dependent protein catabolic process	7	0.987306	0.0321061	VCP, OS9, HSPA5, AUP1, STT3B, HSP90B1, UBE2J1	672	60	16792	2.91528	1	0.378053	0.364385
									GOTERM_BP_DIRECT	GO:0042102~positive regulation of T cell proliferation	7	0.987306	0.0321061	SPN, SASH3, PTPRC, ANXA1, HLA-DPB1, AIF1, CORO1A	672	60	16792	2.91528	1	0.378053	0.364385
									GOTERM_BP_DIRECT	GO:0031668~cellular response to extracellular stimulus	4	0.564175	0.0331302	LYN, FOS, AIF1, AES	672	18	16792	5.55291	1	0.383943	0.370063
									GOTERM_BP_DIRECT	GO:0051412~response to corticosterone	4	0.564175	0.0331302	FOSB, CALM3, FOS, CALM1	672	18	16792	5.55291	1	0.383943	0.370063
									GOTERM_BP_DIRECT	GO:2000249~regulation of actin cytoskeleton reorganization	4	0.564175	0.0331302	TGFB1, ARHGDIA, GMFG, ARHGDIB	672	18	16792	5.55291	1	0.383943	0.370063
									GOTERM_BP_DIRECT	GO:0042267~natural killer cell mediated cytotoxicity	4	0.564175	0.0331302	PRDX1, TUBB, PTPN6, TUBB4B	672	18	16792	5.55291	1	0.383943	0.370063
									GOTERM_BP_DIRECT	GO:0043552~positive regulation of phosphatidylinositol 3-kinase activity	5	0.705219	0.0337935	LYN, CDC42, FGR, TGFB1, RAC1	672	31	16792	4.03034	1	0.390088	0.375986
									GOTERM_BP_DIRECT	GO:0006950~response to stress	7	0.987306	0.0344534	NPM1, HSP90AA1, HSP90AB1, MAPKAPK3, MAPKAPK2, HSP90B1, EIF1	672	61	16792	2.86749	1	0.396146	0.381825
									GOTERM_BP_DIRECT	GO:0008284~positive regulation of cell proliferation	28	3.94922	0.0348738	ITGB1, ODC1, BRK1, CIB1, TCIRG1, GNAI2, RPS4X, CST3, RPS15A, CAPNS1, RAC2, TIMP1, EIF5A, LYN, AKIRIN2, NPM1, RPS9, TGFB1, CNBP, CLEC11A, RHOG, NAP1L1, HCLS1, PTPN6, PRTN3, CALR, SLC25A5, EIF4G1	672	466	16792	1.50143	1	0.399414	0.384974
									GOTERM_BP_DIRECT	GO:0006968~cellular defense response	7	0.987306	0.0369086	SPN, ITGB1, TYROBP, NCF2, MNDA, TCIRG1, LSP1	672	62	16792	2.82124	1	0.419003	0.403855
									GOTERM_BP_DIRECT	GO:0071222~cellular response to lipopolysaccharide	10	1.41044	0.0371554	ZFP36, CEBPB, CXCL8, GSTP1, HMGB2, TSPO, TNFAIP3, TNFRSF1B, PRPF8, B2M	672	113	16792	2.21134	1	0.419003	0.403855
									GOTERM_BP_DIRECT	GO:0032212~positive regulation of telomere maintenance via telomerase	5	0.705219	0.0374416	TCP1, CCT8, HNRNPA1, CCT7, CCT4	672	32	16792	3.90439	1	0.419003	0.403855
									GOTERM_BP_DIRECT	GO:0061024~membrane organization	5	0.705219	0.0374416	YWHAE, YWHAQ, YWHAB, YWHAZ, YWHAH	672	32	16792	3.90439	1	0.419003	0.403855
									GOTERM_BP_DIRECT	GO:0031663~lipopolysaccharide-mediated signaling pathway	5	0.705219	0.0374416	LYN, NFKBIA, TGFB1, IRAK1, MTDH	672	32	16792	3.90439	1	0.419003	0.403855
									GOTERM_BP_DIRECT	GO:0000462~maturation of SSU-rRNA from tricistronic rRNA transcript (SSU-rRNA, 5.8S rRNA, LSU-rRNA)	5	0.705219	0.0374416	RPS14, RPS16, RPS19, RPS8, RPS24	672	32	16792	3.90439	1	0.419003	0.403855
									GOTERM_BP_DIRECT	GO:0044829~positive regulation by host of viral genome replication	3	0.423131	0.0380387	HSPA8, STOM, PPIB	672	8	16792	9.37054	1	0.419541	0.404373
									GOTERM_BP_DIRECT	GO:0022612~gland morphogenesis	3	0.423131	0.0380387	SLC9A3R1, MSN, EZR	672	8	16792	9.37054	1	0.419541	0.404373
									GOTERM_BP_DIRECT	GO:0046716~muscle cell cellular homeostasis	4	0.564175	0.0382051	LAMP2, ALDOA, HIF1A, SOD1	672	19	16792	5.26065	1	0.419541	0.404373
									GOTERM_BP_DIRECT	GO:0016601~Rac protein signal transduction	4	0.564175	0.0382051	RHOG, BRK1, WASF2, AIF1	672	19	16792	5.26065	1	0.419541	0.404373
									GOTERM_BP_DIRECT	GO:0050771~negative regulation of axonogenesis	4	0.564175	0.0382051	ARHGDIA, ARHGEF1, RHOA, RTN4	672	19	16792	5.26065	1	0.419541	0.404373
									GOTERM_BP_DIRECT	GO:0045893~positive regulation of transcription, DNA-templated	30	4.23131	0.0404395	SPI1, CITED2, HMGB2, HIF1A, ETS2, IRAK1, TRIM28, MYB, YWHAH, EGR1, NFE2, NPM1, JUN, XRCC6, TGFB1, CNBP, NCOA4, RHOG, HMGA1, EDF1, FOS, ILF2, HNRNPAB, KLF2, ELF1, ILF3, KLF6, ELF4, HNRNPD, ATF4	672	515	16792	1.45562	1	0.44242	0.426425
									GOTERM_BP_DIRECT	GO:2001244~positive regulation of intrinsic apoptotic signaling pathway	5	0.705219	0.041307	BCAP31, SLC9A3R1, RACK1, S100A9, S100A8	672	33	16792	3.78608	1	0.448563	0.432347
									GOTERM_BP_DIRECT	GO:0070059~intrinsic apoptotic signaling pathway in response to endoplasmic reticulum stress	5	0.705219	0.041307	PPP1R15A, BAG6, CEBPB, TMBIM6, ATF4	672	33	16792	3.78608	1	0.448563	0.432347
									GOTERM_BP_DIRECT	GO:0030512~negative regulation of transforming growth factor beta receptor signaling pathway	7	0.987306	0.0421478	TGFB1, UBB, HSPA5, UBC, STRAP, RPS27A, UBA52	672	64	16792	2.73307	1	0.456005	0.439519
									GOTERM_BP_DIRECT	GO:0006123~mitochondrial electron transport, cytochrome c to oxygen	4	0.564175	0.0436512	COX8A, COX4I1, COX5B, COX6B1	672	20	16792	4.99762	1	0.465401	0.448576
									GOTERM_BP_DIRECT	GO:0008361~regulation of cell size	4	0.564175	0.0436512	SLC9A3R1, MSN, RAC1, EZR	672	20	16792	4.99762	1	0.465401	0.448576
									GOTERM_BP_DIRECT	GO:0046697~decidualization	4	0.564175	0.0436512	CITED2, BSG, JUNB, CTSB	672	20	16792	4.99762	1	0.465401	0.448576
									GOTERM_BP_DIRECT	GO:0071385~cellular response to glucocorticoid stimulus	4	0.564175	0.0436512	ZFP36, ANXA1, GSTP1, ZFP36L2	672	20	16792	4.99762	1	0.465401	0.448576
									GOTERM_BP_DIRECT	GO:0045859~regulation of protein kinase activity	5	0.705219	0.0453897	CDC42, FGR, SLC9A3R1, RAC2, SOD1	672	34	16792	3.67472	1	0.480933	0.463545
									GOTERM_BP_DIRECT	GO:0006890~retrograde vesicle-mediated transport, Golgi to ER	8	1.12835	0.045436	ARF3, TMED9, LMAN2, RAB1B, SURF4, TMED2, ARF5, TAPBP	672	82	16792	2.43786	1	0.480933	0.463545
									GOTERM_BP_DIRECT	GO:0033209~tumor necrosis factor-mediated signaling pathway	10	1.41044	0.0468608	PSMB7, PSMB4, UBB, PSMB3, UBC, PSME1, RPS27A, TNFRSF1B, UBA52, PSMA7	672	118	16792	2.11764	1	0.486633	0.46904
									GOTERM_BP_DIRECT	GO:0002281~macrophage activation involved in immune response	3	0.423131	0.0476343	TYROBP, SYK, HMGB1	672	9	16792	8.32937	1	0.486633	0.46904
									GOTERM_BP_DIRECT	GO:0050665~hydrogen peroxide biosynthetic process	3	0.423131	0.0476343	CYBB, CYBA, SOD1	672	9	16792	8.32937	1	0.486633	0.46904
									GOTERM_BP_DIRECT	GO:0006265~DNA topological change	3	0.423131	0.0476343	TOP2B, HMGB2, HMGB1	672	9	16792	8.32937	1	0.486633	0.46904
									GOTERM_BP_DIRECT	GO:0034101~erythrocyte homeostasis	3	0.423131	0.0476343	RPS17, PRDX1, RPS24	672	9	16792	8.32937	1	0.486633	0.46904
									GOTERM_BP_DIRECT	GO:0045647~negative regulation of erythrocyte differentiation	3	0.423131	0.0476343	HSPA9, ZFP36, LDB1	672	9	16792	8.32937	1	0.486633	0.46904
									GOTERM_BP_DIRECT	GO:0042921~glucocorticoid receptor signaling pathway	3	0.423131	0.0476343	PTGES3, CALR, YWHAH	672	9	16792	8.32937	1	0.486633	0.46904
									GOTERM_BP_DIRECT	GO:0045198~establishment of epithelial cell apical/basal polarity	3	0.423131	0.0476343	SLC9A3R1, MSN, EZR	672	9	16792	8.32937	1	0.486633	0.46904
									GOTERM_BP_DIRECT	GO:0035308~negative regulation of protein dephosphorylation	3	0.423131	0.0476343	YWHAE, PPP1R15A, YWHAB	672	9	16792	8.32937	1	0.486633	0.46904
									GOTERM_BP_DIRECT	GO:0006596~polyamine biosynthetic process	3	0.423131	0.0476343	ODC1, OAZ1, SAT1	672	9	16792	8.32937	1	0.486633	0.46904
									GOTERM_BP_DIRECT	GO:0002244~hematopoietic progenitor cell differentiation	7	0.987306	0.0478321	TGFB1, PTPRC, CITED2, PLEK, PTPN6, ADAR, EEF2	672	66	16792	2.65025	1	0.486958	0.469353
									GOTERM_BP_DIRECT	GO:0071480~cellular response to gamma radiation	4	0.564175	0.0494614	EGR1, XRCC6, XRCC5, CYBA	672	21	16792	4.75964	1	0.498354	0.480337
									GOTERM_BP_DIRECT	GO:0051403~stress-activated MAPK cascade	4	0.564175	0.0494614	UBB, UBC, RPS27A, UBA52	672	21	16792	4.75964	1	0.498354	0.480337
									GOTERM_BP_DIRECT	GO:0006401~RNA catabolic process	4	0.564175	0.0494614	XRN2, HNRNPD, RNASE3, RNASE2	672	21	16792	4.75964	1	0.498354	0.480337
									GOTERM_BP_DIRECT	GO:0071902~positive regulation of protein serine/threonine kinase activity	5	0.705219	0.0496892	HSP90AB1, CIB1, CALM3, CALM1, RHOA	672	35	16792	3.56973	1	0.498934	0.480896

## Sheet: G1 (positive)
									Category	Term	Count	%	PValue	Genes	List Total	Pop Hits	Pop Total	Fold Enrichment	Bonferroni	Benjamini	FDR
									GOTERM_BP_DIRECT	GO:0001525~angiogenesis	23	3.93162	3.87046e-07	5054, 113026, 4211, 182, 2260, 7075, 284, 51162, 3339, 83854, 1942, 2821, 388, 1893, 3213, 4323, 54538, 4313, 6899, 10411, 3678, 3606, 3725	476	223	16792	3.63847	0.000941239	0.000941682	0.000940908
									GOTERM_BP_DIRECT	GO:0030097~hemopoiesis	10	1.7094	3.84435e-05	3815, 860, 861, 2322, 1397, 2672, 182, 947, 7704, 284	476	59	16792	5.97921	0.0892938	0.0467666	0.0467281
									GOTERM_BP_DIRECT	GO:0045471~response to ethanol	12	2.05128	0.000187947	4914, 7200, 6770, 578, 6678, 1571, 6138, 1938, 6191, 1728, 6915, 1933	476	105	16792	4.03169	0.367022	0.152425	0.1523
									GOTERM_BP_DIRECT	GO:0043065~positive regulation of apoptotic process	21	3.58974	0.000365137	7124, 7204, 5366, 8874, 6477, 26524, 23612, 25999, 388, 3939, 578, 7316, 835, 8767, 10276, 90427, 1848, 6659, 7704, 9828, 10962	476	300	16792	2.46941	0.588745	0.201167	0.201001
									GOTERM_BP_DIRECT	GO:0018108~peptidyl-tyrosine phosphorylation	14	2.39316	0.000413413	7006, 4058, 3563, 2260, 7075, 4914, 3815, 3568, 2324, 2322, 613, 6776, 8767, 5979	476	153	16792	3.22799	0.634337	0.201167	0.201001
									GOTERM_BP_DIRECT	GO:0090200~positive regulation of release of cytochrome c from mitochondria	6	1.02564	0.00101722	27113, 578, 5366, 90427, 638, 10962	476	28	16792	7.55942	0.915934	0.412482	0.412143
									GOTERM_BP_DIRECT	GO:0043525~positive regulation of neuron apoptotic process	7	1.19658	0.0012451	27113, 5366, 835, 1728, 1649, 2901, 3725	476	43	16792	5.74282	0.951743	0.432762	0.432406
									GOTERM_BP_DIRECT	GO:0045766~positive regulation of angiogenesis	11	1.88034	0.00157214	4914, 3082, 5054, 3315, 388, 861, 126259, 1893, 947, 10411, 6915	476	115	16792	3.37435	0.978247	0.478127	0.477734
									GOTERM_BP_DIRECT	GO:0014068~positive regulation of phosphatidylinositol 3-kinase signaling	8	1.36752	0.0023431	3082, 3815, 56034, 2322, 10870, 2260, 3606, 284	476	65	16792	4.34182	0.996679	0.633417	0.632896
									GOTERM_BP_DIRECT	GO:0042542~response to hydrogen peroxide	7	1.19658	0.00304209	100, 2876, 6770, 3939, 578, 1938, 3725	476	51	16792	4.84198	0.999396	0.674349	0.673795
									GOTERM_BP_DIRECT	GO:0007165~signal transduction	50	8.54701	0.00322116	7200, 5025, 4058, 3485, 114822, 29941, 1454, 1893, 8767, 10411, 5979, 8744, 1192, 3094, 2317, 3728, 3568, 367, 55698, 6678, 90627, 9048, 8792, 8874, 27306, 3815, 51222, 5797, 613, 5754, 10276, 83694, 7791, 4680, 6385, 9379, 7075, 9173, 10206, 3706, 861, 301, 126259, 90525, 5600, 109, 91614, 947, 5328, 26060	476	1161	16792	1.51926	0.99961	0.674349	0.673795
									GOTERM_BP_DIRECT	GO:0010628~positive regulation of gene expression	17	2.90598	0.00332601	7431, 6770, 10370, 59, 7124, 117854, 3815, 3304, 367, 566, 811, 10253, 5600, 4613, 947, 10765, 2934	476	262	16792	2.28899	0.999698	0.674349	0.673795
									GOTERM_BP_DIRECT	GO:0009653~anatomical structure morphogenesis	9	1.53846	0.00451503	10206, 22955, 6477, 6624, 3875, 10389, 10644, 23612, 10643	476	92	16792	3.45104	0.999983	0.778462	0.777822
									GOTERM_BP_DIRECT	GO:0098609~cell-cell adhesion	17	2.90598	0.00461126	50848, 9124, 8971, 6286, 9798, 2023, 9351, 2317, 3939, 2125, 5214, 6138, 1938, 6624, 3875, 3309, 10226	476	271	16792	2.21297	0.999987	0.778462	0.777822
									GOTERM_BP_DIRECT	GO:0061621~canonical glycolysis	5	0.854701	0.00576684	2821, 2597, 2023, 5214, 3099	476	26	16792	6.7841	0.999999	0.778462	0.777822
									GOTERM_BP_DIRECT	GO:0007169~transmembrane receptor protein tyrosine kinase signaling pathway	9	1.53846	0.00583555	4914, 3815, 2324, 2322, 7006, 4058, 7525, 9846, 5979	476	96	16792	3.30725	0.999999	0.778462	0.777822
									GOTERM_BP_DIRECT	GO:0042493~response to drug	18	3.07692	0.00608753	6770, 1571, 3485, 58189, 4914, 100, 3727, 123, 3939, 301, 578, 4257, 5797, 811, 1848, 6915, 5979, 3725	476	304	16792	2.08879	1	0.778462	0.777822
									GOTERM_BP_DIRECT	GO:0009612~response to mechanical stimulus	7	1.19658	0.00630053	3727, 10370, 4353, 4323, 3485, 5734, 3725	476	59	16792	4.18544	1	0.778462	0.777822
									GOTERM_BP_DIRECT	GO:0042127~regulation of cell proliferation	13	2.22222	0.00648976	7124, 113026, 7006, 3087, 182, 3815, 3727, 83879, 3728, 301, 7525, 5328, 3725	476	185	16792	2.47895	1	0.778462	0.777822
									GOTERM_BP_DIRECT	GO:0042104~positive regulation of activated T cell proliferation	5	0.854701	0.00662104	8744, 126259, 3485, 11148, 3606	476	27	16792	6.53284	1	0.778462	0.777822
									GOTERM_BP_DIRECT	GO:0050728~negative regulation of inflammatory response	8	1.36752	0.00696778	3082, 100, 4907, 10062, 1991, 613, 58189, 5734	476	79	16792	3.57239	1	0.778462	0.777822
									GOTERM_BP_DIRECT	GO:0032496~response to lipopolysaccharide	12	2.05128	0.00703912	5739, 3727, 8792, 4353, 1991, 4257, 613, 11221, 6678, 117854, 5734, 3725	476	164	16792	2.58127	1	0.778462	0.777822
									GOTERM_BP_DIRECT	GO:0009314~response to radiation	5	0.854701	0.007555	50848, 4914, 3727, 8792, 3725	476	28	16792	6.29952	1	0.787295	0.786648
									GOTERM_BP_DIRECT	GO:0043434~response to peptide hormone	6	1.02564	0.00776616	4040, 3727, 301, 6678, 2770, 3087	476	44	16792	4.81054	1	0.787295	0.786648
									GOTERM_BP_DIRECT	GO:0050731~positive regulation of peptidyl-tyrosine phosphorylation	8	1.36752	0.00850507	3082, 1942, 7006, 7525, 4038, 8767, 3678, 284	476	82	16792	3.44169	1	0.80211	0.80145
									GOTERM_BP_DIRECT	GO:0050766~positive regulation of phagocytosis	5	0.854701	0.00857166	5806, 7124, 566, 613, 811	476	29	16792	6.08229	1	0.80211	0.80145
									GOTERM_BP_DIRECT	GO:0000187~activation of MAPK activity	9	1.53846	0.0109858	3082, 1942, 3815, 7124, 7316, 5600, 5149, 8767, 1848	476	107	16792	2.96725	1	0.989941	0.989127
									GOTERM_BP_DIRECT	GO:0007189~adenylate cyclase-activating G-protein coupled receptor signaling pathway	6	1.02564	0.0132056	5739, 112, 4883, 109, 5734, 6915	476	50	16792	4.23328	1	1	0.999589
									GOTERM_BP_DIRECT	GO:0008284~positive regulation of cell proliferation	23	3.93162	0.0137577	3082, 8872, 4680, 6320, 8792, 9423, 29923, 6191, 2260, 3815, 860, 894, 56034, 367, 2324, 467, 2322, 1397, 811, 6899, 9846, 5657, 6659	476	466	16792	1.74115	1	1	0.999589
									GOTERM_BP_DIRECT	GO:0098869~cellular oxidant detoxification	7	1.19658	0.0141613	8288, 2876, 4056, 2882, 27244, 4257, 2946	476	70	16792	3.52773	1	1	0.999589
									GOTERM_BP_DIRECT	GO:0033138~positive regulation of peptidyl-serine phosphorylation	7	1.19658	0.0141613	7124, 10253, 64754, 117854, 8767, 10411, 284	476	70	16792	3.52773	1	1	0.999589
									GOTERM_BP_DIRECT	GO:0032355~response to estradiol	8	1.36752	0.0146078	2821, 7035, 301, 811, 3485, 1938, 58189, 1728	476	91	16792	3.1013	1	1	0.999589
									GOTERM_BP_DIRECT	GO:0006096~glycolytic process	5	0.854701	0.0149862	2821, 3939, 2597, 2023, 3099	476	34	16792	5.18784	1	1	0.999589
									GOTERM_BP_DIRECT	GO:0007411~axon guidance	11	1.88034	0.0151147	4914, 3913, 10678, 1942, 9048, 64221, 9423, 6477, 55083, 2817, 729920	476	159	16792	2.44057	1	1	0.999589
									GOTERM_BP_DIRECT	GO:0043031~negative regulation of macrophage activation	3	0.512821	0.0152594	671, 10062, 4345	476	7	16792	15.1188	1	1	0.999589
									GOTERM_BP_DIRECT	GO:0042035~regulation of cytokine biosynthetic process	3	0.512821	0.0152594	5553, 10644, 10643	476	7	16792	15.1188	1	1	0.999589
									GOTERM_BP_DIRECT	GO:0001844~protein insertion into mitochondrial membrane involved in apoptotic signaling pathway	3	0.512821	0.0152594	27113, 5366, 90427	476	7	16792	15.1188	1	1	0.999589
									GOTERM_BP_DIRECT	GO:0016485~protein processing	7	1.19658	0.0161039	64285, 56265, 566, 4323, 835, 9509, 162494	476	72	16792	3.42974	1	1	0.999589
									GOTERM_BP_DIRECT	GO:0000165~MAPK cascade	15	2.5641	0.0174093	9048, 7124, 3563, 2260, 284, 3815, 1942, 3568, 85358, 7316, 5600, 1848, 3606, 5979, 4209	476	262	16792	2.01969	1	1	0.999589
									GOTERM_BP_DIRECT	GO:0043547~positive regulation of GTPase activity	26	4.44444	0.0186989	50848, 9048, 7204, 8874, 3563, 153, 5739, 3815, 23362, 613, 10276, 10411, 5979, 259173, 65078, 9732, 23258, 2260, 284, 4914, 3568, 91614, 90627, 6915, 3725, 9828	476	565	16792	1.62338	1	1	0.999589
									GOTERM_BP_DIRECT	GO:1904322~cellular response to forskolin	3	0.512821	0.0199683	112, 2770, 109	476	8	16792	13.229	1	1	0.999589
									GOTERM_BP_DIRECT	GO:0045893~positive regulation of transcription, DNA-templated	24	4.10256	0.0212857	4040, 10370, 10062, 7158, 7124, 64216, 80714, 84838, 9792, 196, 1316, 10626, 860, 861, 367, 56938, 6899, 4613, 6659, 1649, 7704, 5979, 3725, 10962	476	515	16792	1.64399	1	1	0.999589
									GOTERM_BP_DIRECT	GO:0030154~cell differentiation	22	3.76068	0.0229269	128497, 10370, 285313, 7006, 57154, 2120, 3087, 284, 2119, 2317, 83854, 388, 26086, 143689, 121355, 2322, 387597, 7525, 54538, 83890, 1848, 84073	476	462	16792	1.67987	1	1	0.999589
									GOTERM_BP_DIRECT	GO:0002230~positive regulation of defense response to virus by host	4	0.683761	0.0232307	10758, 340061, 115004, 117854	476	22	16792	6.41406	1	1	0.999589
									GOTERM_BP_DIRECT	GO:0016337~single organismal cell-cell adhesion	8	1.36752	0.024482	4040, 7087, 3728, 9423, 64403, 81671, 947, 10223	476	101	16792	2.79424	1	1	0.999589
									GOTERM_BP_DIRECT	GO:0036500~ATF6-mediated unfolded protein response	3	0.512821	0.0251982	811, 1649, 3309	476	9	16792	11.7591	1	1	0.999589
									GOTERM_BP_DIRECT	GO:0032464~positive regulation of protein homooligomerization	3	0.512821	0.0251982	27113, 90427, 638	476	9	16792	11.7591	1	1	0.999589
									GOTERM_BP_DIRECT	GO:0007338~single fertilization	6	1.02564	0.0254223	367, 10361, 89766, 158062, 109, 10765	476	59	16792	3.58752	1	1	0.999589
									GOTERM_BP_DIRECT	GO:0043406~positive regulation of MAP kinase activity	6	1.02564	0.0254223	3815, 56034, 7124, 2322, 1991, 2260	476	59	16792	3.58752	1	1	0.999589
									GOTERM_BP_DIRECT	GO:0009952~anterior/posterior pattern specification	7	1.19658	0.0257062	22955, 3213, 3212, 6899, 3087, 23237, 7704	476	80	16792	3.08676	1	1	0.999589
									GOTERM_BP_DIRECT	GO:0001503~ossification	7	1.19658	0.0257062	8792, 860, 861, 285313, 1893, 6678, 649	476	80	16792	3.08676	1	1	0.999589
									GOTERM_BP_DIRECT	GO:0001836~release of cytochrome c from mitochondria	4	0.683761	0.0261676	27113, 578, 5366, 3725	476	23	16792	6.13518	1	1	0.999589
									GOTERM_BP_DIRECT	GO:0045669~positive regulation of osteoblast differentiation	6	1.02564	0.0271118	3082, 3727, 860, 182, 1050, 1192	476	60	16792	3.52773	1	1	0.999589
									GOTERM_BP_DIRECT	GO:0001819~positive regulation of cytokine production	4	0.683761	0.0292936	7124, 126259, 29923, 11148	476	24	16792	5.87955	1	1	0.999589
									GOTERM_BP_DIRECT	GO:0030099~myeloid cell differentiation	4	0.683761	0.0292936	861, 2672, 7704, 1050	476	24	16792	5.87955	1	1	0.999589
									GOTERM_BP_DIRECT	GO:0030866~cortical actin cytoskeleton organization	4	0.683761	0.0292936	7124, 5872, 811, 30846	476	24	16792	5.87955	1	1	0.999589
									GOTERM_BP_DIRECT	GO:0090002~establishment of protein localization to plasma membrane	5	0.854701	0.0303474	50848, 3728, 7124, 5872, 145567	476	42	16792	4.19968	1	1	0.999589
									GOTERM_BP_DIRECT	GO:0040037~negative regulation of fibroblast growth factor receptor signaling pathway	3	0.512821	0.030916	10253, 10252, 2817	476	10	16792	10.5832	1	1	0.999589
									GOTERM_BP_DIRECT	GO:1902237~positive regulation of endoplasmic reticulum stress-induced intrinsic apoptotic signaling pathway	3	0.512821	0.030916	27113, 5366, 1649	476	10	16792	10.5832	1	1	0.999589
									GOTERM_BP_DIRECT	GO:0043114~regulation of vascular permeability	3	0.512821	0.030916	566, 7525, 613	476	10	16792	10.5832	1	1	0.999589
									GOTERM_BP_DIRECT	GO:0045723~positive regulation of fatty acid biosynthetic process	3	0.512821	0.030916	58526, 85414, 10062	476	10	16792	10.5832	1	1	0.999589
									GOTERM_BP_DIRECT	GO:0000188~inactivation of MAPK activity	4	0.683761	0.0326078	11072, 11221, 200734, 1848	476	25	16792	5.64437	1	1	0.999589
									GOTERM_BP_DIRECT	GO:0032757~positive regulation of interleukin-8 production	4	0.683761	0.0361088	5054, 3304, 7124, 1649	476	26	16792	5.42728	1	1	0.999589
									GOTERM_BP_DIRECT	GO:0031018~endocrine pancreas development	4	0.683761	0.0361088	301, 578, 731220, 6659	476	26	16792	5.42728	1	1	0.999589
									GOTERM_BP_DIRECT	GO:0001958~endochondral ossification	4	0.683761	0.0361088	860, 4323, 4665, 4209	476	26	16792	5.42728	1	1	0.999589
									GOTERM_BP_DIRECT	GO:0008217~regulation of blood pressure	6	1.02564	0.0366207	59, 5025, 2982, 4883, 947, 1636	476	65	16792	3.25637	1	1	0.999589
									GOTERM_BP_DIRECT	GO:0043627~response to estrogen	6	1.02564	0.0366207	6770, 10370, 3939, 163732, 4323, 3485	476	65	16792	3.25637	1	1	0.999589
									GOTERM_BP_DIRECT	GO:0051056~regulation of small GTPase mediated signal transduction	9	1.53846	0.0366973	388, 389, 7204, 8874, 613, 10276, 91614, 90627, 9828	476	134	16792	2.36937	1	1	0.999589
									GOTERM_BP_DIRECT	GO:0007016~cytoskeletal anchoring at plasma membrane	3	0.512821	0.0370901	2317, 3728, 50944	476	11	16792	9.62108	1	1	0.999589
									GOTERM_BP_DIRECT	GO:0010941~regulation of cell death	3	0.512821	0.0370901	3727, 3304, 3725	476	11	16792	9.62108	1	1	0.999589
									GOTERM_BP_DIRECT	GO:0032870~cellular response to hormone stimulus	5	0.854701	0.0378391	3727, 8912, 3485, 3490, 3725	476	45	16792	3.9197	1	1	0.999589
									GOTERM_BP_DIRECT	GO:0035556~intracellular signal transduction	19	3.24786	0.0384737	113026, 7006, 8874, 26027, 64798, 26524, 55351, 3815, 10758, 3315, 29941, 2982, 613, 5600, 109, 10276, 91614, 10411, 140825	476	403	16792	1.6632	1	1	0.999589
									GOTERM_BP_DIRECT	GO:0071230~cellular response to amino acid stimulus	5	0.854701	0.0433708	56034, 7124, 27244, 4313, 58528	476	47	16792	3.75291	1	1	0.999589
									GOTERM_BP_DIRECT	GO:0051881~regulation of mitochondrial membrane potential	4	0.683761	0.0436635	578, 83875, 55186, 1192	476	28	16792	5.03962	1	1	0.999589
									GOTERM_BP_DIRECT	GO:1990440~positive regulation of transcription from RNA polymerase II promoter in response to endoplasmic reticulum stress	3	0.512821	0.0436902	467, 1649, 3309	476	12	16792	8.81933	1	1	0.999589
									GOTERM_BP_DIRECT	GO:0009190~cyclic nucleotide biosynthetic process	3	0.512821	0.0436902	4883, 115004, 109	476	12	16792	8.81933	1	1	0.999589
									GOTERM_BP_DIRECT	GO:0036499~PERK-mediated unfolded protein response	3	0.512821	0.0436902	467, 1649, 3309	476	12	16792	8.81933	1	1	0.999589
									GOTERM_BP_DIRECT	GO:0055119~relaxation of cardiac muscle	3	0.512821	0.0436902	5025, 481, 2946	476	12	16792	8.81933	1	1	0.999589
									GOTERM_BP_DIRECT	GO:0043517~positive regulation of DNA damage response, signal transduction by p53 class mediator	3	0.512821	0.0436902	3090, 5366, 200734	476	12	16792	8.81933	1	1	0.999589
									GOTERM_BP_DIRECT	GO:0007568~aging	10	1.7094	0.0451878	4914, 100, 3727, 4353, 578, 3485, 1938, 835, 1728, 3725	476	165	16792	2.13802	1	1	0.999589
									GOTERM_BP_DIRECT	GO:0007179~transforming growth factor beta receptor signaling pathway	7	1.19658	0.0462125	50848, 7791, 10370, 7316, 57154, 9372, 3725	476	92	16792	2.68414	1	1	0.999589
									GOTERM_BP_DIRECT	GO:0007254~JNK cascade	5	0.854701	0.0493325	7124, 7316, 11221, 8767, 5734	476	49	16792	3.59973	1	1	0.999589
									GOTERM_BP_DIRECT	GO:0035914~skeletal muscle cell differentiation	5	0.854701	0.0493325	10370, 467, 1938, 23764, 4209	476	49	16792	3.59973	1	1	0.999589

## Sheet: G1 (negative)
									Category	Term	Count	%	PValue	Genes	List Total	Pop Hits	Pop Total	Fold Enrichment	Bonferroni	Benjamini	FDR
									GOTERM_BP_DIRECT	GO:0050776~regulation of immune response	32	4.81203	4.17703e-14	KLRB1, TRAC, IGHV3-23, IGHV4-34, IGHV3-48, CD3G, IGHV1-69, CD3E, PVR, FCGR3A, IGKC, IGLV2-14, CD19, IGLC3, CD300LB, SLAMF7, IGLC1, IGHV3-33, IGKV1-5, CRTAM, LILRB2, NCR1, IGLV1-51, CD40LG, CD8A, IGKV4-1, CD300E, CD226, KLRD1, CD247, SIGLEC7, IGKV3-20	566	178	16792	5.33355	1.0386e-10	1.03924e-10	1.03131e-10
									GOTERM_BP_DIRECT	GO:0006955~immune response	49	7.36842	1.18931e-13	IGHV3-23, IGHV4-34, AQP9, SECTM1, IGF1R, FCGR3A, IL18RAP, ENPP2, TNFRSF8, IGLC1, CD36, CCR6, CCR5, CCR4, RAG1, CR2, IL1R1, IGHV3-33, SLC11A1, IL1R2, TGFBR3, CHIT1, AIM2, CD8A, IGHD, IGKV4-1, SEMA7A, IGHV3-48, IGHV1-69, THBS1, IGKC, IGLV2-14, CCL5, CCL4, ICOS, IGHA1, IGHA2, IL32, TNFSF14, IGKV1-5, OSM, TNFRSF10C, LILRB2, IGLV1-51, CD40LG, CD7, IL7R, CD22, IGKV3-20	566	421	16792	3.45303	2.95835e-10	1.4795e-10	1.4682e-10
									GOTERM_BP_DIRECT	GO:0050853~B cell receptor signaling pathway	18	2.70677	1.06264e-12	BLK, IGHM, PLEKHA1, IGHV3-23, IGHG3, IGLL5, CD79A, IGHG1, IGHG2, IGKC, LCK, CD19, IGHD, IGLC3, TRDC, IGLC1, IGHA1, IGHA2	566	54	16792	9.88928	2.64374e-09	7.24761e-10	7.19227e-10
									GOTERM_BP_DIRECT	GO:0006958~complement activation, classical pathway	23	3.45865	1.33194e-12	IGHM, CR2, IGHV3-33, IGKV1-5, IGHV4-34, IGHV3-23, IGHV3-48, IGHV1-69, IGHG3, IGLL5, IGHG1, IGHG2, IGLV1-51, IGKC, IGLV2-14, IGHD, IGKV4-1, IGLC3, TRDC, IGLC1, IGHA1, IGHA2, IGKV3-20	566	99	16792	6.89253	3.31385e-09	7.24761e-10	7.19227e-10
									GOTERM_BP_DIRECT	GO:0006910~phagocytosis, recognition	14	2.10526	1.45651e-12	IGHM, IGHV3-23, IGHG3, IGLL5, IGHG1, IGHG2, IGKC, IGHD, IGLC3, TRDC, IGLC1, CD36, IGHA1, IGHA2	566	28	16792	14.8339	3.62378e-09	7.24761e-10	7.19227e-10
									GOTERM_BP_DIRECT	GO:0050871~positive regulation of B cell activation	13	1.95489	1.17811e-11	IGHM, IGHV3-23, IGHG3, IGLL5, IGHG1, IGHG2, IGKC, IGHD, IGLC3, TRDC, IGLC1, IGHA1, IGHA2	566	26	16792	14.8339	2.93115e-08	4.88523e-09	4.84792e-09
									GOTERM_BP_DIRECT	GO:0006898~receptor-mediated endocytosis	28	4.21053	1.4734e-10	IGHV3-23, IGHV4-34, HBB, IGHV3-48, IGHV1-69, IGKC, IGLV2-14, CLTCL1, IGLC3, ENPP2, OLR1, IGLC1, APOE, CD14, CD36, IGHA1, IGHA2, CD163, IGHV3-33, IGKV1-5, HBA2, HBA1, IGF2R, IGLV1-51, CTTN, TFR2, IGKV4-1, IGKV3-20	566	186	16792	4.46613	3.66582e-07	5.23689e-08	5.1969e-08
									GOTERM_BP_DIRECT	GO:0006911~phagocytosis, engulfment	13	1.95489	7.71382e-10	IGHM, IGHV3-23, IGHG3, IGLL5, IGHG1, IGHG2, IGKC, IGHD, IGLC3, TRDC, IGLC1, IGHA1, IGHA2	566	35	16792	11.0195	1.9192e-06	2.399e-07	2.38068e-07
									GOTERM_BP_DIRECT	GO:0007155~cell adhesion	42	6.31579	1.30629e-08	CX3CR1, COL18A1, PTPRS, TNXB, TROAP, ITGB3, ITGA2B, SIRPG, LAMC1, PTPRK, THBS1, COL19A1, PTPRF, PDZD2, CXCR3, CCL4, CYP1B1, SLAMF7, OLR1, PLXNC1, CD36, MYH10, NEO1, IL32, EPHA4, DST, GP1BA, SORBS1, SELP, CD2, GP9, VCAN, CEACAM1, COL6A2, COL6A1, COL6A3, CD226, TGFBI, TLN2, SIGLEC7, CD22, DDR2	566	459	16792	2.7147	3.24998e-05	3.61115e-06	3.58358e-06
									GOTERM_BP_DIRECT	GO:0006956~complement activation	17	2.55639	2.83271e-08	FCN1, IGHV3-33, IGKV1-5, IGHV4-34, IGHV3-23, IGHV3-48, IGHV1-69, IGHG3, IGHG1, IGHG2, IGLV1-51, IGKC, IGLV2-14, IGKV4-1, IGLC3, IGLC1, IGKV3-20	566	87	16792	5.79717	7.04754e-05	7.04779e-06	6.99397e-06
									GOTERM_BP_DIRECT	GO:0038096~Fc-gamma receptor signaling pathway involved in phagocytosis	19	2.85714	2.51899e-07	IGHV3-33, IGKV1-5, IGHV4-34, IGHV3-23, IGHV3-48, CD3G, IGHV1-69, IGHG3, FCGR3A, IGHG1, IGHG2, IGLV1-51, IGKC, IGLV2-14, IGKV4-1, IGLC3, IGLC1, CD247, IGKV3-20	566	127	16792	4.4385	0.000626528	5.69749e-05	5.65398e-05
									GOTERM_BP_DIRECT	GO:0007166~cell surface receptor signaling pathway	27	4.06015	2.04995e-06	TNFRSF13B, KLRB1, DTX1, CD3G, CD3E, TSPAN32, IL18RAP, CXCR3, CD19, CXCR2, LEPR, CD59, CD14, CD36, CCR5, KLRG1, IL1R1, GP1BA, LILRB2, LILRB3, CD2, CD8A, TSPAN18, TSPAN17, KLRD1, CD247, IL7R	566	274	16792	2.92347	0.0050873	0.000425023	0.000421778
									GOTERM_BP_DIRECT	GO:0045087~innate immune response	35	5.26316	3.76751e-06	BLK, IGHM, ITK, CSF1, IGHV3-23, LILRA5, IGHG3, IGHG1, IGHG2, IGKC, NLRP6, IGLC3, CD300LB, IGLC1, TRDC, CD14, IGHA1, IGHA2, KLRG1, ZBP1, CR2, KLRC2, IGLL5, GZMM, AIM2, LCK, TLR9, IGHD, CD300E, TLR8, KLRD1, CLEC4E, TLR5, TRIM32, APOBEC3A	566	430	16792	2.41482	0.00932978	0.000721043	0.000715537
									GOTERM_BP_DIRECT	GO:0006968~cellular defense response	12	1.80451	6.07934e-06	CX3CR1, NCR1, ITK, KLRC2, GNLY, CD19, CXCR2, PRF1, LILRB2, CCR6, CCR5, KLRG1	566	62	16792	5.74216	0.0150116	0.00108039	0.00107213
									GOTERM_BP_DIRECT	GO:0002250~adaptive immune response	17	2.55639	3.93431e-05	EOMES, IGHM, ITK, TNFRSF13B, CRTAM, THEMIS, LILRB2, LILRB3, LILRA4, CD79A, SIT1, CAMK4, CD7, BTLA, SLAMF7, RAG1, JAM3	566	148	16792	3.40779	0.0932491	0.00652571	0.00647587
									GOTERM_BP_DIRECT	GO:0015671~oxygen transport	6	0.902256	9.6124e-05	HBM, HBB, HBA2, HBD, HBA1, IPCEF1	566	15	16792	11.8671	0.212717	0.0149473	0.0148331
									GOTERM_BP_DIRECT	GO:0042110~T cell activation	9	1.35338	0.000154354	CD2, DPP4, ITK, TNFSF14, CD8A, IRF4, CD7, CD3G, CD3E	566	47	16792	5.68108	0.318912	0.0225902	0.0224177
									GOTERM_BP_DIRECT	GO:0055085~transmembrane transport	21	3.15789	0.000231784	ABCC3, SLC46A3, SLC14A1, ABCA5, ABCB6, ABCA6, SLC41A2, ABCA3, ABCB4, PRF1, ABCA13, SLC16A14, ADD2, SLC22A23, SLC22A15, SLC16A6, MAL, SLC18B1, SLC25A23, SLC25A4, GPR155	566	244	16792	2.55338	0.438276	0.0320376	0.031793
									GOTERM_BP_DIRECT	GO:0031295~T cell costimulation	11	1.65414	0.000276221	DPP4, CD40LG, TNFSF14, LCK, GRAP2, TRAC, BTLA, CD3G, CD247, CD3E, ICOS	566	78	16792	4.18393	0.497084	0.0361704	0.0358941
									GOTERM_BP_DIRECT	GO:0030198~extracellular matrix organization	18	2.70677	0.000347768	FBN2, COL18A1, COL14A1, ITGB3, ITGA2B, LAMC1, THBS1, COL19A1, VCAN, COL6A2, SPOCK2, COL6A1, COL6A3, TGFBI, RECK, JAM3, FBN1, DDR2	566	196	16792	2.7246	0.579116	0.0432623	0.0429319
									GOTERM_BP_DIRECT	GO:0042742~defense response to bacterium	15	2.25564	0.000387584	SLC11A1, IGHV3-23, IGHG3, IGLL5, IGHG1, IGHG2, IGKC, GNLY, IGHD, IGLC3, TLR9, TRDC, IGLC1, CLEC4E, TLR5	566	145	16792	3.06909	0.618825	0.0459195	0.0455688
									GOTERM_BP_DIRECT	GO:0006954~inflammatory response	27	4.06015	0.000496869	SEMA7A, CSF1, FPR1, THBS1, PRKCZ, IL18RAP, NLRP6, CCL5, CXCR3, CCL4, CXCR2, OLR1, TNFRSF8, CD14, CCR5, CCR4, PTGDR, KLRG1, SLC11A1, TNFRSF10C, SELP, AIM2, CD40LG, CAMK4, TLR9, TLR8, TLR5	566	379	16792	2.11354	0.709606	0.0561913	0.0557622
									GOTERM_BP_DIRECT	GO:0030219~megakaryocyte differentiation	4	0.601504	0.00119844	TAL1, TESC, ZFPM1, GATA1	566	7	16792	16.9531	0.949385	0.12964	0.12865
									GOTERM_BP_DIRECT	GO:0070372~regulation of ERK1 and ERK2 cascade	6	0.902256	0.00128712	TGFBR3, TIAM1, CEACAM1, FAM83D, RASGRP1, EPHB1	566	25	16792	7.12028	0.959417	0.133431	0.132412
									GOTERM_BP_DIRECT	GO:0007596~blood coagulation	16	2.40602	0.00142811	SERPINE2, DOCK9, ITGB3, HBB, GP1BA, HBD, GP6, GATA1, THBD, GP9, C6ORF25, PRKAR2B, CD59, ENPP4, CD36, ZFPM1	566	184	16792	2.57981	0.971438	0.142126	0.14104
									GOTERM_BP_DIRECT	GO:0070527~platelet aggregation	7	1.05263	0.00233197	ITGB3, ITGA2B, HBB, GP1BA, MYL9, GATA1, TSPAN32	566	41	16792	5.06524	0.996999	0.223152	0.221448
									GOTERM_BP_DIRECT	GO:0038095~Fc-epsilon receptor signaling pathway	15	2.25564	0.00282794	ITK, IGHV3-33, IGKV1-5, IGHV4-34, IGHV3-23, IGHV3-48, IGHV1-69, IGLV1-51, IGKC, IGLV2-14, GRAP2, IGKV4-1, IGLC3, IGLC1, IGKV3-20	566	178	16792	2.5001	0.999129	0.26059	0.2586
									GOTERM_BP_DIRECT	GO:0007263~nitric oxide mediated signal transduction	5	0.75188	0.0032854	RASD1, FPR1, MT1X, CD36, APOE	566	19	16792	7.80733	0.999722	0.278911	0.276781
									GOTERM_BP_DIRECT	GO:0035583~sequestering of TGFbeta in extracellular matrix	3	0.451128	0.00331475	FBN2, LTBP1, FBN1	566	3	16792	29.6678	0.999742	0.278911	0.276781
									GOTERM_BP_DIRECT	GO:0015701~bicarbonate transport	7	1.05263	0.00336307	CA1, CA2, HBB, HBA2, SLC4A1, HBA1, BEST1	566	44	16792	4.71988	0.999771	0.278911	0.276781
									GOTERM_BP_DIRECT	GO:0001525~angiogenesis	17	2.55639	0.00370004	COL18A1, FLT1, SH2D2A, TGFA, RORA, ARHGAP24, EREG, VEGFA, CEACAM1, KLF5, TAL1, CXCR3, LEPR, CYP1B1, TGFBI, EPHB1, JAM3	566	223	16792	2.26167	0.999901	0.29662	0.294355
									GOTERM_BP_DIRECT	GO:0030335~positive regulation of cell migration	15	2.25564	0.00381505	COL18A1, SEMA7A, FLT1, CSF1, ARHGEF39, SEMA4F, THBS1, SYNE2, IGF1R, VEGFA, MYLK, TIAM1, CCL5, LGR6, TRIM32	566	184	16792	2.41857	0.999926	0.29662	0.294355
									GOTERM_BP_DIRECT	GO:0002052~positive regulation of neuroblast proliferation	5	0.75188	0.00399885	CX3CR1, ASPM, FZD3, SMARCD3, VEGFA	566	20	16792	7.41696	0.999953	0.301489	0.299187
									GOTERM_BP_DIRECT	GO:0050900~leukocyte migration	11	1.65414	0.00815831	CD2, SELP, THBD, CEACAM1, LCK, ITGB3, SIRPG, FPR1, OLR1, GP6, JAM3	566	122	16792	2.67497	1	0.596996	0.592437
									GOTERM_BP_DIRECT	GO:0070098~chemokine-mediated signaling pathway	8	1.20301	0.00974707	CX3CR1, CCL5, CXCR3, CXCR2, CCL4, CCR6, CCR5, CCR4	566	71	16792	3.34286	1	0.692878	0.687586
									GOTERM_BP_DIRECT	GO:0006508~proteolysis	28	4.21053	0.0110857	FCN1, IGHV3-23, IGHV4-34, FGL2, IGHV3-48, IGHV1-69, DPP4, IGHG3, IGHG1, IGHG2, SCRN1, IGKC, IGLV2-14, ADAMTS17, CAPN5, IGLC3, OLR1, IGLC1, ST14, IGHV3-33, IGKV1-5, ASRGL1, GZMM, KEL, IGLV1-51, IGKV4-1, IGKV3-20, LGMN	566	500	16792	1.6614	1	0.766147	0.760297
									GOTERM_BP_DIRECT	GO:0030334~regulation of cell migration	8	1.20301	0.012108	PARD6B, CEACAM1, SERPINE2, ABI3, ITGB3, ENPP2, PLXNC1, PLXNA4	566	74	16792	3.20733	1	0.814184	0.807966
									GOTERM_BP_DIRECT	GO:0016477~cell migration	13	1.95489	0.0136219	FLT1, ITGB3, PTPRK, LAMC1, THBS1, PRKCZ, PTPRF, TGFBR3, TIAM1, CEACAM1, CDK1, ELMO3, FAM83D	566	172	16792	2.24234	1	0.83324	0.826877
									GOTERM_BP_DIRECT	GO:0006869~lipid transport	8	1.20301	0.0138951	ABCA5, ABCA6, ABCA3, ANO9, APOE, OSBP2, PLEKHA8, OSBPL10	566	76	16792	3.12293	1	0.83324	0.826877
									GOTERM_BP_DIRECT	GO:0030097~hemopoiesis	7	1.05263	0.0140813	SPTA1, GFI1B, CSF1, TAL1, LCK, RUNX3, ADD2	566	59	16792	3.51991	1	0.83324	0.826877
									GOTERM_BP_DIRECT	GO:0030336~negative regulation of cell migration	9	1.35338	0.0146977	CX3CR1, TPM1, CYP1B1, EPPK1, PTPRK, SRGAP3, SRGAP1, RECK, SMAD7	566	95	16792	2.81064	1	0.83324	0.826877
									GOTERM_BP_DIRECT	GO:0035162~embryonic hemopoiesis	4	0.601504	0.0153014	TAL1, FLT3LG, ZFPM1, GATA1	566	16	16792	7.41696	1	0.83324	0.826877
									GOTERM_BP_DIRECT	GO:0046328~regulation of JNK cascade	4	0.601504	0.0153014	TGFBR3, MAGI3, EPHB1, IGF1R	566	16	16792	7.41696	1	0.83324	0.826877
									GOTERM_BP_DIRECT	GO:0071286~cellular response to magnesium ion	3	0.451128	0.0154929	SLFN14, ANK3, RYR3	566	6	16792	14.8339	1	0.83324	0.826877
									GOTERM_BP_DIRECT	GO:0007169~transmembrane receptor protein tyrosine kinase signaling pathway	9	1.35338	0.0155784	BLK, ITK, FLT1, CSF1, LCK, CD8A, CD7, CD3E, IGF1R	566	96	16792	2.78136	1	0.83324	0.826877
									GOTERM_BP_DIRECT	GO:0006879~cellular iron ion homeostasis	6	0.902256	0.0156034	ALAS2, TF, ABCB6, TFR2, SLC11A1, SLC40A1	566	44	16792	4.04562	1	0.83324	0.826877
									GOTERM_BP_DIRECT	GO:0014066~regulation of phosphatidylinositol 3-kinase signaling	8	1.20301	0.0158633	CEACAM1, LCK, CD19, PIP4K2C, PTPN13, FGFR3, RASGRP1, EREG	566	78	16792	3.04286	1	0.83324	0.826877
									GOTERM_BP_DIRECT	GO:0043547~positive regulation of GTPase activity	30	4.51128	0.0163206	CAMK2D, DOCK9, RASGRF2, LRRK2, SIPA1L2, RASGRP1, SPTA1, CCL5, MCF2L, CHN2, CCL4, SRGAP3, SRGAP1, AGFG2, RALGPS2, PLEKHG1, ARHGEF37, SH2D3A, ARHGEF39, RAB3IP, RAB3IL1, AXIN2, SPTB, ARHGAP24, EREG, ARHGAP32, ST5, IL2RB, DEPDC1, FGFR3	566	565	16792	1.57528	1	0.83324	0.826877
									GOTERM_BP_DIRECT	GO:0009967~positive regulation of signal transduction	7	1.05263	0.0164103	FCRL2, SH2D3A, CHN2, SH2D2A, GRAP2, SORBS1, MPP7	566	61	16792	3.40451	1	0.83324	0.826877
									GOTERM_BP_DIRECT	GO:0055072~iron ion homeostasis	5	0.75188	0.0173636	TF, EPB42, TFR2, SLC11A1, NEO1	566	30	16792	4.94464	1	0.850815	0.844317
									GOTERM_BP_DIRECT	GO:0042060~wound healing	8	1.20301	0.0180215	NLRP6, ITGB3, SLC11A1, TPM1, TGFA, EPPK1, EREG, DCBLD2	566	80	16792	2.96678	1	0.850815	0.844317
									GOTERM_BP_DIRECT	GO:0002407~dendritic cell chemotaxis	4	0.601504	0.0181243	CCL5, CXCR2, CCR6, CCR5	566	17	16792	6.98067	1	0.850815	0.844317
									GOTERM_BP_DIRECT	GO:1901214~regulation of neuron death	4	0.601504	0.0181243	CCL5, LRRK2, APOE, EPHB1	566	17	16792	6.98067	1	0.850815	0.844317
									GOTERM_BP_DIRECT	GO:0002860~positive regulation of natural killer cell mediated cytotoxicity directed against tumor cell target	3	0.451128	0.0212107	CRTAM, CD226, PVR	566	7	16792	12.7148	1	0.942612	0.935414
									GOTERM_BP_DIRECT	GO:0071918~urea transmembrane transport	3	0.451128	0.0212107	SLC14A1, AQP9, AQP3	566	7	16792	12.7148	1	0.942612	0.935414
									GOTERM_BP_DIRECT	GO:0045954~positive regulation of natural killer cell mediated cytotoxicity	4	0.601504	0.0212164	CRTAM, CD226, PVR, RASGRP1	566	18	16792	6.59285	1	0.942612	0.935414
									GOTERM_BP_DIRECT	GO:0042100~B cell proliferation	5	0.75188	0.0216194	CD79A, CR2, CD40LG, IL7R, MS4A1	566	32	16792	4.6356	1	0.943667	0.93646
									GOTERM_BP_DIRECT	GO:0071560~cellular response to transforming growth factor beta stimulus	6	0.902256	0.0239167	CX3CR1, EPB41L5, WNT10A, SOX6, FBN1, SMAD7	566	49	16792	3.6328	1	1	0.992762
									GOTERM_BP_DIRECT	GO:0002755~MyD88-dependent toll-like receptor signaling pathway	5	0.75188	0.0239656	TLR9, TLR8, CD14, CD36, TLR5	566	33	16792	4.49513	1	1	0.992762
									GOTERM_BP_DIRECT	GO:0030220~platelet formation	4	0.601504	0.0245784	C6ORF25, TAL1, ZFPM1, GATA1	566	19	16792	6.24586	1	1	0.992762
									GOTERM_BP_DIRECT	GO:0021772~olfactory bulb development	4	0.601504	0.0245784	EOMES, TTC8, ID2, LRRK2	566	19	16792	6.24586	1	1	0.992762
									GOTERM_BP_DIRECT	GO:1901380~negative regulation of potassium ion transmembrane transport	3	0.451128	0.0276577	KCNH2, KEL, NEDD4L	566	8	16792	11.1254	1	1	0.992762
									GOTERM_BP_DIRECT	GO:0042744~hydrogen peroxide catabolic process	4	0.601504	0.0282101	PRDX2, HBB, HBA2, HBA1	566	20	16792	5.93357	1	1	0.992762
									GOTERM_BP_DIRECT	GO:0045664~regulation of neuron differentiation	4	0.601504	0.0282101	EOMES, BCL11B, S1PR5, CDK5R1	566	20	16792	5.93357	1	1	0.992762
									GOTERM_BP_DIRECT	GO:0007165~signal transduction	52	7.81955	0.0309871	ITK, SECTM1, PTPRK, IGF1R, NR3C2, THBD, SIT1, AKT3, CAPN5, TNFRSF8, CCR6, CLIC2, TLE2, MAGI3, FLT3LG, ANK3, ANK1, NCR1, INPP4B, DEPDC1, CD226, ZNF831, DDR2, SH2D2A, FPR1, RASGRP1, PRKCZ, CACNA1I, RASD1, SPOCK2, CHN2, CLTCL1, CCL4, CXCR2, SH3BP5, CHRNA10, SRGAP3, SRGAP1, BCL11B, TNFSF14, KLRC2, TNFRSF10C, LILRB2, EPOR, ARHGAP24, IGF2R, ARHGAP32, GNAL, CAMK4, IL2RB, CAMK1, IL7R	566	1161	16792	1.32879	1	1	0.992762
									GOTERM_BP_DIRECT	GO:0003094~glomerular filtration	3	0.451128	0.0347786	MYO1E, IGHA1, IGHA2	566	9	16792	9.88928	1	1	0.992762
									GOTERM_BP_DIRECT	GO:0008037~cell recognition	4	0.601504	0.0362762	VCAN, CRTAM, CD226, PVR	566	22	16792	5.39415	1	1	0.992762
									GOTERM_BP_DIRECT	GO:0007204~positive regulation of cytosolic calcium ion concentration	10	1.50376	0.0372734	RIC3, CXCR3, CXCR2, FPR1, CHRNA10, CCR6, CD36, CCR5, CCR4, PTGDR	566	134	16792	2.21402	1	1	0.992762
									GOTERM_BP_DIRECT	GO:0009617~response to bacterium	4	0.601504	0.0407053	CHIT1, NLRP6, SLC11A1, CCR4	566	23	16792	5.15963	1	1	0.992762
									GOTERM_BP_DIRECT	GO:0033089~positive regulation of T cell differentiation in thymus	3	0.451128	0.0425208	EGR3, IL7R, RASGRP1	566	10	16792	8.90035	1	1	0.992762
									GOTERM_BP_DIRECT	GO:0002377~immunoglobulin production	3	0.451128	0.0425208	IGKV1-5, IGKV4-1, IL7R	566	10	16792	8.90035	1	1	0.992762
									GOTERM_BP_DIRECT	GO:0061001~regulation of dendritic spine morphogenesis	3	0.451128	0.0425208	EPHA4, LRRK2, CDK5R1	566	10	16792	8.90035	1	1	0.992762
									GOTERM_BP_DIRECT	GO:0035414~negative regulation of catenin import into nucleus	3	0.451128	0.0425208	FZD1, WWTR1, AXIN2	566	10	16792	8.90035	1	1	0.992762
									GOTERM_BP_DIRECT	GO:0002430~complement receptor mediated signaling pathway	3	0.451128	0.0425208	CR2, FPR1, GPLD1	566	10	16792	8.90035	1	1	0.992762
									GOTERM_BP_DIRECT	GO:0007411~axon guidance	11	1.65414	0.0426598	SPTA1, TTC8, NR4A3, KIF5C, SEMA4F, ANK3, MYH10, NEO1, SPTB, EPHB1, CDK5R1	566	159	16792	2.05249	1	1	0.992762
									GOTERM_BP_DIRECT	GO:0030218~erythrocyte differentiation	5	0.75188	0.0446065	ALAS2, TAL1, ZFPM1, GATA1, KLF1	566	40	16792	3.70848	1	1	0.992762
									GOTERM_BP_DIRECT	GO:0001895~retina homeostasis	5	0.75188	0.0446065	IGHG3, TF, IGKC, IGHA1, IGHA2	566	40	16792	3.70848	1	1	0.992762
									GOTERM_BP_DIRECT	GO:0030010~establishment of cell polarity	4	0.601504	0.0453936	PRKCZ, EPHB1, MPP7, JAM3	566	24	16792	4.94464	1	1	0.992762
									GOTERM_BP_DIRECT	GO:0045648~positive regulation of erythrocyte differentiation	4	0.601504	0.0453936	TAL1, ID2, GATA1, ACVR2A	566	24	16792	4.94464	1	1	0.992762
									GOTERM_BP_DIRECT	GO:0006810~transport	19	2.85714	0.0478566	ABCC3, CHIC1, ABCB6, ABCA3, ABCB4, AQP9, AQP3, SEC14L2, CACNA1I, LAPTM4B, CLCN5, SLC6A8, XK, CLCN4, SLC6A9, PTGDS, MFSD2B, CLIC2, SLC25A4	566	348	16792	1.6198	1	1	0.992762

## Sheet: G2 (positive)
									Category	Term	Count	%	PValue	Genes	List Total	Pop Hits	Pop Total	Fold Enrichment	Bonferroni	Benjamini	FDR
									GOTERM_BP_DIRECT	GO:0000045~autophagosome assembly	10	1.78253	2.17412e-06	GABARAPL1, MAP1LC3B, MAP1LC3A, TP53INP2, RB1CC1, TP53INP1, ATG9A, MAP1LC3B2, ATG2A, WIPI1	491	41	16792	8.34136	0.00552868	0.00305419	0.00302305
									GOTERM_BP_DIRECT	GO:0015671~oxygen transport	7	1.24777	2.39545e-06	HBM, HBG2, HBG1, HBB, HBA2, HBD, HBA1	491	15	16792	15.9598	0.00608977	0.00305419	0.00302305
									GOTERM_BP_DIRECT	GO:0006954~inflammatory response	28	4.99109	1.91873e-05	CEBPB, SEMA7A, TNFAIP6, CSF1, TNFAIP3, CXCL3, THBS1, CXCL2, RELB, IL18RAP, CXCR1, NLRP6, IRAK2, CCL4, ZC3H12A, OLR1, AOC3, RIPK2, TNFRSF18, TNFRSF9, BMP6, NFKB2, CD40LG, ADORA2A, IL23A, REL, PTX3, NFKBID	491	379	16792	2.52662	0.0477503	0.0163092	0.0161429
									GOTERM_BP_DIRECT	GO:0000122~negative regulation of transcription from RNA polymerase II promoter	42	7.48663	3.52648e-05	NRARP, VLDLR, PRDM1, FOXO3, GATA1, RELB, NFIL3, DNAJB5, SOX6, JARID2, SKIL, WWTR1, USP9X, USP2, PDE2A, ARID5B, ETV3, RUNX3, BMP6, ESR2, NFKB2, SMAD7, VEGFA, PER1, NR4A3, KLF5, NFIA, TAL1, ID2, DDIT3, ID1, BHLHE40, REL, SNAI1, CRY1, ID3, EZR, MXD1, SQSTM1, JDP2, ATF3, GZF1	491	720	16792	1.99498	0.0860019	0.0188176	0.0186258
									GOTERM_BP_DIRECT	GO:0032922~circadian regulation of gene expression	10	1.78253	3.68973e-05	PER1, ID2, NAMPT, BHLHE40, USP2, CRY1, RORA, TOP1, RELB, ARNTL	491	57	16792	5.99993	0.0897991	0.0188176	0.0186258
									GOTERM_BP_DIRECT	GO:0045944~positive regulation of transcription from RNA polymerase II promoter	52	9.26916	4.43969e-05	CSRNP1, CRTC2, SLC40A1, ARID4A, RORA, ZC3H12A, NAMPT, SOX6, KDM6B, RIPK2, TAL1, IL23A, DDIT3, SQSTM1, ATF3, NFAT5, KDM3A, CEBPB, FOXO3, RLF, HIF1A, GATA1, ARNTL, DDN, RELB, MAPK7, SERTAD1, STAT4, ZNF821, RPRD1B, APBB1, WWTR1, YES1, OSM, INHBA, ARID3B, GRHL1, BMP6, NFKB2, SMAD7, VEGFA, NFKBIA, PER1, NR4A1, BCL9, KLF5, NR4A3, NFIA, MAFF, BCL3, CD28, REL	491	981	16792	1.81282	0.107041	0.0188687	0.0186763
									GOTERM_BP_DIRECT	GO:0000422~mitophagy	8	1.42602	5.71021e-05	GABARAPL1, MAP1LC3A, RB1CC1, ATG9A, MAP1LC3B2, ATG2A, WIPI1, SQSTM1	491	35	16792	7.81705	0.135509	0.0208015	0.0205894
									GOTERM_BP_DIRECT	GO:0043066~negative regulation of apoptotic process	30	5.34759	7.4115e-05	CDKN1A, BCL2A1, SLC40A1, THBS1, GATA1, PRDX2, MAPK7, WNT11, BAG3, PIM1, CD59, PIM3, IER3, PDGFRB, BNIP3L, UBE2B, RIPK2, TNFRSF18, PLK2, PLAUR, VEGFA, NFKBIA, CD40LG, ID1, BCL3, PPIF, IL6ST, SQSTM1, BIRC3, LTF	491	455	16792	2.25492	0.172214	0.0236242	0.0233833
									GOTERM_BP_DIRECT	GO:0001938~positive regulation of endothelial cell proliferation	10	1.78253	0.000170575	PPP1R16B, NR4A1, ARG1, ITGB3, NRARP, RICTOR, HIF1A, F3, BMP6, VEGFA	491	69	16792	4.95646	0.352737	0.0483295	0.0478367
									GOTERM_BP_DIRECT	GO:0043065~positive regulation of apoptotic process	22	3.92157	0.000204165	PDGFRB, MTCH1, BNIP3L, TNFRSF12A, GADD45B, BCL2A1, GADD45A, RIPK2, HIP1R, ADM, FOXO3, GADD45G, NET1, NR4A1, BCL2L11, WNT11, STK17A, JMY, ID3, APBB1, MAP3K9, SQSTM1	491	300	16792	2.50797	0.40588	0.0518108	0.0512825
									GOTERM_BP_DIRECT	GO:0043153~entrainment of circadian clock by photoperiod	6	1.06952	0.000223498	PER1, ID2, BHLHE40, USP2, CRY1, SIK1	491	20	16792	10.2599	0.434465	0.0518108	0.0512825
									GOTERM_BP_DIRECT	GO:0030335~positive regulation of cell migration	16	2.85205	0.000334235	SEMA6B, PDGFRB, SPAG9, SEMA7A, FLT1, TNFAIP6, CSF1, SEMA3B, SEMA3F, F3, THBS1, CXCL16, VEGFA, WNT11, SNAI1, HBEGF	491	184	16792	2.97388	0.573628	0.071025	0.0703008
									GOTERM_BP_DIRECT	GO:0006995~cellular response to nitrogen starvation	5	0.891266	0.000415213	GABARAPL1, MAP1LC3B, MAP1LC3A, RB1CC1, MAP1LC3B2	491	13	16792	13.1537	0.653202	0.0756281	0.074857
									GOTERM_BP_DIRECT	GO:0010745~negative regulation of macrophage derived foam cell differentiation	5	0.891266	0.000415213	ABCA1, NFKBIA, ABCA5, ITGB3, ABCG1	491	13	16792	13.1537	0.653202	0.0756281	0.074857
									GOTERM_BP_DIRECT	GO:0071560~cellular response to transforming growth factor beta stimulus	8	1.42602	0.00051293	EPB41L5, YES1, MAPK7, ARG1, PDE2A, SOX6, FBN1, SMAD7	491	49	16792	5.58361	0.729723	0.0871981	0.086309
									GOTERM_BP_DIRECT	GO:0045648~positive regulation of erythrocyte differentiation	6	1.06952	0.000556423	TAL1, ID2, INHBA, FOXO3, HIF1A, GATA1	491	24	16792	8.5499	0.758111	0.08868	0.0877758
									GOTERM_BP_DIRECT	GO:0048821~erythrocyte development	5	0.891266	0.000756716	ARID4A, BPGM, SOX6, GATA1, JMJD6	491	15	16792	11.3999	0.854904	0.113507	0.11235
									GOTERM_BP_DIRECT	GO:1900745~positive regulation of p38MAPK cascade	5	0.891266	0.000985836	GADD45B, GADD45A, ZC3H12A, GADD45G, VEGFA	491	16	16792	10.6874	0.919147	0.126142	0.124856
									GOTERM_BP_DIRECT	GO:0061028~establishment of endothelial barrier	5	0.891266	0.000985836	PPP1R16B, PDE4D, PDE2A, EZR, ICAM1	491	16	16792	10.6874	0.919147	0.126142	0.124856
									GOTERM_BP_DIRECT	GO:0043124~negative regulation of I-kappaB kinase/NF-kappaB signaling	7	1.24777	0.000989351	PER1, NLRP6, ZC3H12A, TNFAIP3, RORA, NFKBID, OPTN	491	40	16792	5.98493	0.919869	0.126142	0.124856
									GOTERM_BP_DIRECT	GO:0006915~apoptotic process	31	5.52585	0.00128638	CSRNP1, MTCH1, PDE1B, TNFAIP3, SHB, BCL2L11, ZC3H12A, TP53INP1, PIM1, PIM3, MAP3K8, APBB1, MAP3K9, RNF152, PHLDA1, IER3, GADD45B, TNFSF14, GADD45A, RIPK2, TNFRSF9, HIP1R, GADD45G, NFKBIA, NR4A1, ADORA2A, STK17A, DDIT3, SGK1, SQSTM1, BIRC3	491	567	16792	1.86982	0.962461	0.156204	0.154611
									GOTERM_BP_DIRECT	GO:0006879~cellular iron ion homeostasis	7	1.24777	0.00164928	ALAS2, ABCB6, TFRC, FTH1, SLC40A1, HIF1A, BMP6	491	44	16792	5.44084	0.985141	0.191166	0.189217
									GOTERM_BP_DIRECT	GO:0007249~I-kappaB kinase/NF-kappaB signaling	8	1.42602	0.00175148	IRAK2, RIPK2, BCL3, REL, SNIP1, RELB, NFKB2, BIRC3	491	60	16792	4.55995	0.988555	0.194186	0.192206
									GOTERM_BP_DIRECT	GO:0006950~response to stress	8	1.42602	0.00192979	SNN, GADD45B, GADD45A, TP53INP1, HILPDA, SGK1, SQSTM1, GADD45G	491	61	16792	4.48519	0.992743	0.198431	0.196408
									GOTERM_BP_DIRECT	GO:0031295~T cell costimulation	9	1.60428	0.0019454	YES1, CD40LG, TNFSF14, CD80, CD28, MAP3K8, RICTOR, ICOS, ICOSLG	491	78	16792	3.94611	0.993026	0.198431	0.196408
									GOTERM_BP_DIRECT	GO:0007165~signal transduction	52	9.26916	0.00226928	HBS1L, ITK, CD83, TNFAIP6, CHRM4, ADM, VLDLR, SHB, THBD, RGS1, NAMPT, GRASP, ICOSLG, PDGFRB, ANKDD1A, RIPK2, PDE4D, TNFRSF18, PLAUR, ANK1, GTPBP1, ULK1, OPTN, HBEGF, DDR2, NFAT5, PLEKHH3, CRABP2, SDC4, PDE1B, HIF1A, RAP1GAP, GNA13, RASD1, MAPK7, SPOCK2, CCL4, SH3BP5, APBB1, REM2, SLAMF1, TNFSF14, CHKA, PDE2A, STAM, EPOR, ESR2, NET1, NR4A1, RIT1, GNAL, IL18R1	491	1161	16792	1.53176	0.996952	0.21038	0.208235
									GOTERM_BP_DIRECT	GO:0045860~positive regulation of protein kinase activity	7	1.24777	0.00233093	CDKN1A, SDC4, CSF1, SNX9, VLDLR, EREG, DDR2	491	47	16792	5.09356	0.997396	0.21038	0.208235
									GOTERM_BP_DIRECT	GO:0001525~angiogenesis	16	2.85205	0.00234965	FLT1, TNFRSF12A, EIF2AK3, RORA, SHB, HIF1A, SAT1, EREG, VEGFA, KLF5, TAL1, ADM2, ID1, ZC3H12A, MMP19, JAM3	491	223	16792	2.45378	0.997518	0.21038	0.208235
									GOTERM_BP_DIRECT	GO:0042744~hydrogen peroxide catabolic process	5	0.891266	0.00239256	PRDX2, GPX3, HBB, HBA2, HBA1	491	20	16792	8.5499	0.997776	0.21038	0.208235
									GOTERM_BP_DIRECT	GO:0090084~negative regulation of inclusion body assembly	4	0.713012	0.00254274	DNAJB2, DNAJA4, HSPA2, HSPA1B	491	10	16792	13.6798	0.998485	0.216133	0.213929
									GOTERM_BP_DIRECT	GO:0050731~positive regulation of peptidyl-tyrosine phosphorylation	9	1.60428	0.00267323	YES1, RIPK2, ITGB3, CD80, OSM, RICTOR, GATA1, ICAM1, VEGFA	491	82	16792	3.75361	0.998915	0.219895	0.217653
									GOTERM_BP_DIRECT	GO:0007050~cell cycle arrest	12	2.13904	0.00284667	RBM38, CDKN1A, GADD45A, DDIT3, TP53INP1, JMY, AK1, HBP1, APBB1, INHBA, THBS1, SKIL	491	141	16792	2.9106	0.999303	0.222091	0.219827
									GOTERM_BP_DIRECT	GO:0030308~negative regulation of cell growth	11	1.96078	0.00287443	DNAJB2, TSPYL2, CDKN1A, BTG1, WNT11, SERTAD1, SESN2, APBB1, INHBA, ADIPOR1, ESR2	491	121	16792	3.10905	0.999351	0.222091	0.219827
									GOTERM_BP_DIRECT	GO:0007596~blood coagulation	14	2.49554	0.00296122	HBG2, HBG1, ITGB3, PLAUR, HBB, HBD, F3, GATA1, EHD1, THBD, ADORA2A, MAFF, CD59, ENPP4	491	184	16792	2.60214	0.99948	0.222091	0.219827
									GOTERM_BP_DIRECT	GO:0006955~immune response	24	4.27807	0.00306718	SEMA7A, CEBPB, TNFSF14, IL1R1, IL1R2, TNFRSF18, TNFRSF9, AQP9, CXCR5, OSM, CXCL3, CXCL2, THBS1, GTPBP1, BMP6, FCAR, IL18RAP, CD40LG, NFIL3, RGS1, FTH1, CCL4, ICOS, IL18R1	491	421	16792	1.94962	0.999604	0.223466	0.221188
									GOTERM_BP_DIRECT	GO:0042542~response to hydrogen peroxide	7	1.24777	0.00354527	PDGFRB, PPP1R15B, NR4A3, ADAM9, HBB, HBA2, HBA1	491	51	16792	4.69406	0.999883	0.251123	0.248563
									GOTERM_BP_DIRECT	GO:0050714~positive regulation of protein secretion	6	1.06952	0.00370255	SEC24A, ADORA2A, ADAM9, APBB1, EZR, BMP6	491	36	16792	5.69993	0.999922	0.255176	0.252574
									GOTERM_BP_DIRECT	GO:0016239~positive regulation of macroautophagy	5	0.891266	0.00408078	BNIP3L, SESN2, ULK1, HIF1A, SQSTM1	491	23	16792	7.43469	0.99997	0.273842	0.27105
									GOTERM_BP_DIRECT	GO:0071222~cellular response to lipopolysaccharide	10	1.78253	0.00583631	ABCA1, CEBPB, ARG1, PDE4D, CD80, ZC3H12A, ADAM9, TNFAIP3, ICAM1, CXCL16	491	113	16792	3.02651	1	0.374574	0.370755
									GOTERM_BP_DIRECT	GO:0010508~positive regulation of autophagy	6	1.06952	0.00587567	PLK2, TP53INP2, TP53INP1, ZC3H12A, ULK1, RNF152	491	40	16792	5.12994	1	0.374574	0.370755
									GOTERM_BP_DIRECT	GO:0070301~cellular response to hydrogen peroxide	7	1.24777	0.00617166	NET1, KDM6B, IL18RAP, MAPK7, ARG1, PPIF, TNFAIP3	491	57	16792	4.19995	1	0.376453	0.372615
									GOTERM_BP_DIRECT	GO:0007623~circadian rhythm	8	1.42602	0.00620041	PER1, NFIL3, ID1, NAMPT, KLF9, ID3, TOP1, ARNTL	491	75	16792	3.64796	1	0.376453	0.372615
									GOTERM_BP_DIRECT	GO:0016236~macroautophagy	8	1.42602	0.00666249	GABARAPL1, MAP1LC3B, MAP1LC3A, RB1CC1, WIPI1, ULK1, SQSTM1, OPTN	491	76	16792	3.59996	1	0.395101	0.391073
									GOTERM_BP_DIRECT	GO:0042102~positive regulation of T cell proliferation	7	1.24777	0.00791581	SPTA1, CD40LG, TFRC, IL23A, CD28, CD59, IL6ST	491	60	16792	3.98995	1	0.425789	0.421447
									GOTERM_BP_DIRECT	GO:0043433~negative regulation of sequence-specific DNA binding transcription factor activity	7	1.24777	0.00791581	DDIT3, ID2, ID1, BHLHE40, PIM1, ID3, SMAD7	491	60	16792	3.98995	1	0.425789	0.421447
									GOTERM_BP_DIRECT	GO:0048661~positive regulation of smooth muscle cell proliferation	7	1.24777	0.00791581	PDGFRB, NR4A3, ID2, NAMPT, THBS1, EREG, HBEGF	491	60	16792	3.98995	1	0.425789	0.421447
									GOTERM_BP_DIRECT	GO:0042541~hemoglobin biosynthetic process	3	0.534759	0.00801485	ALAS2, INHBA, HIF1A	491	5	16792	20.5198	1	0.425789	0.421447
									GOTERM_BP_DIRECT	GO:0002260~lymphocyte homeostasis	3	0.534759	0.00801485	SPTA1, SLC40A1, SKIL	491	5	16792	20.5198	1	0.425789	0.421447
									GOTERM_BP_DIRECT	GO:0009967~positive regulation of signal transduction	7	1.24777	0.00856883	HOMER1, CD80, SORBS1, STAM, SHB, TOB1, MAPK8IP1	491	61	16792	3.92454	1	0.432491	0.428082
									GOTERM_BP_DIRECT	GO:0042026~protein refolding	4	0.713012	0.00864983	DNAJB2, DNAJA4, HSPA2, HSPA1B	491	15	16792	9.11989	1	0.432491	0.428082
									GOTERM_BP_DIRECT	GO:0033627~cell adhesion mediated by integrin	4	0.713012	0.00864983	ITGB3, ADAM9, ICAM1, FBN1	491	15	16792	9.11989	1	0.432491	0.428082
									GOTERM_BP_DIRECT	GO:0015701~bicarbonate transport	6	1.06952	0.00881966	CA1, CA2, HBB, HBA2, SLC4A1, HBA1	491	44	16792	4.66358	1	0.432503	0.428093
									GOTERM_BP_DIRECT	GO:0045893~positive regulation of transcription, DNA-templated	26	4.63458	0.00925821	KDM3A, CD80, RORA, FOXO3, RLF, HIF1A, GATA1, ARNTL, SEC14L2, WNT11, TP53INP2, TP53INP1, APBB1, NR1D2, PBX4, INHBA, RUNX3, ESR2, KLF1, KLF5, TAL1, ID2, DDIT3, BCL3, SNAI1, ZNF711	491	515	16792	1.72658	1	0.43436	0.429931
									GOTERM_BP_DIRECT	GO:0050900~leukocyte migration	10	1.78253	0.00949372	THBD, SLC7A5, YES1, B4GALT1, ITGB3, OLR1, SLC7A11, SLC16A3, JAM3, ICAM1	491	122	16792	2.80325	1	0.43436	0.429931
									GOTERM_BP_DIRECT	GO:0010942~positive regulation of cell death	5	0.891266	0.00953889	ZC3H12A, HBB, HBA2, AXIN2, HBA1	491	29	16792	5.89648	1	0.43436	0.429931
									GOTERM_BP_DIRECT	GO:0042149~cellular response to glucose starvation	5	0.891266	0.00953889	ZC3H12A, SLC2A1, EIF2AK3, UPP1, CPEB4	491	29	16792	5.89648	1	0.43436	0.429931
									GOTERM_BP_DIRECT	GO:0050727~regulation of inflammatory response	7	1.24777	0.00998919	SEMA7A, NLRP6, IL1R1, TNFAIP3, NR1D2, RICTOR, BIRC3	491	63	16792	3.79995	1	0.446885	0.442328
									GOTERM_BP_DIRECT	GO:0030949~positive regulation of vascular endothelial growth factor receptor signaling pathway	4	0.713012	0.0104184	FLT1, ITGB3, HIF1A, VEGFA	491	16	16792	8.5499	1	0.457247	0.452585
									GOTERM_BP_DIRECT	GO:2000379~positive regulation of reactive oxygen species metabolic process	5	0.891266	0.0107579	PDGFRB, CDKN1A, GADD45A, ZC3H12A, THBS1	491	30	16792	5.69993	1	0.457247	0.452585
									GOTERM_BP_DIRECT	GO:0034599~cellular response to oxidative stress	7	1.24777	0.0107588	PRDX2, SESN2, ZC3H12A, ADNP2, FOXO3, CPEB2, HSPA1B	491	64	16792	3.74058	1	0.457247	0.452585
									GOTERM_BP_DIRECT	GO:0018105~peptidyl-serine phosphorylation	10	1.78253	0.0110332	CLK1, PRKCG, MAPK7, PLK2, MKNK2, EIF2AK3, ULK1, RICTOR, SGK1, CDK5R1	491	125	16792	2.73597	1	0.461225	0.456522
									GOTERM_BP_DIRECT	GO:2000271~positive regulation of fibroblast apoptotic process	3	0.534759	0.011791	BCL2L11, BTG1, STK17A	491	6	16792	17.0998	1	0.469799	0.465008
									GOTERM_BP_DIRECT	GO:0032367~intracellular cholesterol transport	3	0.534759	0.011791	ABCA1, STARD4, ABCG1	491	6	16792	17.0998	1	0.469799	0.465008
									GOTERM_BP_DIRECT	GO:2000323~negative regulation of glucocorticoid receptor signaling pathway	3	0.534759	0.011791	PER1, CRY1, ARNTL	491	6	16792	17.0998	1	0.469799	0.465008
									GOTERM_BP_DIRECT	GO:0046777~protein autophosphorylation	12	2.13904	0.0122772	PDGFRB, CLK1, PRKCG, FLT1, MKNK2, EIF2AK3, PIM1, ULK1, PIM3, SIK1, MAP3K9, DDR2	491	172	16792	2.38602	1	0.479948	0.475054
									GOTERM_BP_DIRECT	GO:0050790~regulation of catalytic activity	7	1.24777	0.0124222	PPP1R16B, PPP4R2, BAG3, PPP1R3B, SGK1, SLAMF1, TTN	491	66	16792	3.62723	1	0.479948	0.475054
									GOTERM_BP_DIRECT	GO:0030198~extracellular matrix organization	13	2.31729	0.0126293	B4GALT1, LAMB3, ITGB3, THBS1, ICAM1, NFKB2, COL7A1, SPOCK2, BCL3, MATN1, JAM3, FBN1, DDR2	491	196	16792	2.26834	1	0.480666	0.475765
									GOTERM_BP_DIRECT	GO:0006468~protein phosphorylation	23	4.09982	0.0149014	PRKCG, RIOK3, CDC42BPG, PLK2, EIF2AK3, TEX14, RUNX3, WNT11, PHKG1, IRAK2, STK17A, ADM2, MKNK2, PIM1, PIM3, SIK1, MAP3K8, ULK1, MAP3K9, TSSK4, SGK1, CDK14, SQSTM1	491	456	16792	1.72498	1	0.554416	0.548764
									GOTERM_BP_DIRECT	GO:0015758~glucose transport	5	0.891266	0.0150019	YES1, SLC2A1, SLC2A3, SORBS1, SLC2A4	491	33	16792	5.18176	1	0.554416	0.548764
									GOTERM_BP_DIRECT	GO:0006914~autophagy	10	1.78253	0.0160503	GABARAPL1, MAP1LC3B, RB1CC1, SESN2, ATG9A, ATG2A, WIPI1, STAM, SQSTM1, OPTN	491	133	16792	2.5714	1	0.580559	0.574639
									GOTERM_BP_DIRECT	GO:0034616~response to laminar fluid shear stress	3	0.534759	0.0161907	ABCA1, ADAM9, SMAD7	491	7	16792	14.657	1	0.580559	0.574639
									GOTERM_BP_DIRECT	GO:0097192~extrinsic apoptotic signaling pathway in absence of ligand	5	0.891266	0.0166199	BCL2L11, BCL2A1, BAG3, MKNK2, FOXO3	491	34	16792	5.02935	1	0.580559	0.574639
									GOTERM_BP_DIRECT	GO:0050919~negative chemotaxis	5	0.891266	0.0166199	SEMA6B, SEMA7A, ITGB3, SEMA3B, SEMA3F	491	34	16792	5.02935	1	0.580559	0.574639
									GOTERM_BP_DIRECT	GO:1904659~glucose transmembrane transport	4	0.713012	0.0168999	SLC2A14, SLC2A1, SLC2A3, SLC2A4	491	19	16792	7.19991	1	0.58236	0.576422
									GOTERM_BP_DIRECT	GO:0032088~negative regulation of NF-kappaB transcription factor activity	7	1.24777	0.0173545	NFKBIA, CYLD, IRAK2, ZC3H12A, PELI1, TNFAIP3, NFKBID	491	71	16792	3.37179	1	0.586335	0.580357
									GOTERM_BP_DIRECT	GO:0034097~response to cytokine	6	1.06952	0.0174751	REL, IL6ST, SKIL, RELB, NFKB2, CXCL16	491	52	16792	3.94611	1	0.586335	0.580357
									GOTERM_BP_DIRECT	GO:0045766~positive regulation of angiogenesis	9	1.60428	0.0194194	FLT1, BTG1, ADM2, ZC3H12A, ADM, THBS1, HIF1A, F3, VEGFA	491	115	16792	2.67649	1	0.643111	0.636554
									GOTERM_BP_DIRECT	GO:0048536~spleen development	5	0.891266	0.0201732	BCL2L11, EPB42, BCL3, JARID2, NFKB2	491	36	16792	4.74994	1	0.659508	0.652783
									GOTERM_BP_DIRECT	GO:0030182~neuron differentiation	8	1.42602	0.021097	CEBPB, MYEF2, WNT11, ID1, DDIT4, ADNP2, ID3, CDK5R1	491	95	16792	2.87997	1	0.666602	0.659805
									GOTERM_BP_DIRECT	GO:0032963~collagen metabolic process	3	0.534759	0.0211744	TNXB, ID1, HIF1A	491	8	16792	12.8248	1	0.666602	0.659805
									GOTERM_BP_DIRECT	GO:0097011~cellular response to granulocyte macrophage colony-stimulating factor stimulus	3	0.534759	0.0211744	PDE1B, PDE2A, ETV3	491	8	16792	12.8248	1	0.666602	0.659805
									GOTERM_BP_DIRECT	GO:0010628~positive regulation of gene expression	15	2.6738	0.0218004	CSF1, EIF2AK3, INHBA, PRDM1, HIF1A, VEGFA, WNT11, NFIL3, ID2, ADM2, ID1, ZC3H12A, CD28, EZR, HSPA1B	491	262	16792	1.95799	1	0.674595	0.667717
									GOTERM_BP_DIRECT	GO:0071456~cellular response to hypoxia	8	1.42602	0.0222062	BNIP3L, RORA, SLC2A4, FOXO3, CPEB2, HIF1A, ICAM1, VEGFA	491	96	16792	2.84997	1	0.674595	0.667717
									GOTERM_BP_DIRECT	GO:0048844~artery morphogenesis	4	0.713012	0.0222219	WNT11, PRDM1, SMAD7, VEGFA	491	21	16792	6.51421	1	0.674595	0.667717
									GOTERM_BP_DIRECT	GO:0030509~BMP signaling pathway	7	1.24777	0.0234888	FAM83G, SMURF1, USP9X, ID1, TOB1, BMP6, SMAD7	491	76	16792	3.14996	1	0.703221	0.696051
									GOTERM_BP_DIRECT	GO:0008285~negative regulation of cell proliferation	20	3.56506	0.0237165	RBM38, BTG3, CDKN1A, BTG1, B4GALT1, TNFRSF9, OSM, ADM, INHBA, AXIN2, ETV3, TOB1, GATA1, EREG, DNAJB2, ADORA2A, FTH1, TP53INP1, SPRY1, JARID2	491	396	16792	1.72725	1	0.703221	0.696051
									GOTERM_BP_DIRECT	GO:0014066~regulation of phosphatidylinositol 3-kinase signaling	7	1.24777	0.0263035	PPP1R16B, PDGFRB, CD80, CD28, EREG, IER3, HBEGF	491	78	16792	3.06919	1	0.756627	0.748913
									GOTERM_BP_DIRECT	GO:0045668~negative regulation of osteoblast differentiation	5	0.891266	0.0263195	ID2, ID1, ID3, AXIN2, TOB1	491	39	16792	4.38456	1	0.756627	0.748913
									GOTERM_BP_DIRECT	GO:0046641~positive regulation of alpha-beta T cell proliferation	3	0.534759	0.0267045	RIPK2, CD80, CD28	491	9	16792	11.3999	1	0.756627	0.748913
									GOTERM_BP_DIRECT	GO:0071243~cellular response to arsenic-containing substance	3	0.534759	0.0267045	MKNK2, PPIF, CPEB2	491	9	16792	11.3999	1	0.756627	0.748913
									GOTERM_BP_DIRECT	GO:0050728~negative regulation of inflammatory response	7	1.24777	0.0277912	FAM132A, RABGEF1, MAPK7, ADORA2A, TNFAIP6, TNFAIP3, RORA	491	79	16792	3.03034	1	0.767445	0.75962
									GOTERM_BP_DIRECT	GO:0070536~protein K63-linked deubiquitination	4	0.713012	0.0283518	CYLD, ZRANB1, TNFAIP3, YOD1	491	23	16792	5.94776	1	0.767445	0.75962
									GOTERM_BP_DIRECT	GO:0032733~positive regulation of interleukin-10 production	4	0.713012	0.0283518	CD83, CD40LG, IL23A, CD28	491	23	16792	5.94776	1	0.767445	0.75962
									GOTERM_BP_DIRECT	GO:0030097~hemopoiesis	6	1.06952	0.028567	SPTA1, CSF1, TAL1, MKNK2, RUNX3, ADD2	491	59	16792	3.47792	1	0.767445	0.75962
									GOTERM_BP_DIRECT	GO:0030218~erythrocyte differentiation	5	0.891266	0.0285911	ALAS2, TAL1, INHBA, GATA1, KLF1	491	40	16792	4.27495	1	0.767445	0.75962
									GOTERM_BP_DIRECT	GO:0046718~viral entry into host cell	7	1.24777	0.0293335	TFRC, ITGB3, CD80, HAVCR1, HSPA1B, ICAM1, SLAMF1	491	80	16792	2.99246	1	0.779172	0.771227
									GOTERM_BP_DIRECT	GO:0016477~cell migration	11	1.96078	0.0296569	PDGFRB, APC2, ARC, ZRANB1, FLT1, BTG1, SDC4, ITGB3, SNAI1, ADAM9, THBS1	491	172	16792	2.18718	1	0.779639	0.77169
									GOTERM_BP_DIRECT	GO:0031397~negative regulation of protein ubiquitination	5	0.891266	0.0309756	PRKCG, CRY1, TNFAIP3, HSPA1B, SMAD7	491	41	16792	4.17068	1	0.805997	0.797779
									GOTERM_BP_DIRECT	GO:0048675~axon extension	4	0.713012	0.0317184	NLGN3, SEMA7A, USP9X, ULK1	491	24	16792	5.69993	1	0.816989	0.808659
									GOTERM_BP_DIRECT	GO:0006983~ER overload response	3	0.534759	0.0327449	PPP1R15B, DDIT3, EIF2AK3	491	10	16792	10.2599	1	0.820748	0.81238
									GOTERM_BP_DIRECT	GO:0035414~negative regulation of catenin import into nucleus	3	0.534759	0.0327449	APC2, WWTR1, AXIN2	491	10	16792	10.2599	1	0.820748	0.81238
									GOTERM_BP_DIRECT	GO:0006986~response to unfolded protein	5	0.891266	0.0334736	DNAJB2, DNAJB5, DDIT3, HSPA2, THBS1	491	42	16792	4.07138	1	0.820748	0.81238
									GOTERM_BP_DIRECT	GO:0001541~ovarian follicle development	5	0.891266	0.0334736	CEBPB, MMP19, INHBA, ICAM1, VEGFA	491	42	16792	4.07138	1	0.820748	0.81238
									GOTERM_BP_DIRECT	GO:0045599~negative regulation of fat cell differentiation	5	0.891266	0.0334736	WWTR1, DDIT3, RORA, JDP2, ARNTL	491	42	16792	4.07138	1	0.820748	0.81238
									GOTERM_BP_DIRECT	GO:0034198~cellular response to amino acid starvation	4	0.713012	0.0352844	CDKN1A, EIF2AK3, RNF152, ATF3	491	25	16792	5.47193	1	0.848822	0.840167
									GOTERM_BP_DIRECT	GO:0070423~nucleotide-binding oligomerization domain containing signaling pathway	4	0.713012	0.0352844	CYLD, IRAK2, RIPK2, TNFAIP3	491	25	16792	5.47193	1	0.848822	0.840167
									GOTERM_BP_DIRECT	GO:0045892~negative regulation of transcription, DNA-templated	23	4.09982	0.0363534	ZNF540, CEBPB, ARID5A, ARID4A, ARID5B, NR1D2, HR, EREG, ARNTL, PER1, RASD1, WNT11, BASP1, ID2, DDIT3, ID1, BHLHE40, BCL3, CRY1, ID3, JARID2, CDK5R1, GZF1	491	499	16792	1.57633	1	0.866365	0.857532
									GOTERM_BP_DIRECT	GO:0006094~gluconeogenesis	5	0.891266	0.0388125	CRTC2, CRY1, BPGM, ENO2, ATF3	491	44	16792	3.88632	1	0.893897	0.884783
									GOTERM_BP_DIRECT	GO:0048843~negative regulation of axon extension involved in axon guidance	4	0.713012	0.0390478	SEMA6B, SEMA7A, SEMA3B, SEMA3F	491	26	16792	5.26148	1	0.893897	0.884783
									GOTERM_BP_DIRECT	GO:1901653~cellular response to peptide	3	0.534759	0.0392614	KLF5, ID1, KLF1	491	11	16792	9.32716	1	0.893897	0.884783
									GOTERM_BP_DIRECT	GO:0000185~activation of MAPKKK activity	3	0.534759	0.0392614	GADD45B, GADD45A, GADD45G	491	11	16792	9.32716	1	0.893897	0.884783
									GOTERM_BP_DIRECT	GO:0048333~mesodermal cell differentiation	3	0.534759	0.0392614	KDM6B, ITGB3, INHBA	491	11	16792	9.32716	1	0.893897	0.884783
									GOTERM_BP_DIRECT	GO:0006351~transcription, DNA-templated	71	12.656	0.0401936	ZNF331, ZNF451, CRTC2, PHF1, RORA, HR, PRDM1, CHD2, CHD1, SCML1, RB1CC1, ZC3H12A, DPF3, ADNP2, MAP3K9, SOX6, JARID2, TSPYL2, ZNF165, ARID5A, ARID5B, ETV3, MED26, JMJD6, TAL1, DDIT3, CRY1, ZNF711, JDP2, LTF, KDM3A, CEBPB, ZNF791, CASZ1, KHDRBS3, ZBTB43, SPTY2D1, RLF, HIF1A, ARNTL, RELB, SEC14L2, SERTAD1, TP53INP2, TP53INP1, STAT4, ZNF821, APBB1, ZNF267, HES4, ZNF540, MYEF2, ZBTB10, NR1D2, ESR2, KL…	491	1955	16792	1.24203	1	0.907024	0.897776
									GOTERM_BP_DIRECT	GO:0046330~positive regulation of JNK cascade	6	1.06952	0.0409806	GADD45B, RIPK2, GADD45A, RB1CC1, GADD45G, SLAMF1	491	65	16792	3.15689	1	0.916672	0.907325
									GOTERM_BP_DIRECT	GO:0001755~neural crest cell migration	5	0.891266	0.0416537	SEMA6B, SEMA7A, SEMA3B, SEMA3F, HIF1A	491	45	16792	3.79995	1	0.923625	0.914207
									GOTERM_BP_DIRECT	GO:0010575~positive regulation of vascular endothelial growth factor production	4	0.713012	0.0430065	EIF2AK3, RORA, IL6ST, HIF1A	491	27	16792	5.06661	1	0.929378	0.919902
									GOTERM_BP_DIRECT	GO:0042476~odontogenesis	4	0.713012	0.0430065	TUFT1, ID3, INHBA, AXIN2	491	27	16792	5.06661	1	0.929378	0.919902
									GOTERM_BP_DIRECT	GO:0001656~metanephros development	4	0.713012	0.0430065	ID2, ID3, SPRY1, FBN1	491	27	16792	5.06661	1	0.929378	0.919902
									GOTERM_BP_DIRECT	GO:0032729~positive regulation of interferon-gamma production	5	0.891266	0.0446095	IL23A, RIPK2, PDE4D, BCL3, IL18R1	491	46	16792	3.71735	1	0.950512	0.940821
									GOTERM_BP_DIRECT	GO:0048024~regulation of mRNA splicing, via spliceosome	3	0.534759	0.046221	KHDRBS3, YTHDC1, JMJD6	491	12	16792	8.5499	1	0.950512	0.940821
									GOTERM_BP_DIRECT	GO:0036499~PERK-mediated unfolded protein response	3	0.534759	0.046221	DDIT3, EIF2AK3, ATF3	491	12	16792	8.5499	1	0.950512	0.940821
									GOTERM_BP_DIRECT	GO:0055003~cardiac myofibril assembly	3	0.534759	0.046221	PDGFRB, MYH10, TTN	491	12	16792	8.5499	1	0.950512	0.940821
									GOTERM_BP_DIRECT	GO:0043116~negative regulation of vascular permeability	3	0.534759	0.046221	ADORA2A, PDE2A, ADM	491	12	16792	8.5499	1	0.950512	0.940821
									GOTERM_BP_DIRECT	GO:1990440~positive regulation of transcription from RNA polymerase II promoter in response to endoplasmic reticulum stress	3	0.534759	0.046221	CEBPB, DDIT3, ATF3	491	12	16792	8.5499	1	0.950512	0.940821
									GOTERM_BP_DIRECT	GO:0031532~actin cytoskeleton reorganization	5	0.891266	0.0476798	CTTN, CDC42BPG, RICTOR, PHACTR1, EZR	491	47	16792	3.63825	1	0.955416	0.945674
									GOTERM_BP_DIRECT	GO:0070936~protein K48-linked ubiquitination	5	0.891266	0.0476798	UBE2H, UBE2B, PELI1, TNFAIP3, RNF152	491	47	16792	3.63825	1	0.955416	0.945674
									GOTERM_BP_DIRECT	GO:0032956~regulation of actin cytoskeleton organization	5	0.891266	0.0476798	PDGFRB, HIP1R, RICTOR, EZR, CDK5R1	491	47	16792	3.63825	1	0.955416	0.945674
									GOTERM_BP_DIRECT	GO:0001701~in utero embryonic development	11	1.96078	0.0479581	GNA13, EPB41L5, BCL2L11, ELL, UBE2B, MAFF, SOX6, MYH10, GATA1, TANC2, VEGFA	491	187	16792	2.01174	1	0.955416	0.945674

## Sheet: G2 (negative)
									Category	Term	Count	%	PValue	Genes	List Total	Pop Hits	Pop Total	Fold Enrichment	Bonferroni	Benjamini	FDR
									GOTERM_BP_DIRECT	GO:0007156~homophilic cell adhesion via plasma membrane adhesion molecules	19	3.17726	2.64004e-07	8641, 5098, 56097, 56098, 56110, 56104, 56106, 56107, 56100, 56111, 56112, 56102, 26025, 56113, 56103, 56114, 9708, 56108, 56109	453	158	16792	4.4576	0.000451082	0.000451183	0.000451183
									GOTERM_BP_DIRECT	GO:0055114~oxidation-reduction process	35	5.85284	2.86029e-05	65263, 1121, 154807, 594, 401207, 873, 29785, 51102, 84864, 84842, 10495, 8528, 5832, 1718, 8608, 80020, 4702, 4846, 2329, 22921, 112812, 131474, 8564, 84171, 7358, 1571, 23498, 25974, 123099, 1723, 78991, 622, 501, 1728, 1429	453	592	16792	2.19155	0.0477075	0.0244412	0.0244412
									GOTERM_BP_DIRECT	GO:0008643~carbohydrate transport	6	1.00334	0.000683663	219855, 55343, 84912, 10559, 55032, 56606	453	27	16792	8.23743	0.689254	0.38946	0.38946
									GOTERM_BP_DIRECT	GO:0051607~defense response to virus	12	2.00669	0.00513214	4938, 51284, 4939, 53840, 10859, 25939, 51311, 171568, 56915, 29108, 63901, 6041	453	165	16792	2.69589	0.999848	1	1
									GOTERM_BP_DIRECT	GO:0015012~heparan sulfate proteoglycan biosynthetic process	4	0.668896	0.00994717	64132, 2135, 26035, 126792	453	17	16792	8.72198	1	1	1
									GOTERM_BP_DIRECT	GO:0006139~nucleobase-containing compound metabolic process	6	1.00334	0.00996125	4507, 4939, 10380, 26289, 171568, 1808	453	49	16792	4.53899	1	1	1
									GOTERM_BP_DIRECT	GO:0045766~positive regulation of angiogenesis	9	1.50502	0.0125228	672, 1524, 3579, 407977, 8742, 94, 947, 2041, 4846	453	115	16792	2.90101	1	1	1
									GOTERM_BP_DIRECT	GO:0090502~RNA phosphodiester bond hydrolysis, endonucleolytic	6	1.00334	0.015951	10535, 10799, 51367, 80746, 6041, 10940	453	55	16792	4.04383	1	1	1
									GOTERM_BP_DIRECT	GO:0001676~long-chain fatty acid metabolic process	4	0.668896	0.017972	10999, 376497, 11000, 51703	453	21	16792	7.06065	1	1	1
									GOTERM_BP_DIRECT	GO:0030210~heparin biosynthetic process	3	0.501672	0.0181794	64132, 26035, 284	453	8	16792	13.9007	1	1	1
									GOTERM_BP_DIRECT	GO:0045008~depyrimidination	3	0.501672	0.0181794	7374, 23583, 4913	453	8	16792	13.9007	1	1	1
									GOTERM_BP_DIRECT	GO:0006024~glycosaminoglycan biosynthetic process	5	0.83612	0.0259071	64132, 2135, 7358, 26035, 126792	453	42	16792	4.41291	1	1	1
									GOTERM_BP_DIRECT	GO:0006954~inflammatory response	18	3.01003	0.028333	929, 4064, 8792, 7100, 729230, 4671, 9734, 29108, 5739, 29760, 1436, 51284, 3579, 1234, 51311, 943, 6614, 10100	453	379	16792	1.76051	1	1	1
									GOTERM_BP_DIRECT	GO:0006612~protein targeting to membrane	4	0.668896	0.031838	1121, 84100, 23463, 64108	453	26	16792	5.70284	1	1	1
									GOTERM_BP_DIRECT	GO:2001238~positive regulation of extrinsic apoptotic signaling pathway	4	0.668896	0.031838	8743, 407977, 8742, 29108	453	26	16792	5.70284	1	1	1
									GOTERM_BP_DIRECT	GO:0071222~cellular response to lipopolysaccharide	8	1.33779	0.0330431	929, 1524, 4064, 7100, 10859, 10062, 1234, 29108	453	113	16792	2.62431	1	1	1
									GOTERM_BP_DIRECT	GO:0001682~tRNA 5'-leader removal	3	0.501672	0.0338585	10799, 51367, 10940	453	11	16792	10.1096	1	1	1
									GOTERM_BP_DIRECT	GO:0042535~positive regulation of tumor necrosis factor biosynthetic process	3	0.501672	0.0338585	6693, 729230, 943	453	11	16792	10.1096	1	1	1
									GOTERM_BP_DIRECT	GO:0017144~drug metabolic process	4	0.668896	0.0351222	873, 1571, 790, 2329	453	27	16792	5.49162	1	1	1
									GOTERM_BP_DIRECT	GO:0006955~immune response	19	3.17726	0.0368648	9641, 6693, 729230, 8743, 7433, 407977, 25939, 6398, 8741, 8742, 10261, 2210, 4938, 4939, 2214, 2213, 1234, 943, 2209	453	421	16792	1.67292	1	1	1
									GOTERM_BP_DIRECT	GO:0090200~positive regulation of release of cytochrome c from mitochondria	4	0.668896	0.0385743	27141, 8743, 7157, 29108	453	28	16792	5.29549	1	1	1
									GOTERM_BP_DIRECT	GO:0043542~endothelial cell migration	4	0.668896	0.0421922	407977, 8742, 90627, 4846	453	29	16792	5.11289	1	1	1
									GOTERM_BP_DIRECT	GO:0097190~apoptotic signaling pathway	6	1.00334	0.0422977	929, 8792, 6693, 407977, 8742, 943	453	71	16792	3.13254	1	1	1
									GOTERM_BP_DIRECT	GO:0015992~proton transport	5	0.83612	0.0424166	10559, 113655, 6565, 55032, 56606	453	49	16792	3.78249	1	1	1
									GOTERM_BP_DIRECT	GO:0030239~myofibril assembly	3	0.501672	0.0463532	29765, 29767, 91977	453	13	16792	8.55425	1	1	1

## Sheet: G3 (positive)
									Category	Term	Count	%	PValue	Genes	List Total	Pop Hits	Pop Total	Fold Enrichment	Bonferroni	Benjamini	FDR
									GOTERM_BP_DIRECT	GO:0006954~inflammatory response	63	9.64778	1.35951e-25	CSF1, TNFAIP6, ITGB2, CXCL3, LIPA, CXCL2, PYCARD, CCRL2, C3AR1, TNFRSF8, OLR1, CCR5, CCR2, HAVCR2, PTGIR, ANXA1, IGFBP4, RIPK2, SLC11A1, SPHK1, NFAM1, CD180, CYBB, FOS, TICAM1, TNFRSF1B, HCK, IL1B, TLR8, TLR7, TLR5, S100A9, TLR4, S100A8, TLR2, CSF1R, CEBPB, PTGER2, C5AR1, PTAFR, FPR1, LY96, AOAH, PTGS2, MEFV, THBS1, AIF1, PTGS1, CLEC7A, CCL3, S100A12, NLRP3, S1PR3, CD14, CCR1, GGT5, LY86, LYZ, BM…	568	379	16792	4.91423	3.94257e-22	3.94257e-22	3.83109e-22
									GOTERM_BP_DIRECT	GO:0006955~immune response	55	8.42266	1.69931e-17	CD86, IL1RN, LST1, AQP9, SECTM1, CXCL3, CXCL2, FCAR, CTSS, TNFSF13B, FCGR3A, FCGR3B, PNP, RGS1, FTH1, TNFRSF8, TNFSF12-TNFSF13, CD36, CCR5, CCR2, HLA-DPA1, SLC11A1, IL1R2, TNFRSF1B, IL1B, TLR4, HLA-DQB1, TLR2, CEBPB, IGSF6, C5AR1, PTAFR, CFP, SAMHD1, THBS1, NFIL3, CCL3, FCGR1A, FCGR1B, HLA-DQA1, CCR1, HLA-DRB5, TNFSF12, TNFSF13, LIF, OSM, LILRB2, SMAD6, BMP6, CD4, GPR183, HLA-DRA, FCGR2B, FCGR2C,…	568	421	16792	3.8622	4.92799e-14	2.46399e-14	2.39432e-14
									GOTERM_BP_DIRECT	GO:0045087~innate immune response	46	7.04441	1.59039e-11	COLEC12, CSF1R, CSF1, NCF2, CLEC10A, LY96, CD1D, NOD2, TREM1, CLU, SIRPB1, C2, LILRA5, PYCARD, LGALS3, CLEC7A, CLEC5A, CD300LB, S100A12, NLRP3, CD14, HAVCR2, FCER1G, CR1, ANXA1, RIPK2, CD180, LY86, CYBB, TICAM1, FGR, CLEC4A, MARCO, TYROBP, CAPZA2, CD300E, TLR8, TLR7, CLEC4E, TLR5, S100A9, TLR4, S100A8, MYD88, APOBEC3A, TLR2	568	430	16792	3.16259	4.61211e-08	1.53737e-08	1.4939e-08
									GOTERM_BP_DIRECT	GO:0045766~positive regulation of angiogenesis	23	3.52221	3.39272e-11	CX3CR1, ACVRL1, FLT1, NOS3, TNFSF12, SPHK1, ITGB2, C5AR1, SERPINE1, CYBB, ADM, F3, THBS1, RHOB, VEGFA, LRG1, RRAS, IL1B, C3AR1, CTSH, CYP1B1, HMOX1, TNFSF12-TNFSF13	568	115	16792	5.91268	9.83889e-08	2.45973e-08	2.39017e-08
									GOTERM_BP_DIRECT	GO:0002576~platelet degranulation	21	3.21593	2.01602e-10	SRGN, SERPINA1, SPARC, VWF, ITGB3, APLP2, SERPINE1, FN1, F13A1, CLU, THBS1, F5, VEGFA, SELP, TF, F8, MMRN1, PSAP, CD9, TIMP1, CD36	568	103	16792	6.02749	5.84646e-07	1.15231e-07	1.11973e-07
									GOTERM_BP_DIRECT	GO:0031663~lipopolysaccharide-mediated signaling pathway	13	1.99081	2.38409e-10	NOS3, RIPK2, PTAFR, LY96, TICAM1, NFKBIA, HCK, IL1B, CCL3, CD14, TLR4, MYD88, TLR2	568	32	16792	12.0101	6.91386e-07	1.15231e-07	1.11973e-07
									GOTERM_BP_DIRECT	GO:0071222~cellular response to lipopolysaccharide	21	3.21593	1.13087e-09	CD86, CX3CR1, CEBPB, CD180, SERPINE1, LILRB1, LILRB2, TICAM1, TNFRSF1B, CXCL16, ICAM1, PYCARD, ZFP36, TSPO, NLRP3, CD14, CD36, CCR5, TLR5, TLR4, HAVCR2	568	113	16792	5.49408	3.2795e-06	4.68501e-07	4.55254e-07
									GOTERM_BP_DIRECT	GO:0007165~signal transduction	80	12.2511	1.5458e-09	ACVRL1, NRP1, SPARC, CD83, TNFAIP6, SECTM1, ADM, SIRPB1, NRGN, TNFSF13B, EPS8, PYCARD, THBD, LGALS1, RASSF4, RGS1, DPYSL2, NAMPT, CLEC5A, CASP1, PDE4A, TNFRSF8, TSPO, TNFSF12-TNFSF13, MAP3K6, GRASP, CD33, MAP2K1, ANXA1, IGFBP4, RIPK2, SPHK1, NFAM1, IGFBP2, ANXA5, PLAUR, TICAM1, TYROBP, IL1B, S100A6, CD300C, RIN1, S100A9, RIN2, HBEGF, TLR2, SKAP2, CSF1R, GRN, SDC4, EPAS1, C5AR1, FPR1, RASAL2, LILR…	568	1161	16792	2.0371	4.48281e-06	5.60352e-07	5.44508e-07
									GOTERM_BP_DIRECT	GO:0001525~angiogenesis	29	4.44104	2.16964e-09	ACVRL1, NRP1, NRP2, FLT1, CALCRL, EPAS1, SERPINE1, PTGS2, SAT1, TYMP, ANPEP, LEPR, CYP1B1, HMOX1, TNFSF12-TNFSF13, HTATIP2, TNFRSF12A, ANXA2, NOS3, TNFSF12, FN1, VASH1, RHOB, EREG, VEGFA, MMP14, ID1, MMP19, TGFBI	568	223	16792	3.84457	6.29194e-06	6.99106e-07	6.79339e-07
									GOTERM_BP_DIRECT	GO:0032760~positive regulation of tumor necrosis factor production	14	2.14395	3.17234e-09	FCER1G, RIPK2, PTAFR, LY96, NOD2, TICAM1, CLU, PYCARD, CCL3, CD14, CD36, TLR4, MYD88, TLR2	568	47	16792	8.80611	9.19974e-06	9.19979e-07	8.93966e-07
									GOTERM_BP_DIRECT	GO:0032755~positive regulation of interleukin-6 production	13	1.99081	2.03237e-08	FCER1G, RIPK2, LILRB2, NOD2, TICAM1, PYCARD, ADORA2B, IL1B, TLR7, CD36, TLR4, MYD88, TLR2	568	45	16792	8.54053	5.8937e-05	5.35807e-06	5.20656e-06
									GOTERM_BP_DIRECT	GO:0032496~response to lipopolysaccharide	23	3.52221	3.49173e-08	PTGIR, SPARC, PTGER2, SLC11A1, C5AR1, MGST1, LY96, ADM, FOS, CXCL3, PTGS2, SOD2, CXCL2, SELP, THBD, CASP1, PELI1, TNFRSF8, TRIB1, JUNB, TLR4, S100A8, TLR2	568	164	16792	4.14608	0.000101255	8.43834e-06	8.19974e-06
									GOTERM_BP_DIRECT	GO:0002250~adaptive immune response	21	3.21593	1.29281e-07	LILRA6, CD86, ANXA1, RIPK2, CLEC10A, RNF19B, LILRB1, LILRB2, LILRA1, CD1C, LILRB3, LILRA2, LILRB4, CTSS, LILRA4, CLEC4A, CD4, GPR183, CTSH, FCGR1B, HAVCR2	568	148	16792	4.1948	0.000374845	2.88396e-05	2.80242e-05
									GOTERM_BP_DIRECT	GO:0007155~cell adhesion	39	5.97243	3.49562e-07	CX3CR1, NRP2, ITGAM, SIGLEC9, TNFAIP6, ITGB5, ITGB3, ITGB2, MSLN, THBS1, ICAM1, ITGAX, EMILIN2, CYP1B1, SIRPA, OLR1, CD36, CD33, CCR1, ENTPD1, LAMB3, VWF, SIGLEC10, KIAA1462, FN1, GP1BA, RHOB, SELP, CLEC4A, HCK, GP9, CD4, VCAN, SELL, MMRN1, NINJ1, CD9, TGFBI, SIGLEC7	568	459	16792	2.51192	0.00101322	7.24092e-05	7.03618e-05
									GOTERM_BP_DIRECT	GO:0048661~positive regulation of smooth muscle cell proliferation	13	1.99081	6.22833e-07	CALCRL, PTAFR, RETN, PTGS2, AIF1, THBS1, EREG, NR4A3, ID2, NAMPT, HMOX1, MYD88, HBEGF	568	60	16792	6.4054	0.00180459	0.000116727	0.000113426
									GOTERM_BP_DIRECT	GO:0050776~regulation of immune response	22	3.36907	6.44009e-07	SIGLEC9, ITGB2, LILRB1, LILRB2, LILRA1, CD1D, CD1C, TREM1, ICAM1, FKBP1A, FCGR3A, TYROBP, SELL, BCL6, CD300LB, CD300E, CD300C, CD300LF, FCGR1A, FCGR2B, SIGLEC7, CD33	568	178	16792	3.6539	0.00186588	0.000116727	0.000113426
									GOTERM_BP_DIRECT	GO:0006935~chemotaxis	18	2.75651	7.27396e-07	CCR1, CX3CR1, MAP2K1, CMTM6, C5AR1, PTAFR, PLAUR, FPR1, RNASE2, CXCL2, TYMP, CXCL16, FOSL1, CCRL2, CCL3, C3AR1, CCR5, CCR2	568	122	16792	4.36181	0.00210723	0.000124085	0.000120577
									GOTERM_BP_DIRECT	GO:0006968~cellular defense response	13	1.99081	9.04059e-07	CX3CR1, NCF2, C5AR1, LY96, LILRB2, FOSL1, TYROBP, ADORA2B, CLEC5A, MNDA, CD300C, CCR5, CCR2	568	62	16792	6.19877	0.00261834	0.000145654	0.000141535
									GOTERM_BP_DIRECT	GO:0045429~positive regulation of nitric oxide biosynthetic process	11	1.68453	1.24873e-06	IL1B, ITGB2, KLF4, TICAM1, SOD2, TLR5, PTGS2, CLU, AIF1, TLR4, ICAM1	568	43	16792	7.56273	0.00361478	0.000190596	0.000185207
									GOTERM_BP_DIRECT	GO:0008285~negative regulation of cell proliferation	34	5.20674	1.80713e-06	ACVRL1, CSF1R, CDKN1A, ADM, PTGS2, TOB1, NACC2, FTH1, TIMP2, CYP1B1, TNFRSF8, ZNF503, S100A11, CD33, KLF10, KLF11, MAP2K1, NOS3, VDR, LIF, OSM, KLF4, SOD2, SMAD6, EREG, FOSL1, RGCC, BCL6, IL1B, PMP22, SPRY2, CD9, SKAP2, TLR2	568	396	16792	2.53827	0.00522699	0.000262034	0.000254625
									GOTERM_BP_DIRECT	GO:0051092~positive regulation of NF-kappaB transcription factor activity	18	2.75651	2.4763e-06	RIPK2, SPHK1, ITGB2, NOD2, TICAM1, CLU, ICAM1, PYCARD, NFKBIA, IL1B, S100A12, NLRP3, MAP3K13, S100A9, TLR4, S100A8, MYD88, TLR2	568	133	16792	4.00106	0.00715557	0.000341966	0.000332296
									GOTERM_BP_DIRECT	GO:0050900~leukocyte migration	17	2.60337	3.4712e-06	ITGAM, FCER1G, ITGB3, ITGB2, C5AR1, FPR1, FN1, TREM1, ICAM1, SELP, THBD, SLC7A7, SELL, ITGAX, C3AR1, OLR1, SIRPA	568	122	16792	4.11949	0.010016	0.000457567	0.000444629
									GOTERM_BP_DIRECT	GO:0060333~interferon-gamma-mediated signaling pathway	13	1.99081	4.06302e-06	HLA-DRB5, PTAFR, IFI30, ICAM1, HCK, MT2A, HLA-DRA, FCGR1A, FCGR1B, HLA-DQA1, HLA-DRB1, HLA-DPA1, HLA-DQB1	568	71	16792	5.41301	0.0117136	0.000512294	0.000497808
									GOTERM_BP_DIRECT	GO:0030335~positive regulation of cell migration	21	3.21593	4.27019e-06	SEMA6B, CCR1, CSF1R, FLT1, TNFAIP6, CSF1, SPHK1, AIF1, F3, THBS1, CXCL16, VEGFA, FGR, SDCBP, MMP14, WNT11, ZNF703, CCL3, SNAI1, CTSH, HBEGF	568	184	16792	3.37408	0.0123072	0.000515981	0.000501391
									GOTERM_BP_DIRECT	GO:0043066~negative regulation of apoptotic process	36	5.51302	5.3431e-06	CSF1R, CDKN1A, BCL2A1, AIF1, THBS1, FAM129B, SOCS3, MAPK7, WNT11, CLEC5A, CTSH, TIMP1, NTSR1, MCL1, IER3, HTATIP2, PLK3, EGR3, ANXA1, SERPINB2, DUSP1, RIPK2, SPHK1, ANXA5, PLAUR, SOD2, SMAD6, PRLR, VEGFA, NFKBIA, HCK, ID1, PPT1, PPIF, SPRY2, MYD88	568	455	16792	2.33908	0.0153756	0.000619799	0.000602274
									GOTERM_BP_DIRECT	GO:0009611~response to wounding	12	1.83767	7.38745e-06	CX3CR1, CCR1, NRP1, ZFP36, VWF, FN1, SLC1A3, ADM, VASH1, CCR2, ZFP36L1, SULF2	568	63	16792	5.63112	0.0211958	0.000823985	0.000800686
									GOTERM_BP_DIRECT	GO:0002755~MyD88-dependent toll-like receptor signaling pathway	9	1.37825	1.05834e-05	LY96, TLR8, TLR7, CD14, CD36, TLR5, TLR4, MYD88, TLR2	568	33	16792	8.06274	0.0302259	0.00113674	0.0011046
									GOTERM_BP_DIRECT	GO:0030198~extracellular matrix organization	21	3.21593	1.11008e-05	FBN2, ITGAM, SPARC, LAMB3, ITGB5, VWF, COL14A1, ITGB3, ITGB2, SERPINE1, FN1, NID1, THBS1, ICAM1, VCAN, SPINT1, CRISPLD2, ITGAX, VWA1, TGFBI, HPSE	568	196	16792	3.16751	0.0316798	0.00114972	0.00111722
									GOTERM_BP_DIRECT	GO:0032722~positive regulation of chemokine production	7	1.07198	1.29981e-05	ADORA2B, RIPK2, FFAR2, TLR7, TLR4, HAVCR2, TLR2	568	17	16792	12.1732	0.0369932	0.00129981	0.00126306
									GOTERM_BP_DIRECT	GO:0007596~blood coagulation	20	3.06279	1.54776e-05	ENTPD1, SERPINA1, FCER1G, VWF, ITGB3, ANXA5, PLAUR, F13A1, GP1BA, F3, PAPSS2, F5, THBD, GP9, F8, MMRN1, PRKAR2B, MAFF, CAPZA2, CD36	568	184	16792	3.21341	0.0438929	0.00149617	0.00145386
									GOTERM_BP_DIRECT	GO:0001938~positive regulation of endothelial cell proliferation	12	1.83767	1.82191e-05	ACVRL1, NR4A1, NRP1, NRP2, EGR3, LRG1, TNFSF12, ITGB3, TNFSF12-TNFSF13, F3, BMP6, VEGFA	568	69	16792	5.14146	0.0514644	0.00170437	0.00165618
									GOTERM_BP_DIRECT	GO:0034142~toll-like receptor 4 signaling pathway	7	1.07198	1.89422e-05	NFKBIA, ITGAM, RIPK2, ITGB2, LY96, CD14, TLR4	568	18	16792	11.4969	0.0534514	0.00171664	0.0016681
									GOTERM_BP_DIRECT	GO:0007166~cell surface receptor signaling pathway	25	3.82848	2.05575e-05	CDA, IGSF6, CALCRL, SIGLEC9, LY96, LILRA1, SIRPB1, ASGR2, LEPR, CD14, CD36, CCR5, IL13RA1, CCR1, ANXA1, GP1BA, LILRB2, LILRB3, PRLR, CLEC4A, MARCO, CD4, CD9, MYD88, CD101	568	274	16792	2.69739	0.0578749	0.00180657	0.00175548
									GOTERM_BP_DIRECT	GO:0010575~positive regulation of vascular endothelial growth factor production	8	1.22511	2.37652e-05	ADORA2B, IL1B, C5AR1, C3AR1, CYP1B1, HPSE, PTGS2, SULF2	568	27	16792	8.75952	0.0665986	0.00202703	0.00196972
									GOTERM_BP_DIRECT	GO:0042130~negative regulation of T cell proliferation	9	1.37825	2.61262e-05	HLA-DRB5, CEBPB, SDC4, PELI1, LILRB1, LILRB2, VSIG4, HLA-DRB1, HAVCR2	568	37	16792	7.19109	0.0729677	0.00216474	0.00210353
									GOTERM_BP_DIRECT	GO:0042493~response to drug	26	3.98162	4.00738e-05	CD86, CDKN1A, MGST1, SLC1A3, PTGS2, THBS1, SLC8A1, ICAM1, CST3, LGALS1, PNP, DPYSL2, TIMP2, TSPO, JUNB, FZD1, ANXA1, ACSL1, SRD5A1, IGFBP2, CYBB, FOS, SOD2, DUSP6, FOSL1, FOSB	568	304	16792	2.52845	0.109717	0.00322817	0.00313689
									GOTERM_BP_DIRECT	GO:0000187~activation of MAPK activity	14	2.14395	6.40636e-05	DUSP5, MAP2K1, RIPK2, LRRK2, C5AR1, FPR1, NOD2, THBS1, DUSP6, ADORA2B, IL1B, PEA15, TLR4, AVPI1	568	107	16792	3.86811	0.169552	0.0050212	0.00487922
									GOTERM_BP_DIRECT	GO:0050728~negative regulation of inflammatory response	12	1.83767	6.65731e-05	SOCS3, ZFP36, NLRP12, CALCRL, MAPK7, TNFAIP6, NLRP3, AOAH, KLF4, MEFV, METRNL, TNFRSF1B	568	79	16792	4.49064	0.175574	0.00508058	0.00493692
									GOTERM_BP_DIRECT	GO:0030593~neutrophil chemotaxis	11	1.68453	6.84177e-05	LGALS3, FCER1G, IL1B, C5AR1, ITGB2, CCL3, S100A12, CXCL3, TREM1, S100A9, S100A8	568	66	16792	4.92723	0.179973	0.00508747	0.00494362
									GOTERM_BP_DIRECT	GO:0050873~brown fat cell differentiation	8	1.22511	7.77902e-05	CEBPB, ARL4A, RGS2, LRG1, LAMB3, ADRB1, METRNL, PTGS2	568	32	16792	7.39085	0.201963	0.00563979	0.00548032
									GOTERM_BP_DIRECT	GO:0070374~positive regulation of ERK1 and ERK2 cascade	18	2.75651	9.2642e-05	CCR1, CSF1R, NRP1, MAP2K1, RIPK2, C5AR1, NOD2, SCIMP, ICAM1, VEGFA, PYCARD, GLIPR2, GPR183, CCL3, SPRY2, CD36, TLR4, HAVCR2	568	175	16792	3.0408	0.235608	0.00655273	0.00636744
									GOTERM_BP_DIRECT	GO:0098869~cellular oxidant detoxification	11	1.68453	0.000114004	AAED1, GPX1, SRXN1, GSTO1, GPX3, MGST1, HP, EPX, PTGS2, S100A9, PTGS1	568	70	16792	4.64567	0.28153	0.00787174	0.00764916
									GOTERM_BP_DIRECT	GO:0071260~cellular response to mechanical stimulus	11	1.68453	0.000128748	IL1B, PDE2A, CASP1, TLR8, TNFRSF8, TLR7, TLR5, PTGS2, TLR4, MYD88, BMP6	568	71	16792	4.58024	0.311606	0.00868304	0.00843752
									GOTERM_BP_DIRECT	GO:0032729~positive regulation of interferon-gamma production	9	1.37825	0.000135172	PYCARD, RIPK2, IL1B, SLC11A1, CD14, TLR4, CCR2, HAVCR2, HLA-DPA1	568	46	16792	5.78414	0.324312	0.00890904	0.00865713
									GOTERM_BP_DIRECT	GO:0019221~cytokine-mediated signaling pathway	15	2.29709	0.000138724	CCR1, CSF1R, IL1R2, GP1BA, F3, CSF2RA, EREG, FKBP1A, HCK, SOCS3, PODNL1, IL1B, MYD88, CCR2, IL13RA1	568	131	16792	3.38512	0.331237	0.00892405	0.00867172
									GOTERM_BP_DIRECT	GO:0071223~cellular response to lipoteichoic acid	5	0.765697	0.000141554	RIPK2, CD14, CD36, TLR4, TLR2	568	9	16792	16.4241	0.336705	0.00892405	0.00867172
									GOTERM_BP_DIRECT	GO:0050729~positive regulation of inflammatory response	11	1.68453	0.000163102	NLRP12, PDE2A, SERPINE1, CCL3, S100A12, TLR7, S100A9, TLR4, S100A8, CCR2, TLR2	568	73	16792	4.45476	0.376892	0.0100638	0.00977921
									GOTERM_BP_DIRECT	GO:0042102~positive regulation of T cell proliferation	10	1.53139	0.000170323	CD4, PNP, ANXA1, IL1B, LILRB2, CD1D, AIF1, TNFSF13B, HAVCR2, HLA-DPA1	568	60	16792	4.92723	0.389806	0.0102903	0.00999936
									GOTERM_BP_DIRECT	GO:0032757~positive regulation of interleukin-8 production	7	1.07198	0.000186585	IL1B, SERPINE1, TLR7, NOD2, TLR5, TLR4, TLR2	568	26	16792	7.95937	0.417919	0.0110428	0.0107305
									GOTERM_BP_DIRECT	GO:0002504~antigen processing and presentation of peptide or polysaccharide antigen via MHC class II	6	0.918836	0.000190422	HLA-DRB5, HLA-DRA, HLA-DRB1, HLA-DQA1, HLA-DPA1, HLA-DQB1	568	17	16792	10.4341	0.424362	0.0110445	0.0107322
									GOTERM_BP_DIRECT	GO:0043065~positive regulation of apoptotic process	24	3.67534	0.000228368	KLF11, TNFRSF12A, GADD45B, BCL2A1, DUSP1, RIPK2, ADM, LILRB1, PTGS2, CLU, DUSP6, FGD2, RHOB, PYCARD, FOSL1, NR4A1, WNT11, BCL6, TSPO, CYP1B1, TNFRSF8, HMOX1, MNDA, NTSR1	568	300	16792	2.36507	0.484359	0.0127548	0.0123941
									GOTERM_BP_DIRECT	GO:0045080~positive regulation of chemokine biosynthetic process	5	0.765697	0.000229629	EGR1, IL1B, HMOX1, TICAM1, MYD88	568	10	16792	14.7817	0.486241	0.0127548	0.0123941
									GOTERM_BP_DIRECT	GO:0002224~toll-like receptor signaling pathway	7	1.07198	0.000233105	CD180, TLR8, TLR7, TLR4, CTSS, MYD88, CTSB	568	27	16792	7.66458	0.491394	0.0127548	0.0123941
									GOTERM_BP_DIRECT	GO:0031668~cellular response to extracellular stimulus	6	0.918836	0.000256376	NR4A2, FOSL1, CDKN1A, ADORA2B, FOS, AIF1	568	18	16792	9.85446	0.524594	0.0137683	0.013379
									GOTERM_BP_DIRECT	GO:0008360~regulation of cell shape	15	2.29709	0.000279689	CSF1R, ANXA1, HEXB, LST1, ITGB2, FN1, FGD2, ICAM1, VEGFA, EPS8, FGR, HCK, CCL3, CDC42EP1, RHOU	568	140	16792	3.16751	0.555681	0.0144842	0.0140746
									GOTERM_BP_DIRECT	GO:0031295~T cell costimulation	11	1.68453	0.000284112	CD86, HLA-DRB5, CD4, LGALS1, HLA-DRA, MAP3K8, HLA-DRB1, HLA-DQA1, TNFSF13B, HLA-DPA1, HLA-DQB1	568	78	16792	4.16919	0.561345	0.0144842	0.0140746
									GOTERM_BP_DIRECT	GO:0030890~positive regulation of B cell proliferation	8	1.22511	0.000289684	BST1, CDKN1A, BCL6, GPR183, PELI1, TICAM1, TLR4, TNFSF13B	568	39	16792	6.06428	0.568378	0.0144842	0.0140746
									GOTERM_BP_DIRECT	GO:0032570~response to progesterone	8	1.22511	0.000289684	CATSPER1, FOSL1, PTGER2, FOSB, TSPO, FOS, THBS1, TLR2	568	39	16792	6.06428	0.568378	0.0144842	0.0140746
									GOTERM_BP_DIRECT	GO:0042535~positive regulation of tumor necrosis factor biosynthetic process	5	0.765697	0.000351229	CYBB, TNFRSF8, THBS1, TLR4, CCR2	568	11	16792	13.4379	0.638952	0.0172638	0.0167757
									GOTERM_BP_DIRECT	GO:0032611~interleukin-1 beta production	4	0.612557	0.000363976	PYCARD, IL1B, CASP1, NLRP3	568	5	16792	23.6507	0.652059	0.0175922	0.0170947
									GOTERM_BP_DIRECT	GO:0006952~defense response	10	1.53139	0.00039966	COLEC12, CST3, CD83, RNASE6, HP, NLRP3, LILRA1, NOD2, LILRB3, LILRA2	568	67	16792	4.41244	0.686277	0.0190002	0.018463
									GOTERM_BP_DIRECT	GO:0050731~positive regulation of peptidyl-tyrosine phosphorylation	11	1.68453	0.000428239	NRP1, CD4, EHD4, RIPK2, ITGB3, OSM, LIF, FCER1A, CD36, ICAM1, VEGFA	568	82	16792	3.96582	0.71124	0.0200305	0.0194641
									GOTERM_BP_DIRECT	GO:0019882~antigen processing and presentation	9	1.37825	0.000483332	HLA-DRB5, FCGRT, HLA-DRA, CTSH, CTSS, HLA-DRB1, HLA-DQA1, HLA-DPA1, HLA-DQB1	568	55	16792	4.83764	0.753896	0.021901	0.0212817
									GOTERM_BP_DIRECT	GO:0050829~defense response to Gram-negative bacterium	9	1.37825	0.000483332	SELP, PYCARD, CD4, SLC11A1, SERPINE1, ADM, LYZ, TLR5, TLR4	568	55	16792	4.83764	0.753896	0.021901	0.0212817
									GOTERM_BP_DIRECT	GO:0001774~microglial cell activation	5	0.765697	0.00051282	TLR8, TLR7, CLU, AIF1, TLR2	568	12	16792	12.3181	0.774077	0.0228797	0.0222327
									GOTERM_BP_DIRECT	GO:0031623~receptor internalization	8	1.22511	0.000540101	RAB31, CALCRL, FCER1G, ITGB2, CD9, ADM, LILRB1, CD36	568	43	16792	5.50016	0.791271	0.0237317	0.0230607
									GOTERM_BP_DIRECT	GO:0042346~positive regulation of NF-kappaB import into nucleus	6	0.918836	0.00055988	IL1B, SPHK1, TLR7, PTGS2, TLR4, TLR2	568	21	16792	8.44668	0.802913	0.0242336	0.0235484
									GOTERM_BP_DIRECT	GO:0070373~negative regulation of ERK1 and ERK2 cascade	9	1.37825	0.000696459	DUSP4, NLRP12, DUSP1, LIF, SPRY2, KLF4, TLR4, ATF3, DUSP6	568	58	16792	4.58742	0.867402	0.0294512	0.0286184
									GOTERM_BP_DIRECT	GO:0050718~positive regulation of interleukin-1 beta secretion	6	0.918836	0.000704598	PYCARD, NLRP12, CASP1, CCL3, NLRP3, NOD2	568	22	16792	8.06274	0.870497	0.0294512	0.0286184
									GOTERM_BP_DIRECT	GO:0008015~blood circulation	8	1.22511	0.000717583	ACVRL1, RCAN1, HTR7, MYOF, C3AR1, OLR1, ADM, F5	568	45	16792	5.25571	0.875287	0.0294512	0.0286184
									GOTERM_BP_DIRECT	GO:0051926~negative regulation of calcium ion transport	5	0.765697	0.000721046	NOS3, LILRB1, LILRB2, PTGS2, ICAM1	568	13	16792	11.3705	0.876534	0.0294512	0.0286184
									GOTERM_BP_DIRECT	GO:0045444~fat cell differentiation	10	1.53139	0.000758835	NR4A2, NR4A1, GPX1, NR4A3, CEBPD, FFAR2, RETN, KLF4, METRNL, SMAD6	568	73	16792	4.04978	0.889358	0.0305642	0.0296999
									GOTERM_BP_DIRECT	GO:0071407~cellular response to organic cyclic compound	9	1.37825	0.000782308	NFKBIA, MSR1, P2RY13, CEBPB, LGALS1, IL1B, CCL3, CYP1B1, NOD2	568	59	16792	4.50967	0.896645	0.030658	0.0297911
									GOTERM_BP_DIRECT	GO:0009612~response to mechanical stimulus	9	1.37825	0.000782308	FOSL1, RCAN1, MMP14, IGFBP2, FOSB, RETN, THBS1, JUNB, LRP11	568	59	16792	4.50967	0.896645	0.030658	0.0297911
									GOTERM_BP_DIRECT	GO:0051591~response to cAMP	8	1.22511	0.000822119	FOSL1, THBD, SPARC, DUSP1, FOSB, MMP19, FOS, JUNB	568	46	16792	5.14146	0.907922	0.0317886	0.0308897
									GOTERM_BP_DIRECT	GO:0030316~osteoclast differentiation	6	0.918836	0.000875548	CSF1R, OSTM1, CSF1, GPR183, SNX10, JUNB	568	23	16792	7.71219	0.921149	0.0334091	0.0324644
									GOTERM_BP_DIRECT	GO:0006915~apoptotic process	35	5.35988	0.000899398	CSRNP1, C5AR1, ITGB2, AHR, ZFP36L1, PYCARD, CST3, LGALS1, PEA15, CASP1, TSPO, CTSH, NLRP3, MAP3K8, CD14, TNFSF12-TNFSF13, PHLDA1, ZNF385A, IER3, HTATIP2, KLF11, PLK3, GADD45B, RIPK2, TNFSF12, LY86, RHOB, NFKBIA, NR4A1, IL1B, SGK1, S100A9, S100A8, MYD88, TLR2	568	567	16792	1.8249	0.926423	0.0338734	0.0329156
									GOTERM_BP_DIRECT	GO:0030194~positive regulation of blood coagulation	5	0.765697	0.000982657	SERPINE1, CD36, HPSE, THBS1, S100A9	568	14	16792	10.5584	0.94222	0.0365347	0.0355016
									GOTERM_BP_DIRECT	GO:0019886~antigen processing and presentation of exogenous peptide antigen via MHC class II	11	1.68453	0.00106902	HLA-DRB5, FCER1G, AP1S2, HLA-DRA, IFI30, CTSD, CTSS, HLA-DRB1, HLA-DQA1, HLA-DPA1, HLA-DQB1	568	92	16792	3.53475	0.955032	0.0392424	0.0381328
									GOTERM_BP_DIRECT	GO:0045359~positive regulation of interferon-beta biosynthetic process	4	0.612557	0.00121079	TLR8, TLR7, TICAM1, TLR4	568	7	16792	16.8934	0.970206	0.0438913	0.0426502
									GOTERM_BP_DIRECT	GO:0001816~cytokine production	6	0.918836	0.00130751	CD4, PTAFR, S1PR3, LIPA, S100A9, S100A8	568	25	16792	7.09521	0.977501	0.0462413	0.0449338
									GOTERM_BP_DIRECT	GO:0050715~positive regulation of cytokine secretion	6	0.918836	0.00130751	SCAMP5, FGR, RGCC, CLEC5A, CD14, CLEC4E	568	25	16792	7.09521	0.977501	0.0462413	0.0449338
									GOTERM_BP_DIRECT	GO:0010628~positive regulation of gene expression	20	3.06279	0.00150432	MAP2K1, CSF1, VDR, SLC11A1, FN1, LILRB1, KLF4, VEGFA, RGCC, WNT11, NFIL3, IL1B, ID2, ID1, CCL3, CTSH, SPRY2, VIM, TLR4, TLR2	568	262	16792	2.25675	0.987296	0.0525604	0.0510743
									GOTERM_BP_DIRECT	GO:0042542~response to hydrogen peroxide	8	1.22511	0.00153796	FOSL1, GPX1, NR4A3, DUSP1, HP, HMOX1, SOD2, SLC8A1	568	51	16792	4.63739	0.988478	0.0530963	0.051595
									GOTERM_BP_DIRECT	GO:0006898~receptor-mediated endocytosis	16	2.45023	0.00164588	COLEC12, MSR1, CD163, SPARC, LRP1, CD163L1, HP, CXCL16, ASGR2, MARCO, PPT1, OLR1, CD14, CD36, FCGR1A, FCGR1B	568	186	16792	2.54309	0.991579	0.0561535	0.0545657
									GOTERM_BP_DIRECT	GO:0034097~response to cytokine	8	1.22511	0.00172643	FOSL1, SPARC, TIMP2, FOS, TIMP1, JUNB, MCL1, CXCL16	568	52	16792	4.54821	0.993336	0.0582167	0.0565706
									GOTERM_BP_DIRECT	GO:0006953~acute-phase response	7	1.07198	0.00182316	CD163, IL1RN, CEBPB, F8, SERPINA1, HP, FN1	568	39	16792	5.30625	0.994968	0.0607719	0.0590535
									GOTERM_BP_DIRECT	GO:0034128~negative regulation of MyD88-independent toll-like receptor signaling pathway	4	0.612557	0.00188879	LY96, CD14, TICAM1, TLR4	568	8	16792	14.7817	0.995842	0.0615449	0.0598047
									GOTERM_BP_DIRECT	GO:0031666~positive regulation of lipopolysaccharide-mediated signaling pathway	4	0.612557	0.00188879	CD180, LY86, LY96, BMP6	568	8	16792	14.7817	0.995842	0.0615449	0.0598047
									GOTERM_BP_DIRECT	GO:0001666~response to hypoxia	15	2.29709	0.00212891	ACVRL1, EGR1, EPAS1, AGTRAP, ADM, PLOD1, SOD2, THBS1, VEGFA, NR4A2, CST3, MMP14, CASP1, HMOX1, TLR2	568	172	16792	2.5782	0.99793	0.0685983	0.0666587
									GOTERM_BP_DIRECT	GO:0045909~positive regulation of vasodilation	6	0.918836	0.00261507	SCPEP1, NOS3, KCNMB1, PTAFR, HMOX1, ADM	568	29	16792	6.11656	0.999496	0.0823658	0.0800368
									GOTERM_BP_DIRECT	GO:0032088~negative regulation of NF-kappaB transcription factor activity	9	1.37825	0.00263812	PYCARD, NFKBIA, NLRP12, PELI1, NLRP3, CYP1B1, CHP1, KLF4, HAVCR2	568	71	16792	3.74747	0.999529	0.0823658	0.0800368
									GOTERM_BP_DIRECT	GO:0007566~embryo implantation	7	1.07198	0.00269162	VMP1, CST3, RXRA, IL1B, LIF, PTGS2, PRLR	568	42	16792	4.92723	0.999597	0.0823658	0.0800368
									GOTERM_BP_DIRECT	GO:0070266~necroptotic process	5	0.765697	0.00269819	PPIF, LY96, CD14, TICAM1, TLR4	568	18	16792	8.21205	0.999604	0.0823658	0.0800368
									GOTERM_BP_DIRECT	GO:0007597~blood coagulation, intrinsic pathway	5	0.765697	0.00269819	GP9, F8, VWF, PRCP, GP1BA	568	18	16792	8.21205	0.999604	0.0823658	0.0800368
									GOTERM_BP_DIRECT	GO:0035767~endothelial cell chemotaxis	4	0.612557	0.00276241	NR4A1, NRP1, EGR3, VEGFA	568	9	16792	13.1393	0.999672	0.0825875	0.0802523
									GOTERM_BP_DIRECT	GO:0071404~cellular response to low-density lipoprotein particle stimulus	4	0.612557	0.00276241	FCER1G, ITGB2, CD9, CD36	568	9	16792	13.1393	0.999672	0.0825875	0.0802523
									GOTERM_BP_DIRECT	GO:0055072~iron ion homeostasis	6	0.918836	0.00305228	TF, EPAS1, SLC11A1, HMOX1, SOD2, FTL	568	30	16792	5.91268	0.999859	0.0894102	0.086882
									GOTERM_BP_DIRECT	GO:0030449~regulation of complement activation	6	0.918836	0.00305228	CR1, C5AR1, C3AR1, CFP, CFB, C2	568	30	16792	5.91268	0.999859	0.0894102	0.086882
									GOTERM_BP_DIRECT	GO:0002374~cytokine secretion involved in immune response	3	0.459418	0.00333801	NOD2, TREM1, TLR2	568	3	16792	29.5634	0.999938	0.0958439	0.0931338
									GOTERM_BP_DIRECT	GO:2001189~negative regulation of T cell activation via T cell receptor contact with antigen bound to MHC molecule on antigen presenting cell	3	0.459418	0.00333801	LGALS3, LILRB1, HAVCR2	568	3	16792	29.5634	0.999938	0.0958439	0.0931338
									GOTERM_BP_DIRECT	GO:0006879~cellular iron ion homeostasis	7	1.07198	0.0034221	TF, SLC11A1, FTH1, HMOX1, CYBRD1, BMP6, FTL	568	44	16792	4.70327	0.999952	0.097295	0.0945439
									GOTERM_BP_DIRECT	GO:0032870~cellular response to hormone stimulus	7	1.07198	0.00383818	DUSP1, IGFBP2, FOSB, SIK1, FOS, AIF1, JUNB	568	45	16792	4.59875	0.999986	0.104289	0.10134
									GOTERM_BP_DIRECT	GO:0071363~cellular response to growth factor stimulus	7	1.07198	0.00383818	SPARC, EHD4, MAPK7, SRD5A1, KLF4, TNFRSF1B, THBS1	568	45	16792	4.59875	0.999986	0.104289	0.10134
									GOTERM_BP_DIRECT	GO:0060674~placenta blood vessel development	4	0.612557	0.00384789	FOSL1, SOCS3, MAP2K1, SPINT1	568	10	16792	11.8254	0.999986	0.104289	0.10134
									GOTERM_BP_DIRECT	GO:0019371~cyclooxygenase pathway	4	0.612557	0.00384789	CBR1, TBXAS1, PTGS2, PTGS1	568	10	16792	11.8254	0.999986	0.104289	0.10134
									GOTERM_BP_DIRECT	GO:0060055~angiogenesis involved in wound healing	4	0.612557	0.00384789	GPX1, ITGB3, PRCP, HPSE	568	10	16792	11.8254	0.999986	0.104289	0.10134
									GOTERM_BP_DIRECT	GO:0030324~lung development	9	1.37825	0.00403917	MMP14, ADAMTS2, SPARC, EPAS1, CRISPLD2, NOS3, DNAAF1, LIPA, VEGFA	568	76	16792	3.50093	0.999992	0.106765	0.103746
									GOTERM_BP_DIRECT	GO:0022617~extracellular matrix disassembly	9	1.37825	0.00403917	FBN2, MMP14, LAMB3, TIMP2, FN1, MMP19, TIMP1, NID1, CTSS	568	76	16792	3.50093	0.999992	0.106765	0.103746
									GOTERM_BP_DIRECT	GO:0046697~decidualization	5	0.765697	0.00404969	VDR, LIF, PTGS2, JUNB, CTSB	568	20	16792	7.39085	0.999992	0.106765	0.103746
									GOTERM_BP_DIRECT	GO:0010595~positive regulation of endothelial cell migration	7	1.07198	0.00429059	NRP1, NRP2, SPARC, ITGB3, THBS1, RHOB, VEGFA	568	46	16792	4.49878	0.999996	0.112096	0.108927
									GOTERM_BP_DIRECT	GO:1902042~negative regulation of extrinsic apoptotic signaling pathway via death domain receptors	6	0.918836	0.00467841	GPX1, NOS3, PEA15, SERPINE1, HMOX1, ICAM1	568	33	16792	5.37516	0.999999	0.121138	0.117712
									GOTERM_BP_DIRECT	GO:0042730~fibrinolysis	5	0.765697	0.00487082	SERPINB2, ANXA2, SERPINE1, PLAUR, GP1BA	568	21	16792	7.0389	0.999999	0.125003	0.121469
									GOTERM_BP_DIRECT	GO:0071456~cellular response to hypoxia	10	1.53139	0.00512599	RGCC, EPAS1, KCNMB1, LMNA, HMOX1, PTGS2, SLC8A1, ZFP36L1, ICAM1, VEGFA	568	96	16792	3.07952	1	0.125576	0.122025
									GOTERM_BP_DIRECT	GO:1901653~cellular response to peptide	4	0.612557	0.00515914	KLF10, KLF11, ID1, KLF4	568	11	16792	10.7503	1	0.125576	0.122025
									GOTERM_BP_DIRECT	GO:0048266~behavioral response to pain	4	0.612557	0.00515914	OSM, TSPO, VWA1, THBS1	568	11	16792	10.7503	1	0.125576	0.122025
									GOTERM_BP_DIRECT	GO:0010759~positive regulation of macrophage chemotaxis	4	0.612557	0.00515914	CSF1, C5AR1, C3AR1, THBS1	568	11	16792	10.7503	1	0.125576	0.122025
									GOTERM_BP_DIRECT	GO:0043306~positive regulation of mast cell degranulation	4	0.612557	0.00515914	FGR, FCER1G, ADORA2B, FCER1A	568	11	16792	10.7503	1	0.125576	0.122025
									GOTERM_BP_DIRECT	GO:0050707~regulation of cytokine secretion	4	0.612557	0.00515914	TLR8, TLR5, TLR4, TLR2	568	11	16792	10.7503	1	0.125576	0.122025
									GOTERM_BP_DIRECT	GO:0050727~regulation of inflammatory response	8	1.22511	0.00519625	PYCARD, HCK, ANXA1, BCL6, CASP1, NOD2, PTGS2, MYD88	568	63	16792	3.75408	1	0.125576	0.122025
									GOTERM_BP_DIRECT	GO:0006909~phagocytosis	7	1.07198	0.00531175	ANXA1, CD93, SLC11A1, ITGB2, LEPR, CD302, CD14	568	48	16792	4.31133	1	0.127306	0.123707
									GOTERM_BP_DIRECT	GO:0042060~wound healing	9	1.37825	0.00552507	SPARC, SERPINB2, SDC4, ITGB3, SLC11A1, FN1, TIMP1, S100A8, EREG	568	80	16792	3.32588	1	0.131334	0.12762
									GOTERM_BP_DIRECT	GO:0034113~heterotypic cell-cell adhesion	5	0.765697	0.00579665	ITGB3, ITGB2, ITGAX, LILRB2, CD1D	568	22	16792	6.71895	1	0.13543	0.1316
									GOTERM_BP_DIRECT	GO:0071345~cellular response to cytokine stimulus	5	0.765697	0.00579665	NFKBIA, CD86, CSF1R, NLRP12, DPYSL3	568	22	16792	6.71895	1	0.13543	0.1316
									GOTERM_BP_DIRECT	GO:0007267~cell-cell signaling	18	2.75651	0.00584775	FZD1, CCR1, CD86, KLF10, NRP1, PTGIR, TNFAIP6, ITGB2, ADM, ADRB1, LILRB2, EREG, IL1B, NAMPT, CCL3, CCR5, S100A9, CD33	568	254	16792	2.09504	1	0.13543	0.1316
									GOTERM_BP_DIRECT	GO:0014070~response to organic cyclic compound	7	1.07198	0.00588419	MMP14, CD83, ACSL1, EPHX1, NAMPT, DUSP6, ICAM1	568	49	16792	4.22334	1	0.13543	0.1316
									GOTERM_BP_DIRECT	GO:0051384~response to glucocorticoid	8	1.22511	0.0061729	IL1RN, SPARC, DUSP1, IGFBP2, ADM, PTGS2, AIF1, BMP6	568	65	16792	3.63857	1	0.138771	0.134847
									GOTERM_BP_DIRECT	GO:0008217~regulation of blood pressure	8	1.22511	0.0061729	ACVRL1, NOS3, HMOX1, AGTRAP, SOD2, SGK1, PTGS2, PTGS1	568	65	16792	3.63857	1	0.138771	0.134847
									GOTERM_BP_DIRECT	GO:0046330~positive regulation of JNK cascade	8	1.22511	0.0061729	PYCARD, SDCBP, GADD45B, RIPK2, IL1B, NOD2, TLR4, MYD88	568	65	16792	3.63857	1	0.138771	0.134847
									GOTERM_BP_DIRECT	GO:0071726~cellular response to diacyl bacterial lipopeptide	3	0.459418	0.00652668	CD14, CD36, TLR2	568	4	16792	22.1725	1	0.143389	0.139335
									GOTERM_BP_DIRECT	GO:0038094~Fc-gamma receptor signaling pathway	3	0.459418	0.00652668	FCER1G, FCGRT, CLEC4E	568	4	16792	22.1725	1	0.143389	0.139335
									GOTERM_BP_DIRECT	GO:0038124~toll-like receptor TLR6:TLR2 signaling pathway	3	0.459418	0.00652668	CD14, CD36, TLR2	568	4	16792	22.1725	1	0.143389	0.139335
									GOTERM_BP_DIRECT	GO:0044267~cellular protein metabolic process	11	1.68453	0.00665062	CECR1, CST3, ADORA2B, IGFBP4, HEXB, IGFBP2, CTSH, TGFBI, LYZ, CSF2RA, CKAP4	568	118	16792	2.75591	1	0.145014	0.140913
									GOTERM_BP_DIRECT	GO:0035924~cellular response to vascular endothelial growth factor stimulus	5	0.765697	0.00683267	NR4A1, NRP1, FLT1, EGR3, VEGFA	568	23	16792	6.42682	1	0.145872	0.141747
									GOTERM_BP_DIRECT	GO:0032733~positive regulation of interleukin-10 production	5	0.765697	0.00683267	CD83, FCER1G, NOD2, TLR4, TLR2	568	23	16792	6.42682	1	0.145872	0.141747
									GOTERM_BP_DIRECT	GO:0009409~response to cold	6	0.918836	0.0068409	ADM, ADRB1, FOS, SOD2, METRNL, LRP11	568	36	16792	4.92723	1	0.145872	0.141747
									GOTERM_BP_DIRECT	GO:0050830~defense response to Gram-positive bacterium	9	1.37825	0.00792943	FGR, RIPK2, C5AR1, ADM, CD36, LYZ, MYD88, HAVCR2, TLR2	568	85	16792	3.13024	1	0.166575	0.161865
									GOTERM_BP_DIRECT	GO:0001819~positive regulation of cytokine production	5	0.765697	0.0079841	NFAM1, SLC11A1, PELI1, TLR5, EREG	568	24	16792	6.15904	1	0.166575	0.161865
									GOTERM_BP_DIRECT	GO:0045671~negative regulation of osteoclast differentiation	5	0.765697	0.0079841	MAFB, CCL3, LILRB3, TLR4, LILRB4	568	24	16792	6.15904	1	0.166575	0.161865
									GOTERM_BP_DIRECT	GO:0051770~positive regulation of nitric-oxide synthase biosynthetic process	4	0.612557	0.00850397	NAMPT, NOD2, TLR4, TLR2	568	13	16792	9.09642	1	0.172262	0.167391
									GOTERM_BP_DIRECT	GO:0016045~detection of bacterium	4	0.612557	0.00850397	HLA-DRB5, CD1D, NOD2, HLA-DRB1	568	13	16792	9.09642	1	0.172262	0.167391
									GOTERM_BP_DIRECT	GO:0002756~MyD88-independent toll-like receptor signaling pathway	4	0.612557	0.00850397	LY96, CD14, TICAM1, TLR4	568	13	16792	9.09642	1	0.172262	0.167391
									GOTERM_BP_DIRECT	GO:0045651~positive regulation of macrophage differentiation	4	0.612557	0.00850397	CSF1, ID2, LIF, TRIB1	568	13	16792	9.09642	1	0.172262	0.167391
									GOTERM_BP_DIRECT	GO:0043123~positive regulation of I-kappaB kinase/NF-kappaB signaling	13	1.99081	0.00855369	RIPK2, SECTM1, NOD2, TICAM1, FKBP1A, LGALS1, CASP1, PELI1, S100A12, HMOX1, S100A4, CD36, MYD88	568	161	16792	2.38711	1	0.172262	0.167391
									GOTERM_BP_DIRECT	GO:0008284~positive regulation of cell proliferation	27	4.13476	0.0087233	CD86, CSF1R, FLT1, CSF1, ADM, THBS1, TNFSF13B, CST3, SDCBP, SERTAD1, NACC2, ZNF703, NAMPT, CTSH, S1PR3, NUDT16, TIMP1, TNFSF13, LIF, OSM, FN1, EREG, VEGFA, FOSL1, HCK, ATF3, HBEGF	568	466	16792	1.7129	1	0.174466	0.169533
									GOTERM_BP_DIRECT	GO:0097190~apoptotic signaling pathway	8	1.22511	0.00992643	TNFSF12, LY96, TNFRSF8, CD14, TNFSF12-TNFSF13, TICAM1, TNFRSF1B, TLR4	568	71	16792	3.33109	1	0.195828	0.19029
									GOTERM_BP_DIRECT	GO:0070098~chemokine-mediated signaling pathway	8	1.22511	0.00992643	CX3CR1, CCR1, CCRL2, CCL3, CCR5, CXCL3, CXCL2, CCR2	568	71	16792	3.33109	1	0.195828	0.19029
									GOTERM_BP_DIRECT	GO:0042742~defense response to bacterium	12	1.83767	0.0101957	CEBPB, FCER1G, SLC11A1, HP, S100A12, NOD2, TLR5, CLEC4E, CFP, S100A9, TLR4, S100A8	568	145	16792	2.44662	1	0.198632	0.193016
									GOTERM_BP_DIRECT	GO:0007568~aging	13	1.99081	0.0102902	CD86, LRP1, BCL2A1, ITGB2, IGFBP2, ADM, FOS, RETN, TNFRSF1B, KCNMB1, TIMP2, TSPO, TIMP1	568	165	16792	2.32924	1	0.198632	0.193016
									GOTERM_BP_DIRECT	GO:0032743~positive regulation of interleukin-2 production	4	0.612557	0.0105552	CD83, ANXA1, RIPK2, CCR2	568	14	16792	8.44668	1	0.198632	0.193016
									GOTERM_BP_DIRECT	GO:0043537~negative regulation of blood vessel endothelial cell migration	4	0.612557	0.0105552	ACVRL1, RGCC, VASH1, THBS1	568	14	16792	8.44668	1	0.198632	0.193016
									GOTERM_BP_DIRECT	GO:0070431~nucleotide-binding oligomerization domain containing 2 signaling pathway	3	0.459418	0.0106351	NFKBIA, RIPK2, NOD2	568	5	16792	17.738	1	0.198632	0.193016
									GOTERM_BP_DIRECT	GO:0002309~T cell proliferation involved in immune response	3	0.459418	0.0106351	CD86, SLC11A1, LILRB1	568	5	16792	17.738	1	0.198632	0.193016
									GOTERM_BP_DIRECT	GO:0045602~negative regulation of endothelial cell differentiation	3	0.459418	0.0106351	ACVRL1, NOTCH4, ID1	568	5	16792	17.738	1	0.198632	0.193016
									GOTERM_BP_DIRECT	GO:0002381~immunoglobulin production involved in immunoglobulin mediated immune response	3	0.459418	0.0106351	HLA-DRB5, HLA-DRB1, HLA-DQB1	568	5	16792	17.738	1	0.198632	0.193016
									GOTERM_BP_DIRECT	GO:0016485~protein processing	8	1.22511	0.010685	SRGN, CPM, MMP14, ADAMTS2, CASP1, RHBDL3, F3, CTSS	568	72	16792	3.28482	1	0.198632	0.193016
									GOTERM_BP_DIRECT	GO:0006979~response to oxidative stress	10	1.53139	0.0121639	MMP14, GPX1, SRXN1, DUSP1, GPX3, LRRK2, HMOX1, EPX, PTGS2, PTGS1	568	110	16792	2.68758	1	0.22091	0.214663
									GOTERM_BP_DIRECT	GO:0035987~endodermal cell differentiation	5	0.765697	0.0121782	MMP14, LAMB3, ITGB5, ITGB2, FN1	568	27	16792	5.4747	1	0.22091	0.214663
									GOTERM_BP_DIRECT	GO:0048678~response to axon injury	5	0.765697	0.0121782	CST3, LGALS1, DPYSL3, SOD2, AIF1	568	27	16792	5.4747	1	0.22091	0.214663
									GOTERM_BP_DIRECT	GO:0070301~cellular response to hydrogen peroxide	7	1.07198	0.0121881	CST3, ANXA1, MAPK7, PPIF, CYP1B1, KLF4, RHOB	568	57	16792	3.63059	1	0.22091	0.214663
									GOTERM_BP_DIRECT	GO:0034162~toll-like receptor 9 signaling pathway	4	0.612557	0.0128679	TLR8, TLR7, MYD88, HAVCR2	568	15	16792	7.88357	1	0.230352	0.223838
									GOTERM_BP_DIRECT	GO:0002042~cell migration involved in sprouting angiogenesis	4	0.612557	0.0128679	NR4A1, NRP1, EGR3, VEGFA	568	15	16792	7.88357	1	0.230352	0.223838
									GOTERM_BP_DIRECT	GO:0032689~negative regulation of interferon-gamma production	5	0.765697	0.0138371	HLA-DRB5, LILRB1, TLR4, HLA-DRB1, HAVCR2	568	28	16792	5.27918	1	0.24468	0.237762
									GOTERM_BP_DIRECT	GO:0035666~TRIF-dependent toll-like receptor signaling pathway	5	0.765697	0.0138371	UBE2D1, LY96, CD14, TICAM1, TLR4	568	28	16792	5.27918	1	0.24468	0.237762
									GOTERM_BP_DIRECT	GO:0030336~negative regulation of cell migration	9	1.37825	0.0149846	CX3CR1, ACVRL1, WNT11, RRAS, DPYSL3, SERPINE1, CYP1B1, SRGAP1, RHOB	568	95	16792	2.80074	1	0.257583	0.250299
									GOTERM_BP_DIRECT	GO:0030949~positive regulation of vascular endothelial growth factor receptor signaling pathway	4	0.612557	0.0154467	FLT1, IL1B, ITGB3, VEGFA	568	16	16792	7.39085	1	0.257583	0.250299
									GOTERM_BP_DIRECT	GO:0090026~positive regulation of monocyte chemotaxis	4	0.612557	0.0154467	CCR1, SERPINE1, AIF1, CCR2	568	16	16792	7.39085	1	0.257583	0.250299
									GOTERM_BP_DIRECT	GO:0014002~astrocyte development	4	0.612557	0.0154467	VIM, S100A9, TLR4, S100A8	568	16	16792	7.39085	1	0.257583	0.250299
									GOTERM_BP_DIRECT	GO:0007204~positive regulation of cytosolic calcium ion concentration	11	1.68453	0.0154967	CCR1, PTGIR, PTGER2, C5AR1, FPR1, C3AR1, ADM, S1PR3, CD36, CCR5, CCR2	568	134	16792	2.42684	1	0.257583	0.250299
									GOTERM_BP_DIRECT	GO:0038084~vascular endothelial growth factor signaling pathway	3	0.459418	0.0155979	NRP2, FLT1, VEGFA	568	6	16792	14.7817	1	0.257583	0.250299
									GOTERM_BP_DIRECT	GO:0010042~response to manganese ion	3	0.459418	0.0155979	TSPO, SOD2, PTGS2	568	6	16792	14.7817	1	0.257583	0.250299
									GOTERM_BP_DIRECT	GO:0043615~astrocyte cell migration	3	0.459418	0.0155979	MMP14, HEXB, CCL3	568	6	16792	14.7817	1	0.257583	0.250299
									GOTERM_BP_DIRECT	GO:0071376~cellular response to corticotropin-releasing hormone stimulus	3	0.459418	0.0155979	NR4A2, NR4A1, NR4A3	568	6	16792	14.7817	1	0.257583	0.250299
									GOTERM_BP_DIRECT	GO:0048662~negative regulation of smooth muscle cell proliferation	5	0.765697	0.0156326	PTGIR, HMOX1, KLF4, TRIB1, AIF1	568	29	16792	5.09713	1	0.257583	0.250299
									GOTERM_BP_DIRECT	GO:0001937~negative regulation of endothelial cell proliferation	5	0.765697	0.0156326	ACVRL1, SPARC, RGCC, VASH1, THBS1	568	29	16792	5.09713	1	0.257583	0.250299
									GOTERM_BP_DIRECT	GO:0043542~endothelial cell migration	5	0.765697	0.0156326	NOS3, TNFSF12, ITGB2, CYP1B1, TNFSF12-TNFSF13	568	29	16792	5.09713	1	0.257583	0.250299
									GOTERM_BP_DIRECT	GO:0070542~response to fatty acid	4	0.612557	0.0182948	TBXAS1, CD36, PTGS2, TLR2	568	17	16792	6.95609	1	0.295428	0.287074
									GOTERM_BP_DIRECT	GO:0071310~cellular response to organic substance	4	0.612557	0.0182948	IL1B, PSAP, CASP1, CD68	568	17	16792	6.95609	1	0.295428	0.287074
									GOTERM_BP_DIRECT	GO:0002407~dendritic cell chemotaxis	4	0.612557	0.0182948	CCR1, GPR183, CCR5, CCR2	568	17	16792	6.95609	1	0.295428	0.287074
									GOTERM_BP_DIRECT	GO:0046718~viral entry into host cell	8	1.22511	0.0183369	CD86, CR1, ITGB5, ANPEP, ITGB3, CLEC5A, CTSB, ICAM1	568	80	16792	2.95634	1	0.295428	0.287074
									GOTERM_BP_DIRECT	GO:0007229~integrin-mediated signaling pathway	9	1.37825	0.0188015	FGR, HCK, ITGAM, TYROBP, FCER1G, ITGB5, ITGB3, ITGB2, ITGAX	568	99	16792	2.68758	1	0.30124	0.292722
									GOTERM_BP_DIRECT	GO:0045765~regulation of angiogenesis	5	0.765697	0.0196463	MAPK7, TNFRSF12A, ID1, HMOX1, HTATIP2	568	31	16792	4.76829	1	0.313045	0.304194
									GOTERM_BP_DIRECT	GO:0008630~intrinsic apoptotic signaling pathway in response to DNA damage	6	0.918836	0.0205902	BCL2A1, HMOX1, SOD2, TNFRSF1B, HIC1, MCL1	568	47	16792	3.77405	1	0.326227	0.317003
									GOTERM_BP_DIRECT	GO:0031398~positive regulation of protein ubiquitination	7	1.07198	0.0206986	FKBP1A, RIPK2, LRRK2, SPHK1, PELI1, UBE2D1, TICAM1	568	64	16792	3.23349	1	0.326227	0.317003
									GOTERM_BP_DIRECT	GO:0002455~humoral immune response mediated by circulating immunoglobulin	3	0.459418	0.0213527	HLA-DRB5, HLA-DRB1, HLA-DQB1	568	7	16792	12.67	1	0.332774	0.323364
									GOTERM_BP_DIRECT	GO:0051412~response to corticosterone	4	0.612557	0.0214141	FOSL1, CDKN1A, FOSB, FOS	568	18	16792	6.56964	1	0.332774	0.323364
									GOTERM_BP_DIRECT	GO:0010951~negative regulation of endopeptidase activity	10	1.53139	0.0214582	CSTB, CSTA, SERPINA1, SERPINB2, SPINT1, APLP2, SERPINE1, CPAMD8, TIMP2, TIMP1	568	121	16792	2.44325	1	0.332774	0.323364
									GOTERM_BP_DIRECT	GO:0001974~blood vessel remodeling	5	0.765697	0.0218699	ACVRL1, EPAS1, NOS3, LIF, CCR2	568	32	16792	4.61928	1	0.337355	0.327816
									GOTERM_BP_DIRECT	GO:0006919~activation of cysteine-type endopeptidase activity involved in apoptotic process	8	1.22511	0.0220058	PYCARD, NLRP12, CASP1, NLRP3, CTSH, F3, S100A9, S100A8	568	83	16792	2.84948	1	0.337655	0.328107
									GOTERM_BP_DIRECT	GO:0043627~response to estrogen	7	1.07198	0.0221757	RCAN1, MMP14, SRD5A1, ARPC1B, IGFBP2, HMOX1, SMAD6	568	65	16792	3.18375	1	0.338472	0.328901
									GOTERM_BP_DIRECT	GO:0051603~proteolysis involved in cellular protein catabolic process	6	0.918836	0.0223668	SCPEP1, CTSZ, CTSH, CPVL, CTSS, CTSB	568	48	16792	3.69542	1	0.3396	0.329997
									GOTERM_BP_DIRECT	GO:0042127~regulation of cell proliferation	13	1.99081	0.0233658	ANXA1, PTGER2, CXCL3, TNFRSF1B, CXCL2, SAT1, PTGS1, NFKBIA, FGR, BCL6, SGK1, JUNB, S100A11	568	185	16792	2.07743	1	0.352922	0.342942
									GOTERM_BP_DIRECT	GO:0035914~skeletal muscle cell differentiation	6	0.918836	0.0242398	EGR1, NR4A1, MAFF, FOS, ATF3, SAP30	568	49	16792	3.62001	1	0.359678	0.349508
									GOTERM_BP_DIRECT	GO:0007254~JNK cascade	6	0.918836	0.0242398	ADORA2B, RIPK2, NOD2, MAP3K13, TRIB1, MYD88	568	49	16792	3.62001	1	0.359678	0.349508
									GOTERM_BP_DIRECT	GO:0010718~positive regulation of epithelial to mesenchymal transition	5	0.765697	0.0242412	SDCBP, RGCC, GLIPR2, ZNF703, SNAI1	568	33	16792	4.4793	1	0.359678	0.349508
									GOTERM_BP_DIRECT	GO:0009636~response to toxic substance	8	1.22511	0.0247165	CST3, CDKN1A, EPHX1, CCL3, CYP1B1, FOS, AHR, TLR2	568	85	16792	2.78244	1	0.359678	0.349508
									GOTERM_BP_DIRECT	GO:0007263~nitric oxide mediated signal transduction	4	0.612557	0.0248054	NOS3, FPR1, MT1X, CD36	568	19	16792	6.22387	1	0.359678	0.349508
									GOTERM_BP_DIRECT	GO:0045672~positive regulation of osteoclast differentiation	4	0.612557	0.0248054	CCR1, KLF10, CSF1, FOS	568	19	16792	6.22387	1	0.359678	0.349508
									GOTERM_BP_DIRECT	GO:0021772~olfactory bulb development	4	0.612557	0.0248054	CSF1R, DPYSL2, ID2, LRRK2	568	19	16792	6.22387	1	0.359678	0.349508
									GOTERM_BP_DIRECT	GO:0048260~positive regulation of receptor-mediated endocytosis	4	0.612557	0.0248054	TF, ANXA2, SERPINE1, PPT1	568	19	16792	6.22387	1	0.359678	0.349508
									GOTERM_BP_DIRECT	GO:0006928~movement of cell or subcellular component	8	1.22511	0.0261541	MAP2K1, ARPC1B, CAPZA2, PLAUR, CD9, VIM, ARPC5, PTGS2	568	86	16792	2.75008	1	0.377347	0.366678
									GOTERM_BP_DIRECT	GO:0045410~positive regulation of interleukin-6 biosynthetic process	3	0.459418	0.0278407	IL1B, PTAFR, EREG	568	8	16792	11.0863	1	0.386306	0.375383
									GOTERM_BP_DIRECT	GO:0034383~low-density lipoprotein particle clearance	3	0.459418	0.0278407	DGAT2, HMOX1, CD36	568	8	16792	11.0863	1	0.386306	0.375383
									GOTERM_BP_DIRECT	GO:0010818~T cell chemotaxis	3	0.459418	0.0278407	GPR183, CCL3, CXCL16	568	8	16792	11.0863	1	0.386306	0.375383
									GOTERM_BP_DIRECT	GO:0045416~positive regulation of interleukin-8 biosynthetic process	3	0.459418	0.0278407	TLR8, TLR7, TLR4	568	8	16792	11.0863	1	0.386306	0.375383
									GOTERM_BP_DIRECT	GO:0034115~negative regulation of heterotypic cell-cell adhesion	3	0.459418	0.0278407	IL1RN, MAPK7, KLF4	568	8	16792	11.0863	1	0.386306	0.375383
									GOTERM_BP_DIRECT	GO:0034138~toll-like receptor 3 signaling pathway	3	0.459418	0.0278407	COLEC12, CD86, HAVCR2	568	8	16792	11.0863	1	0.386306	0.375383
									GOTERM_BP_DIRECT	GO:0009629~response to gravity	3	0.459418	0.0278407	FOSL1, SPARC, FOS	568	8	16792	11.0863	1	0.386306	0.375383
									GOTERM_BP_DIRECT	GO:0043129~surfactant homeostasis	3	0.459418	0.0278407	EPAS1, CTSH, VEGFA	568	8	16792	11.0863	1	0.386306	0.375383
									GOTERM_BP_DIRECT	GO:0032753~positive regulation of interleukin-4 production	4	0.612557	0.0284682	CEBPB, NLRP3, EPX, HAVCR2	568	20	16792	5.91268	1	0.393132	0.382016
									GOTERM_BP_DIRECT	GO:0071902~positive regulation of protein serine/threonine kinase activity	5	0.765697	0.0294337	CSF1R, MAP2K1, ACSL1, SPRY2, CAMK1	568	35	16792	4.22334	1	0.404539	0.3931
									GOTERM_BP_DIRECT	GO:0008344~adult locomotory behavior	6	0.918836	0.0304527	NR4A2, EPS8, CSTB, ID2, PPT1, NTSR1	568	52	16792	3.41116	1	0.414614	0.40289
									GOTERM_BP_DIRECT	GO:0071320~cellular response to cAMP	6	0.918836	0.0304527	SRD5A1, KCNQ1, PTAFR, AQP9, SLC8A1, ZFP36L1	568	52	16792	3.41116	1	0.414614	0.40289
									GOTERM_BP_DIRECT	GO:0007565~female pregnancy	8	1.22511	0.0308063	FOSL1, THBD, STS, NAMPT, IGFBP2, FOSB, ADM, FOS	568	89	16792	2.65738	1	0.417469	0.405665
									GOTERM_BP_DIRECT	GO:0043407~negative regulation of MAP kinase activity	5	0.765697	0.0322578	RGS2, MAPK7, DUSP1, IL1B, SPRY2	568	36	16792	4.10603	1	0.431023	0.418836
									GOTERM_BP_DIRECT	GO:0051894~positive regulation of focal adhesion assembly	4	0.612557	0.0324011	SDC4, FMN1, S100A10, VEGFA	568	21	16792	5.63112	1	0.431023	0.418836
									GOTERM_BP_DIRECT	GO:0035902~response to immobilization stress	4	0.612557	0.0324011	FOS, SOD2, SLC8A1, LRP11	568	21	16792	5.63112	1	0.431023	0.418836
									GOTERM_BP_DIRECT	GO:0033198~response to ATP	4	0.612557	0.0324011	SELL, IL1B, CASP1, SLC8A1	568	21	16792	5.63112	1	0.431023	0.418836
									GOTERM_BP_DIRECT	GO:0048010~vascular endothelial growth factor receptor signaling pathway	7	1.07198	0.0345238	NRP1, NRP2, FLT1, NCF2, ITGB3, CYBB, VEGFA	568	72	16792	2.87422	1	0.454142	0.4413
									GOTERM_BP_DIRECT	GO:0060670~branching involved in labyrinthine layer morphogenesis	3	0.459418	0.0350059	SOCS3, SPINT1, ADM	568	9	16792	9.85446	1	0.454142	0.4413
									GOTERM_BP_DIRECT	GO:0045647~negative regulation of erythrocyte differentiation	3	0.459418	0.0350059	ZFP36, MAFB, ZFP36L1	568	9	16792	9.85446	1	0.454142	0.4413
									GOTERM_BP_DIRECT	GO:0002281~macrophage activation involved in immune response	3	0.459418	0.0350059	TYROBP, TICAM1, HAVCR2	568	9	16792	9.85446	1	0.454142	0.4413
									GOTERM_BP_DIRECT	GO:0071243~cellular response to arsenic-containing substance	3	0.459418	0.0350059	GSTO1, PPIF, HMOX1	568	9	16792	9.85446	1	0.454142	0.4413
									GOTERM_BP_DIRECT	GO:0048146~positive regulation of fibroblast proliferation	6	0.918836	0.0351023	CDKN1A, ANXA2, SPHK1, S100A6, FN1, EREG	568	54	16792	3.28482	1	0.454142	0.4413
									GOTERM_BP_DIRECT	GO:0045786~negative regulation of cell cycle	5	0.765697	0.0352351	PLA2G16, NR4A1, LILRB1, PTGS2, RHOB	568	37	16792	3.99505	1	0.454142	0.4413
									GOTERM_BP_DIRECT	GO:0007179~transforming growth factor beta receptor signaling pathway	8	1.22511	0.0359843	FKBP1A, ACVRL1, KLF10, ITGB5, ID1, LTBP2, FOS, SMAD6	568	92	16792	2.57073	1	0.461745	0.448689
									GOTERM_BP_DIRECT	GO:0090023~positive regulation of neutrophil chemotaxis	4	0.612557	0.0366018	C5AR1, C3AR1, CXCL3, CXCL2	568	22	16792	5.37516	1	0.4676	0.454378
									GOTERM_BP_DIRECT	GO:0042517~positive regulation of tyrosine phosphorylation of Stat3 protein	5	0.765697	0.0383663	CSF1R, SOCS3, OSM, LIF, VEGFA	568	38	16792	3.88992	1	0.487992	0.474194
									GOTERM_BP_DIRECT	GO:0007623~circadian rhythm	7	1.07198	0.0409463	KLF10, HTR7, EGR3, NFIL3, ID1, NAMPT, SERPINE1	568	75	16792	2.75925	1	0.517255	0.502629
									GOTERM_BP_DIRECT	GO:0030168~platelet activation	9	1.37825	0.0410237	GP9, F8, FCER1G, VWF, ITGB3, CD9, GP1BA, RHOB, F5	568	115	16792	2.31366	1	0.517255	0.502629
									GOTERM_BP_DIRECT	GO:0000302~response to reactive oxygen species	5	0.765697	0.0416516	PLK3, GPX1, GPX3, CYBB, SOD2	568	39	16792	3.79018	1	0.522899	0.508113
									GOTERM_BP_DIRECT	GO:0010629~negative regulation of gene expression	10	1.53139	0.0427705	ACVRL1, CCR1, CDKN1A, MAP2K1, ID2, CCL3, ZNF503, KLF4, AIF1, HAVCR2	568	137	16792	2.15791	1	0.52442	0.509592
									GOTERM_BP_DIRECT	GO:0051918~negative regulation of fibrinolysis	3	0.459418	0.0427954	THBD, SERPINE1, THBS1	568	10	16792	8.86901	1	0.52442	0.509592
									GOTERM_BP_DIRECT	GO:0002430~complement receptor mediated signaling pathway	3	0.459418	0.0427954	CR1, FPR1, C3AR1	568	10	16792	8.86901	1	0.52442	0.509592
									GOTERM_BP_DIRECT	GO:0040037~negative regulation of fibroblast growth factor receptor signaling pathway	3	0.459418	0.0427954	SPRY2, THBS1, SULF2	568	10	16792	8.86901	1	0.52442	0.509592
									GOTERM_BP_DIRECT	GO:0042116~macrophage activation	3	0.459418	0.0427954	CD93, SLC11A1, TLR4	568	10	16792	8.86901	1	0.52442	0.509592
									GOTERM_BP_DIRECT	GO:0007612~learning	6	0.918836	0.0428578	JPH4, FOSL1, ARC, PRKAR2B, PTGS2, NTSR1	568	57	16792	3.11193	1	0.52442	0.509592
									GOTERM_BP_DIRECT	GO:0030509~BMP signaling pathway	7	1.07198	0.0432436	ACVRL1, EGR1, ID1, UBE2D1, SMAD6, TOB1, BMP6	568	76	16792	2.72294	1	0.526918	0.512019
									GOTERM_BP_DIRECT	GO:0019915~lipid storage	4	0.612557	0.0457933	DGAT2, HEXB, FFAR2, CD36	568	24	16792	4.92723	1	0.553335	0.537689
									GOTERM_BP_DIRECT	GO:0034341~response to interferon-gamma	4	0.612557	0.0457933	CD86, SLC11A1, MEFV, CXCL16	568	24	16792	4.92723	1	0.553335	0.537689
									GOTERM_BP_DIRECT	GO:0032526~response to retinoic acid	5	0.765697	0.0486844	RXRA, DUSP1, IGFBP2, CTSH, BMP6	568	41	16792	3.60529	1	0.585829	0.569265

## Sheet: G3 (negative)
									Category	Term	Count	%	PValue	Genes	List Total	Pop Hits	Pop Total	Fold Enrichment	Bonferroni	Benjamini	FDR
									GOTERM_BP_DIRECT	GO:0031295~T cell costimulation	15	2.80899	1.10987e-09	919, 22914, 28755, 100528032, 940, 84433, 126259, 29851, 921, 55615, 915, 3932, 959, 916, 917	364	78	16792	8.87151	1.70697e-06	1.70697e-06	1.69809e-06
									GOTERM_BP_DIRECT	GO:0007165~signal transduction	53	9.92509	4.26943e-07	7089, 5583, 22914, 5662, 9028, 2078, 3560, 114822, 4050, 2625, 27240, 51440, 5335, 7436, 4049, 50831, 10133, 9311, 23779, 5152, 9437, 8821, 222643, 64919, 288, 322, 84433, 9047, 128611, 257068, 3581, 7185, 553158, 57449, 2323, 3575, 50852, 814, 4306, 57053, 57010, 2064, 100528032, 126259, 2256, 8911, 10125, 8718, 41, 3822, 3823, 3702, 9806	364	1161	16792	2.10593	0.000656423	0.000294485	0.000292954
									GOTERM_BP_DIRECT	GO:0050852~T cell receptor signaling pathway	16	2.99625	7.65892e-07	919, 28755, 7294, 2625, 940, 84433, 387357, 5588, 5335, 7535, 50852, 915, 3932, 916, 3702, 917	364	148	16792	4.98723	0.00117725	0.000294485	0.000292954
									GOTERM_BP_DIRECT	GO:0002250~adaptive immune response	16	2.99625	7.65892e-07	8320, 22914, 4068, 257101, 100528032, 7294, 27240, 387357, 5896, 7535, 54900, 923, 50852, 814, 924, 3702	364	148	16792	4.98723	0.00117725	0.000294485	0.000292954
									GOTERM_BP_DIRECT	GO:0050776~regulation of immune response	15	2.80899	3.35622e-05	919, 22914, 9437, 4068, 28755, 100528032, 29121, 84433, 925, 915, 959, 916, 8519, 10225, 917	364	178	16792	3.88752	0.0503099	0.0103237	0.01027
									GOTERM_BP_DIRECT	GO:0007169~transmembrane receptor protein tyrosine kinase signaling pathway	11	2.05993	4.2645e-05	2324, 7535, 2064, 50852, 924, 925, 10256, 3932, 916, 3702, 7294	364	96	16792	5.28594	0.0634847	0.0109313	0.0108745
									GOTERM_BP_DIRECT	GO:0006968~cellular defense response	9	1.68539	5.39205e-05	5551, 9437, 4068, 8302, 50852, 3822, 10578, 3702, 3823	364	62	16792	6.69656	0.0795862	0.0118471	0.0117855
									GOTERM_BP_DIRECT	GO:0006955~immune response	22	4.11985	0.00034753	9235, 7049, 56241, 4050, 3559, 1236, 1269, 1233, 126259, 29851, 3575, 5896, 7535, 4049, 54900, 6932, 924, 8718, 6935, 925, 959, 10225	364	421	16792	2.41069	0.414093	0.0668127	0.0664652
									GOTERM_BP_DIRECT	GO:0042110~T cell activation	7	1.31086	0.000497545	7535, 924, 925, 197358, 916, 3702, 917	364	47	16792	6.8707	0.534859	0.0795987	0.0791847
									GOTERM_BP_DIRECT	GO:0050862~positive regulation of T cell receptor signaling pathway	4	0.749064	0.000517547	9840, 1236, 50852, 3932	364	8	16792	23.0659	0.548957	0.0795987	0.0791847
									GOTERM_BP_DIRECT	GO:0032753~positive regulation of interleukin-4 production	5	0.93633	0.000791017	2625, 940, 5588, 959, 916	364	20	16792	11.533	0.703902	0.110599	0.110023
									GOTERM_BP_DIRECT	GO:0045060~negative thymic T cell selection	4	0.749064	0.00145297	1236, 940, 7535, 916	364	11	16792	16.7752	0.893146	0.174494	0.173586
									GOTERM_BP_DIRECT	GO:0014066~regulation of phosphatidylinositol 3-kinase signaling	8	1.49813	0.00147491	26051, 940, 634, 2264, 2064, 50852, 10125, 3932	364	78	16792	4.73147	0.896697	0.174494	0.173586
									GOTERM_BP_DIRECT	GO:0045086~positive regulation of interleukin-2 biosynthetic process	4	0.749064	0.0019064	84433, 940, 5588, 916	364	12	16792	15.3773	0.946861	0.209432	0.208343
									GOTERM_BP_DIRECT	GO:0007166~cell surface receptor signaling pathway	15	2.80899	0.00263551	919, 2064, 3559, 29121, 1840, 10936, 940, 3575, 51466, 8718, 925, 915, 916, 8519, 917	364	274	16792	2.52547	0.98273	0.270228	0.268822
									GOTERM_BP_DIRECT	GO:0035556~intracellular signal transduction	19	3.55805	0.00309622	5582, 65266, 5583, 9651, 8787, 7049, 4157, 283629, 55561, 23043, 55423, 23263, 5588, 5335, 10110, 7535, 54900, 814, 3702	364	403	16792	2.17495	0.991514	0.297624	0.296076
									GOTERM_BP_DIRECT	GO:0050909~sensory perception of taste	5	0.93633	0.00332726	259294, 259290, 51176, 259289, 50831	364	29	16792	7.95377	0.994059	0.301019	0.299453
									GOTERM_BP_DIRECT	GO:0045582~positive regulation of T cell differentiation	4	0.749064	0.00375756	2625, 3559, 5896, 7535	364	15	16792	12.3018	0.996942	0.305546	0.303957
									GOTERM_BP_DIRECT	GO:0030217~T cell differentiation	5	0.93633	0.00377463	3575, 30009, 7535, 915, 3932	364	30	16792	7.68864	0.997022	0.305546	0.303957
									GOTERM_BP_DIRECT	GO:0033153~T cell receptor V(D)J recombination	3	0.561798	0.00446333	64919, 51176, 6932	364	5	16792	27.6791	0.998972	0.34323	0.341445
									GOTERM_BP_DIRECT	GO:0048535~lymph node development	4	0.749064	0.00543889	57124, 3575, 4049, 4050	364	17	16792	10.8546	0.999772	0.398334	0.396262
									GOTERM_BP_DIRECT	GO:0045954~positive regulation of natural killer cell mediated cytotoxicity	4	0.749064	0.00642328	22914, 4068, 10125, 100528032	364	18	16792	10.2515	0.99995	0.441309	0.439013
									GOTERM_BP_DIRECT	GO:0046632~alpha-beta T cell differentiation	3	0.561798	0.00659955	64919, 51176, 6932	364	6	16792	23.0659	0.999962	0.441309	0.439013
									GOTERM_BP_DIRECT	GO:0006898~receptor-mediated endocytosis	11	2.05993	0.00733985	9026, 54413, 3039, 8029, 921, 7436, 56241, 4017, 923, 81693, 3040	364	186	16792	2.72823	0.999988	0.461828	0.459425
									GOTERM_BP_DIRECT	GO:0008045~motor neuron axon guidance	4	0.749064	0.00750695	2043, 2064, 9241, 3800	364	19	16792	9.71197	0.999991	0.461828	0.459425
									GOTERM_BP_DIRECT	GO:0030101~natural killer cell activation	4	0.749064	0.00869212	22914, 9437, 100528032, 50615	364	20	16792	9.22637	0.999999	0.487884	0.485346
									GOTERM_BP_DIRECT	GO:0050850~positive regulation of calcium-mediated signaling	4	0.749064	0.00869212	7535, 50852, 925, 916	364	20	16792	9.22637	0.999999	0.487884	0.485346
									GOTERM_BP_DIRECT	GO:0030049~muscle filament sliding	5	0.93633	0.00888215	4606, 7169, 7125, 4621, 7273	364	38	16792	6.06998	0.999999	0.487884	0.485346
									GOTERM_BP_DIRECT	GO:0042102~positive regulation of T cell proliferation	6	1.1236	0.00948701	84433, 940, 5588, 923, 959, 916	364	60	16792	4.61319	1	0.503139	0.500522
									GOTERM_BP_DIRECT	GO:0006468~protein phosphorylation	19	3.55805	0.0105114	4293, 5582, 65266, 5583, 10290, 2078, 2064, 283629, 5260, 7294, 388228, 55561, 23043, 114783, 10110, 84033, 7535, 814, 3932	364	456	16792	1.92216	1	0.538885	0.536082
									GOTERM_BP_DIRECT	GO:0061384~heart trabecula morphogenesis	3	0.561798	0.0119713	7049, 9241, 1901	364	8	16792	17.2995	1	0.593932	0.590842
									GOTERM_BP_DIRECT	GO:1904837~beta-catenin-TCF complex assembly	5	0.93633	0.0136535	7089, 51176, 283149, 8313, 6932	364	43	16792	5.36417	1	0.65622	0.652807
									GOTERM_BP_DIRECT	GO:0046641~positive regulation of alpha-beta T cell proliferation	3	0.561798	0.0151734	940, 7535, 916	364	9	16792	15.3773	1	0.707174	0.703495
									GOTERM_BP_DIRECT	GO:0070372~regulation of ERK1 and ERK2 cascade	4	0.749064	0.0161984	7049, 634, 2064, 10125	364	25	16792	7.3811	1	0.732738	0.728927
									GOTERM_BP_DIRECT	GO:0032729~positive regulation of interferon-gamma production	5	0.93633	0.0171694	22914, 4049, 100528032, 916, 7294	364	46	16792	5.01433	1	0.754475	0.75055
									GOTERM_BP_DIRECT	GO:0033089~positive regulation of T cell differentiation in thymus	3	0.561798	0.0186983	9840, 3575, 10125	364	10	16792	13.8396	1	0.798834	0.794679
									GOTERM_BP_DIRECT	GO:0001934~positive regulation of protein phosphorylation	8	1.49813	0.0204625	2324, 2323, 23043, 8313, 79899, 55615, 2064, 10125	364	127	16792	2.90594	1	0.850578	0.846154
									GOTERM_BP_DIRECT	GO:0046710~GDP metabolic process	3	0.561798	0.0225306	1741, 84433, 1740	364	11	16792	12.5814	1	0.890285	0.885654
									GOTERM_BP_DIRECT	GO:0007399~nervous system development	13	2.43446	0.0225755	8787, 9241, 22997, 321, 10505, 1741, 10858, 1740, 2256, 51466, 7436, 50861, 10675	364	287	16792	2.0896	1	0.890285	0.885654
									GOTERM_BP_DIRECT	GO:0007163~establishment or maintenance of cell polarity	4	0.749064	0.0241588	25794, 84612, 23224, 917	364	29	16792	6.36302	1	0.928904	0.924073
									GOTERM_BP_DIRECT	GO:0060325~face morphogenesis	4	0.749064	0.0264237	59338, 51176, 4621, 9241	364	30	16792	6.15092	1	0.99121	0.986054
									GOTERM_BP_DIRECT	GO:0010628~positive regulation of gene expression	12	2.24719	0.0273032	288, 268, 566, 51176, 940, 3575, 257101, 2264, 3675, 2064, 9241, 916	364	262	16792	2.11291	1	0.999816	0.994615
									GOTERM_BP_DIRECT	GO:0048872~homeostasis of number of cells	3	0.561798	0.0310585	1236, 1233, 3575	364	13	16792	10.6458	1	1	0.995446
									GOTERM_BP_DIRECT	GO:0046777~protein autophosphorylation	9	1.68539	0.0336321	4293, 5582, 2324, 23043, 2264, 2043, 2064, 814, 7294	364	172	16792	2.41388	1	1	0.995446
									GOTERM_BP_DIRECT	GO:2000147~positive regulation of cell motility	3	0.561798	0.0357258	22954, 1236, 9806	364	14	16792	9.8854	1	1	0.995446
									GOTERM_BP_DIRECT	GO:0001837~epithelial to mesenchymal transition	4	0.749064	0.036575	51176, 7049, 4017, 9241	364	34	16792	5.42728	1	1	0.995446
									GOTERM_BP_DIRECT	GO:0042692~muscle cell differentiation	3	0.561798	0.040644	10290, 23345, 6095	364	15	16792	9.22637	1	1	0.995446
									GOTERM_BP_DIRECT	GO:0046037~GMP metabolic process	3	0.561798	0.040644	1741, 84433, 1740	364	15	16792	9.22637	1	1	0.995446
									GOTERM_BP_DIRECT	GO:0072156~distal tubule morphogenesis	2	0.374532	0.0427688	65266, 26249	364	2	16792	46.1319	1	1	0.995446
									GOTERM_BP_DIRECT	GO:0007416~synapse assembly	5	0.93633	0.0427927	54413, 1056, 54549, 8927, 9806	364	61	16792	3.7813	1	1	0.995446
									GOTERM_BP_DIRECT	GO:0009967~positive regulation of signal transduction	5	0.93633	0.0427927	2625, 9047, 4068, 10750, 10045	364	61	16792	3.7813	1	1	0.995446
									GOTERM_BP_DIRECT	GO:0007271~synaptic transmission, cholinergic	4	0.749064	0.0453153	57053, 79608, 5913, 59340	364	37	16792	4.98723	1	1	0.995446
									GOTERM_BP_DIRECT	GO:0045087~innate immune response	16	2.99625	0.0468312	22954, 4063, 22914, 4068, 257101, 28526, 100528032, 2625, 10417, 3004, 7535, 923, 3822, 3932, 345611, 3702	364	430	16792	1.71653	1	1	0.995446
									GOTERM_BP_DIRECT	GO:0007267~cell-cell signaling	11	2.05993	0.0499466	10505, 268, 2256, 4068, 55423, 3640, 4049, 79690, 10750, 2979, 4050	364	254	16792	1.99784	1	1	0.995446

## Sheet: G4 (positive)
									Category	Term	Count	%	PValue	Genes	List Total	Pop Hits	Pop Total	Fold Enrichment	Bonferroni	Benjamini	FDR
									GOTERM_BP_DIRECT	GO:0006954~inflammatory response	52	8.41424	1.70181e-19	ITGB2, PIK3CD, ITGAL, TNF, PYCARD, MMP25, PSTPIP1, C3AR1, PROK2, TNFRSF8, CCR7, CCR2, PTGIR, SLC11A1, NFAM1, CYBB, TNFRSF1B, HCK, ADORA2A, ELF3, CHI3L1, TLR8, TLR5, S100A9, TLR4, S100A8, HDAC4, CSF1R, CEBPB, C5AR1, PTAFR, FPR1, AOAH, NLRC4, MEFV, C3, CXCR1, CLEC7A, HRH4, CXCR2, S100A12, S1PR3, CD14, NLRP1, CCR1, TNFRSF10C, AZU1, LYZ, P2RX7, BCL6, PTX3, SIGLEC1	509	379	16792	4.52636	4.12689e-16	4.12689e-16	4.08605e-16
									GOTERM_BP_DIRECT	GO:0045087~innate immune response	49	7.9288	4.656e-15	ITK, NCF1, NCF2, PIK3CD, SIRPB1, PYCARD, PSTPIP1, CLEC5A, PGLYRP1, CAMP, ZBP1, ZNF683, FCER1G, CR1, CYBB, HLA-C, FGR, TYROBP, ADAM15, LCK, CD300E, TLR8, PADI4, CLEC4E, TLR5, S100A9, TLR4, S100A8, CSF1R, NLRC5, CD1D, NLRC4, NOD2, CORO1A, C2, LILRA5, CLEC7A, CD300LB, S100A12, CD14, NLRP1, F12, MX2, CARD9, MARCO, CD6, PTX3, APOBEC3A, MSRB1	509	430	16792	3.75935	1.13076e-11	5.6454e-12	5.58952e-12
									GOTERM_BP_DIRECT	GO:0006955~immune response	44	7.11974	2.79106e-12	CD86, VIPR1, CEBPB, IGSF6, IFITM2, TCF7, C5AR1, PTAFR, AQP9, SECTM1, CFP, SAMHD1, TNF, FCAR, CTSS, C3, FCGR3A, FCGR3B, HRH2, TNFSF10, TNFRSF8, CCR7, FCGR1A, PGLYRP1, FCGR1B, CCR2, CCR1, IL4R, TNFSF14, SLC11A1, TNFRSF10C, HLA-C, LILRB2, TNFRSF1B, CHIT1, CD4, OAS1, CD7, BPI, CEACAM8, LTB, FCGR2B, FCGR2C, TLR4	509	421	16792	3.4479	6.76842e-09	2.2561e-09	2.23378e-09
									GOTERM_BP_DIRECT	GO:0006968~cellular defense response	16	2.589	3.33293e-10	CX3CR1, ITK, NCF1, NCF2, C5AR1, TCIRG1, LSP1, LILRB2, NCR1, TYROBP, ADORA2A, GNLY, CLEC5A, CXCR2, MNDA, CCR2	509	62	16792	8.51359	8.08234e-07	2.02059e-07	2.00059e-07
									GOTERM_BP_DIRECT	GO:0050776~regulation of immune response	24	3.8835	4.51119e-09	SIGLEC9, CD300A, ITGB2, HLA-C, LILRB1, LILRB2, LILRA1, CD1D, ITGAL, OSCAR, C3, NCR1, FCGR3A, CD200R1, TYROBP, BCL6, CD300LB, CD300E, ITGB7, CD247, CD300LF, FCGR1A, FCGR2B, SIGLEC7	509	178	16792	4.44811	1.09396e-05	2.18793e-06	2.16628e-06
									GOTERM_BP_DIRECT	GO:0007165~signal transduction	68	11.0032	2.32612e-07	ACVRL1, ITK, PIK3CD, SECTM1, ARRB2, LSP1, ITGAL, SIRPB1, PYCARD, PSTPIP1, RASSF4, CLEC5A, TNFSF10, CASP1, PDE4A, TNFRSF8, CAPN3, TSPO, MAP3K6, ARRDC5, IL4R, RIPK3, CD300A, NFAM1, FLT3LG, ARAP3, ARAP1, HPCAL4, NCR1, DOK2, TYROBP, CEACAM6, CDC42EP3, LTB, S100A9, RIN2, CSF1R, GRN, PDE1B, C5AR1, FPR1, NEDD9, LILRA2, C3, SH3BP1, CLTCL1, GRK6, CXCR2, APBB1, FCGR1A, ASIC3, S100A11, ASIC1, BCL11B, TNFSF1…	509	1161	16792	1.93224	0.000563925	9.4014e-05	9.30835e-05
									GOTERM_BP_DIRECT	GO:0045766~positive regulation of angiogenesis	17	2.75081	3.68867e-07	CX3CR1, ACVRL1, NOS3, ANXA3, ITGB2, C5AR1, CYBB, PRKCA, C3, RRAS, CXCR2, C3AR1, CTSH, HMOX1, CHI3L1, EPHA1, CAMP	509	115	16792	4.87681	0.000894104	0.000120974	0.000119777
									GOTERM_BP_DIRECT	GO:0042742~defense response to bacterium	19	3.07443	3.99089e-07	CEBPB, FCER1G, ANXA3, CEBPE, SLC11A1, HP, NLRC4, NOD2, CFP, GNLY, S100A12, NLRP1, CLEC4E, TLR5, S100A9, TLR4, S100A8, ELANE, CAMP	509	145	16792	4.32285	0.000967323	0.000120974	0.000119777
									GOTERM_BP_DIRECT	GO:0007166~cell surface receptor signaling pathway	26	4.20712	9.74408e-07	CDA, VIPR1, IGSF6, SIGLEC9, GIPR, LILRA1, SIRPB1, ASGR2, CXCR1, CXCR2, TNFSF10, CD37, CD14, CCR1, LILRB2, LILRB3, ADAP1, PRLR, IL17RA, P2RX7, MARCO, DOK2, CD4, CD247, EPHA1, CD101	509	274	16792	3.13045	0.00236015	0.000262549	0.00025995
									GOTERM_BP_DIRECT	GO:0071222~cellular response to lipopolysaccharide	16	2.589	1.57099e-06	CD86, CX3CR1, CEBPB, CEBPE, LILRB1, NR1D1, LILRB2, TNFRSF1B, TNF, PYCARD, TSPO, CD14, TLR5, TLR4, CAMP, PPARD	509	113	16792	4.67118	0.0038024	0.000380964	0.000377194
									GOTERM_BP_DIRECT	GO:0002250~adaptive immune response	18	2.91262	2.49621e-06	LILRA6, ZNF683, CD86, ITK, TFEB, PIK3CD, LILRB1, LILRB2, LILRA1, LILRB3, LILRA2, CTSS, CD4, CD6, CD7, CTSH, FCGR1B, SKAP1	509	148	16792	4.01232	0.00603502	0.0005503	0.000544853
									GOTERM_BP_DIRECT	GO:0050900~leukocyte migration	16	2.589	4.16423e-06	ITGAM, FCER1G, ITGB2, C5AR1, FPR1, ITGAL, MMP9, DOK2, CEACAM1, SLC7A7, CEACAM6, LCK, ITGAX, C3AR1, SIRPA, CEACAM8	509	122	16792	4.32658	0.0100475	0.000841521	0.000833192
									GOTERM_BP_DIRECT	GO:0045730~respiratory burst	6	0.970874	2.61474e-05	NCF1, NCF2, SLC11A1, NCF1B, CYBB, NCF1C	509	13	16792	15.2262	0.0614398	0.0048775	0.00482922
									GOTERM_BP_DIRECT	GO:0032755~positive regulation of interleukin-6 production	9	1.45631	5.33916e-05	P2RX7, PYCARD, FCER1G, CARD9, LILRB2, NOD2, TNF, TLR4, MAPK13	509	45	16792	6.59804	0.121446	0.00924819	0.00915666
									GOTERM_BP_DIRECT	GO:0001816~cytokine production	7	1.13269	8.07288e-05	ITK, CD4, PTAFR, PIK3CD, S1PR3, S100A9, S100A8	509	25	16792	9.23725	0.177803	0.0123136	0.0121918
									GOTERM_BP_DIRECT	GO:0006935~chemotaxis	14	2.26537	8.28734e-05	CCR1, CX3CR1, C5AR1, PTAFR, FPR1, LSP1, RNASE2, TYMP, CXCR1, CXCR2, C3AR1, PROK2, CCR7, CCR2	509	122	16792	3.78576	0.182068	0.0123136	0.0121918
									GOTERM_BP_DIRECT	GO:0006909~phagocytosis	9	1.45631	8.63224e-05	ADORA2A, ANXA3, CEBPE, SLC11A1, ITGB2, CD14, ITGAL, CORO1A, ELANE	509	48	16792	6.18566	0.188881	0.0123136	0.0121918
									GOTERM_BP_DIRECT	GO:0006898~receptor-mediated endocytosis	17	2.75081	0.000173552	MSR1, CD163, LRP1, HP, APOBR, HBA2, LRP3, ARHGAP27, ASGR1, IGF2R, ASGR2, MARCO, CD6, CLTCL1, CD14, FCGR1A, FCGR1B	509	186	16792	3.01523	0.343544	0.022972	0.0227447
									GOTERM_BP_DIRECT	GO:0050766~positive regulation of phagocytosis	7	1.13269	0.00019539	PYCARD, C3, FCER1G, SLC11A1, PTX3, AZU1, TNF	509	29	16792	7.96315	0.37741	0.022972	0.0227447
									GOTERM_BP_DIRECT	GO:0006919~activation of cysteine-type endopeptidase activity involved in apoptotic process	11	1.77994	0.00019744	PYCARD, NLRP12, LCK, CASP1, TNFSF10, CTSH, NLRC4, NLRP1, TNF, S100A9, S100A8	509	83	16792	4.37219	0.380498	0.022972	0.0227447
									GOTERM_BP_DIRECT	GO:0007229~integrin-mediated signaling pathway	12	1.94175	0.000198933	FGR, HCK, CEACAM1, ITGAM, TYROBP, FCER1G, ADAM15, ITGB2, ITGAX, NEDD9, ITGB7, ITGAL	509	99	16792	3.99881	0.382737	0.022972	0.0227447
									GOTERM_BP_DIRECT	GO:0042535~positive regulation of tumor necrosis factor biosynthetic process	5	0.809061	0.000230616	CYBB, TNFRSF8, AZU1, TLR4, CCR2	509	11	16792	14.9955	0.428396	0.0240533	0.0238152
									GOTERM_BP_DIRECT	GO:0050829~defense response to Gram-negative bacterium	9	1.45631	0.000231436	PYCARD, CD4, SLC11A1, BPI, AZU1, LYZ, TLR5, TLR4, CAMP	509	55	16792	5.39839	0.429531	0.0240533	0.0238152
									GOTERM_BP_DIRECT	GO:0030449~regulation of complement activation	7	1.13269	0.000238053	C3, CR1, C5AR1, C3AR1, CFP, CFB, C2	509	30	16792	7.69771	0.438614	0.0240533	0.0238152
									GOTERM_BP_DIRECT	GO:0031663~lipopolysaccharide-mediated signaling pathway	7	1.13269	0.000345154	HCK, CD6, NOS3, PTAFR, CD14, TNF, TLR4	509	32	16792	7.2166	0.567055	0.03348	0.0331486
									GOTERM_BP_DIRECT	GO:0090023~positive regulation of neutrophil chemotaxis	6	0.970874	0.000426948	DAPK2, C5AR1, CXCR2, C3AR1, CCR7, THBS4	509	22	16792	8.99732	0.644976	0.0383463	0.0379668
									GOTERM_BP_DIRECT	GO:0050718~positive regulation of interleukin-1 beta secretion	6	0.970874	0.000426948	P2RX7, PYCARD, NLRP12, CASP1, NLRP1, NOD2	509	22	16792	8.99732	0.644976	0.0383463	0.0379668
									GOTERM_BP_DIRECT	GO:0008360~regulation of cell shape	13	2.10356	0.00112924	CSF1R, ITGB2, ARAP3, ARAP1, CORO1A, FGD2, FGD3, FGR, FGD4, HCK, CDC42EP3, CDC42EP2, PLXNB2	509	140	16792	3.06337	0.935427	0.0978002	0.0968322
									GOTERM_BP_DIRECT	GO:0045416~positive regulation of interleukin-8 biosynthetic process	4	0.647249	0.00137589	TLR8, TNF, TLR4, ELANE	509	8	16792	16.4951	0.964521	0.115053	0.113914
									GOTERM_BP_DIRECT	GO:0002407~dendritic cell chemotaxis	5	0.809061	0.00143951	CCR1, CXCR1, CXCR2, CCR7, CCR2	509	17	16792	9.70299	0.969601	0.116361	0.115209
									GOTERM_BP_DIRECT	GO:0031623~receptor internalization	7	1.13269	0.00175357	RAB31, FCER1G, CXCR1, ITGB2, CXCR2, LILRB1, ARRB2	509	43	16792	5.37049	0.985823	0.137174	0.135817
									GOTERM_BP_DIRECT	GO:0071407~cellular response to organic cyclic compound	8	1.2945	0.00194743	MSR1, P2RY13, P2RY6, CEBPB, RGS19, AXIN2, NOD2, TNF	509	59	16792	4.47324	0.991148	0.147578	0.146118
									GOTERM_BP_DIRECT	GO:0043547~positive regulation of GTPase activity	31	5.01618	0.00210665	DENND1C, SPTBN5, RGS19, RGS14, LRRK2, ARHGEF10L, RASGRP4, FGD2, FGD3, FGD4, ALS2CL, CYTH4, ADAP2, SH3BP1, DENND2D, PLEKHG3, PTGIR, IQSEC1, MCF2, SH2D3C, ARAP3, ARHGAP27, ARAP1, AXIN2, ADAP1, ARHGAP24, TBC1D2, CDC42EP3, CDC42EP2, ARHGEF1, RIN2	509	565	16792	1.81008	0.993988	0.154807	0.153275
									GOTERM_BP_DIRECT	GO:0045454~cell redox homeostasis	9	1.45631	0.00224195	AIFM3, NCF1, NCF2, SCO2, NOS3, SLC11A1, CYBB, CAMP, LTF	509	77	16792	3.85599	0.995673	0.159904	0.158321
									GOTERM_BP_DIRECT	GO:0051092~positive regulation of NF-kappaB transcription factor activity	12	1.94175	0.00237956	PYCARD, RIPK3, ITGB2, CAPN3, S100A12, NLRC4, NOD2, TNF, S100A9, TLR4, S100A8, LTF	509	133	16792	2.97656	0.996903	0.16487	0.163238
									GOTERM_BP_DIRECT	GO:0007169~transmembrane receptor protein tyrosine kinase signaling pathway	10	1.61812	0.00249157	FGR, ITK, CSF1R, HCK, DOK2, CD4, LCK, CD7, PILRA, RASGRP4	509	96	16792	3.43648	0.997641	0.165403	0.163766
									GOTERM_BP_DIRECT	GO:0007204~positive regulation of cytosolic calcium ion concentration	12	1.94175	0.00252367	CCR1, PTGIR, GIPR, C5AR1, CXCR2, HRH4, FPR1, C3AR1, PROK2, CCR7, S1PR3, CCR2	509	134	16792	2.95434	0.997818	0.165403	0.163766
									GOTERM_BP_DIRECT	GO:0006801~superoxide metabolic process	5	0.809061	0.00272718	NCF1, NCF2, NCF1B, CYBB, NCF1C	509	20	16792	8.24754	0.99867	0.169146	0.167472
									GOTERM_BP_DIRECT	GO:0032760~positive regulation of tumor necrosis factor production	7	1.13269	0.00279004	PYCARD, FCER1G, CARD9, PTAFR, CD14, NOD2, TLR4	509	47	16792	4.91343	0.998858	0.169146	0.167472
									GOTERM_BP_DIRECT	GO:0042110~T cell activation	7	1.13269	0.00279004	CD86, ITK, TNFSF14, CLEC7A, CD7, PIK3CD, PRLR	509	47	16792	4.91343	0.998858	0.169146	0.167472
									GOTERM_BP_DIRECT	GO:0030574~collagen catabolic process	8	1.2945	0.0031164	ADAMTS2, ADAM15, PRTN3, MMP8, CTSD, MMP9, CTSS, COL19A1	509	64	16792	4.12377	0.999484	0.184324	0.182499
									GOTERM_BP_DIRECT	GO:0043087~regulation of GTPase activity	8	1.2945	0.00340357	PYCARD, FGD3, FGD4, BCL6, PLXNB2, ADAP1, EPHA1, FGD2	509	65	16792	4.06033	0.999743	0.196516	0.194571
									GOTERM_BP_DIRECT	GO:0030593~neutrophil chemotaxis	8	1.2945	0.00371047	FCER1G, C5AR1, ITGB2, CXCR2, S100A12, PIK3CD, S100A9, S100A8	509	66	16792	3.99881	0.999878	0.206934	0.204886
									GOTERM_BP_DIRECT	GO:0002523~leukocyte migration involved in inflammatory response	4	0.647249	0.00378811	ITGB2, S100A9, S100A8, ELANE	509	11	16792	11.9964	0.999899	0.206934	0.204886
									GOTERM_BP_DIRECT	GO:0034113~heterotypic cell-cell adhesion	5	0.809061	0.00392535	ITGB2, ITGAX, ITGB7, LILRB2, CD1D	509	22	16792	7.49777	0.999928	0.206934	0.204886
									GOTERM_BP_DIRECT	GO:0071345~cellular response to cytokine stimulus	5	0.809061	0.00392535	CD86, CSF1R, NLRP12, LEF1, CCR7	509	22	16792	7.49777	0.999928	0.206934	0.204886
									GOTERM_BP_DIRECT	GO:0006952~defense response	8	1.2945	0.00403795	CST3, CEBPE, MX2, HP, LILRA1, NOD2, LILRB3, LILRA2	509	67	16792	3.93913	0.999945	0.208341	0.206279
									GOTERM_BP_DIRECT	GO:0032496~response to lipopolysaccharide	13	2.10356	0.00423971	PTGIR, IL10RA, SLC11A1, C5AR1, TNFRSF10C, P2RX7, CD6, CASP1, TNFRSF8, CCR7, TLR4, S100A8, ELANE	509	164	16792	2.61507	0.999966	0.214194	0.212074
									GOTERM_BP_DIRECT	GO:0051607~defense response to virus	13	2.10356	0.00445072	CD86, IFITM2, MX2, CARD9, NLRC5, LILRB1, AZU1, SAMHD1, PYCARD, OAS1, ITGAX, TLR8, APOBEC3A	509	165	16792	2.59923	0.99998	0.220265	0.218085
									GOTERM_BP_DIRECT	GO:0071320~cellular response to cAMP	7	1.13269	0.00466053	KCNE1, KCNQ1, PTAFR, AQP9, SLC8A1, SLC26A6, HCN2	509	52	16792	4.44099	0.999988	0.226036	0.223799
									GOTERM_BP_DIRECT	GO:0045123~cellular extravasation	3	0.485437	0.00526305	ITGB2, AZU1, TNF	509	4	16792	24.7426	0.999997	0.240809	0.238426
									GOTERM_BP_DIRECT	GO:0001845~phagolysosome assembly	3	0.485437	0.00526305	P2RX7, MYO7A, CORO1A	509	4	16792	24.7426	0.999997	0.240809	0.238426
									GOTERM_BP_DIRECT	GO:0038094~Fc-gamma receptor signaling pathway	3	0.485437	0.00526305	FCER1G, FCGRT, CLEC4E	509	4	16792	24.7426	0.999997	0.240809	0.238426
									GOTERM_BP_DIRECT	GO:0001819~positive regulation of cytokine production	5	0.809061	0.00543655	CCDC88B, NFAM1, SLC11A1, TLR5, TNF	509	24	16792	6.87295	0.999998	0.244141	0.241725
									GOTERM_BP_DIRECT	GO:0097190~apoptotic signaling pathway	8	1.2945	0.00557091	P2RX7, RIPK3, TNFRSF8, PRKCA, CD14, TNFRSF1B, TLR4, PPARD	509	71	16792	3.7172	0.999999	0.245626	0.243195
									GOTERM_BP_DIRECT	GO:0016485~protein processing	8	1.2945	0.00601428	P2RX7, CPM, ADAMTS2, F12, RHBDF2, CASP1, AZU1, CTSS	509	72	16792	3.66558	1	0.25124	0.248753
									GOTERM_BP_DIRECT	GO:0030036~actin cytoskeleton organization	11	1.77994	0.00615548	FGD3, FGD4, SPTBN5, MRAS, NUAK2, BCL6, IQSEC1, CDC42EP2, CORO2A, CORO1A, FGD2	509	130	16792	2.79148	1	0.25124	0.248753
									GOTERM_BP_DIRECT	GO:0001878~response to yeast	4	0.647249	0.00627689	CD86, PTX3, CAMP, ELANE	509	13	16792	10.1508	1	0.25124	0.248753
									GOTERM_BP_DIRECT	GO:0006957~complement activation, alternative pathway	4	0.647249	0.00627689	C3, VSIG4, CFP, CFB	509	13	16792	10.1508	1	0.25124	0.248753
									GOTERM_BP_DIRECT	GO:0016045~detection of bacterium	4	0.647249	0.00627689	CD1D, NLRC4, NOD2, PGLYRP1	509	13	16792	10.1508	1	0.25124	0.248753
									GOTERM_BP_DIRECT	GO:0050715~positive regulation of cytokine secretion	5	0.809061	0.00631985	FGR, CLEC5A, CD14, CLEC4E, TNF	509	25	16792	6.59804	1	0.25124	0.248753
									GOTERM_BP_DIRECT	GO:0007155~cell adhesion	25	4.04531	0.00681272	CX3CR1, ITGAM, SIGLEC9, ITGB2, NEDD9, ITGAL, MSLN, THBS4, COL19A1, PSTPIP1, ITGAX, SIRPA, ITGB7, CCR1, ENTPD1, CD300A, SIGLEC10, PRKCA, HCK, CD4, VCAN, CEACAM1, TGFBI, SIGLEC7, SIGLEC5	509	459	16792	1.79685	1	0.266465	0.263828
									GOTERM_BP_DIRECT	GO:0006915~apoptotic process	29	4.69256	0.00775987	NCF1, PDE1B, C5AR1, ITGB2, NLRC4, PYCARD, CST3, NUAK2, GRK5, ADAMTSL4, CASP1, TNFSF10, TSPO, CTSH, CAPN3, APBB1, NLRP1, CD14, ZNF385A, TNFSF14, AKTIP, DAPK2, CIDEB, ADORA2A, ADAM15, CHI3L1, S100A9, S100A8, PPARD	509	567	16792	1.68733	1	0.295975	0.293046
									GOTERM_BP_DIRECT	GO:0035589~G-protein coupled purinergic nucleotide receptor signaling pathway	4	0.647249	0.0078113	P2RY13, P2RY6, P2RY2, PTAFR	509	14	16792	9.42576	1	0.295975	0.293046
									GOTERM_BP_DIRECT	GO:0050832~defense response to fungus	5	0.809061	0.0083609	GNLY, S100A12, S100A9, S100A8, IL17RA	509	27	16792	6.10929	1	0.311139	0.308059
									GOTERM_BP_DIRECT	GO:0002309~T cell proliferation involved in immune response	3	0.485437	0.00859641	CD86, SLC11A1, LILRB1	509	5	16792	19.7941	1	0.311139	0.308059
									GOTERM_BP_DIRECT	GO:0033153~T cell receptor V(D)J recombination	3	0.485437	0.00859641	BCL11B, TCF7, LEF1	509	5	16792	19.7941	1	0.311139	0.308059
									GOTERM_BP_DIRECT	GO:0045785~positive regulation of cell adhesion	6	0.970874	0.00927528	PTPRJ, CCR7, PRKCA, AZU1, TNF, SKAP1	509	43	16792	4.60328	1	0.330773	0.327499
									GOTERM_BP_DIRECT	GO:0050728~negative regulation of inflammatory response	8	1.2945	0.00989013	NLRP12, ADORA2A, AOAH, PGLYRP1, MEFV, TNFRSF1B, ELANE, PPARD	509	79	16792	3.34078	1	0.347588	0.344148
									GOTERM_BP_DIRECT	GO:0030335~positive regulation of cell migration	13	2.10356	0.0103165	CCR1, CSF1R, WNT5B, LEF1, PIK3CD, PRKCA, CORO1A, SYNE2, FGR, CEACAM6, ZNF703, CTSH, EPHA1	509	184	16792	2.33083	1	0.357391	0.353854
									GOTERM_BP_DIRECT	GO:0008015~blood circulation	6	0.970874	0.0112086	ACVRL1, ADORA2A, MYOF, TBC1D8, C3AR1, F5	509	45	16792	4.39869	1	0.36939	0.365734
									GOTERM_BP_DIRECT	GO:0010951~negative regulation of endopeptidase activity	10	1.61812	0.0112416	SERPINB10, C3, ITIH4, CSTA, SERPINA1, SERPINB2, SPINT1, WFIKKN1, CPAMD8, CARD16	509	121	16792	2.72646	1	0.36939	0.365734
									GOTERM_BP_DIRECT	GO:0071805~potassium ion transmembrane transport	10	1.61812	0.0112416	KCNK6, KCNH3, KCNE1, KCNC3, KCNQ1, SLC9A9, TMEM38A, HCN2, TMEM175, SLC12A9	509	121	16792	2.72646	1	0.36939	0.365734
									GOTERM_BP_DIRECT	GO:0035023~regulation of Rho protein signal transduction	8	1.2945	0.0112721	FGD3, PLEKHG3, FGD4, ALS2CL, MCF2, ARHGEF1, ARHGEF10L, FGD2	509	81	16792	3.25829	1	0.36939	0.365734
									GOTERM_BP_DIRECT	GO:0032729~positive regulation of interferon-gamma production	6	0.970874	0.0122711	PYCARD, SLC11A1, CD14, TNF, TLR4, CCR2	509	46	16792	4.30307	1	0.396766	0.392839
									GOTERM_BP_DIRECT	GO:0046632~alpha-beta T cell differentiation	3	0.485437	0.0126375	BCL11B, TCF7, LEF1	509	6	16792	16.4951	1	0.403236	0.399245
									GOTERM_BP_DIRECT	GO:0046330~positive regulation of JNK cascade	7	1.13269	0.0136297	PYCARD, MINK1, CARD9, CCR7, NOD2, TNF, TLR4	509	65	16792	3.55279	1	0.418833	0.414688
									GOTERM_BP_DIRECT	GO:0007205~protein kinase C-activating G-protein coupled receptor signaling pathway	5	0.809061	0.0136353	LRP1, ADORA2A, DGKA, AZU1, DGKZ	509	31	16792	5.321	1	0.418833	0.414688
									GOTERM_BP_DIRECT	GO:0010466~negative regulation of peptidase activity	4	0.647249	0.0136445	CST3, CSTA, PTTG2, PI16	509	17	16792	7.76239	1	0.418833	0.414688
									GOTERM_BP_DIRECT	GO:0050830~defense response to Gram-positive bacterium	8	1.2945	0.014447	P2RX7, FGR, C5AR1, CARD9, PGLYRP1, LYZ, TNF, CAMP	509	85	16792	3.10496	1	0.437745	0.433413
									GOTERM_BP_DIRECT	GO:0007200~phospholipase C-activating G-protein coupled receptor signaling pathway	7	1.13269	0.0146216	P2RY6, P2RY2, C5AR1, CXCR2, FPR1, C3AR1, NMUR1	509	66	16792	3.49896	1	0.437745	0.433413
									GOTERM_BP_DIRECT	GO:0001934~positive regulation of protein phosphorylation	10	1.61812	0.0150739	TBX1, C3, CSF1R, AKTIP, LRRK2, FLT3LG, AXIN2, TNF, MMP9, CAMP	509	127	16792	2.59765	1	0.445784	0.441372
									GOTERM_BP_DIRECT	GO:0046777~protein autophosphorylation	12	1.94175	0.0156789	FGR, STK10, CSF1R, HCK, GRK5, RIPK3, DAPK2, LRRK2, MINK1, AAK1, EPHA1, PRKACA	509	172	16792	2.30164	1	0.446311	0.441894
									GOTERM_BP_DIRECT	GO:0070266~necroptotic process	4	0.647249	0.016012	MLKL, RIPK3, CD14, TLR4	509	18	16792	7.33115	1	0.446311	0.441894
									GOTERM_BP_DIRECT	GO:0050870~positive regulation of T cell activation	4	0.647249	0.016012	PYCARD, CCDC88B, LCK, CCR2	509	18	16792	7.33115	1	0.446311	0.441894
									GOTERM_BP_DIRECT	GO:0030225~macrophage differentiation	4	0.647249	0.016012	CSF1R, SPI1, CEBPE, MMP9	509	18	16792	7.33115	1	0.446311	0.441894
									GOTERM_BP_DIRECT	GO:0034142~toll-like receptor 4 signaling pathway	4	0.647249	0.016012	ITGAM, ITGB2, CD14, TLR4	509	18	16792	7.33115	1	0.446311	0.441894
									GOTERM_BP_DIRECT	GO:0030198~extracellular matrix organization	13	2.10356	0.0163429	FBN2, ITGAM, ITGB2, ITGAL, TNF, COL19A1, VCAN, SPINT1, ELF3, ADAMTSL4, ITGAX, ITGB7, TGFBI	509	196	16792	2.18812	1	0.450358	0.445901
									GOTERM_BP_DIRECT	GO:0002606~positive regulation of dendritic cell antigen processing and presentation	3	0.485437	0.0173406	SLC11A1, CCR7, NOD2	509	7	16792	14.1386	1	0.467234	0.46261
									GOTERM_BP_DIRECT	GO:0032609~interferon-gamma production	3	0.485437	0.0173406	ITK, LILRB1, TLR4	509	7	16792	14.1386	1	0.467234	0.46261
									GOTERM_BP_DIRECT	GO:0070374~positive regulation of ERK1 and ERK2 cascade	12	1.94175	0.0176131	PYCARD, CCR1, CSF1R, C5AR1, CHI3L1, CCR7, PRKCA, ARRB2, NOD2, SCIMP, TNF, TLR4	509	175	16792	2.26218	1	0.469359	0.464714
									GOTERM_BP_DIRECT	GO:0006508~proteolysis	25	4.04531	0.0178502	FCN1, CTSZ, CTSS, C2, C3, MMP25, ADAMTSL4, CASP1, CTSH, CAPN3, FBXO6, CTSD, ELANE, RHBDF2, AZU1, MMP8, MMP9, F5, ADAM15, MMP17, PRTN3, CTRC, CFB, TRABD2A, LTF	509	500	16792	1.64951	1	0.470509	0.465852
									GOTERM_BP_DIRECT	GO:0001525~angiogenesis	14	2.26537	0.0184437	TBX1, ACVRL1, NOS3, TNFAIP2, PRKCA, PLXDC1, ARHGAP24, TYMP, CEACAM1, ADAM15, PROK2, HMOX1, TGFBI, EPHA1	509	223	16792	2.07113	1	0.474668	0.46997
									GOTERM_BP_DIRECT	GO:0042832~defense response to protozoan	4	0.647249	0.0185952	CCDC88B, IL4R, CLEC7A, SLC11A1	509	19	16792	6.9453	1	0.474668	0.46997
									GOTERM_BP_DIRECT	GO:0043393~regulation of protein binding	4	0.647249	0.0185952	HDAC4, SMARCD3, CAMK1, PRKACA	509	19	16792	6.9453	1	0.474668	0.46997
									GOTERM_BP_DIRECT	GO:0060333~interferon-gamma-mediated signaling pathway	7	1.13269	0.020339	HCK, OAS1, PTAFR, HLA-C, FCGR1A, IFI30, FCGR1B	509	71	16792	3.25255	1	0.508475	0.503443
									GOTERM_BP_DIRECT	GO:0071260~cellular response to mechanical stimulus	7	1.13269	0.020339	HDAC4, TNFSF14, CASP1, TLR8, TNFRSF8, TLR5, TLR4	509	71	16792	3.25255	1	0.508475	0.503443
									GOTERM_BP_DIRECT	GO:0043065~positive regulation of apoptotic process	17	2.75081	0.0206878	MCF2, LILRB1, NLRC4, TNF, IGF2R, FGD2, PYCARD, FGD3, FGD4, BCL6, ADAMTSL4, TNFSF10, TSPO, TNFRSF8, HMOX1, MNDA, APBB1	509	300	16792	1.86944	1	0.511919	0.506852
									GOTERM_BP_DIRECT	GO:0002221~pattern recognition receptor signaling pathway	3	0.485437	0.0226622	MARCO, CLEC7A, PGLYRP1	509	8	16792	12.3713	1	0.544789	0.539397
									GOTERM_BP_DIRECT	GO:0002438~acute inflammatory response to antigenic stimulus	3	0.485437	0.0226622	CD6, CXCR2, ELANE	509	8	16792	12.3713	1	0.544789	0.539397
									GOTERM_BP_DIRECT	GO:0007040~lysosome organization	5	0.809061	0.0226902	AKTIP, GAA, LRRK2, TFEB, MYO7A	509	36	16792	4.58197	1	0.544789	0.539397
									GOTERM_BP_DIRECT	GO:0050729~positive regulation of inflammatory response	7	1.13269	0.0229987	NLRP12, S100A12, S100A9, TLR4, S100A8, MAPK13, CCR2	509	73	16792	3.16344	1	0.546782	0.541371
									GOTERM_BP_DIRECT	GO:0030336~negative regulation of cell migration	8	1.2945	0.0250817	CX3CR1, ACVRL1, RRAS, ADAM15, ARAP3, PTPRJ, EPPK1, EPHA1	509	95	16792	2.77812	1	0.590515	0.584671
									GOTERM_BP_DIRECT	GO:0042391~regulation of membrane potential	7	1.13269	0.0258825	KCNH3, LRRK2, SLC26A8, SLC26A11, SLC26A6, HCN2, ASIC1	509	75	16792	3.07908	1	0.603511	0.597538
									GOTERM_BP_DIRECT	GO:0046339~diacylglycerol metabolic process	3	0.485437	0.0285607	DGAT2, DGKA, DGKZ	509	9	16792	10.9967	1	0.641293	0.634946
									GOTERM_BP_DIRECT	GO:0090197~positive regulation of chemokine secretion	3	0.485437	0.0285607	PYCARD, CSF1R, IL4R	509	9	16792	10.9967	1	0.641293	0.634946
									GOTERM_BP_DIRECT	GO:0001778~plasma membrane repair	3	0.485437	0.0285607	TRIM72, MYOF, DYSF	509	9	16792	10.9967	1	0.641293	0.634946
									GOTERM_BP_DIRECT	GO:1900017~positive regulation of cytokine production involved in inflammatory response	3	0.485437	0.0285607	CD6, NOD2, IL17RA	509	9	16792	10.9967	1	0.641293	0.634946
									GOTERM_BP_DIRECT	GO:0006953~acute-phase response	5	0.809061	0.0295314	ITIH4, CD163, CEBPB, SERPINA1, HP	509	39	16792	4.22951	1	0.657005	0.650503
									GOTERM_BP_DIRECT	GO:0030308~negative regulation of cell growth	9	1.45631	0.0306346	ACVRL1, CDA, PSRC1, BCL6, ADAM15, PTPRJ, APBB1, FBP1, PPARD	509	121	16792	2.45381	1	0.675354	0.66867
									GOTERM_BP_DIRECT	GO:0007194~negative regulation of adenylate cyclase activity	4	0.647249	0.0310993	P2RY13, GABBR1, PRKCA, CCR2	509	23	16792	5.73742	1	0.679423	0.672699
									GOTERM_BP_DIRECT	GO:0045071~negative regulation of viral genome replication	5	0.809061	0.0320542	IFITM2, OAS1, TNF, APOBEC3A, LTF	509	40	16792	4.12377	1	0.687889	0.681081
									GOTERM_BP_DIRECT	GO:0006821~chloride transport	5	0.809061	0.0320542	SLC26A8, TSPO, ANO9, NMUR1, SLC26A6	509	40	16792	4.12377	1	0.687889	0.681081
									GOTERM_BP_DIRECT	GO:0034341~response to interferon-gamma	4	0.647249	0.0347655	CD86, IFITM2, SLC11A1, MEFV	509	24	16792	5.49836	1	0.701374	0.694432
									GOTERM_BP_DIRECT	GO:0045671~negative regulation of osteoclast differentiation	4	0.647249	0.0347655	MAFB, LILRB3, TLR4, FSTL3	509	24	16792	5.49836	1	0.701374	0.694432
									GOTERM_BP_DIRECT	GO:0048661~positive regulation of smooth muscle cell proliferation	6	0.970874	0.0347734	HDAC4, PTAFR, HMOX1, RETN, TNF, ELANE	509	60	16792	3.29902	1	0.701374	0.694432
									GOTERM_BP_DIRECT	GO:0042102~positive regulation of T cell proliferation	6	0.970874	0.0347734	CCDC88B, CD4, CD6, LILRB2, CD1D, CORO1A	509	60	16792	3.29902	1	0.701374	0.694432
									GOTERM_BP_DIRECT	GO:0007249~I-kappaB kinase/NF-kappaB signaling	6	0.970874	0.0347734	RIPK3, CARD9, TLR8, CD14, TNF, TLR4	509	60	16792	3.29902	1	0.701374	0.694432
									GOTERM_BP_DIRECT	GO:0008347~glial cell migration	3	0.485437	0.0349964	VCAN, TSPO, AZU1	509	10	16792	9.89705	1	0.701374	0.694432
									GOTERM_BP_DIRECT	GO:0002430~complement receptor mediated signaling pathway	3	0.485437	0.0349964	CR1, FPR1, C3AR1	509	10	16792	9.89705	1	0.701374	0.694432
									GOTERM_BP_DIRECT	GO:0008272~sulfate transport	3	0.485437	0.0349964	SLC26A8, SLC26A11, SLC26A6	509	10	16792	9.89705	1	0.701374	0.694432
									GOTERM_BP_DIRECT	GO:0007566~embryo implantation	5	0.809061	0.0374678	CST3, RXRA, PRLR, MMP9, PPARD	509	42	16792	3.9274	1	0.74475	0.737379
									GOTERM_BP_DIRECT	GO:0035556~intracellular signal transduction	20	3.23625	0.038139	ITK, RGS14, MAST3, DGKA, NFAM1, MCF2, DAPK2, LRRK2, MINK1, ADCY4, PRKCA, NOD2, DEF8, CORO2A, DGKZ, ADCY7, MAPK13, TYROBP, NUAK2, HMOX1	509	403	16792	1.63723	1	0.751928	0.744486
									GOTERM_BP_DIRECT	GO:0045429~positive regulation of nitric oxide biosynthetic process	5	0.809061	0.0403594	ITGB2, PTX3, TLR5, TNF, TLR4	509	43	16792	3.83607	1	0.776214	0.768532
									GOTERM_BP_DIRECT	GO:0002479~antigen processing and presentation of exogenous peptide antigen via MHC class I, TAP-dependent	6	0.970874	0.0416256	NCF1, NCF2, CYBB, HLA-C, FCGR1A, FCGR1B	509	63	16792	3.14192	1	0.776214	0.768532
									GOTERM_BP_DIRECT	GO:0050727~regulation of inflammatory response	6	0.970874	0.0416256	PYCARD, HCK, BCL6, CASP1, NLRP1, NOD2	509	63	16792	3.14192	1	0.776214	0.768532
									GOTERM_BP_DIRECT	GO:0019532~oxalate transport	3	0.485437	0.0419316	SLC26A8, SLC26A11, SLC26A6	509	11	16792	8.99732	1	0.776214	0.768532
									GOTERM_BP_DIRECT	GO:0032495~response to muramyl dipeptide	3	0.485437	0.0419316	CARD9, NLRP1, NOD2	509	11	16792	8.99732	1	0.776214	0.768532
									GOTERM_BP_DIRECT	GO:0043306~positive regulation of mast cell degranulation	3	0.485437	0.0419316	FGR, IL4R, FCER1G	509	11	16792	8.99732	1	0.776214	0.768532
									GOTERM_BP_DIRECT	GO:0016064~immunoglobulin mediated immune response	3	0.485437	0.0419316	IL4R, FCER1G, TLR8	509	11	16792	8.99732	1	0.776214	0.768532
									GOTERM_BP_DIRECT	GO:0050707~regulation of cytokine secretion	3	0.485437	0.0419316	TLR8, TLR5, TLR4	509	11	16792	8.99732	1	0.776214	0.768532
									GOTERM_BP_DIRECT	GO:0032757~positive regulation of interleukin-8 production	4	0.647249	0.0427337	NOD2, TLR5, TNF, TLR4	509	26	16792	5.07541	1	0.779167	0.771455
									GOTERM_BP_DIRECT	GO:0007202~activation of phospholipase C activity	4	0.647249	0.0427337	ITK, C5AR1, NMUR1, RASGRP4	509	26	16792	5.07541	1	0.779167	0.771455
									GOTERM_BP_DIRECT	GO:0000187~activation of MAPK activity	8	1.2945	0.0437155	P2RX7, LRRK2, C5AR1, FPR1, PROK2, NOD2, TNF, TLR4	509	107	16792	2.46656	1	0.79112	0.78329
									GOTERM_BP_DIRECT	GO:0008284~positive regulation of cell proliferation	22	3.55987	0.0456801	CD86, TBX1, HDAC4, CSF1R, VIPR1, LEF1, TBC1D8, FLT3LG, TCIRG1, CST3, HCK, GRK5, CEACAM6, NACC2, ZNF703, CXCR2, PROK2, CTSH, S1PR3, PRTN3, EPHA1, CAMP	509	466	16792	1.55748	1	0.808854	0.800849
									GOTERM_BP_DIRECT	GO:0061337~cardiac conduction	5	0.809061	0.0465124	KCNK6, KCNE1, KCNQ1, CACNA2D3, CACNA2D4	509	45	16792	3.66558	1	0.808854	0.800849
									GOTERM_BP_DIRECT	GO:0030838~positive regulation of actin filament polymerization	5	0.809061	0.0465124	PYCARD, HCK, CDC42EP3, CDC42EP2, CCR7	509	45	16792	3.66558	1	0.808854	0.800849
									GOTERM_BP_DIRECT	GO:0060048~cardiac muscle contraction	5	0.809061	0.0465124	GAA, KCNQ1, TNNI2, SLC8A1, TTN	509	45	16792	3.66558	1	0.808854	0.800849
									GOTERM_BP_DIRECT	GO:0060326~cell chemotaxis	6	0.970874	0.0466155	C5AR1, LEF1, FPR1, C3AR1, AZU1, ARRB2	509	65	16792	3.04525	1	0.808854	0.800849
									GOTERM_BP_DIRECT	GO:0010575~positive regulation of vascular endothelial growth factor production	4	0.647249	0.0470303	C3, C5AR1, C3AR1, SULF2	509	27	16792	4.88743	1	0.808854	0.800849
									GOTERM_BP_DIRECT	GO:0043029~T cell homeostasis	4	0.647249	0.0470303	P2RX7, TNFSF14, RIPK3, CORO1A	509	27	16792	4.88743	1	0.808854	0.800849
									GOTERM_BP_DIRECT	GO:0006914~autophagy	9	1.45631	0.0490913	ARSA, RGS19, LRRK2, RAB24, TFEB, CTSD, S100A9, S100A8, TECPR1	509	133	16792	2.23242	1	0.825005	0.81684
									GOTERM_BP_DIRECT	GO:0010447~response to acidic pH	3	0.485437	0.0493302	ASIC3, CTSS, ASIC1	509	12	16792	8.24754	1	0.825005	0.81684
									GOTERM_BP_DIRECT	GO:0043116~negative regulation of vascular permeability	3	0.485437	0.0493302	CEACAM1, ADORA2A, PTPRJ	509	12	16792	8.24754	1	0.825005	0.81684
									GOTERM_BP_DIRECT	GO:1902358~sulfate transmembrane transport	3	0.485437	0.0493302	SLC26A8, SLC26A11, SLC26A6	509	12	16792	8.24754	1	0.825005	0.81684

## Sheet: G4 (negative)
									Category	Term	Count	%	PValue	Genes	List Total	Pop Hits	Pop Total	Fold Enrichment	Bonferroni	Benjamini	FDR
									GOTERM_BP_DIRECT	GO:0007156~homophilic cell adhesion via plasma membrane adhesion molecules	23	3.46908	1.27281e-08	PCDHGA8, PCDHGA7, PCDHGB7, PCDHGA6, PCDHGB6, PCDHGA5, PCDHGA4, PCDHGB4, PCDHGC5, PCDHGA3, PCDHGC4, PCDHGB3, PCDHGA2, PCDHGB2, PCDHGC3, PCDHGA1, PCDHGA9, PCDHGA10, PCDHGA11, PCDHGA12, PCDHGB1, PLXNB3, ESAM	558	158	16792	4.38065	3.08906e-05	3.08911e-05	3.08274e-05
									GOTERM_BP_DIRECT	GO:0000082~G1/S transition of mitotic cell cycle	15	2.26244	6.7377e-06	PCNA, PRIM1, MCM10, TYMS, CDC25A, DHFRP1, CDK6, CCNE2, CCND1, CCNE1, POLE2, PPAT, CDK1, MCM4, BCAT1	558	102	16792	4.42547	0.0162195	0.00817619	0.00815935
									GOTERM_BP_DIRECT	GO:0007155~cell adhesion	34	5.12821	2.75194e-05	SPON1, ITGB5, PCDHGB4, TGFB1I1, ITGB3, LAMA3, ITGA2B, ARHGAP5, ARVCF, PDZD2, CHST10, MYH10, CTNNAL1, CD34, EGFL7, VWF, GP1BB, PCDHGC4, PCDHGC3, KIAA1462, GP1BA, SORBS1, ATP1B1, SELP, MFAP4, GP9, PPFIBP1, MMRN1, ASTL, PTK7, COL6A3, TLN2, SSX2IP, DDR2	558	459	16792	2.22913	0.0646087	0.0219123	0.0218672
									GOTERM_BP_DIRECT	GO:0007596~blood coagulation	19	2.86576	4.21144e-05	CBX5, SERPINE2, VWF, GP1BB, ITGB3, F2R, GP1BA, GATA2, GP6, TFPI, F3, GATA1, EHD2, GP9, SCUBE1, MMRN1, C6ORF25, MAFF, CD59	558	184	16792	3.10745	0.0971634	0.0219123	0.0218672
									GOTERM_BP_DIRECT	GO:0051301~cell division	28	4.22323	4.51429e-05	ERCC6L, ZWILCH, CETN3, SKA3, GNAI1, SMC2, TTC28, CCNB1, CCND1, NUF2, OIP5, BUB1, LRRCC1, CENPV, CABLES1, TEX14, CDC25A, NDC80, ZWINT, CCNA2, MIS18A, CDK6, CCNE2, CCNE1, CKS2, CDK1, MAD2L1, SPC25	558	350	16792	2.40746	0.103775	0.0219123	0.0218672
									GOTERM_BP_DIRECT	GO:0006260~DNA replication	17	2.5641	5.8362e-05	GINS2, RMI2, RFC4, PCNA, DSCC1, GINS3, MCM10, CDC25A, NFIA, KIAA0101, EXO1, POLE2, CDK1, C10ORF2, MCM4, NT5M, DTL	558	155	16792	3.30054	0.132074	0.0236074	0.0235588
									GOTERM_BP_DIRECT	GO:0006271~DNA strand elongation involved in DNA replication	6	0.904977	8.98494e-05	GINS1, GINS2, RFC4, PCNA, GINS3, PRIM1	558	15	16792	12.0373	0.195934	0.0311521	0.0310879
									GOTERM_BP_DIRECT	GO:0006958~complement activation, classical pathway	13	1.96078	0.00010527	C1S, IGHV3-33, IGKV1-5, IGHV3-23, IGHV3-48, CLU, IGHG1, IGLL1, IGKV4-1, SERPING1, IGHA1, IGHA2, IGKV3-20	558	99	16792	3.95163	0.225474	0.0319363	0.0318705
									GOTERM_BP_DIRECT	GO:0042384~cilium assembly	14	2.11161	0.000242612	TTC26, RPGRIP1L, DYNC2LI1, TTC8, TMEM17, FAM161A, TMEM237, IFT81, TMEM67, TTC30A, FOPNL, TRIM59, BBS5, SSX2IP	558	124	16792	3.39762	0.445058	0.0654245	0.0652897
									GOTERM_BP_DIRECT	GO:0050871~positive regulation of B cell activation	6	0.904977	0.00145517	IGHG1, IGLL1, TNFSF4, IGHV3-23, IGHA1, IGHA2	558	26	16792	6.94458	0.97082	0.35317	0.352442
									GOTERM_BP_DIRECT	GO:0002576~platelet degranulation	11	1.65913	0.0022123	SELP, TF, SPARC, MMRN1, VWF, TGFB3, ITGB3, ITGA2B, SERPINE1, SERPING1, CLU	558	103	16792	3.21384	0.99537	0.488114	0.487109
									GOTERM_BP_DIRECT	GO:0007597~blood coagulation, intrinsic pathway	5	0.754148	0.00252935	GP9, VWF, GP1BB, SERPING1, GP1BA	558	18	16792	8.35922	0.997859	0.490022	0.489013
									GOTERM_BP_DIRECT	GO:0007052~mitotic spindle organization	6	0.904977	0.00282666	GPSM2, CCNB1, STMN1, TTK, NDC80, SPC25	558	30	16792	6.01864	0.998962	0.490022	0.489013
									GOTERM_BP_DIRECT	GO:0007131~reciprocal meiotic recombination	6	0.904977	0.00282666	MSH2, XRCC2, DMC1, MND1, TRIP13, RAD54B	558	30	16792	6.01864	0.998962	0.490022	0.489013
									GOTERM_BP_DIRECT	GO:0030097~hemopoiesis	8	1.20664	0.00325972	SPTA1, GFI1B, ANGPT1, TAL1, KIT, GATA2, CD34, ADD2	558	59	16792	4.08043	0.999638	0.527423	0.526336
									GOTERM_BP_DIRECT	GO:0006270~DNA replication initiation	6	0.904977	0.00378289	CCNE2, CCNE1, POLE2, PRIM1, MCM4, MCM10	558	32	16792	5.64247	0.999899	0.554648	0.553506
									GOTERM_BP_DIRECT	GO:0007067~mitotic nuclear division	18	2.71493	0.00388505	ERCC6L, CENPV, ZWILCH, CETN3, KLHL13, SKA3, CDC25A, NDC80, TTC28, CCNA2, ASPM, MIS18A, NUF2, CDK1, OIP5, BUB1, LRRCC1, SPC25	558	248	16792	2.18418	0.999921	0.554648	0.553506
									GOTERM_BP_DIRECT	GO:0048565~digestive tract development	6	0.904977	0.00562147	CCNB1, OXTR, TGFB3, KIT, GATA2, GATA1	558	35	16792	5.15883	0.999999	0.720569	0.719084
									GOTERM_BP_DIRECT	GO:0060271~cilium morphogenesis	12	1.80995	0.00564104	WWTR1, TTC26, TTC8, TMEM17, FAM161A, IFT81, TMEM237, TMEM67, FOPNL, RPGRIP1L, BBS5, SSX2IP	558	136	16792	2.65528	0.999999	0.720569	0.719084
									GOTERM_BP_DIRECT	GO:0030195~negative regulation of blood coagulation	4	0.603318	0.00638451	SERPINE2, SERPINE1, APOE, CD34	558	12	16792	10.0311	1	0.741991	0.740463
									GOTERM_BP_DIRECT	GO:0000083~regulation of transcription involved in G1/S transition of mitotic cell cycle	5	0.754148	0.0064202	DHFRP1, PCNA, CCNE1, CDK1, TYMS	558	23	16792	6.542	1	0.741991	0.740463
									GOTERM_BP_DIRECT	GO:0007059~chromosome segregation	8	1.20664	0.00718171	TOP2A, MIS18A, NUF2, OIP5, ESCO2, SKA3, NDC80, SPC25	558	68	16792	3.54038	1	0.792274	0.790641
									GOTERM_BP_DIRECT	GO:0006312~mitotic recombination	4	0.603318	0.00809757	TOP2A, XRCC2, DMC1, RAD54B	558	13	16792	9.25944	1	0.829848	0.828138
									GOTERM_BP_DIRECT	GO:0006956~complement activation	9	1.35747	0.00820616	IGHG1, C1S, IGHV3-33, IGHV3-23, IGKV1-5, IGKV4-1, IGHV3-48, CLU, IGKV3-20	558	87	16792	3.11309	1	0.829848	0.828138
									GOTERM_BP_DIRECT	GO:0006898~receptor-mediated endocytosis	14	2.11161	0.00925536	CETP, SPARC, IGHV3-33, IGKV1-5, IGHV3-23, IGHV3-48, PGBD1, CTTN, IGKV4-1, ENPP2, APOE, IGHA1, IGHA2, IGKV3-20	558	186	16792	2.26508	1	0.89851	0.896659
									GOTERM_BP_DIRECT	GO:0070527~platelet aggregation	6	0.904977	0.0110346	ITGB3, ITGA2B, MPL, GP1BA, MYL9, GATA1	558	41	16792	4.40388	1	1	0.998351
									GOTERM_BP_DIRECT	GO:0030334~regulation of cell migration	8	1.20664	0.0112597	ROBO4, SERPINE2, ITGB3, DPYSL3, LAMA3, ENPP2, NEXN, PLXNA4	558	74	16792	3.25332	1	1	0.998351
									GOTERM_BP_DIRECT	GO:0006910~phagocytosis, recognition	5	0.754148	0.0130319	IGHG1, IGLL1, IGHV3-23, IGHA1, IGHA2	558	28	16792	5.37378	1	1	0.998351
									GOTERM_BP_DIRECT	GO:0006513~protein monoubiquitination	5	0.754148	0.0130319	UBE2T, NEDD4, NEDD4L, PEX12, DTL	558	28	16792	5.37378	1	1	0.998351
									GOTERM_BP_DIRECT	GO:0001736~establishment of planar polarity	4	0.603318	0.014728	TTC8, VANGL2, PTK7, RPGRIP1L	558	16	16792	7.5233	1	1	0.998351
									GOTERM_BP_DIRECT	GO:0035855~megakaryocyte development	4	0.603318	0.014728	MEIS1, C6ORF25, TAL1, KIT	558	16	16792	7.5233	1	1	0.998351
									GOTERM_BP_DIRECT	GO:0019731~antibacterial humoral response	6	0.904977	0.014751	HIST1H2BJ, HIST1H2BF, HIST1H2BE, HIST1H2BG, IGHA1, IGHA2	558	44	16792	4.10362	1	1	0.998351
									GOTERM_BP_DIRECT	GO:0031589~cell-substrate adhesion	4	0.603318	0.0174512	VWF, ANGPT1, ITGB3, EPHB1	558	17	16792	7.08075	1	1	0.998351
									GOTERM_BP_DIRECT	GO:0006334~nucleosome assembly	10	1.5083	0.0175682	HIST1H2BO, HIST1H2BJ, HIST1H2BF, HIST1H1D, HIST1H2BE, HIST1H2BG, HIST1H2BB, HIST1H1A, ASF1A, NAP1L5	558	119	16792	2.52884	1	1	0.998351
									GOTERM_BP_DIRECT	GO:0050731~positive regulation of peptidyl-tyrosine phosphorylation	8	1.20664	0.0190101	EFNA1, ANGPT1, ITGB3, ENPP2, OSM, LIF, FCER1A, GATA1	558	82	16792	2.93592	1	1	0.998351
									GOTERM_BP_DIRECT	GO:0007093~mitotic cell cycle checkpoint	5	0.754148	0.0206351	ZWILCH, TTK, BUB1, ZWINT, MAD2L1	558	32	16792	4.70206	1	1	0.998351
									GOTERM_BP_DIRECT	GO:0007062~sister chromatid cohesion	9	1.35747	0.0211864	ERCC6L, CENPH, ZWILCH, NUF2, BUB1, NDC80, ZWINT, MAD2L1, SPC25	558	103	16792	2.6295	1	1	0.998351
									GOTERM_BP_DIRECT	GO:0007263~nitric oxide mediated signal transduction	4	0.603318	0.023682	GUCY1A3, GUCY1B3, RASD1, APOE	558	19	16792	6.33541	1	1	0.998351
									GOTERM_BP_DIRECT	GO:0010881~regulation of cardiac muscle contraction by regulation of the release of sequestered calcium ion	4	0.603318	0.023682	FKBP1B, DMD, CACNA1C, CLIC2	558	19	16792	6.33541	1	1	0.998351
									GOTERM_BP_DIRECT	GO:0001938~positive regulation of endothelial cell proliferation	7	1.05581	0.0266942	EGFL7, EGR3, ITGB3, PLXNB3, NRARP, F3, BMP6	558	69	16792	3.05293	1	1	0.998351
									GOTERM_BP_DIRECT	GO:1901380~negative regulation of potassium ion transmembrane transport	3	0.452489	0.026931	KCNH2, KEL, NEDD4L	558	8	16792	11.2849	1	1	0.998351
									GOTERM_BP_DIRECT	GO:0045835~negative regulation of meiotic nuclear division	3	0.452489	0.026931	OSM, LIF, FBXO43	558	8	16792	11.2849	1	1	0.998351
									GOTERM_BP_DIRECT	GO:0007094~mitotic spindle assembly checkpoint	4	0.603318	0.0271907	TTK, TEX14, BUB1, MAD2L1	558	20	16792	6.01864	1	1	0.998351
									GOTERM_BP_DIRECT	GO:0006911~phagocytosis, engulfment	5	0.754148	0.0278096	IGHG1, IGLL1, IGHV3-23, IGHA1, IGHA2	558	35	16792	4.29903	1	1	0.998351
									GOTERM_BP_DIRECT	GO:0030198~extracellular matrix organization	13	1.96078	0.0306273	SPARC, ITGB5, VWF, COL14A1, ITGB3, LAMA3, ITGA2B, SERPINE1, HSPG2, COL6A3, VWA1, JAM3, DDR2	558	196	16792	1.99598	1	1	0.998351
									GOTERM_BP_DIRECT	GO:0003094~glomerular filtration	3	0.452489	0.0338754	IGHA1, CD34, IGHA2	558	9	16792	10.0311	1	1	0.998351
									GOTERM_BP_DIRECT	GO:0048103~somatic stem cell division	3	0.452489	0.0338754	VANGL2, FZD7, KIT	558	9	16792	10.0311	1	1	0.998351
									GOTERM_BP_DIRECT	GO:0001525~angiogenesis	14	2.11161	0.0354512	ROBO4, EGFL7, ANGPT1, MMP2, SERPINE1, PTGS2, HSPG2, APOLD1, EFNA1, MEIS1, TAL1, LEPR, EPHB1, JAM3	558	223	16792	1.88926	1	1	0.998351
									GOTERM_BP_DIRECT	GO:0030168~platelet activation	9	1.35747	0.037573	GP9, VWF, C6ORF25, GP1BB, ITGB3, P2RY1, F2R, GP1BA, GP6	558	115	16792	2.35512	1	1	0.998351
									GOTERM_BP_DIRECT	GO:0006749~glutathione metabolic process	6	0.904977	0.0376596	GGT5, HMGN5, ALDH5A1, GSTA4, CLIC2, MMACHC	558	56	16792	3.22427	1	1	0.998351
									GOTERM_BP_DIRECT	GO:0030199~collagen fibril organization	5	0.754148	0.0394239	MMP11, ADAMTS14, COL14A1, SERPINH1, DDR2	558	39	16792	3.8581	1	1	0.998351
									GOTERM_BP_DIRECT	GO:0006268~DNA unwinding involved in DNA replication	3	0.452489	0.0414295	TOP2A, C10ORF2, MCM4	558	10	16792	9.02796	1	1	0.998351
									GOTERM_BP_DIRECT	GO:2000036~regulation of stem cell population maintenance	3	0.452489	0.0414295	SMO, TAL1, SAV1	558	10	16792	9.02796	1	1	0.998351
									GOTERM_BP_DIRECT	GO:0002377~immunoglobulin production	3	0.452489	0.0414295	ATAD5, IGKV1-5, IGKV4-1	558	10	16792	9.02796	1	1	0.998351
									GOTERM_BP_DIRECT	GO:0055015~ventricular cardiac muscle cell development	3	0.452489	0.0414295	CCNB1, CDK1, MYH10	558	10	16792	9.02796	1	1	0.998351
									GOTERM_BP_DIRECT	GO:0007422~peripheral nervous system development	4	0.603318	0.043813	EGR3, PMP22, OSM, SERPINI1	558	24	16792	5.01553	1	1	0.998351
									GOTERM_BP_DIRECT	GO:0045666~positive regulation of neuron differentiation	7	1.05581	0.0447645	MMD, DNMT3B, DMD, TCF4, GATA2, NBL1, BMP6	558	78	16792	2.70067	1	1	0.998351
									GOTERM_BP_DIRECT	GO:0001701~in utero embryonic development	12	1.80995	0.0476154	AR, CCNB1, SMO, MSH2, ANGPT1, TGFB3, XRCC2, MAFF, RPGRIP1L, EGFL8, MYH10, GATA1	558	187	16792	1.93111	1	1	0.998351
									GOTERM_BP_DIRECT	GO:0010951~negative regulation of endopeptidase activity	9	1.35747	0.0483022	LXN, SERPINE2, CD109, SERPINE1, SERPINH1, SERPING1, COL6A3, SERPINI1, TFPI	558	121	16792	2.23834	1	1	0.998351
									GOTERM_BP_DIRECT	GO:0002227~innate immune response in mucosa	4	0.603318	0.0486004	HIST1H2BJ, HIST1H2BF, HIST1H2BE, HIST1H2BG	558	25	16792	4.81491	1	1	0.998351
									GOTERM_BP_DIRECT	GO:0000070~mitotic sister chromatid segregation	4	0.603318	0.0486004	CEP57L1, NDC80, ZWINT, MAD2L1	558	25	16792	4.81491	1	1	0.998351
									GOTERM_BP_DIRECT	GO:0003323~type B pancreatic cell development	3	0.452489	0.0495453	CDK6, SMO, BMP6	558	11	16792	8.20723	1	1	0.998351
									GOTERM_BP_DIRECT	GO:0042511~positive regulation of tyrosine phosphorylation of Stat1 protein	3	0.452489	0.0495453	KIT, LIF, FGFR3	558	11	16792	8.20723	1	1	0.998351
									GOTERM_BP_DIRECT	GO:0042060~wound healing	7	1.05581	0.0496089	VANGL2, SPARC, SDC4, TGFB3, PTK7, ITGB3, DCBLD2	558	80	16792	2.63315	1	1	0.998351
									GOTERM_BP_DIRECT	GO:0035338~long-chain fatty-acyl-CoA biosynthetic process	5	0.754148	0.0496929	SCD5, ACSBG1, ELOVL6, ELOVL7, PPT2	558	42	16792	3.58252	1	1	0.998351

## Sheet: G5 (positive)
									Category	Term	Count	%	PValue	Genes	List Total	Pop Hits	Pop Total	Fold Enrichment	Bonferroni	Benjamini	FDR
									GOTERM_BP_DIRECT	GO:0015671~oxygen transport	7	1.40562	3.83166e-07	HBM, HBG2, HBG1, HBB, HBA2, HBD, HBA1	359	15	16792	21.828	0.000692141	0.00069238	0.000689315
									GOTERM_BP_DIRECT	GO:0042026~protein refolding	6	1.20482	1.07874e-05	HSPA1L, DNAJA4, HSPA6, HSPA2, HSPA1B, HSPA1A	359	15	16792	18.7097	0.0193042	0.00974645	0.0097033
									GOTERM_BP_DIRECT	GO:0090084~negative regulation of inclusion body assembly	5	1.00402	3.85422e-05	DNAJB1, DNAJA4, HSPA2, HSPA1B, HSPA1A	359	10	16792	23.3872	0.0672772	0.0232153	0.0231125
									GOTERM_BP_DIRECT	GO:0007018~microtubule-based movement	10	2.00803	5.55744e-05	DNAH12, KIF18B, RACGAP1, KIF26A, KIFC1, KIF4A, KIF24, KIF23, KIF2C, KIF20A	359	81	16792	5.77461	0.0955478	0.0251058	0.0249946
									GOTERM_BP_DIRECT	GO:0051301~cell division	20	4.01606	0.000195748	CDCA3, UBE2C, CCNF, NCAPG, BUB1B, TEX14, CDC25C, AURKA, CCNA2, CDC20, CENPF, CCNB1, PSRC1, KIF18B, KIFC1, NUF2, CKS2, CDK1, NEK2, KIF2C	359	350	16792	2.67282	0.297951	0.0707435	0.0704303
									GOTERM_BP_DIRECT	GO:0006986~response to unfolded protein	7	1.40562	0.000247028	DNAJB1, HSPH1, HSPA1L, HSPA6, HSPA2, HSPE1, THBS4	359	42	16792	7.79573	0.360095	0.0743967	0.0740673
									GOTERM_BP_DIRECT	GO:0015701~bicarbonate transport	7	1.40562	0.000320726	CA1, CA2, SLC26A8, HBB, HBA2, SLC4A1, HBA1	359	44	16792	7.44138	0.439903	0.0753778	0.0750441
									GOTERM_BP_DIRECT	GO:0000281~mitotic cytokinesis	6	1.20482	0.000333715	ANLN, RACGAP1, KIF4A, KIF23, KIF20A, MYH10	359	29	16792	9.67746	0.4529	0.0753778	0.0750441
									GOTERM_BP_DIRECT	GO:0042744~hydrogen peroxide catabolic process	5	1.00402	0.000751029	PRDX2, HBB, HBA2, HBA1, EPX	359	20	16792	11.6936	0.742727	0.15079	0.150122
									GOTERM_BP_DIRECT	GO:0007067~mitotic nuclear division	15	3.01205	0.000914334	CDCA3, CCNF, BUB1B, CDC25C, AURKA, CCNA2, CDC20, ASPM, ANLN, CENPF, NUF2, CLTCL1, CDK1, NEK2, KIF2C	359	248	16792	2.8291	0.808517	0.16522	0.164489
									GOTERM_BP_DIRECT	GO:0090023~positive regulation of neutrophil chemotaxis	5	1.00402	0.0010964	IL23A, DAPK2, CXCR2, C3AR1, THBS4	359	22	16792	10.6305	0.862245	0.166604	0.165867
									GOTERM_BP_DIRECT	GO:0042742~defense response to bacterium	11	2.20884	0.00110639	ANXA3, CEBPE, PRG2, HP, S100A12, NLRC4, S100A9, LYST, CAMP, S100A8, ELANE	359	145	16792	3.5484	0.864713	0.166604	0.165867
									GOTERM_BP_DIRECT	GO:0043066~negative regulation of apoptotic process	21	4.21687	0.00188114	SERPINB10, SERPINB2, HSPA5, BCL2A1, CITED2, PLK2, SLC40A1, TGFA, AZU1, MMP9, GATA1, AURKA, IGF1R, PRDX2, CLEC5A, CDK1, PROK2, CAPN3, BCL2L1, LTF, SNCA	359	455	16792	2.15882	0.966708	0.261479	0.260321
									GOTERM_BP_DIRECT	GO:0001878~response to yeast	4	0.803213	0.00234444	ADM, PTX3, CAMP, ELANE	359	13	16792	14.3921	0.985612	0.3026	0.301261
									GOTERM_BP_DIRECT	GO:0070370~cellular heat acclimation	3	0.60241	0.00264344	HSPA6, HSPA1B, HSPA1A	359	4	16792	35.0808	0.991629	0.318446	0.317036
									GOTERM_BP_DIRECT	GO:0048821~erythrocyte development	4	0.803213	0.00361371	CITED2, BPGM, SOX6, GATA1	359	15	16792	12.4732	0.998558	0.392278	0.390541
									GOTERM_BP_DIRECT	GO:0098869~cellular oxidant detoxification	7	1.40562	0.00375029	HP, HBB, HBA2, HBA1, EPX, CLIC2, S100A9	359	70	16792	4.67744	0.998874	0.392278	0.390541
									GOTERM_BP_DIRECT	GO:0008584~male gonad development	8	1.60643	0.00395415	ASPM, STAR, CITED2, TESC, HMGB2, COL9A3, GATA1, BCL2L1	359	94	16792	3.9808	0.999222	0.392278	0.390541
									GOTERM_BP_DIRECT	GO:0042542~response to hydrogen peroxide	6	1.20482	0.00450409	JUN, STAR, HP, HBB, HBA2, HBA1	359	51	16792	5.50287	0.999713	0.392278	0.390541
									GOTERM_BP_DIRECT	GO:0071277~cellular response to calcium ion	6	1.20482	0.00450409	TRPM2, JUN, FOSB, CAPN3, ECT2, GPLD1	359	51	16792	5.50287	0.999713	0.392278	0.390541
									GOTERM_BP_DIRECT	GO:0007093~mitotic cell cycle checkpoint	5	1.00402	0.00455885	PLK2, NABP1, BUB1B, TTK, BCL2L1	359	32	16792	7.3085	0.99974	0.392278	0.390541
									GOTERM_BP_DIRECT	GO:0050829~defense response to Gram-negative bacterium	6	1.20482	0.00622545	IL23A, HMGB2, ADM, BPI, AZU1, CAMP	359	55	16792	5.10266	0.999987	0.511336	0.509072
									GOTERM_BP_DIRECT	GO:0006898~receptor-mediated endocytosis	11	2.20884	0.00668563	HSPH1, CTTN, TFR2, CLTCL1, HP, HBB, LOXL4, OLR1, HBA2, ADRB2, HBA1	359	186	16792	2.76623	0.999995	0.525258	0.522932
									GOTERM_BP_DIRECT	GO:0006954~inflammatory response	17	3.41365	0.00747263	TNFAIP6, NLRC4, AZU1, CXCR1, IL23A, HRH4, CXCR2, CCL3, C3AR1, PROK2, S100A12, OLR1, CHI3L1, PTX3, S100A9, S100A8, CCR3	359	379	16792	2.09806	0.999999	0.535768	0.533396
									GOTERM_BP_DIRECT	GO:2001240~negative regulation of extrinsic apoptotic signaling pathway in absence of ligand	5	1.00402	0.0077041	STRADB, GATA1, HSPA1B, BCL2L1, HSPA1A	359	37	16792	6.32086	0.999999	0.535768	0.533396
									GOTERM_BP_DIRECT	GO:0051092~positive regulation of NF-kappaB transcription factor activity	9	1.80723	0.00770889	CTH, CAPN3, S100A12, NLRC4, S100A9, S100A8, HSPA1B, HSPA1A, LTF	359	133	16792	3.16518	0.999999	0.535768	0.533396
									GOTERM_BP_DIRECT	GO:0009612~response to mechanical stimulus	6	1.20482	0.00836322	CCNB1, JUN, CITED2, FOSB, CHI3L1, RETN	359	59	16792	4.75672	1	0.540071	0.53768
									GOTERM_BP_DIRECT	GO:0007094~mitotic spindle assembly checkpoint	4	0.803213	0.00836856	CENPF, BUB1B, TTK, TEX14	359	20	16792	9.35487	1	0.540071	0.53768
									GOTERM_BP_DIRECT	GO:0051988~regulation of attachment of spindle microtubules to kinetochore	3	0.60241	0.00886721	RACGAP1, NEK2, ECT2	359	7	16792	20.0462	1	0.552519	0.550073
									GOTERM_BP_DIRECT	GO:0006977~DNA damage response, signal transduction by p53 class mediator resulting in cell cycle arrest	6	1.20482	0.010267	CCNB1, PLK2, CDK1, CDC25C, GTSE1, AURKA	359	62	16792	4.52655	1	0.618416	0.615678
									GOTERM_BP_DIRECT	GO:0045766~positive regulation of angiogenesis	8	1.60643	0.0116153	LRG1, ANXA3, CXCR2, C3AR1, CHI3L1, ADM, CCR3, CAMP	359	115	16792	3.25387	1	0.658273	0.655359
									GOTERM_BP_DIRECT	GO:0051256~mitotic spindle midzone assembly	3	0.60241	0.0116573	RACGAP1, KIF4A, KIF23	359	8	16792	17.5404	1	0.658273	0.655359
									GOTERM_BP_DIRECT	GO:0051439~regulation of ubiquitin-protein ligase activity involved in mitotic cell cycle	4	0.803213	0.0124033	CDC20, CCNB1, UBE2C, CDK1	359	23	16792	8.13467	1	0.660242	0.657319
									GOTERM_BP_DIRECT	GO:0043065~positive regulation of apoptotic process	14	2.81124	0.0125124	PXT1, TOP2A, GADD45B, BCL2A1, OSGIN1, ADM, NLRC4, GADD45G, MNDA, ECT2, ATG7, GPLD1, BCL2L1, SNCA	359	300	16792	2.1828	1	0.660242	0.657319
									GOTERM_BP_DIRECT	GO:0007088~regulation of mitotic nuclear division	4	0.803213	0.0139552	NEK2, MKI67, FBXO43, CDC25C	359	24	16792	7.79573	1	0.660242	0.657319
									GOTERM_BP_DIRECT	GO:0006879~cellular iron ion homeostasis	5	1.00402	0.0141009	ALAS2, TF, ABCB6, TFR2, SLC40A1	359	44	16792	5.31527	1	0.660242	0.657319
									GOTERM_BP_DIRECT	GO:0006782~protoporphyrinogen IX biosynthetic process	3	0.60241	0.0147783	ALAS2, ALAS1, HMBS	359	9	16792	15.5915	1	0.660242	0.657319
									GOTERM_BP_DIRECT	GO:0007059~chromosome segregation	6	1.20482	0.0149238	TOP2A, CENPF, NUF2, HJURP, NEK2, SRPK1	359	68	16792	4.12715	1	0.660242	0.657319
									GOTERM_BP_DIRECT	GO:0061337~cardiac conduction	5	1.00402	0.0152231	KCNH2, KCNE1, CACNA2D3, CACNA1D, CACNA1C	359	45	16792	5.19715	1	0.660242	0.657319
									GOTERM_BP_DIRECT	GO:0006935~chemotaxis	8	1.60643	0.015674	CXCR1, CMTM4, CXCR2, CCL3, C3AR1, PROK2, RNASE2, CCR3	359	122	16792	3.06717	1	0.660242	0.657319
									GOTERM_BP_DIRECT	GO:0001938~positive regulation of endothelial cell proliferation	6	1.20482	0.0158171	JUN, LRG1, ARG1, HMGB2, CCR3, THBS4	359	69	16792	4.06734	1	0.660242	0.657319
									GOTERM_BP_DIRECT	GO:0051726~regulation of cell cycle	8	1.60643	0.0169981	CENPF, CCNB1, JUN, MS4A3, GADD45B, CCNF, CDC25C, GADD45G	359	124	16792	3.0177	1	0.660242	0.657319
									GOTERM_BP_DIRECT	GO:0031100~organ regeneration	5	1.00402	0.0176324	CCNA2, ANXA3, CDK1, ADM, MKI67	359	47	16792	4.976	1	0.660242	0.657319
									GOTERM_BP_DIRECT	GO:0051436~negative regulation of ubiquitin-protein ligase activity involved in mitotic cell cycle	6	1.20482	0.017709	CDC20, CCNB1, UBE2C, CDK1, BUB1B, FBXO43	359	71	16792	3.95276	1	0.660242	0.657319
									GOTERM_BP_DIRECT	GO:0019732~antifungal humoral response	3	0.60241	0.018215	ADM, CAMP, LTF	359	10	16792	14.0323	1	0.660242	0.657319
									GOTERM_BP_DIRECT	GO:0034501~protein localization to kinetochore	3	0.60241	0.018215	CDK1, BUB1B, TTK	359	10	16792	14.0323	1	0.660242	0.657319
									GOTERM_BP_DIRECT	GO:0055015~ventricular cardiac muscle cell development	3	0.60241	0.018215	CCNB1, CDK1, MYH10	359	10	16792	14.0323	1	0.660242	0.657319
									GOTERM_BP_DIRECT	GO:0051085~chaperone mediated protein folding requiring cofactor	3	0.60241	0.018215	DNAJB1, HSPH1, HSPE1	359	10	16792	14.0323	1	0.660242	0.657319
									GOTERM_BP_DIRECT	GO:0007019~microtubule depolymerization	3	0.60241	0.018215	KIF18B, KIF24, KIF2C	359	10	16792	14.0323	1	0.660242	0.657319
									GOTERM_BP_DIRECT	GO:0007283~spermatogenesis	16	3.21285	0.018269	SLC2A14, PIWIL4, SPEF2, MST1, HMGB2, HSPA2, CDC25C, TSGA10, ASPM, CCNB1, DIAPH3, RACGAP1, KIFC1, NME8, PROK2, BCL2L1	359	385	16792	1.94387	1	0.660242	0.657319
									GOTERM_BP_DIRECT	GO:0050832~defense response to fungus	4	0.803213	0.019245	S100A12, CTSG, S100A9, S100A8	359	27	16792	6.92954	1	0.681877	0.678859
									GOTERM_BP_DIRECT	GO:0050729~positive regulation of inflammatory response	6	1.20482	0.0197448	IL1RL1, IL23A, CCL3, S100A12, S100A9, S100A8	359	73	16792	3.84447	1	0.686131	0.683093
									GOTERM_BP_DIRECT	GO:0010941~regulation of cell death	3	0.60241	0.0219526	JUN, HSPA1B, HSPA1A	359	11	16792	12.7566	1	0.734597	0.731345
									GOTERM_BP_DIRECT	GO:0002523~leukocyte migration involved in inflammatory response	3	0.60241	0.0219526	S100A9, S100A8, ELANE	359	11	16792	12.7566	1	0.734597	0.731345
									GOTERM_BP_DIRECT	GO:0022617~extracellular matrix disassembly	6	1.20482	0.0230764	ADAMTS4, CTSG, MMP8, MMP9, ELANE, FBN1	359	76	16792	3.69271	1	0.751994	0.748665
									GOTERM_BP_DIRECT	GO:0010942~positive regulation of cell death	4	0.803213	0.0233048	HP, HBB, HBA2, HBA1	359	29	16792	6.45164	1	0.751994	0.748665
									GOTERM_BP_DIRECT	GO:0055072~iron ion homeostasis	4	0.803213	0.025495	SLC25A37, TF, EPB42, TFR2	359	30	16792	6.23658	1	0.782329	0.778866
									GOTERM_BP_DIRECT	GO:0007052~mitotic spindle organization	4	0.803213	0.025495	CCNB1, PLK2, TTK, AURKA	359	30	16792	6.23658	1	0.782329	0.778866
									GOTERM_BP_DIRECT	GO:0001774~microglial cell activation	3	0.60241	0.0259766	JUN, AZU1, SNCA	359	12	16792	11.6936	1	0.782329	0.778866
									GOTERM_BP_DIRECT	GO:0032693~negative regulation of interleukin-10 production	3	0.60241	0.0259766	IL23A, PRG2, EPX	359	12	16792	11.6936	1	0.782329	0.778866
									GOTERM_BP_DIRECT	GO:0031145~anaphase-promoting complex-dependent catabolic process	6	1.20482	0.0267517	CDC20, CCNB1, UBE2C, CDK1, BUB1B, AURKA	359	79	16792	3.55248	1	0.792464	0.788955
									GOTERM_BP_DIRECT	GO:0042493~response to drug	13	2.61044	0.030297	JUN, ARG1, ABCC6, HMGB2, SLC1A3, TGFA, CENPF, CCNB1, PNP, STAR, CDK1, FOSB, SNCA	359	304	16792	2.00022	1	0.88301	0.879101
									GOTERM_BP_DIRECT	GO:0005975~carbohydrate metabolic process	9	1.80723	0.0332544	CHIT1, MGAM, PHKG1, GALNT3, CHI3L1, NPL, BPGM, GLA, FUT4	359	174	16792	2.41936	1	0.953821	0.949598
									GOTERM_BP_DIRECT	GO:0006807~nitrogen compound metabolic process	3	0.60241	0.0348294	VNN2, VNN3, UPB1	359	14	16792	10.0231	1	0.960897	0.956643
									GOTERM_BP_DIRECT	GO:0051321~meiotic cell cycle	4	0.803213	0.0353195	PIWIL4, SLC26A8, NEK2, FBXO43	359	34	16792	5.50287	1	0.960897	0.956643
									GOTERM_BP_DIRECT	GO:0055085~transmembrane transport	11	2.20884	0.0369067	SLC22A23, SLC14A1, SLC15A2, BCL2A1, ABCB6, SPNS3, ABCC6, ABCA13, SLC22A20, ADD2, MFSD2A	359	244	16792	2.10868	1	0.960897	0.956643
									GOTERM_BP_DIRECT	GO:0086091~regulation of heart rate by cardiac conduction	4	0.803213	0.0380388	KCNH2, KCNE1, CACNA1D, CACNA1C	359	35	16792	5.34564	1	0.960897	0.956643
									GOTERM_BP_DIRECT	GO:0030502~negative regulation of bone mineralization	3	0.60241	0.0396319	SRGN, CCL3, GATA1	359	15	16792	9.35487	1	0.960897	0.956643
									GOTERM_BP_DIRECT	GO:1901379~regulation of potassium ion transmembrane transport	3	0.60241	0.0396319	KCNH2, KCNE1, CACNA1D	359	15	16792	9.35487	1	0.960897	0.956643
									GOTERM_BP_DIRECT	GO:0036413~histone H3-R26 citrullination	2	0.401606	0.0421861	PADI2, PADI4	359	2	16792	46.7744	1	0.960897	0.956643
									GOTERM_BP_DIRECT	GO:0071373~cellular response to luteinizing hormone stimulus	2	0.401606	0.0421861	CCNA2, STAR	359	2	16792	46.7744	1	0.960897	0.956643
									GOTERM_BP_DIRECT	GO:0000915~actomyosin contractile ring assembly	2	0.401606	0.0421861	RACGAP1, KIF23	359	2	16792	46.7744	1	0.960897	0.956643
									GOTERM_BP_DIRECT	GO:0070488~neutrophil aggregation	2	0.401606	0.0421861	S100A9, S100A8	359	2	16792	46.7744	1	0.960897	0.956643
									GOTERM_BP_DIRECT	GO:1902380~positive regulation of endoribonuclease activity	2	0.401606	0.0421861	HSPA1B, HSPA1A	359	2	16792	46.7744	1	0.960897	0.956643
									GOTERM_BP_DIRECT	GO:1904722~positive regulation of mRNA endonucleolytic cleavage involved in unfolded protein response	2	0.401606	0.0421861	HSPA1B, HSPA1A	359	2	16792	46.7744	1	0.960897	0.956643
									GOTERM_BP_DIRECT	GO:0038112~interleukin-8-mediated signaling pathway	2	0.401606	0.0421861	CXCR1, CXCR2	359	2	16792	46.7744	1	0.960897	0.956643
									GOTERM_BP_DIRECT	GO:0097460~ferrous iron import into cell	2	0.401606	0.0421861	TF, TFR2	359	2	16792	46.7744	1	0.960897	0.956643
									GOTERM_BP_DIRECT	GO:0045601~regulation of endothelial cell differentiation	2	0.401606	0.0421861	CEACAM1, APOLD1	359	2	16792	46.7744	1	0.960897	0.956643
									GOTERM_BP_DIRECT	GO:0033364~mast cell secretory granule organization	2	0.401606	0.0421861	SRGN, LYST	359	2	16792	46.7744	1	0.960897	0.956643
									GOTERM_BP_DIRECT	GO:0034605~cellular response to heat	4	0.803213	0.0437874	HSPA6, MKI67, HSPA1B, HSPA1A	359	37	16792	5.05669	1	0.960897	0.956643
									GOTERM_BP_DIRECT	GO:0007080~mitotic metaphase plate congression	4	0.803213	0.0437874	CCNB1, PSRC1, KIFC1, KIF2C	359	37	16792	5.05669	1	0.960897	0.956643
									GOTERM_BP_DIRECT	GO:0086002~cardiac muscle cell action potential involved in contraction	3	0.60241	0.0446681	KCNE1, CACNA1D, CACNA1C	359	16	16792	8.77019	1	0.960897	0.956643
									GOTERM_BP_DIRECT	GO:0007051~spindle organization	3	0.60241	0.0446681	ASPM, TTK, AURKA	359	16	16792	8.77019	1	0.960897	0.956643
									GOTERM_BP_DIRECT	GO:0044130~negative regulation of growth of symbiont in host	3	0.60241	0.0446681	CTSG, CAMP, ELANE	359	16	16792	8.77019	1	0.960897	0.956643
									GOTERM_BP_DIRECT	GO:0050900~leukocyte migration	7	1.40562	0.0465783	CEACAM1, CEACAM6, C3AR1, OLR1, CEACAM8, SLC7A11, MMP9	359	122	16792	2.68378	1	0.984508	0.980149
									GOTERM_BP_DIRECT	GO:0019886~antigen processing and presentation of exogenous peptide antigen via MHC class II	6	1.20482	0.0468554	RACGAP1, KIF26A, KIF4A, KIF23, KIF2C, DYNLL1	359	92	16792	3.0505	1	0.984508	0.980149
									GOTERM_BP_DIRECT	GO:0002407~dendritic cell chemotaxis	3	0.60241	0.0499262	TRPM2, CXCR1, CXCR2	359	17	16792	8.2543	1	1	0.996124

[truncated: 12 more sheets: G5 (negative), G6 (positive), G6 (negative), G7 (positive), G7 (negative), G8 (positive), G8 (negative), G9 (positive), G9 (negative), G10 (positive), G11 (negative), G12 (negative)]
