# Supplementary material for: Transcriptome free energy can serve as a dynamic patient-specific biomarker in acute myeloid leukemia
Source: NPJ Syst Biol Appl. 2024 Mar 25;10:32. doi: 10.1038/s41540-024-00352-6 (PMC10963775; doi:10.1038/s41540-024-00352-6)
Supplement: Supplementary file 6 — Supplementary Table 4 [file 41540_2024_352_MOESM6_ESM.xlsx]

## Sheet: G0 (Steady State)
									Category	Term	Count	%	PValue	Genes	List Total	Pop Hits	Pop Total	Fold Enrichment	Bonferroni	Benjamini	FDR
									GOTERM_BP_DIRECT	GO:0006614~SRP-dependent cotranslational protein targeting to membrane	82	11.5656	8.02982e-101	RPL4, RPL5, RPL30, RPL3, RPL32, RPL31, RPL34, RPLP1, RPLP0, RPL10A, SRP14, RPL8, RPL9, RPL6, RPL7, RPS4X, RPS15, RPS14, SEC61A1, RPL7A, RPS17, RPS16, RPS19, RPL18A, RPS18, RPL36, RPLP2, RPL35, RPL38, RPL37, RPS11, RPL39, RPS10, RPS13, RPS12, RPS9, RPL21, RPS7, RPS8, RPL23, RPS5, RPL22, RPS6, RPL13A, RPS3A, RPSA, SRP9, RPL37A, RPL24, RPL27, RPL26, RPL29, RPL28, UBA52, RPL10, RPL12, RPL11, RPL36A, …	672	94	16792	21.7981	2.35434e-97	2.35434e-97	2.26923e-97
									GOTERM_BP_DIRECT	GO:0006413~translational initiation	93	13.1171	2.83703e-96	EIF4A2, RPL4, RPL5, RPL30, RPL3, RPL32, RPL31, RPL34, RPLP1, RPLP0, RPL10A, RPL8, RPL9, RPL6, RPL7, RPS4X, RPS15, RPS14, RPL7A, RPS17, RPS16, RPS19, RPL18A, RPS18, RPL36, RPLP2, RPL35, RPL38, RPL37, RPS11, RPL39, RPS10, RPS13, RPS12, RPS9, RPL21, RPS7, RPS8, RPL23, RPS5, RPL22, RPS6, RPL13A, RPS3A, RPSA, RPL37A, RPL24, RPL27, RPL26, PABPC1, RPL29, RPL28, UBA52, RPL10, RPL12, RPL11, RPL36A, RPS15A…	672	137	16792	16.9627	8.31817e-93	4.15908e-93	4.00872e-93
									GOTERM_BP_DIRECT	GO:0000184~nuclear-transcribed mRNA catabolic process, nonsense-mediated decay	81	11.4245	1.12628e-83	RPL4, RPL5, RPL30, RPL3, RPL32, RPL31, RPL34, RPLP1, RPLP0, RPL10A, RPL8, RPL9, RPL6, RPL7, RPS4X, RPS15, RPS14, RPL7A, RPS17, RPS16, RPS19, RPL18A, RPS18, RPL36, RPLP2, RPL35, RPL38, RPL37, RPS11, RPL39, RPS10, RPS13, RPS12, RPS9, RPL21, RPS7, RPS8, RPL23, RPS5, RPL22, RPS6, RPL13A, RPS3A, RPSA, RPL37A, RPL24, RPL27, RPL26, PABPC1, RPL29, RPL28, UBA52, RPL10, RPL12, RPL11, RPL36A, RPS15A, RPS3, …	672	119	16792	17.0087	3.30225e-80	1.10075e-80	1.06095e-80
									GOTERM_BP_DIRECT	GO:0019083~viral transcription	77	10.8604	5.77042e-80	RPL4, RPL5, RPL30, RPL3, RPL32, RPL31, RPL34, RPLP1, RPLP0, RPL10A, RPL8, RPL9, RPL6, RPL7, RPS4X, RPS15, RPS14, RPL7A, RPS17, RPS16, RPS19, RPL18A, RPS18, RPL36, RPLP2, RPL35, RPL38, RPL37, RPS11, RPL39, RPS10, RPS13, RPS12, RPS9, RPL21, RPS7, RPS8, RPL23, RPS5, RPL22, RPS6, RPL13A, RPS3A, RPSA, RPL37A, RPL24, RPL27, RPL26, RPL29, RPL28, UBA52, RPL10, RPL12, RPL11, RPL36A, RPS15A, RPS3, RPL14, R…	672	112	16792	17.1793	1.69189e-76	4.22972e-77	4.0768e-77
									GOTERM_BP_DIRECT	GO:0006364~rRNA processing	81	11.4245	1.43293e-56	RPL4, RPL5, RPL30, RPL3, RPL32, RPL31, RPL34, RPLP1, RPLP0, RPL10A, RPL8, RPL9, RPL6, RPL7, RPS4X, RPS15, FBL, RPS14, RPL7A, RPS17, RPS16, RPS19, RPL18A, RPS18, RPL36, RPLP2, RPL35, RPL38, RPL37, RPS11, RPL39, RPS10, RPS13, RPS12, RPS9, RPL21, RPS7, RPS8, RPL23, RPS5, RPL22, RPS6, RPL13A, RPS3A, RPSA, XRN2, RPL37A, SBDS, RPL24, RPL27, RPL26, RPL29, RPL28, UBA52, RPL10, RPL12, RPL11, RPL36A, DDX21…	672	214	16792	9.45811	4.20136e-53	8.40273e-54	8.09894e-54
									GOTERM_BP_DIRECT	GO:0006412~translation	84	11.8477	2.09924e-53	RPL4, RPL5, RPL30, RPL3, RPL32, RPL31, RPL34, RPLP1, RPLP0, RPL10A, RPL8, RPL9, RPL6, RPL7, RPS4X, RPS15, RPS14, RPL7A, RPS17, RPS16, RPS19, RPL18A, RPL36AL, RPS18, RPL36, RPLP2, RPL35, RPL38, RPL37, RPS11, RPL39, RPS10, RPS13, RPS12, RPS9, RPL21, RPS7, RPS8, RPL23, RPS5, RPL22, RPS6, RPL13A, RPS3A, RPSA, RPL37A, RPL24, RPL27, RPL26, RPL29, SLC25A5, RPL28, UBA52, SLC25A6, RPL10, RPL12, RPL11, RPL…	672	253	16792	8.29644	6.15497e-50	1.02583e-50	9.88741e-51
									GOTERM_BP_DIRECT	GO:0098609~cell-cell adhesion	55	7.7574	3.67721e-23	YWHAE, DDX3X, HSP90AB1, YWHAB, RPL34, ENO1, RPL6, RPL7A, LASP1, CAPZB, BSG, RACK1, EFHD2, YWHAZ, ATXN2L, PKM, RPL24, CHMP4B, PLIN3, TAGLN2, MAPRE1, RPL29, PFN1, ALDOA, AHNAK, CAPG, RTN4, CNN2, LDHA, PRDX1, PCBP1, EIF4H, RPL14, H1FX, RPS2, CCT8, RPL15, ARGLU1, WASF2, S100A11, VASP, HSPA8, HSPA5, RPL23A, EEF2, PRDX6, RPS26, EIF2S3, HNRNPK, CAPZA1, SERBP1, ESYT2, EIF3E, EIF4G2, EIF4G1	672	271	16792	5.07138	1.07816e-19	1.54023e-20	1.48454e-20
									GOTERM_BP_DIRECT	GO:0000398~mRNA splicing, via spliceosome	46	6.48801	8.43376e-20	SF3B5, DDX5, DHX9, SF3B6, SRSF1, HNRNPU, YBX1, PRPF19, PRPF8, PTBP1, PNN, SNRPD2, POLR2A, U2AF2, SNRNP70, PCBP1, HNRNPA1, SF3B1, SRRM2, HSPA8, HNRNPA3, FUS, ALYREF, NONO, HNRNPM, PRPF6, SNW1, HNRNPK, HNRNPUL1, HNRNPH1, HNRNPF, HNRNPA2B1, SRSF2, HNRNPD, SRSF3, HNRNPH2, SRSF5, PABPC1, HNRNPC, HNRNPH3, SRSF6, SNRPC, SRSF7, RBMX, SNRPB, SF1	672	222	16792	5.17771	2.47278e-16	3.09097e-17	2.97923e-17
									GOTERM_BP_DIRECT	GO:0002181~cytoplasmic translation	17	2.39774	5.07353e-17	RPL31, RPLP1, RPL22, RPLP0, RPL36A, RPL35A, RPL8, RPL9, RPL6, RPL7, EIF4H, RPL36, RPLP2, RPL26, RPL15, RPL29, EIF4B	672	25	16792	16.9919	1.48756e-13	1.65284e-14	1.59309e-14
									GOTERM_BP_DIRECT	GO:0006928~movement of cell or subcellular component	24	3.38505	2.09254e-13	ACTR2, CXCL8, TPM4, TPM3, ARPC1B, TUBB, MSN, LSP1, TXN, TUBB4B, CORO1A, ACTB, ACTG1, CAPZB, ADGRE5, ARPC2, ARPC3, ARHGDIA, CAPZA1, ARHGDIB, VIM, RAC1, TLN1, ARF6	672	86	16792	6.97342	6.136e-10	6.13532e-11	5.91351e-11
									GOTERM_BP_DIRECT	GO:0006446~regulation of translational initiation	14	1.97461	5.836e-10	EIF4A2, EIF1, EIF3K, EIF3L, EIF3I, EIF4H, EIF3G, EIF3H, EIF3E, EIF3D, EIF3A, EIF4B, EIF4G2, EIF4G1	672	36	16792	9.71759	1.71111e-06	1.44443e-07	1.39221e-07
									GOTERM_BP_DIRECT	GO:0043488~regulation of mRNA stability	22	3.10296	5.91173e-10	HSPA8, SET, YWHAB, YWHAZ, ZFP36L2, PSMA7, PSMB7, ZFP36, PSMB4, UBB, PSMB3, APEX1, KHSRP, MAPKAPK2, UBC, SERBP1, HNRNPD, PSME1, PABPC1, RPS27A, UBA52, EIF4G1	672	103	16792	5.33726	1.73332e-06	1.44443e-07	1.39221e-07
									GOTERM_BP_DIRECT	GO:0016032~viral process	38	5.35966	1.00998e-09	YWHAE, EIF4A2, RTN3, TRAM1, SET, YWHAB, IL2RG, PSMA7, HSPD1, NXF1, PSMB7, PSMB4, PSMB3, C1QBP, RACK1, EIF4H, HNRNPA1, WASF2, LYN, HSPA8, NPM1, SYK, HLA-B, HLA-C, HLA-A, RHOA, NFKBIA, SNW1, HNRNPK, NACA, FKBP8, ZYX, HLA-DRA, GRB2, VIM, SLC25A5, TLN1, EIF4G1	672	299	16792	3.17574	2.96125e-06	2.27789e-07	2.19553e-07
									GOTERM_BP_DIRECT	GO:0043066~negative regulation of apoptotic process	48	6.7701	2.49848e-09	DDX3X, CITED2, GSTP1, CIB1, ADAR, MPO, PHB2, AIF1, HSPD1, HSP90B1, MTDH, BAG6, PRDX5, IRAK1, UBB, ARHGDIA, UBC, CFL1, UCP2, PIM1, FLNA, PIM3, TIMP1, RPS27A, MCL1, HSPA9, CD74, NPM1, ANXA1, HSPA5, DUSP1, RPS6, RPS3A, AZU1, YWHAZ, HIGD2A, DNAJA1, NFKBIA, HNRNPK, SON, DAD1, CAT, FKBP8, PPT1, TMBIM6, UBA52, CD44, TPT1	672	455	16792	2.63611	7.32551e-06	5.23253e-07	5.04336e-07
									GOTERM_BP_DIRECT	GO:0010467~gene expression	15	2.11566	3.16538e-09	HNRNPA3, HNRNPU, PTBP1, HNRNPM, HNRNPK, POLR2A, HNRNPH1, PCBP1, HNRNPF, HNRNPA2B1, HNRNPD, HNRNPH2, HNRNPC, HNRNPA1, RBMX	672	48	16792	7.80878	9.28085e-06	6.18727e-07	5.96358e-07
									GOTERM_BP_DIRECT	GO:0001731~formation of translation preinitiation complex	11	1.55148	6.93448e-09	EIF2S3, EIF3K, EIF3L, EIF3I, EIF4H, EIF3G, EIF3H, EIF3E, EIF3D, EIF3A, EIF4B	672	23	16792	11.9508	2.03317e-05	1.27074e-06	1.2248e-06
									GOTERM_BP_DIRECT	GO:0002576~platelet degranulation	20	2.82087	2.20796e-08	LYN, CFD, SRGN, CD63, TGFB1, WDR1, APLP2, PLEK, CTSW, ACTN4, SOD1, TMSB4X, LAMP2, PSAP, FLNA, CALM3, TIMP1, CALM1, ALDOA, TLN1	672	103	16792	4.85206	6.47352e-05	3.80808e-06	3.6704e-06
									GOTERM_BP_DIRECT	GO:0006457~protein folding	26	3.66714	5.55237e-08	HSP90AB1, PRKCSH, TXN, HSP90B1, GNAI2, GANAB, CCT8, CCT7, CCT4, PDIA3, HSPA9, HSPA8, HSP90AA1, ST13, DNAJA1, FKBP1A, CDC37, GNB2, GNB1, TCP1, CANX, ERP29, FKBP8, CALR, PFDN5, PPIA	672	180	16792	3.60939	0.000162782	9.04419e-06	8.71721e-06
									GOTERM_BP_DIRECT	GO:0097421~liver regeneration	11	1.55148	9.76405e-08	NFKBIA, CEBPB, TGFB1, PCNA, RPS16, RPL32, UCP2, SRSF1, SRSF5, RPS24, RPL19	672	29	16792	9.47824	0.000286241	1.50675e-05	1.45227e-05
									GOTERM_BP_DIRECT	GO:0000028~ribosomal small subunit assembly	9	1.26939	3.18795e-07	RPS15, RPS14, RPS17, RPS28, RPS27, RPS19, RPS5, RPSA, RPS10	672	19	16792	11.8365	0.00093427	4.67353e-05	4.50457e-05
									GOTERM_BP_DIRECT	GO:0070527~platelet aggregation	12	1.69252	4.03853e-07	PLEK, GNAS, MYH9, HBB, FLNA, PTPN6, TLN1, CLIC1, MYL12A, ACTB, ACTG1, FERMT3	672	41	16792	7.31359	0.0011834	5.63856e-05	5.43471e-05
									GOTERM_BP_DIRECT	GO:0000027~ribosomal large subunit assembly	9	1.26939	7.99356e-07	RPL5, RPL3, RPL10, RPL12, RPL11, RPL24, RPL23A, RSL24D1, RPL6	672	21	16792	10.7092	0.00234097	0.000106532	0.000102681
									GOTERM_BP_DIRECT	GO:0002479~antigen processing and presentation of exogenous peptide antigen via MHC class I, TAP-dependent	14	1.97461	9.76701e-07	NCF2, NCF4, HLA-B, CYBB, HLA-C, CYBA, HLA-A, PSMA7, HLA-E, PSMB7, PSMB4, PSMB3, PSME1, B2M	672	63	16792	5.55291	0.00285959	0.000124508	0.000120007
									GOTERM_BP_DIRECT	GO:0042274~ribosomal small subunit biogenesis	8	1.12835	1.31606e-06	RPS15, RPS17, RPS28, RPS16, RPS7, RPS19, RPS6, RPS24	672	16	16792	12.494	0.00385126	0.000160779	0.000154966
									GOTERM_BP_DIRECT	GO:0002474~antigen processing and presentation of peptide antigen via MHC class I	10	1.41044	1.65624e-06	BCAP31, PDIA3, CANX, HLA-B, HLA-C, HLA-A, CALR, B2M, TAPBP, HLA-E	672	30	16792	8.32937	0.00484434	0.000194244	0.000187222
									GOTERM_BP_DIRECT	GO:0000302~response to reactive oxygen species	11	1.55148	2.15732e-06	PRDX5, GPX1, GSTP1, PRDX1, CAT, CYBB, CYBA, P4HB, TXN, PRDX6, SOD1	672	39	16792	7.04792	0.00630532	0.00024328	0.000234485
									GOTERM_BP_DIRECT	GO:1900026~positive regulation of substrate adhesion-dependent cell spreading	10	1.41044	3.0222e-06	CDC42, PREX1, ARPC2, C1QBP, MYADM, FLNA, CIB1, RAC1, CALR, S100A10	672	32	16792	7.80878	0.00882197	0.000328189	0.000316324
									GOTERM_BP_DIRECT	GO:0048010~vascular endothelial growth factor receptor signaling pathway	14	1.97461	4.75224e-06	HSP90AA1, NCF2, NCF4, CYBB, BRK1, CYBA, RHOA, ACTB, ACTG1, CDC42, MAPKAPK3, MAPKAPK2, RAC1, WASF2	672	72	16792	4.8588	0.013837	0.000497627	0.000479637
									GOTERM_BP_DIRECT	GO:0042493~response to drug	31	4.37236	5.05567e-06	MCM7, RPN2, HMGB2, SRP14, HSPD1, CST3, LDHA, LGALS1, SRP72, TSPO, JUNB, B2M, LYN, JUN, HSP90AA1, TGFB1, JUND, ANXA1, XRCC5, CYBB, CYBA, FOS, SOD1, HADHA, DAD1, APEX1, CAT, GNAS, TXNIP, FOSB, CALR	672	304	16792	2.54813	0.0147139	0.000511146	0.000492667
									GOTERM_BP_DIRECT	GO:0050821~protein stabilization	19	2.67983	7.97261e-06	HSP90AA1, HSP90AB1, PHB2, HSPD1, BAG6, RASSF2, LAMP1, CDC37, TCP1, LAMP2, FLNA, FLOT2, CCT8, CALR, PFN1, PPIB, CCT7, GAPDH, CCT4	672	136	16792	3.49098	0.0231047	0.00077919	0.00075102
									GOTERM_BP_DIRECT	GO:0045087~innate immune response	38	5.35966	1.02182e-05	IGHM, DDX3X, NCF2, HMGB2, ADAR, HMGB1, CORO1A, IRAK1, UBB, TRIM28, IGKC, C1QBP, UBC, S100A12, RPS27A, B2M, JAK1, LYN, AKIRIN2, FCER1G, ANXA1, SYK, HLA-B, CYBB, HLA-C, CYBA, CNPY3, TMEM173, HLA-E, FGR, BST2, TYROBP, ELF4, CAPZA1, SERINC3, S100A9, UBA52, S100A8	672	430	16792	2.20825	0.0295157	0.000966448	0.000931508
									GOTERM_BP_DIRECT	GO:0048025~negative regulation of mRNA splicing, via spliceosome	8	1.12835	1.12284e-05	PTBP1, HNRNPK, U2AF2, C1QBP, HNRNPA2B1, SRSF6, SRSF7, RBMX	672	21	16792	9.51927	0.0323858	0.0010288	0.000991608
									GOTERM_BP_DIRECT	GO:0038096~Fc-gamma receptor signaling pathway involved in phagocytosis	18	2.53879	1.21651e-05	LYN, ACTR2, HSP90AA1, HSP90AB1, SYK, ARPC1B, WAS, BRK1, ACTB, ACTG1, CDC42, FGR, IGKC, ARPC2, ARPC3, GRB2, RAC1, WASF2	672	127	16792	3.54162	0.0350397	0.00108085	0.00104178
									GOTERM_BP_DIRECT	GO:0001649~osteoblast differentiation	16	2.2567	1.58864e-05	TPM4, H3F3B, DHX9, ALYREF, H3F3A, DDX21, HNRNPU, ADAR, RPS15, FBL, CAT, ERH, HNRNPC, RPS11, JUNB, RBMX	672	104	16792	3.84432	0.045511	0.00132545	0.00127753
									GOTERM_BP_DIRECT	GO:0007179~transforming growth factor beta receptor signaling pathway	15	2.11566	1.62742e-05	ITGB1, KLF10, JUN, TGFB1, CITED2, FURIN, FOS, ARRB2, RHOA, FKBP1A, UBB, UBC, ZYX, RPS27A, UBA52	672	92	16792	4.07415	0.0465959	0.00132545	0.00127753
									GOTERM_BP_DIRECT	GO:0060071~Wnt signaling pathway, planar cell polarity pathway	15	2.11566	1.62742e-05	ARRB2, RHOA, PSMA7, CDC42, PSMB7, PSMB4, UBB, PSMB3, UBC, PSME1, RAC1, PFN1, RPS27A, UBA52, AP2M1	672	92	16792	4.07415	0.0465959	0.00132545	0.00127753
									GOTERM_BP_DIRECT	GO:0021762~substantia nigra development	11	1.55148	1.94342e-05	CDC42, YWHAE, LDHA, YWHAQ, HSPA5, CALM3, CALM1, RHOA, ACTB, COX6B1, YWHAH	672	49	16792	5.60957	0.0553885	0.00154003	0.00148435
									GOTERM_BP_DIRECT	GO:0042542~response to hydrogen peroxide	11	1.55148	2.81164e-05	PPP1R15B, LDHA, JUN, GPX1, DUSP1, CAT, HBB, TXNIP, EEF2, HSPD1, SOD1	672	51	16792	5.38959	0.0791319	0.0021694	0.00209097
									GOTERM_BP_DIRECT	GO:0006396~RNA processing	15	2.11566	3.00545e-05	DDX17, RBM39, DHX9, HNRNPU, ADAR, RBM3, HNRNPK, HNRNPDL, HNRNPUL1, HNRNPH1, HNRNPF, XRN2, HNRNPD, HNRNPH3, CCNL1	672	97	16792	3.86414	0.0843501	0.00220601	0.00212625
									GOTERM_BP_DIRECT	GO:0071353~cellular response to interleukin-4	8	1.12835	3.00956e-05	TUBA1B, RPL3, HSP90AB1, HSPA5, NFIL3, IMPDH2, RPLP0, CORO1A	672	24	16792	8.32937	0.0844603	0.00220601	0.00212625
									GOTERM_BP_DIRECT	GO:0006397~mRNA processing	21	2.96192	3.27118e-05	KHDRBS1, RBM39, MBNL1, NONO, SRSF1, ADAR, PRPF8, PTBP3, PTBP1, SFPQ, SON, SNRNP70, U2AF2, C1QBP, KHSRP, HNRNPA2B1, XRN2, SRSF2, SRSF5, HNRNPA1, SRSF7	672	179	16792	2.93156	0.0914565	0.00233929	0.00225472
									GOTERM_BP_DIRECT	GO:0006414~translational elongation	7	0.987306	4.89447e-05	EEF1A1, EEF1B2, EEF1A1P5, RPLP1, RPLP2, EEF2, TUFM	672	18	16792	9.71759	0.133687	0.0034168	0.00329328
									GOTERM_BP_DIRECT	GO:0045454~cell redox homeostasis	13	1.83357	5.10094e-05	PDIA3, GPX1, NCF2, NCF4, CYBB, CYBA, TXN, PRDX6, PRDX5, APEX1, PRDX1, SH3BGRL3, P4HB	672	77	16792	4.21877	0.138916	0.00347813	0.00335238
									GOTERM_BP_DIRECT	GO:0019068~virion assembly	6	0.846262	6.29046e-05	UBB, RAB1B, UBC, RPS27A, PPIA, UBA52	672	12	16792	12.494	0.168432	0.00419173	0.00404019
									GOTERM_BP_DIRECT	GO:0008283~cell proliferation	32	4.5134	7.12061e-05	KHDRBS1, PCNA, MCM7, CITED2, FURIN, TXN, ZFP36L2, GNAI2, CREG1, PRDX1, PIM1, TSPO, RAC1, GLUL, KLF10, CD74, CDV3, SYK, H3F3B, XRCC5, PTGES3, H3F3A, RPL23A, CLK1, BST2, RPS27, GNB1, SBDS, PTPN6, ARHGEF1, HDGF, MAPRE1	672	366	16792	2.18475	0.188429	0.00463948	0.00447175
									GOTERM_BP_DIRECT	GO:0038095~Fc-epsilon receptor signaling pathway	20	2.82087	9.51574e-05	LYN, JUN, FCER1G, SYK, FOS, PSMA7, NFKBIA, PSMB7, PSMB4, UBB, IGKC, PSMB3, UBC, PSME1, GRB2, CALM3, RAC1, CALM1, RPS27A, UBA52	672	178	16792	2.80765	0.243471	0.00595316	0.00573794
									GOTERM_BP_DIRECT	GO:0042744~hydrogen peroxide catabolic process	7	0.987306	9.54292e-05	PRDX5, GPX1, PRDX1, CAT, HBB, MPO, PRDX6	672	20	16792	8.74583	0.244074	0.00595316	0.00573794
									GOTERM_BP_DIRECT	GO:0051603~proteolysis involved in cellular protein catabolic process	10	1.41044	0.000101988	CTSA, PSMB7, PSMB4, HSPA5, PSMB3, CTSZ, CTSW, CTSS, PSMA7, CTSB	672	48	16792	5.20585	0.258474	0.00622978	0.00600456
									GOTERM_BP_DIRECT	GO:0007568~aging	19	2.67983	0.000109102	JUN, TGFB1, JUND, RPN2, ITGB2, FOS, EEF2, TNFRSF1B, MPO, PPP1R9B, SOD1, IRAK1, APEX1, CAT, CANX, UCP2, TSPO, GRB2, TIMP1	672	165	16792	2.87742	0.273781	0.0065283	0.00629228
									GOTERM_BP_DIRECT	GO:0008380~RNA splicing	19	2.67983	0.000117916	RBM39, MBNL1, NONO, PRPF8, PTBP3, PPP1R9B, PTBP1, SFPQ, PRPF6, SON, SNRPD2, SNRNP70, C1QBP, KHSRP, SRSF2, HNRNPC, HNRNPH3, SRSF7, SNRPB	672	166	16792	2.86008	0.29231	0.00691458	0.00666459
									GOTERM_BP_DIRECT	GO:0009615~response to virus	15	2.11566	0.000122496	IFITM2, DDX3X, ODC1, HMGA1, DDX21, CXCR4, ADAR, ENO1, BST2, FGR, RPS15A, CDK6, HNRNPUL1, CFL1, TPT1	672	110	16792	3.40747	0.301751	0.0070423	0.0067877
									GOTERM_BP_DIRECT	GO:0008360~regulation of cell shape	17	2.39774	0.00015068	CDC42SE1, ANXA1, WDR1, LST1, ITGB2, MSN, CORO1A, MYL12A, MYL12B, FGR, DIAPH1, SLC9A3R1, FMNL1, ARHGDIA, MYH9, ALDOA, EZR	672	140	16792	3.03427	0.35714	0.00846289	0.00815693
									GOTERM_BP_DIRECT	GO:0048013~ephrin receptor signaling pathway	13	1.83357	0.000152979	LYN, ACTR2, ARPC1B, MYL12A, RHOA, ACTB, ACTG1, CDC42, NCSTN, ARPC2, ARPC3, RAC1, AP2M1	672	86	16792	3.77727	0.361458	0.00846289	0.00815693
									GOTERM_BP_DIRECT	GO:0043065~positive regulation of apoptotic process	27	3.80818	0.000185146	ITGB1, DDX3X, HMGB1, HSPD1, ARHGAP4, NCSTN, LDHA, RASSF2, UBB, C1QBP, UBC, RACK1, ARL6IP5, TSPO, RAC1, RPS27A, TGFB1, DUSP1, RPS6, RHOB, SOD1, DNAJA1, TXNIP, MNDA, UBA52, ATF4, ARHGEF6	672	300	16792	2.24893	0.418938	0.0100527	0.0096893
									GOTERM_BP_DIRECT	GO:0031623~receptor internalization	9	1.26939	0.000261602	ITGB1, CXCL8, GRK2, FCER1G, SYK, ITGB2, GRB2, ARRB2, EZR	672	43	16792	5.23007	0.535651	0.0139458	0.0134416
									GOTERM_BP_DIRECT	GO:0002480~antigen processing and presentation of exogenous peptide antigen via MHC class I, TAP-independent	5	0.705219	0.000271122	HLA-B, HLA-C, HLA-A, B2M, HLA-E	672	9	16792	13.8823	0.548436	0.0141952	0.013682
									GOTERM_BP_DIRECT	GO:0051092~positive regulation of NF-kappaB transcription factor activity	16	2.2567	0.000277862	MTPN, NPM1, TGFB1, ITGB2, CIB1, MTDH, NFKBIA, IRAK1, UBB, CAT, UBC, S100A12, RPS27A, S100A9, UBA52, S100A8	672	133	16792	3.00609	0.557274	0.0142928	0.0137761
									GOTERM_BP_DIRECT	GO:0006405~RNA export from nucleus	10	1.41044	0.000301418	NXF1, U2AF2, ALYREF, SRSF1, SRSF2, SRSF3, SRSF5, HNRNPA1, SRSF6, SRSF7	672	55	16792	4.54329	0.586828	0.0150845	0.0145392
									GOTERM_BP_DIRECT	GO:0010592~positive regulation of lamellipodium assembly	6	0.846262	0.00030361	HSP90AA1, ARPC2, RAC2, BRK1, RAC1, WASF2	672	16	16792	9.37054	0.589476	0.0150845	0.0145392
									GOTERM_BP_DIRECT	GO:0019731~antibacterial humoral response	9	1.26939	0.000308687	IGHM, HIST1H2BK, HLA-A, FAU, RNASE3, B2M, RPL39, HIST2H2BE, HLA-E	672	44	16792	5.1112	0.595543	0.0150845	0.0145392
									GOTERM_BP_DIRECT	GO:0043085~positive regulation of catalytic activity	12	1.69252	0.000363308	CTSA, NPM1, ARF1, NCSTN, YWHAB, GMFG, ALOX5AP, NCF4, PSAP, CIB1, OGT, SOD1	672	81	16792	3.70194	0.655414	0.0173758	0.0167476
									GOTERM_BP_DIRECT	GO:0050900~leukocyte migration	15	2.11566	0.000367429	LYN, ITGB1, CD74, SELPLG, FCER1G, ITGB2, MSN, SPN, SELL, BSG, MYH9, GRB2, PTPN6, PPIA, CD44	672	122	16792	3.07231	0.659554	0.0173758	0.0167476
									GOTERM_BP_DIRECT	GO:0050765~negative regulation of phagocytosis	5	0.705219	0.000437604	CNN2, SNX3, TGFB1, RACK1, PRTN3	672	10	16792	12.494	0.722889	0.020366	0.0196297
									GOTERM_BP_DIRECT	GO:0007015~actin filament organization	11	1.55148	0.000555278	ARF1, TPM4, TPM3, TMSB4X, RAC2, WAS, BRK1, ALDOA, TMSB10, CORO1A, PPP1R9B	672	72	16792	3.81763	0.803782	0.0254387	0.024519
									GOTERM_BP_DIRECT	GO:0002224~toll-like receptor signaling pathway	7	0.987306	0.000573972	IRAK1, MAPKAPK3, MAPKAPK2, CNPY3, CTSS, HSP90B1, CTSB	672	27	16792	6.4784	0.814253	0.0258906	0.0249545
									GOTERM_BP_DIRECT	GO:0075525~viral translational termination-reinitiation	4	0.564175	0.000598007	EIF3L, EIF3G, EIF3D, EIF3A	672	5	16792	19.9905	0.826899	0.026566	0.0256056
									GOTERM_BP_DIRECT	GO:0051279~regulation of release of sequestered calcium ion into cytosol	5	0.705219	0.000665983	LYN, DIAPH1, PTPN6, CYBA, CORO1A	672	11	16792	11.3582	0.858196	0.0291442	0.0280906
									GOTERM_BP_DIRECT	GO:0030168~platelet activation	14	1.97461	0.000680214	LYN, FCER1G, SYK, RHOG, ARRB2, YWHAZ, RHOA, RHOB, GNA15, GNB1, RAC2, FLNA, PTPN6, RAC1	672	115	16792	3.04203	0.863995	0.0291583	0.0281042
									GOTERM_BP_DIRECT	GO:0030036~actin cytoskeleton organization	15	2.11566	0.000701281	CAP1, RHOG, CORO1A, RHOA, CDC42, DIAPH1, SLC9A3R1, CAPZB, TMSB4X, CFL1, RAC2, RAC1, PFN1, TMSB10, WASF2	672	130	16792	2.88324	0.872147	0.0291583	0.0281042
									GOTERM_BP_DIRECT	GO:0061418~regulation of transcription from RNA polymerase II promoter in response to hypoxia	7	0.987306	0.000706085	EGR1, UBB, UBC, UBE2D3, RPS27A, HIF1A, UBA52	672	28	16792	6.24702	0.873937	0.0291583	0.0281042
									GOTERM_BP_DIRECT	GO:0043388~positive regulation of DNA binding	7	0.987306	0.000706085	TRIM28, HMGB2, EDF1, CALM3, HMGB1, TXN, CALM1	672	28	16792	6.24702	0.873937	0.0291583	0.0281042
									GOTERM_BP_DIRECT	GO:0070987~error-free translesion synthesis	6	0.846262	0.000731563	VCP, PCNA, UBB, UBC, RPS27A, UBA52	672	19	16792	7.89098	0.883017	0.0297909	0.0287138
									GOTERM_BP_DIRECT	GO:0034976~response to endoplasmic reticulum stress	11	1.55148	0.000771157	PDIA3, PPP1R15A, CEBPB, CXCL8, OS9, TMEM259, UFC1, P4HB, EEF2, HSP90B1, ATF4	672	75	16792	3.66492	0.895848	0.030973	0.0298533
									GOTERM_BP_DIRECT	GO:0006605~protein targeting	8	1.12835	0.000794221	YWHAE, YWHAQ, OS9, YWHAB, CDC37, RPL11, TOMM20, YWHAZ	672	39	16792	5.12576	0.902664	0.0314683	0.0303307
									GOTERM_BP_DIRECT	GO:0043484~regulation of RNA splicing	7	0.987306	0.000860539	CLK1, MBNL1, SON, AHNAK, SNRNP70, HNRNPH1, HNRNPF	672	29	16792	6.03161	0.919876	0.0336413	0.0324251
									GOTERM_BP_DIRECT	GO:0002223~stimulatory C-type lectin receptor signaling pathway	13	1.83357	0.000980931	LYN, FCER1G, SYK, PSMA7, NFKBIA, PSMB7, PSMB4, UBB, PSMB3, UBC, PSME1, RPS27A, UBA52	672	105	16792	3.09376	0.943725	0.0376948	0.036332
									GOTERM_BP_DIRECT	GO:0034097~response to cytokine	9	1.26939	0.000989938	JUN, JUND, MAPKAPK3, MAPKAPK2, FOS, TIMP1, JUNB, DDOST, MCL1	672	52	16792	4.32486	0.945193	0.0376948	0.036332
									GOTERM_BP_DIRECT	GO:0010803~regulation of tumor necrosis factor-mediated signaling pathway	7	0.987306	0.00103977	UBB, SYK, UBC, RACK1, TNFAIP3, RPS27A, UBA52	672	30	16792	5.83056	0.95265	0.0390845	0.0376715
									GOTERM_BP_DIRECT	GO:0045727~positive regulation of translation	9	1.26939	0.00112583	RPS4X, RBM3, NPM1, DDX3X, QARS, HNRNPD, PABPC1, EEF2, EIF4G2	672	53	16792	4.24326	0.96322	0.0417839	0.0402733
									GOTERM_BP_DIRECT	GO:0033119~negative regulation of RNA splicing	4	0.564175	0.00116047	RPS26, PTBP1, RPS13, PTBP3	672	6	16792	16.6587	0.966775	0.0425311	0.0409935
									GOTERM_BP_DIRECT	GO:0019058~viral life cycle	7	0.987306	0.00124631	UBB, UBC, CHMP4B, FURIN, RPS27A, PPIA, UBA52	672	31	16792	5.64247	0.974176	0.0451132	0.0434823
									GOTERM_BP_DIRECT	GO:0034975~protein folding in endoplasmic reticulum	5	0.705219	0.00135359	PDIA3, HSPA5, CANX, CALR, HSP90B1	672	13	16792	9.61081	0.981153	0.0478161	0.0460874
									GOTERM_BP_DIRECT	GO:0032479~regulation of type I interferon production	5	0.705219	0.00135359	UBB, UBC, TMEM173, RPS27A, UBA52	672	13	16792	9.61081	0.981153	0.0478161	0.0460874
									GOTERM_BP_DIRECT	GO:0019882~antigen processing and presentation	9	1.26939	0.00144212	CD74, HLA-B, HLA-DPB1, HLA-DRA, HLA-C, HLA-A, CTSS, HLA-DRB1, HLA-E	672	55	16792	4.08896	0.985467	0.0503367	0.0485169
									GOTERM_BP_DIRECT	GO:0008543~fibroblast growth factor receptor signaling pathway	11	1.55148	0.00155058	PTBP1, HNRNPM, UBB, POLR2A, HNRNPH1, HNRNPF, UBC, GRB2, RPS27A, HNRNPA1, UBA52	672	82	16792	3.35206	0.989431	0.053486	0.0515523
									GOTERM_BP_DIRECT	GO:0098869~cellular oxidant detoxification	10	1.41044	0.00181268	GSTK1, PRDX5, GPX1, GPX4, GSTP1, CAT, HBB, TXN, PRDX6, S100A9	672	70	16792	3.56973	0.995105	0.0611566	0.0589456
									GOTERM_BP_DIRECT	GO:0070301~cellular response to hydrogen peroxide	9	1.26939	0.0018251	CST3, PCNA, ANXA1, APEX1, RPS3, TNFAIP3, STAT6, KLF2, RHOB	672	57	16792	3.94549	0.995281	0.0611566	0.0589456
									GOTERM_BP_DIRECT	GO:0000380~alternative mRNA splicing, via spliceosome	5	0.705219	0.00183553	PTBP1, HNRNPM, SFPQ, SRSF1, SRSF6	672	14	16792	8.92432	0.995423	0.0611566	0.0589456
									GOTERM_BP_DIRECT	GO:0030307~positive regulation of cell growth	11	1.55148	0.00186374	CDC42, MTPN, DDX3X, H3F3B, H3F3A, CIB1, CYBA, S100A9, S100A8, EIF4G2, EIF4G1	672	84	16792	3.27225	0.995787	0.0613987	0.0591789
									GOTERM_BP_DIRECT	GO:0060333~interferon-gamma-mediated signaling pathway	10	1.41044	0.00200387	HLA-B, HLA-DPB1, HLA-DRA, HLA-C, HLA-A, B2M, CD44, HLA-DRB1, JAK1, HLA-E	672	71	16792	3.51945	0.997209	0.0644571	0.0621268
									GOTERM_BP_DIRECT	GO:0000122~negative regulation of transcription from RNA polymerase II promoter	46	6.48801	0.0020171	BTG2, DDX5, SPI1, CITED2, UBE2D3, SUPT4H1, CHD4, HMGB1, YBX1, TXN, ETS2, MTDH, RPS14, ZFP36, UBB, TRIM28, NFIL3, C1QBP, UBC, MYB, STAT6, RPS27A, JUNB, ELANE, HIST1H1C, KLF10, AKIRIN2, EGR1, TGFB1, JUND, TSC22D3, AES, EID1, SFPQ, SNW1, BHLHE40, HNRNPA2B1, TXNIP, TAF7, STRAP, FOSB, HCLS1, HDGF, CALR, EZR, UBA52	672	720	16792	1.59646	0.997315	0.0644571	0.0621268
									GOTERM_BP_DIRECT	GO:0050830~defense response to Gram-positive bacterium	11	1.55148	0.00203843	FGR, HIST1H2BK, HMGB2, HLA-A, FAU, RNASE3, LYZ, B2M, RPL39, HIST2H2BE, HLA-E	672	85	16792	3.23375	0.997478	0.0644571	0.0621268
									GOTERM_BP_DIRECT	GO:0017148~negative regulation of translation	9	1.26939	0.00204451	BTG2, ILF3, DDX3X, CAPRIN1, RPS3, RACK1, RPL13A, CALR, GAPDH	672	58	16792	3.87746	0.997523	0.0644571	0.0621268
									GOTERM_BP_DIRECT	GO:0051591~response to cAMP	8	1.12835	0.00217092	LDHA, JUN, JUND, DUSP1, BSG, FOSB, FOS, JUNB	672	46	16792	4.34576	0.998291	0.0677141	0.0652661
									GOTERM_BP_DIRECT	GO:0048026~positive regulation of mRNA splicing, via spliceosome	5	0.705219	0.00242453	HSPA8, SNW1, SNRNP70, PRPF19, RBMX	672	15	16792	8.32937	0.999189	0.0732857	0.0706362
									GOTERM_BP_DIRECT	GO:0042026~protein refolding	5	0.705219	0.00242453	FKBP1A, HSPA8, HSP90AA1, B2M, HSPD1	672	15	16792	8.32937	0.999189	0.0732857	0.0706362
									GOTERM_BP_DIRECT	GO:1904874~positive regulation of telomerase RNA localization to Cajal body	5	0.705219	0.00242453	TCP1, CCT8, CCT7, NOP10, CCT4	672	15	16792	8.32937	0.999189	0.0732857	0.0706362
									GOTERM_BP_DIRECT	GO:0050852~T cell receptor signaling pathway	15	2.11566	0.00245037	WAS, PSMA7, NFKBIA, PSMB7, PSMB4, PTPRC, UBB, PSMB3, UBC, HLA-DPB1, PSME1, HLA-DRA, RPS27A, UBA52, HLA-DRB1	672	148	16792	2.53258	0.999248	0.0733112	0.0706607
									GOTERM_BP_DIRECT	GO:0007159~leukocyte cell-cell adhesion	6	0.846262	0.00274109	ITGB1, SYK, ITGB2, MSN, EZR, FERMT3	672	25	16792	5.99714	0.99968	0.0784836	0.0756462
									GOTERM_BP_DIRECT	GO:0042273~ribosomal large subunit biogenesis	6	0.846262	0.00274109	RPL5, RPL11, RPL14, RPL35A, RPL26, RPL7	672	25	16792	5.99714	0.99968	0.0784836	0.0756462
									GOTERM_BP_DIRECT	GO:0070423~nucleotide-binding oligomerization domain containing signaling pathway	6	0.846262	0.00274109	UBB, IRAK1, UBC, TNFAIP3, RPS27A, UBA52	672	25	16792	5.99714	0.99968	0.0784836	0.0756462
									GOTERM_BP_DIRECT	GO:0019985~translesion synthesis	7	0.987306	0.00278386	VCP, PCNA, UBB, UBA7, UBC, RPS27A, UBA52	672	36	16792	4.8588	0.999718	0.0784836	0.0756462
									GOTERM_BP_DIRECT	GO:0042059~negative regulation of epidermal growth factor receptor signaling pathway	7	0.987306	0.00278386	CDC42, UBB, UBC, GRB2, RPS27A, UBA52, AP2M1	672	36	16792	4.8588	0.999718	0.0784836	0.0756462
									GOTERM_BP_DIRECT	GO:0042769~DNA damage response, detection of DNA damage	7	0.987306	0.00278386	DNAJA1, PCNA, UBB, UBC, RPS3, RPS27A, UBA52	672	36	16792	4.8588	0.999718	0.0784836	0.0756462
									GOTERM_BP_DIRECT	GO:0006334~nucleosome assembly	13	1.83357	0.00287917	BRD2, NPM1, SET, H3F3B, H3F3A, HIST1H2BK, HMGB2, NAP1L1, HIST2H2BE, H1F0, H1FX, ANP32B, HIST1H1C	672	119	16792	2.72979	0.999787	0.0803973	0.0774907
									GOTERM_BP_DIRECT	GO:1904871~positive regulation of protein localization to Cajal body	4	0.564175	0.00305961	TCP1, CCT8, CCT7, CCT4	672	8	16792	12.494	0.999875	0.083839	0.080808
									GOTERM_BP_DIRECT	GO:0075713~establishment of integrated proviral latency	4	0.564175	0.00305961	XRCC6, XRCC5, HMGA1, PPIA	672	8	16792	12.494	0.999875	0.083839	0.080808
									GOTERM_BP_DIRECT	GO:0042127~regulation of cell proliferation	17	2.39774	0.00311784	JUN, ANXA1, JUND, CIB1, TNFRSF1B, SAT1, PPP1R9B, BAG6, CNN2, NFKBIA, FGR, TXNIP, JTB, STAT6, JUNB, S100A11, JAK1	672	185	16792	2.2962	0.999894	0.0846435	0.0815834
									GOTERM_BP_DIRECT	GO:0022617~extracellular matrix disassembly	10	1.41044	0.00321445	CAPNS1, BSG, FURIN, CAPG, CTSG, LCP1, TIMP1, CTSS, CD44, ELANE	672	76	16792	3.28791	0.999921	0.085964	0.0828562
									GOTERM_BP_DIRECT	GO:0006955~immune response	30	4.23131	0.00324794	CEBPB, IFITM2, CXCL8, LST1, NCF4, WAS, CTSW, CST7, IL2RG, CTSS, SPN, ADGRE5, NFIL3, IGKC, C1QBP, FTH1, CTSG, B2M, CD74, CD164, HLA-B, HLA-C, HLA-A, TNFRSF1B, ILF2, TAPBP, HLA-E, HLA-DPB1, HLA-DRA, HLA-DRB1	672	421	16792	1.78062	0.999928	0.085964	0.0828562
									GOTERM_BP_DIRECT	GO:0030041~actin filament polymerization	6	0.846262	0.00328376	DIAPH1, PREX1, WAS, HCLS1, RAC1, AIF1	672	26	16792	5.76648	0.999935	0.085964	0.0828562
									GOTERM_BP_DIRECT	GO:0061621~canonical glycolysis	6	0.846262	0.00328376	PKM, TPI1, PGK1, ENO1, ALDOA, GAPDH	672	26	16792	5.76648	0.999935	0.085964	0.0828562
									GOTERM_BP_DIRECT	GO:0031124~mRNA 3'-end processing	8	1.12835	0.00353093	U2AF2, ALYREF, SRSF1, SRSF2, SRSF3, SRSF5, SRSF6, SRSF7	672	50	16792	3.9981	0.999969	0.0916168	0.0883046
									GOTERM_BP_DIRECT	GO:0019886~antigen processing and presentation of exogenous peptide antigen via MHC class II	11	1.55148	0.00366359	CD74, ARF1, FCER1G, CANX, HLA-DPB1, HLA-DRA, CTSD, CTSS, HLA-DRB1, AP2M1, RAB7A	672	92	16792	2.98771	0.999979	0.0940343	0.0906347
									GOTERM_BP_DIRECT	GO:0038128~ERBB2 signaling pathway	7	0.987306	0.00368825	HSP90AA1, UBB, CDC37, UBC, GRB2, RPS27A, UBA52	672	38	16792	4.60307	0.99998	0.0940343	0.0906347
									GOTERM_BP_DIRECT	GO:0006369~termination of RNA polymerase II transcription	9	1.26939	0.00383083	U2AF2, ALYREF, SRSF1, SRSF2, SRSF3, SRSF5, SRSF6, SRSF7, SNRPB	672	64	16792	3.51395	0.999987	0.0952977	0.0918524
									GOTERM_BP_DIRECT	GO:0060337~type I interferon signaling pathway	9	1.26939	0.00383083	BST2, EGR1, IFITM2, HLA-B, HLA-C, ADAR, HLA-A, JAK1, HLA-E	672	64	16792	3.51395	0.999987	0.0952977	0.0918524
									GOTERM_BP_DIRECT	GO:0031295~T cell costimulation	10	1.41044	0.00383531	LYN, SPN, CDC42, LGALS1, HLA-DPB1, HLA-DRA, PTPN6, GRB2, RAC1, HLA-DRB1	672	78	16792	3.2036	0.999987	0.0952977	0.0918524
									GOTERM_BP_DIRECT	GO:0050832~defense response to fungus	6	0.846262	0.00389962	COTL1, S100A12, CTSG, MPO, S100A9, S100A8	672	27	16792	5.55291	0.999989	0.0960813	0.0926077
									GOTERM_BP_DIRECT	GO:0010628~positive regulation of gene expression	21	2.96192	0.00436599	TGFB1, DDX3X, CITED2, HNRNPU, MSN, AZU1, ARRB2, HIF1A, CDC42, CNN2, RGCC, CDK6, NFIL3, RPS3, HNRNPD, ERP29, TMED2, VIM, CALR, EZR, ATF4	672	262	16792	2.00286	0.999997	0.105312	0.101505
									GOTERM_BP_DIRECT	GO:1904851~positive regulation of establishment of protein localization to telomere	4	0.564175	0.00445385	TCP1, CCT8, CCT7, CCT4	672	9	16792	11.1058	0.999998	0.105312	0.101505
									GOTERM_BP_DIRECT	GO:0032930~positive regulation of superoxide anion generation	4	0.564175	0.00445385	TGFB1, GSTP1, CYBA, SOD1	672	9	16792	11.1058	0.999998	0.105312	0.101505
									GOTERM_BP_DIRECT	GO:0036500~ATF6-mediated unfolded protein response	4	0.564175	0.00445385	ATF6B, HSPA5, CALR, HSP90B1	672	9	16792	11.1058	0.999998	0.105312	0.101505
									GOTERM_BP_DIRECT	GO:0071404~cellular response to low-density lipoprotein particle stimulus	4	0.564175	0.00445385	ITGB1, FCER1G, SYK, ITGB2	672	9	16792	11.1058	0.999998	0.105312	0.101505
									GOTERM_BP_DIRECT	GO:0038061~NIK/NF-kappaB signaling	9	1.26939	0.00463736	PSMB7, PSMB4, UBB, PSMB3, UBC, PSME1, RPS27A, UBA52, PSMA7	672	66	16792	3.40747	0.999999	0.10666	0.102804
									GOTERM_BP_DIRECT	GO:0030593~neutrophil chemotaxis	9	1.26939	0.00463736	PREX1, CSF3R, CXCL8, FCER1G, SYK, ITGB2, S100A12, S100A9, S100A8	672	66	16792	3.40747	0.999999	0.10666	0.102804
									GOTERM_BP_DIRECT	GO:0061684~chaperone-mediated autophagy	3	0.423131	0.00465637	HSPA8, HSP90AA1, LAMP2	672	3	16792	24.9881	0.999999	0.10666	0.102804
									GOTERM_BP_DIRECT	GO:0002486~antigen processing and presentation of endogenous peptide antigen via MHC class I via ER pathway, TAP-independent	3	0.423131	0.00465637	HLA-B, HLA-C, HLA-A	672	3	16792	24.9881	0.999999	0.10666	0.102804
									GOTERM_BP_DIRECT	GO:0018279~protein N-linked glycosylation via asparagine	7	0.987306	0.00479404	VCP, RPN2, DAD1, RPN1, STT3B, DDOST, UBE2J1	672	40	16792	4.37292	0.999999	0.107299	0.10342
									GOTERM_BP_DIRECT	GO:0001895~retina homeostasis	7	0.987306	0.00479404	IGKC, PRDX1, LYZ, B2M, ACTB, ACTG1, SOD1	672	40	16792	4.37292	0.999999	0.107299	0.10342
									GOTERM_BP_DIRECT	GO:0030218~erythrocyte differentiation	7	0.987306	0.00479404	HSPA9, LYN, RPS14, SPI1, RPS19, HCLS1, ADAR	672	40	16792	4.37292	0.999999	0.107299	0.10342
									GOTERM_BP_DIRECT	GO:0042276~error-prone translesion synthesis	5	0.705219	0.00606383	PCNA, UBB, UBC, RPS27A, UBA52	672	19	16792	6.57581	1	0.130642	0.125919
									GOTERM_BP_DIRECT	GO:0030220~platelet formation	5	0.705219	0.00606383	WDR1, MYH9, PTPN6, NBEAL2, CIB1	672	19	16792	6.57581	1	0.130642	0.125919
									GOTERM_BP_DIRECT	GO:0006986~response to unfolded protein	7	0.987306	0.00612586	DNAJA1, HSPA8, HSP90AA1, HSP90AB1, TMBIM6, STT3B, HSPD1	672	42	16792	4.16468	1	0.130642	0.125919
									GOTERM_BP_DIRECT	GO:0007566~embryo implantation	7	0.987306	0.00612586	CST3, TRIM28, H3F3B, BSG, H3F3A, RPL29, SOD1	672	42	16792	4.16468	1	0.130642	0.125919
									GOTERM_BP_DIRECT	GO:0045740~positive regulation of DNA replication	7	0.987306	0.00612586	CDC42, CST3, NPM1, JUN, PCNA, RAC1, CALR	672	42	16792	4.16468	1	0.130642	0.125919
									GOTERM_BP_DIRECT	GO:0032496~response to lipopolysaccharide	15	2.11566	0.006154	AKIRIN2, JUN, JUND, HMGB2, FOS, MPO, HSPD1, IRAK1, MAPKAPK3, MAPKAPK2, CTSG, TRIB1, JUNB, S100A8, ELANE	672	164	16792	2.2855	1	0.130642	0.125919
									GOTERM_BP_DIRECT	GO:0007229~integrin-mediated signaling pathway	11	1.55148	0.00617848	ITGB1, FGR, TYROBP, FCER1G, SYK, RCC2, ITGB2, PLEK, ZYX, MYH9, FERMT3	672	99	16792	2.77646	1	0.130642	0.125919
									GOTERM_BP_DIRECT	GO:0032480~negative regulation of type I interferon production	6	0.846262	0.00623801	UBB, UBA7, UBC, TNFAIP3, RPS27A, UBA52	672	30	16792	4.99762	1	0.130642	0.125919
									GOTERM_BP_DIRECT	GO:0090004~positive regulation of establishment of protein localization to plasma membrane	6	0.846262	0.00623801	ITGB1, RHOG, CIB1, EZR, ARF6, PPP1R9B	672	30	16792	4.99762	1	0.130642	0.125919
									GOTERM_BP_DIRECT	GO:0006406~mRNA export from nucleus	11	1.55148	0.00662669	EIF5A, NXF1, U2AF2, ALYREF, SRSF1, HNRNPA2B1, SRSF2, SRSF3, SRSF5, SRSF6, SRSF7	672	100	16792	2.74869	1	0.136997	0.132044
									GOTERM_BP_DIRECT	GO:0030855~epithelial cell differentiation	9	1.26939	0.00663492	GSTK1, ACADVL, PCNA, PGK1, TPP1, RPSA, TAGLN2, HNRNPH3, CTSB	672	70	16792	3.21276	1	0.136997	0.132044
									GOTERM_BP_DIRECT	GO:0051436~negative regulation of ubiquitin-protein ligase activity involved in mitotic cell cycle	9	1.26939	0.00722299	PSMB7, PSMB4, UBB, PSMB3, UBC, PSME1, RPS27A, UBA52, PSMA7	672	71	16792	3.16751	1	0.148096	0.142742
									GOTERM_BP_DIRECT	GO:1902895~positive regulation of pri-miRNA transcription from RNA polymerase II promoter	5	0.705219	0.00734389	JUN, SPI1, TGFB1, FOS, HIF1A	672	20	16792	6.24702	1	0.148498	0.14313
									GOTERM_BP_DIRECT	GO:0006801~superoxide metabolic process	5	0.705219	0.00734389	PREX1, NCF2, CYBB, CYBA, SOD1	672	20	16792	6.24702	1	0.148498	0.14313
									GOTERM_BP_DIRECT	GO:0051056~regulation of small GTPase mediated signal transduction	13	1.83357	0.00746497	GDI2, RHOG, RHOA, RHOB, ARHGAP45, ARHGAP4, CDC42, ARHGAP30, ARHGDIA, ARHGDIB, RAC2, RAC1, ARHGEF6	672	134	16792	2.42422	1	0.149913	0.144493
									GOTERM_BP_DIRECT	GO:0044267~cellular protein metabolic process	12	1.69252	0.00762325	CST3, UBB, H3F3B, UBC, H3F3A, FURIN, CTSG, LYZ, RPS27A, B2M, UBA52, ITM2B	672	118	16792	2.54116	1	0.15205	0.146553
									GOTERM_BP_DIRECT	GO:0043434~response to peptide hormone	7	0.987306	0.0077083	BTG2, BTG1, ANXA1, JUND, BSG, TIMP1, GNAI2	672	44	16792	3.97538	1	0.152708	0.147187
									GOTERM_BP_DIRECT	GO:0010941~regulation of cell death	4	0.564175	0.00824102	JUN, JUND, YWHAZ, JUNB	672	11	16792	9.08658	1	0.156178	0.150531
									GOTERM_BP_DIRECT	GO:1903364~positive regulation of cellular protein catabolic process	4	0.564175	0.00824102	TNFAIP3, MSN, PTTG1IP, EZR	672	11	16792	9.08658	1	0.156178	0.150531
									GOTERM_BP_DIRECT	GO:0006098~pentose-phosphate shunt	4	0.564175	0.00824102	TPI1, TALDO1, PGD, TKT	672	11	16792	9.08658	1	0.156178	0.150531
									GOTERM_BP_DIRECT	GO:0042535~positive regulation of tumor necrosis factor biosynthetic process	4	0.564175	0.00824102	SPN, MAPKAPK2, CYBB, AZU1	672	11	16792	9.08658	1	0.156178	0.150531
									GOTERM_BP_DIRECT	GO:0002523~leukocyte migration involved in inflammatory response	4	0.564175	0.00824102	ITGB2, S100A9, S100A8, ELANE	672	11	16792	9.08658	1	0.156178	0.150531
									GOTERM_BP_DIRECT	GO:0033120~positive regulation of RNA splicing	4	0.564175	0.00824102	POLR2A, U2AF2, SRSF1, SRSF5	672	11	16792	9.08658	1	0.156178	0.150531
									GOTERM_BP_DIRECT	GO:0070911~global genome nucleotide-excision repair	6	0.846262	0.00825632	UBB, SUMO3, UBC, SUMO2, RPS27A, UBA52	672	32	16792	4.68527	1	0.156178	0.150531
									GOTERM_BP_DIRECT	GO:0032870~cellular response to hormone stimulus	7	0.987306	0.00860111	JUN, JUND, DUSP1, FOSB, FOS, AIF1, JUNB	672	45	16792	3.88704	1	0.161657	0.155812
									GOTERM_BP_DIRECT	GO:0000086~G2/M transition of mitotic cell cycle	13	1.83357	0.00884725	YWHAE, KHDRBS1, HSP90AA1, TUBB, TUBB4B, TUBA1A, UBB, UBC, CALM3, CALM1, MAPRE1, RPS27A, UBA52	672	137	16792	2.37113	1	0.162442	0.156569
									GOTERM_BP_DIRECT	GO:0009612~response to mechanical stimulus	8	1.12835	0.0088645	BTG2, JUN, JUND, CITED2, FOSB, TXNIP, MPO, JUNB	672	59	16792	3.38822	1	0.162442	0.156569
									GOTERM_BP_DIRECT	GO:0036498~IRE1-mediated unfolded protein response	8	1.12835	0.0088645	SEC61A1, ACADVL, HSPA5, CTDSP2, SRPRA, TPP1, HDGF, TLN1	672	59	16792	3.38822	1	0.162442	0.156569
									GOTERM_BP_DIRECT	GO:0071407~cellular response to organic cyclic compound	8	1.12835	0.0088645	NFKBIA, CEBPB, TGFB1, LGALS1, HSP90AB1, ARHGDIA, CYBA, TMEM173	672	59	16792	3.38822	1	0.162442	0.156569
									GOTERM_BP_DIRECT	GO:0045646~regulation of erythrocyte differentiation	3	0.423131	0.00906619	LYN, SPI1, CDK6	672	4	16792	18.7411	1	0.164087	0.158155
									GOTERM_BP_DIRECT	GO:0002283~neutrophil activation involved in immune response	3	0.423131	0.00906619	TYROBP, FCER1G, SYK	672	4	16792	18.7411	1	0.164087	0.158155
									GOTERM_BP_DIRECT	GO:0000165~MAPK cascade	20	2.82087	0.00913711	TGFB1, YWHAB, PEBP1, IL2RG, PSMA7, PSMB7, ZFP36, PSMB4, UBB, MAPKAPK3, PSMB3, MAPKAPK2, UBC, PSME1, GRB2, CALM3, CALM1, RPS27A, UBA52, JAK1	672	262	16792	1.90749	1	0.164356	0.158414
									GOTERM_BP_DIRECT	GO:0030334~regulation of cell migration	9	1.26939	0.00922391	TGFB1, LDB1, RCC2, FLNA, CXCR4, RAC1, RHOA, RTN4, RHOB	672	74	16792	3.03909	1	0.164906	0.158944
									GOTERM_BP_DIRECT	GO:0002755~MyD88-dependent toll-like receptor signaling pathway	6	0.846262	0.00941781	UBB, IRAK1, UBC, RPS27A, UBA52, HSPD1	672	33	16792	4.54329	1	0.166343	0.16033
									GOTERM_BP_DIRECT	GO:0071364~cellular response to epidermal growth factor stimulus	6	0.846262	0.00941781	EEF1A1, ZFP36, MCM7, GSTP1, ZFP36L2, PPP1R9B	672	33	16792	4.54329	1	0.166343	0.16033
									GOTERM_BP_DIRECT	GO:0034220~ion transmembrane transport	17	2.39774	0.0103356	ATP6V1G1, ATP6V0E1, TSC22D3, ATP2A3, TCIRG1, LASP1, UBB, UBC, S100A6, ANXA6, CALM3, FXYD5, PLP2, CALM1, RPS27A, UBA52, ATP6V1F	672	210	16792	2.02285	1	0.173117	0.166859
									GOTERM_BP_DIRECT	GO:1900087~positive regulation of G1/S transition of mitotic cell cycle	5	0.705219	0.0104099	DDX3X, ANXA1, APEX1, AIF1, EIF4G1	672	22	16792	5.67911	1	0.173117	0.166859
									GOTERM_BP_DIRECT	GO:0090023~positive regulation of neutrophil chemotaxis	5	0.705219	0.0104099	CD74, CXCL8, C1QBP, RAC2, RAC1	672	22	16792	5.67911	1	0.173117	0.166859
									GOTERM_BP_DIRECT	GO:0045944~positive regulation of transcription from RNA polymerase II promoter	55	7.7574	0.0104229	CSRNP1, SPI1, DDX3X, LDB1, CITED2, HMGB2, YBX1, HMGB1, ETS2, CHCHD2, TRIM28, SUMO2, MYB, CCNL1, JUNB, HMGN3, DDX17, FOS, TMEM173, ELF1, PRPF6, ELF4, NCL, HCLS1, PFN1, UBA52, ATF4, CEBPB, DDX5, SUPT4H1, HIF1A, UBB, PCBP1, UBC, STAT6, RPS27A, EGR1, AKIRIN2, JUN, XRCC6, TGFB1, JUND, CNBP, HMGA1, PBX2, KLF2, FOSL2, NFKBIA, SNW1, RGCC, HNRNPK, FOSB, TAF7, OGT, RBMX	672	981	16792	1.40096	1	0.173117	0.166859
									GOTERM_BP_DIRECT	GO:0032355~response to estradiol	10	1.41044	0.0104561	CST3, TGFB1, PCNA, ANXA1, DUSP1, GSTP1, CAT, TXNIP, CALR, EEF2	672	91	16792	2.74594	1	0.173117	0.166859
									GOTERM_BP_DIRECT	GO:0000187~activation of MAPK activity	11	1.55148	0.0105093	CD74, UBB, IRAK1, MAPKAPK3, UBC, MAPKAPK2, ERP29, CXCR4, RPS27A, UBA52, SOD1	672	107	16792	2.56887	1	0.173117	0.166859
									GOTERM_BP_DIRECT	GO:0001933~negative regulation of protein phosphorylation	8	1.12835	0.0105897	LYN, FKBP1A, PPP1R15B, TGFB1, CTDSP2, MYADM, CIB1, ARRB2	672	61	16792	3.27713	1	0.173117	0.166859
									GOTERM_BP_DIRECT	GO:0031532~actin cytoskeleton reorganization	7	0.987306	0.0106048	ANXA1, PLEK, MYH9, FLNA, EZR, S100A9, RHOA	672	47	16792	3.72163	1	0.173117	0.166859
									GOTERM_BP_DIRECT	GO:0061158~3'-UTR-mediated mRNA destabilization	4	0.564175	0.0106655	ZFP36, KHSRP, HNRNPD, ZFP36L2	672	12	16792	8.32937	1	0.173117	0.166859
									GOTERM_BP_DIRECT	GO:0045744~negative regulation of G-protein coupled receptor protein signaling pathway	4	0.564175	0.0106655	RGS2, CXCL8, YWHAB, PLEK	672	12	16792	8.32937	1	0.173117	0.166859
									GOTERM_BP_DIRECT	GO:0034329~cell junction assembly	4	0.564175	0.0106655	VASP, FLNA, ACTB, ACTG1	672	12	16792	8.32937	1	0.173117	0.166859
									GOTERM_BP_DIRECT	GO:0010939~regulation of necrotic cell death	4	0.564175	0.0106655	UBB, UBC, RPS27A, UBA52	672	12	16792	8.32937	1	0.173117	0.166859
									GOTERM_BP_DIRECT	GO:1990440~positive regulation of transcription from RNA polymerase II promoter in response to endoplasmic reticulum stress	4	0.564175	0.0106655	CEBPB, ATF6B, HSPA5, ATF4	672	12	16792	8.32937	1	0.173117	0.166859
									GOTERM_BP_DIRECT	GO:0006096~glycolytic process	6	0.846262	0.010687	LDHA, TPI1, PGK1, ENO1, ALDOA, GAPDH	672	34	16792	4.40966	1	0.173117	0.166859
									GOTERM_BP_DIRECT	GO:0001837~epithelial to mesenchymal transition	6	0.846262	0.010687	TGFB1, TRIM28, RFLNB, S100A4, HIF1A, HNRNPAB	672	34	16792	4.40966	1	0.173117	0.166859
									GOTERM_BP_DIRECT	GO:0051437~positive regulation of ubiquitin-protein ligase activity involved in regulation of mitotic cell cycle transition	9	1.26939	0.0107701	PSMB7, PSMB4, UBB, PSMB3, UBC, PSME1, RPS27A, UBA52, PSMA7	672	76	16792	2.95912	1	0.173506	0.167233
									GOTERM_BP_DIRECT	GO:0006977~DNA damage response, signal transduction by p53 class mediator resulting in cell cycle arrest	8	1.12835	0.0115382	NPM1, BTG2, PCNA, RGCC, UBB, UBC, RPS27A, UBA52	672	62	16792	3.22427	1	0.184863	0.17818
									GOTERM_BP_DIRECT	GO:0006911~phagocytosis, engulfment	6	0.846262	0.0120682	IGHM, FCER1G, BIN2, IGKC, MYH9, AIF1	672	35	16792	4.28367	1	0.192304	0.185352
									GOTERM_BP_DIRECT	GO:0007254~JNK cascade	7	0.987306	0.0129186	UBB, IRAK1, UBC, RPS27A, TRIB1, UBA52, ARHGEF6	672	49	16792	3.56973	1	0.204742	0.19734
									GOTERM_BP_DIRECT	GO:0031145~anaphase-promoting complex-dependent catabolic process	9	1.26939	0.0134377	PSMB7, PSMB4, UBB, PSMB3, UBC, PSME1, RPS27A, UBA52, PSMA7	672	79	16792	2.84675	1	0.207159	0.19967
									GOTERM_BP_DIRECT	GO:0045730~respiratory burst	4	0.564175	0.0134591	CD52, NCF2, CYBB, CYBA	672	13	16792	7.68864	1	0.207159	0.19967
									GOTERM_BP_DIRECT	GO:0001916~positive regulation of T cell mediated cytotoxicity	4	0.564175	0.0134591	HLA-B, HLA-A, B2M, HLA-E	672	13	16792	7.68864	1	0.207159	0.19967
									GOTERM_BP_DIRECT	GO:0032516~positive regulation of phosphoprotein phosphatase activity	4	0.564175	0.0134591	PPP1R15A, HSP90AB1, CALM3, CALM1	672	13	16792	7.68864	1	0.207159	0.19967
									GOTERM_BP_DIRECT	GO:0002756~MyD88-independent toll-like receptor signaling pathway	4	0.564175	0.0134591	UBB, UBC, RPS27A, UBA52	672	13	16792	7.68864	1	0.207159	0.19967
									GOTERM_BP_DIRECT	GO:0042254~ribosome biogenesis	6	0.846262	0.0135657	RPL7A, RPS28, RPS18, RPL34, RPLP0, RSL24D1	672	36	16792	4.16468	1	0.207159	0.19967
									GOTERM_BP_DIRECT	GO:1901998~toxin transport	6	0.846262	0.0135657	DNAJA1, HSPA5, TCP1, CCT8, CCT7, CCT4	672	36	16792	4.16468	1	0.207159	0.19967
									GOTERM_BP_DIRECT	GO:0007266~Rho protein signal transduction	7	0.987306	0.0141987	ARHGDIA, CFL1, RHOG, ARHGEF1, RHOA, RHOB, ARHGAP4	672	50	16792	3.49833	1	0.21242	0.204741
									GOTERM_BP_DIRECT	GO:0045742~positive regulation of epidermal growth factor receptor signaling pathway	5	0.705219	0.0142	UBB, SHKBP1, UBC, RPS27A, UBA52	672	24	16792	5.20585	1	0.21242	0.204741
									GOTERM_BP_DIRECT	GO:0030866~cortical actin cytoskeleton organization	5	0.705219	0.0142	FMNL1, PLEK, CALR, TLN1, ARF6	672	24	16792	5.20585	1	0.21242	0.204741
									GOTERM_BP_DIRECT	GO:0006297~nucleotide-excision repair, DNA gap filling	5	0.705219	0.0142	PCNA, UBB, UBC, RPS27A, UBA52	672	24	16792	5.20585	1	0.21242	0.204741
									GOTERM_BP_DIRECT	GO:0042270~protection from natural killer cell mediated cytotoxicity	3	0.423131	0.0147116	HLA-B, HLA-A, HLA-E	672	5	16792	14.9929	1	0.2146	0.206841
									GOTERM_BP_DIRECT	GO:1990441~negative regulation of transcription from RNA polymerase II promoter in response to endoplasmic reticulum stress	3	0.423131	0.0147116	PPP1R15A, JUN, TMBIM6	672	5	16792	14.9929	1	0.2146	0.206841
									GOTERM_BP_DIRECT	GO:0070934~CRD-mediated mRNA stabilization	3	0.423131	0.0147116	DHX9, HNRNPU, YBX1	672	5	16792	14.9929	1	0.2146	0.206841
									GOTERM_BP_DIRECT	GO:0051343~positive regulation of cyclic-nucleotide phosphodiesterase activity	3	0.423131	0.0147116	RACK1, CALM3, CALM1	672	5	16792	14.9929	1	0.2146	0.206841
									GOTERM_BP_DIRECT	GO:0006089~lactate metabolic process	3	0.423131	0.0147116	LDHB, LDHA, HIF1A	672	5	16792	14.9929	1	0.2146	0.206841
									GOTERM_BP_DIRECT	GO:0071277~cellular response to calcium ion	7	0.987306	0.0155646	JUN, JUND, FUS, ALOX5AP, FOSB, FOS, JUNB	672	51	16792	3.42974	1	0.223703	0.215615
									GOTERM_BP_DIRECT	GO:0032481~positive regulation of type I interferon production	7	0.987306	0.0155646	XRCC6, SYK, IRAK1, XRCC5, DHX9, STAT6, TMEM173	672	51	16792	3.42974	1	0.223703	0.215615
									GOTERM_BP_DIRECT	GO:0006521~regulation of cellular amino acid metabolic process	7	0.987306	0.0155646	PSMB7, PSMB4, PSMB3, ODC1, PSME1, OAZ1, PSMA7	672	51	16792	3.42974	1	0.223703	0.215615
									GOTERM_BP_DIRECT	GO:0030335~positive regulation of cell migration	15	2.11566	0.0159693	LYN, SUN2, TGFB1, HSPA5, CIB1, ACTN4, AIF1, CORO1A, PTP4A1, FGR, DIAPH1, MYADM, RACK1, MAPRE1, FERMT3	672	184	16792	2.03707	1	0.2284	0.220143
									GOTERM_BP_DIRECT	GO:0002227~innate immune response in mucosa	5	0.705219	0.0163827	HIST1H2BK, FAU, RNASE3, RPL39, HIST2H2BE	672	25	16792	4.99762	1	0.233174	0.224745
									GOTERM_BP_DIRECT	GO:0042554~superoxide anion generation	4	0.564175	0.0166292	NCF2, CYBB, CYBA, SOD1	672	14	16792	7.13946	1	0.234407	0.225933
									GOTERM_BP_DIRECT	GO:1901224~positive regulation of NIK/NF-kappaB signaling	4	0.564175	0.0166292	RPS3, ACTN4, HMGB1, CALR	672	14	16792	7.13946	1	0.234407	0.225933
									GOTERM_BP_DIRECT	GO:0006417~regulation of translation	7	0.987306	0.0170188	RBM3, RPS14, MTPN, RGS2, RPL38, LSM14A, S100A9	672	52	16792	3.36378	1	0.238752	0.23012
									GOTERM_BP_DIRECT	GO:0045892~negative regulation of transcription, DNA-templated	31	4.37236	0.0175312	KHDRBS1, CEBPB, SET, SPI1, LDB1, CITED2, YWHAB, HMGB2, PBXIP1, ENO1, PHB2, YWHAQ, TRIM28, MYB, KLF10, HSPA8, JUN, XRCC6, TGFB1, XRCC5, NONO, HMGA1, AES, EID1, SFPQ, ILF3, SNW1, BHLHE40, TAF7, CALR, PFDN5	672	499	16792	1.55237	1	0.244769	0.23592
									GOTERM_BP_DIRECT	GO:0000245~spliceosomal complex assembly	5	0.705219	0.0187643	PRPF6, SNRPD2, PRPF19, SF3B1, SF1	672	26	16792	4.8054	1	0.259513	0.250131
									GOTERM_BP_DIRECT	GO:0005978~glycogen biosynthetic process	5	0.705219	0.0187643	UBB, PTGES3, UBC, RPS27A, UBA52	672	26	16792	4.8054	1	0.259513	0.250131
									GOTERM_BP_DIRECT	GO:0043403~skeletal muscle tissue regeneration	4	0.564175	0.0201803	MTPN, PKM, GPX1, NACA	672	15	16792	6.66349	1	0.275497	0.265537
									GOTERM_BP_DIRECT	GO:0042993~positive regulation of transcription factor import into nucleus	4	0.564175	0.0201803	TRIM28, HCLS1, FLNA, TMEM173	672	15	16792	6.66349	1	0.275497	0.265537
									GOTERM_BP_DIRECT	GO:0050853~B cell receptor signaling pathway	7	0.987306	0.0202019	LYN, IGHM, PTPRC, SYK, IGKC, PTPN6, MNDA	672	54	16792	3.2392	1	0.275497	0.265537
									GOTERM_BP_DIRECT	GO:0001666~response to hypoxia	14	1.97461	0.0207657	EGR1, TGFB1, CITED2, CXCR4, CYBA, ACTN4, HIF1A, HSPD1, HSP90B1, CST3, LDHA, PKM, CAT, UCP2	672	172	16792	2.03391	1	0.281875	0.271684
									GOTERM_BP_DIRECT	GO:0048678~response to axon injury	5	0.705219	0.0213494	LYN, CST3, LGALS1, AIF1, SOD1	672	27	16792	4.62743	1	0.286366	0.276013
									GOTERM_BP_DIRECT	GO:0090383~phagosome acidification	5	0.705219	0.0213494	ATP6V1G1, ATP6V0E1, TCIRG1, ATP6V1F, RAB7A	672	27	16792	4.62743	1	0.286366	0.276013
									GOTERM_BP_DIRECT	GO:0033138~positive regulation of peptidyl-serine phosphorylation	8	1.12835	0.0214447	CDC42, PPP1R15A, TGFB1, HCLS1, ARRB2, TXN, CD44, EIF4G1	672	70	16792	2.85578	1	0.286366	0.276013
									GOTERM_BP_DIRECT	GO:0042256~mature ribosome assembly	3	0.423131	0.0214872	DDX3X, C1QBP, SBDS	672	6	16792	12.494	1	0.286366	0.276013
									GOTERM_BP_DIRECT	GO:0031397~negative regulation of protein ubiquitination	6	0.846262	0.0229282	DNAJA1, RPS3, TSPO, TNFAIP3, ARRB2, OGT	672	41	16792	3.65679	1	0.304188	0.293191
									GOTERM_BP_DIRECT	GO:0030308~negative regulation of cell growth	11	1.55148	0.02316	CDKN2D, BST2, TGFB1, DDX3X, BTG1, PPT1, RACK1, ENO1, ADIPOR1, RTN4, PPP1R9B	672	121	16792	2.27165	1	0.305879	0.29482
									GOTERM_BP_DIRECT	GO:0016049~cell growth	7	0.987306	0.0237666	SEC61A1, MTPN, DDX5, ATP6V0E1, TGFB1, XRN2, EMP3	672	56	16792	3.12351	1	0.312483	0.301186
									GOTERM_BP_DIRECT	GO:0014002~astrocyte development	4	0.564175	0.0241147	CDK6, VIM, S100A9, S100A8	672	16	16792	6.24702	1	0.313205	0.301882
									GOTERM_BP_DIRECT	GO:0050690~regulation of defense response to virus by virus	5	0.705219	0.024142	ARF1, HLA-A, RAC1, B2M, AP2M1	672	28	16792	4.46216	1	0.313205	0.301882
									GOTERM_BP_DIRECT	GO:0035666~TRIF-dependent toll-like receptor signaling pathway	5	0.705219	0.024142	UBB, UBC, UBE2D3, RPS27A, UBA52	672	28	16792	4.46216	1	0.313205	0.301882
									GOTERM_BP_DIRECT	GO:0045471~response to ethanol	10	1.41044	0.0246483	EEF1B2, RPS4X, GSTP1, CAT, RPL15, RPL10A, EEF2, S100A8, TUFM, SOD1	672	105	16792	2.37982	1	0.318364	0.306855
									GOTERM_BP_DIRECT	GO:0051726~regulation of cell cycle	11	1.55148	0.026899	ITGB1, HSPA8, JUN, SON, PTPRC, JUND, CCNI, RACK1, SRSF5, CLIC1, JUNB	672	124	16792	2.21669	1	0.345912	0.333406
									GOTERM_BP_DIRECT	GO:0050766~positive regulation of phagocytosis	5	0.705219	0.0271453	FCER1G, LMAN2, CYBA, AZU1, CALR	672	29	16792	4.30829	1	0.346043	0.333533
									GOTERM_BP_DIRECT	GO:0000289~nuclear-transcribed mRNA poly(A) tail shortening	5	0.705219	0.0271453	EIF4A2, ZFP36, PABPC1, EIF4B, EIF4G1	672	29	16792	4.30829	1	0.346043	0.333533
									GOTERM_BP_DIRECT	GO:0045429~positive regulation of nitric oxide biosynthetic process	6	0.846262	0.0276086	HSP90AA1, HSP90AB1, ITGB2, HBB, AIF1, KLF2	672	43	16792	3.48671	1	0.350427	0.337758
									GOTERM_BP_DIRECT	GO:0006283~transcription-coupled nucleotide-excision repair	8	1.12835	0.0281294	PCNA, UBB, POLR2A, UBC, RPS27A, PRPF19, UBA52, HMGN1	672	74	16792	2.70142	1	0.354979	0.342145
									GOTERM_BP_DIRECT	GO:0043123~positive regulation of I-kappaB kinase/NF-kappaB signaling	13	1.83357	0.0282094	RHOA, MTDH, FKBP1A, BST2, LGALS1, IRAK1, UBB, UBC, S100A12, FLNA, S100A4, RPS27A, UBA52	672	161	16792	2.01767	1	0.354979	0.342145
									GOTERM_BP_DIRECT	GO:0006376~mRNA splice site selection	4	0.564175	0.028432	SRSF1, SRSF5, SRSF6, RBMX	672	17	16792	5.87955	1	0.356251	0.343371
									GOTERM_BP_DIRECT	GO:0075522~IRES-dependent viral translational initiation	3	0.423131	0.0292939	PTBP1, EIF3D, EIF3A	672	7	16792	10.7092	1	0.359371	0.346379
									GOTERM_BP_DIRECT	GO:0051683~establishment of Golgi localization	3	0.423131	0.0292939	CDC42, SLC9A3R1, YWHAZ	672	7	16792	10.7092	1	0.359371	0.346379
									GOTERM_BP_DIRECT	GO:1903608~protein localization to cytoplasmic stress granule	3	0.423131	0.0292939	DDX3X, DHX9, YBX1	672	7	16792	10.7092	1	0.359371	0.346379
									GOTERM_BP_DIRECT	GO:1904628~cellular response to phorbol 13-acetate 12-myristate	3	0.423131	0.0292939	CDK6, RPLP0, ZFP36L2	672	7	16792	10.7092	1	0.359371	0.346379
									GOTERM_BP_DIRECT	GO:0019885~antigen processing and presentation of endogenous peptide antigen via MHC class I	3	0.423131	0.0292939	HLA-A, B2M, TAPBP	672	7	16792	10.7092	1	0.359371	0.346379
									GOTERM_BP_DIRECT	GO:0006094~gluconeogenesis	6	0.846262	0.03016	TPI1, PGK1, ENO1, ALDOA, GAPDH, ATF4	672	44	16792	3.40747	1	0.36335	0.350214
									GOTERM_BP_DIRECT	GO:0032508~DNA duplex unwinding	6	0.846262	0.03016	XRCC6, DDX3X, ANXA1, XRCC5, DHX9, CHD4	672	44	16792	3.40747	1	0.36335	0.350214
									GOTERM_BP_DIRECT	GO:0010977~negative regulation of neuron projection development	6	0.846262	0.03016	LGALS1, PRKCSH, CIB1, VIM, B2M, ITM2C	672	44	16792	3.40747	1	0.36335	0.350214
									GOTERM_BP_DIRECT	GO:0006611~protein export from nucleus	5	0.705219	0.0303618	EIF5A, HSPA9, TGFB1, ADAR, CALR	672	30	16792	4.16468	1	0.36335	0.350214
									GOTERM_BP_DIRECT	GO:0051017~actin filament bundle assembly	5	0.705219	0.0303618	CDC42, LCP1, ACTN4, EZR, AIF1	672	30	16792	4.16468	1	0.36335	0.350214
									GOTERM_BP_DIRECT	GO:1900740~positive regulation of protein insertion into mitochondrial membrane involved in apoptotic signaling pathway	5	0.705219	0.0303618	YWHAE, YWHAQ, YWHAB, YWHAZ, YWHAH	672	30	16792	4.16468	1	0.36335	0.350214
									GOTERM_BP_DIRECT	GO:0006954~inflammatory response	24	3.38505	0.0313017	LYN, CEBPB, TGFB1, ANXA1, CXCL8, SYK, ITGB2, CYBB, CXCR4, TNFAIP3, CYBA, HMGB1, FOS, AZU1, LYZ, TNFRSF1B, AIF1, PRDX5, ADGRE5, MAPKAPK2, S100A12, RAC1, S100A9, S100A8	672	379	16792	1.58236	1	0.373076	0.359588
									GOTERM_BP_DIRECT	GO:0006915~apoptotic process	33	4.65444	0.031825	PPP1R15A, RTN3, CSRNP1, UBE2D3, ITGB2, TNFAIP3, CXCR4, CIB1, GHITM, RTN4, CST3, PRDX5, LGALS1, C1QBP, RACK1, RPS3, PIM1, TSPO, PIM3, EIF5A, TMEM173, RHOB, MFSD10, NFKBIA, DAD1, STK17B, FKBP8, PTPN6, S100A9, OGT, S100A8, SLC25A6, ARHGEF6	672	567	16792	1.45433	1	0.377778	0.36412
									GOTERM_BP_DIRECT	GO:0030433~ER-associated ubiquitin-dependent protein catabolic process	7	0.987306	0.0321061	VCP, OS9, HSPA5, AUP1, STT3B, HSP90B1, UBE2J1	672	60	16792	2.91528	1	0.378053	0.364385
									GOTERM_BP_DIRECT	GO:0042102~positive regulation of T cell proliferation	7	0.987306	0.0321061	SPN, SASH3, PTPRC, ANXA1, HLA-DPB1, AIF1, CORO1A	672	60	16792	2.91528	1	0.378053	0.364385
									GOTERM_BP_DIRECT	GO:0031668~cellular response to extracellular stimulus	4	0.564175	0.0331302	LYN, FOS, AIF1, AES	672	18	16792	5.55291	1	0.383943	0.370063
									GOTERM_BP_DIRECT	GO:0051412~response to corticosterone	4	0.564175	0.0331302	FOSB, CALM3, FOS, CALM1	672	18	16792	5.55291	1	0.383943	0.370063
									GOTERM_BP_DIRECT	GO:2000249~regulation of actin cytoskeleton reorganization	4	0.564175	0.0331302	TGFB1, ARHGDIA, GMFG, ARHGDIB	672	18	16792	5.55291	1	0.383943	0.370063
									GOTERM_BP_DIRECT	GO:0042267~natural killer cell mediated cytotoxicity	4	0.564175	0.0331302	PRDX1, TUBB, PTPN6, TUBB4B	672	18	16792	5.55291	1	0.383943	0.370063
									GOTERM_BP_DIRECT	GO:0043552~positive regulation of phosphatidylinositol 3-kinase activity	5	0.705219	0.0337935	LYN, CDC42, FGR, TGFB1, RAC1	672	31	16792	4.03034	1	0.390088	0.375986
									GOTERM_BP_DIRECT	GO:0006950~response to stress	7	0.987306	0.0344534	NPM1, HSP90AA1, HSP90AB1, MAPKAPK3, MAPKAPK2, HSP90B1, EIF1	672	61	16792	2.86749	1	0.396146	0.381825
									GOTERM_BP_DIRECT	GO:0008284~positive regulation of cell proliferation	28	3.94922	0.0348738	ITGB1, ODC1, BRK1, CIB1, TCIRG1, GNAI2, RPS4X, CST3, RPS15A, CAPNS1, RAC2, TIMP1, EIF5A, LYN, AKIRIN2, NPM1, RPS9, TGFB1, CNBP, CLEC11A, RHOG, NAP1L1, HCLS1, PTPN6, PRTN3, CALR, SLC25A5, EIF4G1	672	466	16792	1.50143	1	0.399414	0.384974
									GOTERM_BP_DIRECT	GO:0006968~cellular defense response	7	0.987306	0.0369086	SPN, ITGB1, TYROBP, NCF2, MNDA, TCIRG1, LSP1	672	62	16792	2.82124	1	0.419003	0.403855
									GOTERM_BP_DIRECT	GO:0071222~cellular response to lipopolysaccharide	10	1.41044	0.0371554	ZFP36, CEBPB, CXCL8, GSTP1, HMGB2, TSPO, TNFAIP3, TNFRSF1B, PRPF8, B2M	672	113	16792	2.21134	1	0.419003	0.403855
									GOTERM_BP_DIRECT	GO:0032212~positive regulation of telomere maintenance via telomerase	5	0.705219	0.0374416	TCP1, CCT8, HNRNPA1, CCT7, CCT4	672	32	16792	3.90439	1	0.419003	0.403855
									GOTERM_BP_DIRECT	GO:0061024~membrane organization	5	0.705219	0.0374416	YWHAE, YWHAQ, YWHAB, YWHAZ, YWHAH	672	32	16792	3.90439	1	0.419003	0.403855
									GOTERM_BP_DIRECT	GO:0031663~lipopolysaccharide-mediated signaling pathway	5	0.705219	0.0374416	LYN, NFKBIA, TGFB1, IRAK1, MTDH	672	32	16792	3.90439	1	0.419003	0.403855
									GOTERM_BP_DIRECT	GO:0000462~maturation of SSU-rRNA from tricistronic rRNA transcript (SSU-rRNA, 5.8S rRNA, LSU-rRNA)	5	0.705219	0.0374416	RPS14, RPS16, RPS19, RPS8, RPS24	672	32	16792	3.90439	1	0.419003	0.403855
									GOTERM_BP_DIRECT	GO:0044829~positive regulation by host of viral genome replication	3	0.423131	0.0380387	HSPA8, STOM, PPIB	672	8	16792	9.37054	1	0.419541	0.404373
									GOTERM_BP_DIRECT	GO:0022612~gland morphogenesis	3	0.423131	0.0380387	SLC9A3R1, MSN, EZR	672	8	16792	9.37054	1	0.419541	0.404373
									GOTERM_BP_DIRECT	GO:0046716~muscle cell cellular homeostasis	4	0.564175	0.0382051	LAMP2, ALDOA, HIF1A, SOD1	672	19	16792	5.26065	1	0.419541	0.404373
									GOTERM_BP_DIRECT	GO:0016601~Rac protein signal transduction	4	0.564175	0.0382051	RHOG, BRK1, WASF2, AIF1	672	19	16792	5.26065	1	0.419541	0.404373
									GOTERM_BP_DIRECT	GO:0050771~negative regulation of axonogenesis	4	0.564175	0.0382051	ARHGDIA, ARHGEF1, RHOA, RTN4	672	19	16792	5.26065	1	0.419541	0.404373
									GOTERM_BP_DIRECT	GO:0045893~positive regulation of transcription, DNA-templated	30	4.23131	0.0404395	SPI1, CITED2, HMGB2, HIF1A, ETS2, IRAK1, TRIM28, MYB, YWHAH, EGR1, NFE2, NPM1, JUN, XRCC6, TGFB1, CNBP, NCOA4, RHOG, HMGA1, EDF1, FOS, ILF2, HNRNPAB, KLF2, ELF1, ILF3, KLF6, ELF4, HNRNPD, ATF4	672	515	16792	1.45562	1	0.44242	0.426425
									GOTERM_BP_DIRECT	GO:2001244~positive regulation of intrinsic apoptotic signaling pathway	5	0.705219	0.041307	BCAP31, SLC9A3R1, RACK1, S100A9, S100A8	672	33	16792	3.78608	1	0.448563	0.432347
									GOTERM_BP_DIRECT	GO:0070059~intrinsic apoptotic signaling pathway in response to endoplasmic reticulum stress	5	0.705219	0.041307	PPP1R15A, BAG6, CEBPB, TMBIM6, ATF4	672	33	16792	3.78608	1	0.448563	0.432347
									GOTERM_BP_DIRECT	GO:0030512~negative regulation of transforming growth factor beta receptor signaling pathway	7	0.987306	0.0421478	TGFB1, UBB, HSPA5, UBC, STRAP, RPS27A, UBA52	672	64	16792	2.73307	1	0.456005	0.439519
									GOTERM_BP_DIRECT	GO:0006123~mitochondrial electron transport, cytochrome c to oxygen	4	0.564175	0.0436512	COX8A, COX4I1, COX5B, COX6B1	672	20	16792	4.99762	1	0.465401	0.448576
									GOTERM_BP_DIRECT	GO:0008361~regulation of cell size	4	0.564175	0.0436512	SLC9A3R1, MSN, RAC1, EZR	672	20	16792	4.99762	1	0.465401	0.448576
									GOTERM_BP_DIRECT	GO:0046697~decidualization	4	0.564175	0.0436512	CITED2, BSG, JUNB, CTSB	672	20	16792	4.99762	1	0.465401	0.448576
									GOTERM_BP_DIRECT	GO:0071385~cellular response to glucocorticoid stimulus	4	0.564175	0.0436512	ZFP36, ANXA1, GSTP1, ZFP36L2	672	20	16792	4.99762	1	0.465401	0.448576
									GOTERM_BP_DIRECT	GO:0045859~regulation of protein kinase activity	5	0.705219	0.0453897	CDC42, FGR, SLC9A3R1, RAC2, SOD1	672	34	16792	3.67472	1	0.480933	0.463545
									GOTERM_BP_DIRECT	GO:0006890~retrograde vesicle-mediated transport, Golgi to ER	8	1.12835	0.045436	ARF3, TMED9, LMAN2, RAB1B, SURF4, TMED2, ARF5, TAPBP	672	82	16792	2.43786	1	0.480933	0.463545
									GOTERM_BP_DIRECT	GO:0033209~tumor necrosis factor-mediated signaling pathway	10	1.41044	0.0468608	PSMB7, PSMB4, UBB, PSMB3, UBC, PSME1, RPS27A, TNFRSF1B, UBA52, PSMA7	672	118	16792	2.11764	1	0.486633	0.46904
									GOTERM_BP_DIRECT	GO:0002281~macrophage activation involved in immune response	3	0.423131	0.0476343	TYROBP, SYK, HMGB1	672	9	16792	8.32937	1	0.486633	0.46904
									GOTERM_BP_DIRECT	GO:0050665~hydrogen peroxide biosynthetic process	3	0.423131	0.0476343	CYBB, CYBA, SOD1	672	9	16792	8.32937	1	0.486633	0.46904
									GOTERM_BP_DIRECT	GO:0006265~DNA topological change	3	0.423131	0.0476343	TOP2B, HMGB2, HMGB1	672	9	16792	8.32937	1	0.486633	0.46904
									GOTERM_BP_DIRECT	GO:0034101~erythrocyte homeostasis	3	0.423131	0.0476343	RPS17, PRDX1, RPS24	672	9	16792	8.32937	1	0.486633	0.46904
									GOTERM_BP_DIRECT	GO:0045647~negative regulation of erythrocyte differentiation	3	0.423131	0.0476343	HSPA9, ZFP36, LDB1	672	9	16792	8.32937	1	0.486633	0.46904
									GOTERM_BP_DIRECT	GO:0042921~glucocorticoid receptor signaling pathway	3	0.423131	0.0476343	PTGES3, CALR, YWHAH	672	9	16792	8.32937	1	0.486633	0.46904
									GOTERM_BP_DIRECT	GO:0045198~establishment of epithelial cell apical/basal polarity	3	0.423131	0.0476343	SLC9A3R1, MSN, EZR	672	9	16792	8.32937	1	0.486633	0.46904
									GOTERM_BP_DIRECT	GO:0035308~negative regulation of protein dephosphorylation	3	0.423131	0.0476343	YWHAE, PPP1R15A, YWHAB	672	9	16792	8.32937	1	0.486633	0.46904
									GOTERM_BP_DIRECT	GO:0006596~polyamine biosynthetic process	3	0.423131	0.0476343	ODC1, OAZ1, SAT1	672	9	16792	8.32937	1	0.486633	0.46904
									GOTERM_BP_DIRECT	GO:0002244~hematopoietic progenitor cell differentiation	7	0.987306	0.0478321	TGFB1, PTPRC, CITED2, PLEK, PTPN6, ADAR, EEF2	672	66	16792	2.65025	1	0.486958	0.469353
									GOTERM_BP_DIRECT	GO:0071480~cellular response to gamma radiation	4	0.564175	0.0494614	EGR1, XRCC6, XRCC5, CYBA	672	21	16792	4.75964	1	0.498354	0.480337
									GOTERM_BP_DIRECT	GO:0051403~stress-activated MAPK cascade	4	0.564175	0.0494614	UBB, UBC, RPS27A, UBA52	672	21	16792	4.75964	1	0.498354	0.480337
									GOTERM_BP_DIRECT	GO:0006401~RNA catabolic process	4	0.564175	0.0494614	XRN2, HNRNPD, RNASE3, RNASE2	672	21	16792	4.75964	1	0.498354	0.480337
									GOTERM_BP_DIRECT	GO:0071902~positive regulation of protein serine/threonine kinase activity	5	0.705219	0.0496892	HSP90AB1, CIB1, CALM3, CALM1, RHOA	672	35	16792	3.56973	1	0.498934	0.480896

## Sheet: G1 (positive)
									Category	Term	Count	%	PValue	Genes	List Total	Pop Hits	Pop Total	Fold Enrichment	Bonferroni	Benjamini	FDR
									GOTERM_BP_DIRECT	GO:0007224~smoothened signaling pathway	3	9.375	0.00628908	HHAT, IFT80, PAX6	30	69	16792	24.3362	0.799868	1	1
									GOTERM_BP_DIRECT	GO:0030517~negative regulation of axon extension	2	6.25	0.0188395	RTN4R, NTN1	30	11	16792	101.77	0.992171	1	1
									GOTERM_BP_DIRECT	GO:0060349~bone morphogenesis	2	6.25	0.0456319	IFT80, FGFR3	30	27	16792	41.4617	0.999993	1	1
									GOTERM_BP_DIRECT	GO:0035058~nonmotile primary cilium assembly	2	6.25	0.0456319	MKS1, IFT80	30	27	16792	41.4617	0.999993	1	1

## Sheet: G1 (negative)
									Category	Term	Count	%	PValue	Genes	List Total	Pop Hits	Pop Total	Fold Enrichment	Bonferroni	Benjamini	FDR
									GOTERM_BP_DIRECT	GO:0007165~signal transduction	40	15.5642	9.36944e-07	GRN, CD83, CSF3R, PLPPR2, SDC4, EPAS1, PXN, NEDD9, GATA3, LSP1, HIF1A, SIRPB1, CACNA1I, SPOCK2, NAMPT, CLTCL1, SH3BP5, TSPO, PDE4A, PAG1, SLAMF1, IL4R, IFNGR1, VDR, PLAUR, ARAP3, LILRB1, PILRA, LILRB2, AFDN, NR4A1, CD4, ARHGAP31, TYROBP, TG, CEACAM6, RARA, CD48, TNFSF8, HBEGF	247	1161	16792	2.34225	0.001874	0.00187576	0.00185609
									GOTERM_BP_DIRECT	GO:0006954~inflammatory response	20	7.7821	3.32709e-06	TNFRSF9, SLC11A1, LY86, CXCR4, TNFAIP3, NLRC4, LYZ, PTGS2, MEFV, TNFRSF1B, RELB, NFKB2, HCK, MMP25, IL18RAP, THEMIS2, BCL6, CCR7, NLRP1, RELT	247	379	16792	3.58754	0.00663872	0.00274446	0.00271567
									GOTERM_BP_DIRECT	GO:0055072~iron ion homeostasis	7	2.72374	4.11258e-06	EPAS1, HFE, SLC11A1, HMOX1, SOD2, FBXL5, FTL	247	30	16792	15.8629	0.0081996	0.00274446	0.00271567
									GOTERM_BP_DIRECT	GO:0071222~cellular response to lipopolysaccharide	11	4.28016	6.28446e-06	CD86, ZFP36, ARG1, RARA, TSPO, TNFAIP3, LILRB1, LILRB2, TNFRSF1B, ICAM1, PPARD	247	113	16792	6.61789	0.0125027	0.00314537	0.00311238
									GOTERM_BP_DIRECT	GO:0006955~immune response	19	7.393	5.09051e-05	CD86, IL4R, TNFRSF9, SLC11A1, AQP9, LILRB2, CFP, CST7, TNFRSF1B, TGFBR3, CD4, IL18RAP, HRH2, TNFSF8, CCR7, BPI, CEACAM8, PGLYRP1, RELT	247	421	16792	3.06815	0.0968932	0.0200629	0.0198524
									GOTERM_BP_DIRECT	GO:0010042~response to manganese ion	4	1.55642	6.01285e-05	ARG1, TSPO, SOD2, PTGS2	247	6	16792	45.3225	0.113417	0.0200629	0.0198524
									GOTERM_BP_DIRECT	GO:0071456~cellular response to hypoxia	9	3.50195	8.27355e-05	RGCC, EPAS1, HMOX1, RORA, PTGS2, HIF1A, ICAM1, PPARD, VEGFA	247	96	16792	6.37348	0.152652	0.0236623	0.0234141
									GOTERM_BP_DIRECT	GO:0001525~angiogenesis	13	5.05837	0.000114538	TNFRSF12A, EPAS1, MCAM, FN1, RORA, PTGS2, HIF1A, SAT1, TYMP, VEGFA, CEACAM1, KLF5, HMOX1	247	223	16792	3.96318	0.204925	0.0286633	0.0283626
									GOTERM_BP_DIRECT	GO:0050728~negative regulation of inflammatory response	8	3.11284	0.000157172	ZFP36, TNFAIP3, RORA, GATA3, PGLYRP1, MEFV, TNFRSF1B, PPARD	247	79	16792	6.88444	0.26998	0.0349621	0.0345954
									GOTERM_BP_DIRECT	GO:0006959~humoral immune response	7	2.72374	0.000180654	BST1, CD83, TFEB, LY86, GATA3, TREM1, LTF	247	57	16792	8.34889	0.30351	0.036167	0.0357876
									GOTERM_BP_DIRECT	GO:0045893~positive regulation of transcription, DNA-templated	20	7.7821	0.000219533	ARHGEF11, CD86, EGR2, SPI1, SMARCD3, TFEB, RORA, GATA3, INHBA, HIF1A, KLF2, ARNTL, KLF5, ID2, TP53INP2, BCL3, RARA, TNNI2, KDM7A, PPARD	247	515	16792	2.64015	0.355676	0.0399551	0.039536
									GOTERM_BP_DIRECT	GO:0045944~positive regulation of transcription from RNA polymerase II promoter	30	11.6732	0.000251714	SPI1, EPAS1, RORA, GATA3, HIF1A, RELB, ARNTL, HELZ2, TRPS1, NAMPT, ZNF821, EGR2, VDR, SLC11A1, TFEB, LILRB1, INHBA, KLF2, FOSL2, NFKB2, SMAD7, VEGFA, NFKBIA, NR4A1, NR4A3, KLF5, RGCC, BCL3, RARA, TNFSF8	247	981	16792	2.07902	0.395887	0.0411385	0.040707
									GOTERM_BP_DIRECT	GO:0071345~cellular response to cytokine stimulus	5	1.94553	0.000267133	NFKBIA, CD86, IL18RAP, CXCR4, CCR7	247	22	16792	15.4509	0.414256	0.0411385	0.040707
									GOTERM_BP_DIRECT	GO:0002250~adaptive immune response	10	3.89105	0.000336263	CD86, CD4, TFEB, CTSH, RNF19B, LILRB1, LILRB2, LILRA1, PRDM1, PAG1	247	148	16792	4.5935	0.489983	0.0480855	0.0475812
									GOTERM_BP_DIRECT	GO:0050900~leukocyte migration	9	3.50195	0.000433824	CEACAM1, B4GALT1, CEACAM6, FN1, CD48, CEACAM8, TREM1, MMP9, ICAM1	247	122	16792	5.0152	0.580505	0.0550376	0.0544603
									GOTERM_BP_DIRECT	GO:0006952~defense response	7	2.72374	0.000439861	CST3, CSF3R, CD83, CD48, LILRA1, GATA3, INHBA	247	67	16792	7.10279	0.585547	0.0550376	0.0544603
									GOTERM_BP_DIRECT	GO:0010628~positive regulation of gene expression	13	5.05837	0.000502653	VDR, HFE, SLC11A1, FN1, LILRB1, INHBA, PRDM1, HIF1A, VEGFA, RGCC, ID2, CTSH, PPARD	247	262	16792	3.37324	0.634527	0.0591947	0.0585738
									GOTERM_BP_DIRECT	GO:0045860~positive regulation of protein kinase activity	6	2.33463	0.000601621	CDKN1A, CD4, RASSF2, SDC4, CCR7, SNX9	247	47	16792	8.67878	0.700251	0.0660093	0.0653169
									GOTERM_BP_DIRECT	GO:0045087~innate immune response	17	6.61479	0.000626462	ZBP1, NCF2, LY86, GATA3, NLRC4, PRDM1, TREM1, SIRPB1, RELB, NFKB2, FGR, LGALS3, TYROBP, NLRP1, PGLYRP1, APOBEC3A, SLAMF1	247	430	16792	2.68773	0.714802	0.0660093	0.0653169
									GOTERM_BP_DIRECT	GO:0051926~negative regulation of calcium ion transport	4	1.55642	0.000796844	LILRB1, LILRB2, PTGS2, ICAM1	247	13	16792	20.9181	0.797278	0.0797641	0.0789274
									GOTERM_BP_DIRECT	GO:0009615~response to virus	8	3.11284	0.00117655	IVNS1ABP, FGR, NPC2, IFNGR1, BCL3, CXCR4, LILRB1, GATA3	247	110	16792	4.94428	0.905281	0.112165	0.110988
									GOTERM_BP_DIRECT	GO:0043401~steroid hormone mediated signaling pathway	6	2.33463	0.00145859	NR4A1, NR4A3, VDR, RARA, RORA, PPARD	247	57	16792	7.15619	0.946186	0.132732	0.131339
									GOTERM_BP_DIRECT	GO:0043065~positive regulation of apoptotic process	13	5.05837	0.00162361	ARHGEF11, TNFRSF12A, GADD45B, DUSP1, LILRB1, NLRC4, PTGS2, NR4A1, RASSF2, BCL6, TSPO, HMOX1, NTSR1	247	300	16792	2.94596	0.961346	0.141325	0.139842
									GOTERM_BP_DIRECT	GO:0048661~positive regulation of smooth muscle cell proliferation	6	2.33463	0.00183619	NR4A3, ID2, NAMPT, HMOX1, PTGS2, HBEGF	247	60	16792	6.79838	0.974763	0.153169	0.151562
									GOTERM_BP_DIRECT	GO:0045786~negative regulation of cell cycle	5	1.94553	0.00203074	NR4A1, LILRB1, GATA3, INHBA, PTGS2	247	37	16792	9.187	0.982917	0.159861	0.158185
									GOTERM_BP_DIRECT	GO:0002309~T cell proliferation involved in immune response	3	1.16732	0.00207612	CD86, SLC11A1, LILRB1	247	5	16792	40.7903	0.984404	0.159861	0.158185
									GOTERM_BP_DIRECT	GO:0032720~negative regulation of tumor necrosis factor production	5	1.94553	0.00224387	RARA, TSPO, TNFAIP3, BPI, SLAMF1	247	38	16792	8.94524	0.988861	0.163079	0.161368
									GOTERM_BP_DIRECT	GO:0050727~regulation of inflammatory response	6	2.33463	0.00228083	HCK, BCL6, TNFAIP3, NLRP1, GGT1, PTGS2	247	63	16792	6.47465	0.989657	0.163079	0.161368
									GOTERM_BP_DIRECT	GO:1900122~positive regulation of receptor binding	3	1.16732	0.00308412	HFE, PLCL1, MMP9	247	6	16792	33.9919	0.997938	0.203768	0.201631
									GOTERM_BP_DIRECT	GO:0043619~regulation of transcription from RNA polymerase II promoter in response to oxidative stress	3	1.16732	0.00308412	EPAS1, HMOX1, HIF1A	247	6	16792	33.9919	0.997938	0.203768	0.201631
									GOTERM_BP_DIRECT	GO:0007566~embryo implantation	5	1.94553	0.00325073	CST3, PTGS2, PCSK5, MMP9, PPARD	247	42	16792	8.09331	0.998524	0.203768	0.201631
									GOTERM_BP_DIRECT	GO:0007155~cell adhesion	16	6.22568	0.00325703	CSF3R, SIGLEC9, B4GALT1, MCAM, PXN, FN1, NEDD9, ICAM1, AFDN, HCK, VCAN, CD4, CEACAM1, THEMIS2, NINJ1, SLAMF1	247	459	16792	2.36981	0.998543	0.203768	0.201631
									GOTERM_BP_DIRECT	GO:0006879~cellular iron ion homeostasis	5	1.94553	0.00385374	HFE, SLC11A1, HMOX1, HIF1A, FTL	247	44	16792	7.72543	0.999561	0.229229	0.226825
									GOTERM_BP_DIRECT	GO:2001243~negative regulation of intrinsic apoptotic signaling pathway	4	1.55642	0.00389301	IVNS1ABP, PLAUR, MMP9, HERPUD1	247	22	16792	12.3607	0.999594	0.229229	0.226825
									GOTERM_BP_DIRECT	GO:0034341~response to interferon-gamma	4	1.55642	0.00500755	CD86, SLC11A1, KYNU, MEFV	247	24	16792	11.3306	0.999957	0.281249	0.278299
									GOTERM_BP_DIRECT	GO:0051603~proteolysis involved in cellular protein catabolic process	5	1.94553	0.00527811	SCPEP1, CTSZ, CTSH, CPVL, LGMN	247	48	16792	7.08165	0.999975	0.281249	0.278299
									GOTERM_BP_DIRECT	GO:0043129~surfactant homeostasis	3	1.16732	0.0056466	EPAS1, CTSH, VEGFA	247	8	16792	25.4939	0.999988	0.281249	0.278299
									GOTERM_BP_DIRECT	GO:0045630~positive regulation of T-helper 2 cell differentiation	3	1.16732	0.0056466	CD86, IL4R, RARA	247	8	16792	25.4939	0.999988	0.281249	0.278299
									GOTERM_BP_DIRECT	GO:0034383~low-density lipoprotein particle clearance	3	1.16732	0.0056466	EHD1, DGAT2, HMOX1	247	8	16792	25.4939	0.999988	0.281249	0.278299
									GOTERM_BP_DIRECT	GO:0002467~germinal center formation	3	1.16732	0.0056466	BCL6, BCL3, NFKB2	247	8	16792	25.4939	0.999988	0.281249	0.278299
									GOTERM_BP_DIRECT	GO:0008285~negative regulation of cell proliferation	14	5.44747	0.00575985	CDKN2D, RBM38, CDKN1A, BTG1, B4GALT1, VDR, TNFRSF9, GATA3, INHBA, PTGS2, SOD2, RGCC, BCL6, RARA	247	396	16792	2.40347	0.999991	0.281249	0.278299
									GOTERM_BP_DIRECT	GO:0035987~endodermal cell differentiation	4	1.55642	0.00700715	FN1, INHBA, MMP8, MMP9	247	27	16792	10.0717	0.999999	0.334008	0.330504
									GOTERM_BP_DIRECT	GO:0032689~negative regulation of interferon-gamma production	4	1.55642	0.00776426	RARA, LILRB1, GATA3, PGLYRP1	247	28	16792	9.71197	1	0.337914	0.33437
									GOTERM_BP_DIRECT	GO:0061418~regulation of transcription from RNA polymerase II promoter in response to hypoxia	4	1.55642	0.00776426	EPAS1, UBE2D1, HIF1A, VEGFA	247	28	16792	9.71197	1	0.337914	0.33437
									GOTERM_BP_DIRECT	GO:0000060~protein import into nucleus, translocation	4	1.55642	0.00776426	NFKBIA, BCL6, SLC11A1, BCL3	247	28	16792	9.71197	1	0.337914	0.33437
									GOTERM_BP_DIRECT	GO:0032715~negative regulation of interleukin-6 production	4	1.55642	0.00776426	TNFAIP3, BPI, KLF2, SLAMF1	247	28	16792	9.71197	1	0.337914	0.33437
									GOTERM_BP_DIRECT	GO:0006928~movement of cell or subcellular component	6	2.33463	0.00862249	ARHGEF11, VNN2, ABI3, PLAUR, LSP1, PTGS2	247	86	16792	4.74306	1	0.367281	0.363429
									GOTERM_BP_DIRECT	GO:0030308~negative regulation of cell growth	7	2.72374	0.00882656	CDKN2D, CDKN1A, BTG1, BCL6, SESN2, INHBA, PPARD	247	121	16792	3.93295	1	0.368141	0.364279
									GOTERM_BP_DIRECT	GO:0006915~apoptotic process	17	6.61479	0.00955772	GADD45B, TNFRSF9, DAPK2, LY86, CXCR4, TNFAIP3, NLRC4, NFKBIA, CST3, NR4A1, TSPO, CTSH, MAP3K8, TNFSF8, NLRP1, SGK1, PPARD	247	567	16792	2.03832	1	0.379814	0.37583
									GOTERM_BP_DIRECT	GO:0032922~circadian regulation of gene expression	5	1.94553	0.00967559	ID2, NAMPT, RORA, RELB, ARNTL	247	57	16792	5.96349	1	0.379814	0.37583
									GOTERM_BP_DIRECT	GO:0070301~cellular response to hydrogen peroxide	5	1.94553	0.00967559	CST3, IL18RAP, ARG1, TNFAIP3, KLF2	247	57	16792	5.96349	1	0.379814	0.37583
									GOTERM_BP_DIRECT	GO:0032496~response to lipopolysaccharide	8	3.11284	0.0106183	IL10RA, TNFRSF9, SLC11A1, CCR7, SOD2, PTGS2, RELT, NFKB2	247	164	16792	3.31628	1	0.407007	0.402737
									GOTERM_BP_DIRECT	GO:0032495~response to muramyl dipeptide	3	1.16732	0.0107749	NFKBIA, TNFAIP3, NLRP1	247	11	16792	18.541	1	0.407007	0.402737
									GOTERM_BP_DIRECT	GO:0006968~cellular defense response	5	1.94553	0.0129139	TYROBP, NCF2, LILRB2, TCIRG1, LSP1	247	62	16792	5.48256	1	0.478769	0.473747
									GOTERM_BP_DIRECT	GO:0042981~regulation of apoptotic process	9	3.50195	0.0133547	BCL6, DUSP1, TNFRSF9, DAPK2, BCL3, NLRC4, TNFRSF1B, SGK1, RELT	247	213	16792	2.87256	1	0.483701	0.478627
									GOTERM_BP_DIRECT	GO:0001666~response to hypoxia	8	3.11284	0.0135301	TGFBR3, CST3, EPAS1, HMOX1, CXCR4, SOD2, HIF1A, VEGFA	247	172	16792	3.16204	1	0.483701	0.478627
									GOTERM_BP_DIRECT	GO:0019372~lipoxygenase pathway	3	1.16732	0.0149894	ALOX5, ALOX5AP, PTGS2	247	13	16792	15.6886	1	0.508624	0.503289
									GOTERM_BP_DIRECT	GO:0071850~mitotic cell cycle arrest	3	1.16732	0.0149894	CDKN1A, RGCC, DUSP1	247	13	16792	15.6886	1	0.508624	0.503289
									GOTERM_BP_DIRECT	GO:0048872~homeostasis of number of cells	3	1.16732	0.0149894	AFDN, RASSF2, CCR7	247	13	16792	15.6886	1	0.508624	0.503289
									GOTERM_BP_DIRECT	GO:0048469~cell maturation	4	1.55642	0.0155348	EPAS1, ID2, GATA3, VEGFA	247	36	16792	7.55376	1	0.518345	0.512907
									GOTERM_BP_DIRECT	GO:0050776~regulation of immune response	8	3.11284	0.0160263	TYROBP, SIGLEC9, BCL6, LILRB1, LILRB2, LILRA1, TREM1, ICAM1	247	178	16792	3.05545	1	0.525977	0.52046
									GOTERM_BP_DIRECT	GO:0043066~negative regulation of apoptotic process	14	5.44747	0.0169382	CDKN1A, DUSP1, PLAUR, SOD2, MMP9, VEGFA, NFKBIA, HCK, BCL3, RARA, CTSH, NTSR1, LTF, PPARD	247	455	16792	2.09181	1	0.545671	0.539947
									GOTERM_BP_DIRECT	GO:0008360~regulation of cell shape	7	2.72374	0.0171715	FGR, HCK, FN1, ARAP3, RHOU, ICAM1, VEGFA	247	140	16792	3.39919	1	0.545671	0.539947
									GOTERM_BP_DIRECT	GO:0030522~intracellular receptor signaling pathway	4	1.55642	0.0179677	NR4A1, NR4A3, RORA, PPARD	247	38	16792	7.15619	1	0.562052	0.556156
									GOTERM_BP_DIRECT	GO:0042127~regulation of cell proliferation	8	3.11284	0.0193974	NFKBIA, FGR, IL4R, BCL6, TNFRSF1B, SGK1, RELT, SAT1	247	185	16792	2.93984	1	0.59744	0.591173
									GOTERM_BP_DIRECT	GO:0006691~leukotriene metabolic process	3	1.16732	0.0197943	ALOX5, ALOX5AP, GGT1	247	15	16792	13.5968	1	0.600427	0.594129
									GOTERM_BP_DIRECT	GO:0060333~interferon-gamma-mediated signaling pathway	5	1.94553	0.0203265	HCK, MT2A, IFNGR1, GBP1, ICAM1	247	71	16792	4.78759	1	0.606499	0.600138
									GOTERM_BP_DIRECT	GO:0030218~erythrocyte differentiation	4	1.55642	0.0206004	SPI1, EPAS1, GATA3, INHBA	247	40	16792	6.79838	1	0.606499	0.600138
									GOTERM_BP_DIRECT	GO:0032526~response to retinoic acid	4	1.55642	0.0219919	CDKN2D, DUSP1, RARA, CTSH	247	41	16792	6.63257	1	0.638083	0.63139
									GOTERM_BP_DIRECT	GO:0045599~negative regulation of fat cell differentiation	4	1.55642	0.0234335	RORA, GATA3, SOD2, ARNTL	247	42	16792	6.47465	1	0.660759	0.653828
									GOTERM_BP_DIRECT	GO:0097191~extrinsic apoptotic signaling pathway	4	1.55642	0.0234335	TNFRSF12A, INHBA, TNFRSF1B, SGPP1	247	42	16792	6.47465	1	0.660759	0.653828
									GOTERM_BP_DIRECT	GO:0006367~transcription initiation from RNA polymerase II promoter	7	2.72374	0.0245996	NR4A1, NR4A3, VDR, RARA, E2F2, RORA, PPARD	247	152	16792	3.13083	1	0.66931	0.662289
									GOTERM_BP_DIRECT	GO:0045429~positive regulation of nitric oxide biosynthetic process	4	1.55642	0.0249252	SOD2, PTGS2, KLF2, ICAM1	247	43	16792	6.32407	1	0.66931	0.662289
									GOTERM_BP_DIRECT	GO:0050860~negative regulation of T cell receptor signaling pathway	3	1.16732	0.0251519	LGALS3, CEACAM1, GBP1	247	17	16792	11.9971	1	0.66931	0.662289
									GOTERM_BP_DIRECT	GO:0030198~extracellular matrix organization	8	3.11284	0.0256382	VCAN, B4GALT1, CRISPLD2, SPOCK2, BCL3, FN1, NFKB2, ICAM1	247	196	16792	2.77485	1	0.66931	0.662289
									GOTERM_BP_DIRECT	GO:0033189~response to vitamin A	3	1.16732	0.0280266	ARG1, RARA, PPARD	247	18	16792	11.3306	1	0.66931	0.662289
									GOTERM_BP_DIRECT	GO:0030225~macrophage differentiation	3	1.16732	0.0280266	SPI1, MMP9, VEGFA	247	18	16792	11.3306	1	0.66931	0.662289
									GOTERM_BP_DIRECT	GO:0042462~eye photoreceptor cell development	3	1.16732	0.0280266	RPGRIP1, PRDM1, VEGFA	247	18	16792	11.3306	1	0.66931	0.662289
									GOTERM_BP_DIRECT	GO:0033280~response to vitamin D	3	1.16732	0.0280266	CDKN2D, CD4, PTGS2	247	18	16792	11.3306	1	0.66931	0.662289
									GOTERM_BP_DIRECT	GO:0030838~positive regulation of actin filament polymerization	4	1.55642	0.0280589	VASP, HCK, CCR7, ICAM1	247	45	16792	6.043	1	0.66931	0.662289
									GOTERM_BP_DIRECT	GO:0032764~negative regulation of mast cell cytokine production	2	0.77821	0.0290859	BCL6, HMOX1	247	2	16792	67.9838	1	0.66931	0.662289
									GOTERM_BP_DIRECT	GO:2001186~negative regulation of CD8-positive, alpha-beta T cell activation	2	0.77821	0.0290859	HFE, LILRB1	247	2	16792	67.9838	1	0.66931	0.662289
									GOTERM_BP_DIRECT	GO:0002540~leukotriene production involved in inflammatory response	2	0.77821	0.0290859	ALOX5, ALOX5AP	247	2	16792	67.9838	1	0.66931	0.662289
									GOTERM_BP_DIRECT	GO:0060453~regulation of gastric acid secretion	2	0.77821	0.0290859	KCNQ1, SGK1	247	2	16792	67.9838	1	0.66931	0.662289
									GOTERM_BP_DIRECT	GO:2000349~negative regulation of CD40 signaling pathway	2	0.77821	0.0290859	TNFAIP3, SLAMF1	247	2	16792	67.9838	1	0.66931	0.662289
									GOTERM_BP_DIRECT	GO:0002268~follicular dendritic cell differentiation	2	0.77821	0.0290859	BCL3, NFKB2	247	2	16792	67.9838	1	0.66931	0.662289
									GOTERM_BP_DIRECT	GO:2001183~negative regulation of interleukin-12 secretion	2	0.77821	0.0290859	TNFRSF9, LILRB1	247	2	16792	67.9838	1	0.66931	0.662289
									GOTERM_BP_DIRECT	GO:0043011~myeloid dendritic cell differentiation	3	1.16732	0.0310262	CD86, SPI1, RELB	247	19	16792	10.7343	1	0.697916	0.690595
									GOTERM_BP_DIRECT	GO:0042832~defense response to protozoan	3	1.16732	0.0310262	IL4R, SLC11A1, BCL3	247	19	16792	10.7343	1	0.697916	0.690595
									GOTERM_BP_DIRECT	GO:0045600~positive regulation of fat cell differentiation	4	1.55642	0.0313919	ZFP36, KLF5, ID2, PPARD	247	47	16792	5.78586	1	0.698296	0.690971
									GOTERM_BP_DIRECT	GO:0006909~phagocytosis	4	1.55642	0.0331328	CD93, SLC11A1, CEACAM4, SLAMF1	247	48	16792	5.66532	1	0.712095	0.704625
									GOTERM_BP_DIRECT	GO:0046697~decidualization	3	1.16732	0.0341464	VDR, PTGS2, PPARD	247	20	16792	10.1976	1	0.712095	0.704625
									GOTERM_BP_DIRECT	GO:0002052~positive regulation of neuroblast proliferation	3	1.16732	0.0341464	SMARCD3, HIF1A, VEGFA	247	20	16792	10.1976	1	0.712095	0.704625
									GOTERM_BP_DIRECT	GO:0042326~negative regulation of phosphorylation	3	1.16732	0.0341464	CDKN2D, CDKN1A, INHBA	247	20	16792	10.1976	1	0.712095	0.704625
									GOTERM_BP_DIRECT	GO:0019370~leukotriene biosynthetic process	3	1.16732	0.0341464	ALOX5, ALOX5AP, GGT1	247	20	16792	10.1976	1	0.712095	0.704625
									GOTERM_BP_DIRECT	GO:0001892~embryonic placenta development	3	1.16732	0.0341464	EPAS1, TFEB, HIF1A	247	20	16792	10.1976	1	0.712095	0.704625
									GOTERM_BP_DIRECT	GO:0042493~response to drug	10	3.89105	0.0353278	CD86, CST3, CDKN1A, ARG1, TSPO, GATA3, INHBA, SOD2, PTGS2, ICAM1	247	304	16792	2.23631	1	0.729136	0.721488
									GOTERM_BP_DIRECT	GO:0035556~intracellular signal transduction	12	4.66926	0.0358104	TGFBR3, ZFP36, TYROBP, DUSP1, MAST3, DAPK2, PLCL1, SH3BP5, HMOX1, SGK1, TREM1, PAG1	247	403	16792	2.02433	1	0.731555	0.723882
									GOTERM_BP_DIRECT	GO:0000122~negative regulation of transcription from RNA polymerase II promoter	18	7.00389	0.0363983	SPI1, VDR, UBE2D1, GATA3, PRDM1, RELB, NFKB2, SMAD7, VEGFA, ZFP36, NR4A3, KLF5, BCL6, ID2, TRPS1, RARA, MXD1, PPARD	247	720	16792	1.6996	1	0.736054	0.728333
									GOTERM_BP_DIRECT	GO:0048844~artery morphogenesis	3	1.16732	0.037383	PRDM1, SMAD7, VEGFA	247	21	16792	9.71197	1	0.744635	0.736824
									GOTERM_BP_DIRECT	GO:0016311~dephosphorylation	5	1.94553	0.0375665	DUSP4, PFKFB2, PFKFB4, ACPP, SGPP1	247	86	16792	3.95255	1	0.744635	0.736824
									GOTERM_BP_DIRECT	GO:0042542~response to hydrogen peroxide	4	1.55642	0.0386506	NR4A3, DUSP1, HMOX1, SOD2	247	51	16792	5.33206	1	0.758613	0.750655
									GOTERM_BP_DIRECT	GO:0070207~protein homotrimerization	3	1.16732	0.040732	ARG1, TNFRSF9, ALOX5AP	247	22	16792	9.27052	1	0.788266	0.779998
									GOTERM_BP_DIRECT	GO:0008284~positive regulation of cell proliferation	13	5.05837	0.0424836	CD86, FN1, TCIRG1, VEGFA, CST3, HCK, KLF5, CEACAM6, NAMPT, RARA, CTSH, SLAMF1, HBEGF	247	466	16792	1.89654	1	0.788266	0.779998
									GOTERM_BP_DIRECT	GO:0002774~Fc receptor mediated inhibitory signaling pathway	2	0.77821	0.0433113	LILRB1, LILRB2	247	3	16792	45.3225	1	0.788266	0.779998
									GOTERM_BP_DIRECT	GO:2001180~negative regulation of interleukin-10 secretion	2	0.77821	0.0433113	TNFRSF9, LILRB1	247	3	16792	45.3225	1	0.788266	0.779998
									GOTERM_BP_DIRECT	GO:0050779~RNA destabilization	2	0.77821	0.0433113	ZFP36, TNFRSF1B	247	3	16792	45.3225	1	0.788266	0.779998
									GOTERM_BP_DIRECT	GO:2001202~negative regulation of transforming growth factor-beta secretion	2	0.77821	0.0433113	FN1, LILRB1	247	3	16792	45.3225	1	0.788266	0.779998
									GOTERM_BP_DIRECT	GO:2001189~negative regulation of T cell activation via T cell receptor contact with antigen bound to MHC molecule on antigen presenting cell	2	0.77821	0.0433113	LGALS3, LILRB1	247	3	16792	45.3225	1	0.788266	0.779998
									GOTERM_BP_DIRECT	GO:0002767~immune response-inhibiting cell surface receptor signaling pathway	2	0.77821	0.0433113	LILRB1, LILRB2	247	3	16792	45.3225	1	0.788266	0.779998
									GOTERM_BP_DIRECT	GO:0016239~positive regulation of macroautophagy	3	1.16732	0.0441895	SESN2, HMOX1, HIF1A	247	23	16792	8.86745	1	0.79571	0.787363
									GOTERM_BP_DIRECT	GO:0032355~response to estradiol	5	1.94553	0.0447246	CST3, CD4, DUSP1, RARA, PTGS2	247	91	16792	3.73537	1	0.79571	0.787363
									GOTERM_BP_DIRECT	GO:0043524~negative regulation of neuron apoptotic process	6	2.33463	0.0449127	NR4A3, LRP1, HMOX1, SOD2, LGMN, CPEB4	247	132	16792	3.09017	1	0.79571	0.787363
									GOTERM_BP_DIRECT	GO:0019882~antigen processing and presentation	4	1.55642	0.0466855	FCGRT, HFE, CTSH, RELB	247	55	16792	4.94428	1	0.812733	0.804208
									GOTERM_BP_DIRECT	GO:0050829~defense response to Gram-negative bacterium	4	1.55642	0.0466855	CD4, SLC11A1, BPI, LYZ	247	55	16792	4.94428	1	0.812733	0.804208
									GOTERM_BP_DIRECT	GO:0045648~positive regulation of erythrocyte differentiation	3	1.16732	0.0477515	ID2, INHBA, HIF1A	247	24	16792	8.49798	1	0.824124	0.81548

## Sheet: G2 (positive)
									Category	Term	Count	%	PValue	Genes	List Total	Pop Hits	Pop Total	Fold Enrichment	Bonferroni	Benjamini	FDR
									GOTERM_BP_DIRECT	GO:0006954~inflammatory response	38	4.84694	2.23883e-07	CSF1R, C5AR2, C5AR1, PTAFR, FPR1, LY96, NLRC4, AOAH, ITGAL, MEFV, HDAC9, PYCARD, SCUBE1, CXCR2, C3AR1, S100A12, TNFRSF8, CD14, CCR5, KLRG1, CCR1, IL10RB, SLC11A1, NFAM1, CD180, TNFRSF10C, LY86, CYBB, TNFRSF1B, LYZ, P2RX7, HCK, VNN1, TLR10, S100A9, TLR4, S100A8, NAIP	649	379	16792	2.59419	0.000606091	0.000606275	0.000603812
									GOTERM_BP_DIRECT	GO:0006955~immune response	38	4.84694	2.86545e-06	CD86, IL1RN, IGSF6, GPR65, C5AR1, PTAFR, AQP9, SECTM1, CFP, SAMHD1, CTSS, TNFSF13B, FCGR3A, HRH2, TNFSF10, TNFRSF8, CD36, CCR5, FCGR1A, PGLYRP1, FCGR1B, CCR1, IL10RB, SLC11A1, TNFSF12, TNFSF13, TNFRSF10C, IL16, LILRB2, TNFRSF1B, CD4, OAS1, OAS2, TNFSF4, IRF8, TLR10, FCGR2C, TLR4	649	421	16792	2.33539	0.00772963	0.00387982	0.00386406
									GOTERM_BP_DIRECT	GO:0006952~defense response	13	1.65816	8.44017e-06	HCP5, CEBPE, MX2, HP, RNASE6, LILRA1, NOD2, LILRB3, LILRA2, IL17RB, CST3, CYSLTR1, CLEC1B	649	67	16792	5.02026	0.0225969	0.00761866	0.00758771
									GOTERM_BP_DIRECT	GO:0045087~innate immune response	37	4.71939	1.15664e-05	CSF1R, NCF1, NCF2, LY96, NLRC4, NOD2, SIRPB1, C2, LILRA5, PYCARD, LGALS3, S100A12, SLAMF6, TNFAIP8L2, CD14, TRIM27, PGLYRP1, KLRG1, FCER1G, CR1, MX2, CD180, CARD9, LY86, CYBB, PTK6, FGR, VNN1, TLR10, PADI4, S100A9, POLR3K, TLR4, S100A8, APOBEC3A, NAIP, MSRB1	649	430	16792	2.22634	0.0308366	0.00783047	0.00779867
									GOTERM_BP_DIRECT	GO:0032755~positive regulation of interleukin-6 production	10	1.27551	4.57622e-05	P2RX7, PYCARD, FCER1G, TNFSF4, CARD9, LILRB2, CD36, NOD2, IL6R, TLR4	649	45	16792	5.7497	0.116555	0.0247848	0.0246841
									GOTERM_BP_DIRECT	GO:0045730~respiratory burst	6	0.765306	8.37793e-05	NCF1, NCF2, SLC11A1, NCF1B, CYBB, NCF1C	649	13	16792	11.9417	0.202987	0.0378124	0.0376588
									GOTERM_BP_DIRECT	GO:0006919~activation of cysteine-type endopeptidase activity involved in apoptotic process	12	1.53061	0.000335171	PYCARD, RET, CASP8AP2, NLRP12, APAF1, CARD8, CASP1, TNFSF10, CTSH, NLRC4, S100A9, S100A8	649	83	16792	3.74077	0.596588	0.101835	0.101421
									GOTERM_BP_DIRECT	GO:0097190~apoptotic signaling pathway	11	1.40306	0.000376781	P2RX7, CASP8AP2, APAF1, TNFSF12, LY96, TNFRSF8, PRKCA, CD14, TNFRSF1B, UACA, TLR4	649	71	16792	4.00859	0.639591	0.101835	0.101421
									GOTERM_BP_DIRECT	GO:0060333~interferon-gamma-mediated signaling pathway	11	1.40306	0.000376781	HCK, OAS1, OAS2, PRKCD, IRF2, PTAFR, IRF8, NCAM1, IRF5, FCGR1A, FCGR1B	649	71	16792	4.00859	0.639591	0.101835	0.101421
									GOTERM_BP_DIRECT	GO:0032760~positive regulation of tumor necrosis factor production	9	1.14796	0.000390758	PYCARD, FCER1G, CARD9, PTAFR, LY96, CD14, CD36, NOD2, TLR4	649	47	16792	4.95453	0.652982	0.101835	0.101421
									GOTERM_BP_DIRECT	GO:0007166~cell surface receptor signaling pathway	24	3.06122	0.000413657	CCR1, CDA, SIGLEC9, IGSF6, LY96, CD3G, LILRB2, LILRA1, ADRB2, LILRB3, SIRPB1, IL17RA, P2RX7, CYSLTR1, CD4, ADGRA2, CXCR2, TNFSF10, CD14, CD36, CLEC1B, CCR5, KLRG1, IL13RA1	649	274	16792	2.26631	0.673856	0.101835	0.101421
									GOTERM_BP_DIRECT	GO:0015992~proton transport	9	1.14796	0.000523694	SLC2A9, SLC35A1, ATP6V0E1, SLC15A2, HVCN1, MFSD3, SLC15A3, SLC35A5, SLC2A6	649	49	16792	4.7523	0.757932	0.117642	0.117164
									GOTERM_BP_DIRECT	GO:0006968~cellular defense response	10	1.27551	0.000584556	NCF1, NCF2, C5AR1, CXCR2, LY96, MNDA, LILRB2, CD300C, CCR5, KLRG1	649	62	16792	4.17317	0.794732	0.117642	0.117164
									GOTERM_BP_DIRECT	GO:0002250~adaptive immune response	16	2.04082	0.000608191	LILRA6, CD86, TFEB, THEMIS, LILRB1, LILRB2, LILRA1, LILRB3, LILRA2, CTSS, CD4, SIT1, BTLA, CTSH, SLAMF7, FCGR1B	649	148	16792	2.79715	0.807466	0.117642	0.117164
									GOTERM_BP_DIRECT	GO:0050900~leukocyte migration	14	1.78571	0.000863508	SELPLG, ITGAM, FCER1G, C5AR1, SIRPG, FPR1, ITGAL, CEACAM1, SLC7A7, JAML, C3AR1, PECAM1, SIRPA, SLC16A3	649	122	16792	2.96911	0.903614	0.155892	0.155259
									GOTERM_BP_DIRECT	GO:0050718~positive regulation of interleukin-1 beta secretion	6	0.765306	0.00128444	P2RX7, PYCARD, NLRP12, CARD8, CASP1, NOD2	649	22	16792	7.05645	0.969208	0.217392	0.216509
									GOTERM_BP_DIRECT	GO:0071222~cellular response to lipopolysaccharide	13	1.65816	0.00138827	CD86, CEBPE, CD180, LILRB1, LILRB2, TNFRSF1B, PYCARD, TNFSF4, IRF8, CD14, CD36, CCR5, TLR4	649	113	16792	2.97661	0.976764	0.221143	0.220245
									GOTERM_BP_DIRECT	GO:0007165~signal transduction	65	8.29082	0.0024768	RET, SECTM1, ITGAL, SIRPB1, NRGN, TNFSF13B, PYCARD, TMEM102, RASSF3, RASSF4, SIT1, DPYSL2, SUFU, TNFSF10, CASP1, TNFRSF8, CAPN3, OSTF1, CD33, STARD8, NFAM1, ANXA5, PRKCD, ARAP3, ADCY9, PECAM1, DEPDC1, CD300C, RIN1, S100A9, SKAP2, CSF1R, GRN, C5AR1, FPR1, DAPP1, CREBL2, IQGAP1, LILRA2, SNX27, CLTCL1, CXCR2, FCGR1A, S100A11, MAP2K6, CASP8AP2, IL10RB, VDR, TNFSF12, TNFSF13, TNFRSF10C, LILRB1, PILRA,…	649	1161	16792	1.44857	0.998788	0.37262	0.371107
									GOTERM_BP_DIRECT	GO:0031666~positive regulation of lipopolysaccharide-mediated signaling pathway	4	0.510204	0.00276971	CD180, LY86, LY96, PRKCA	649	8	16792	12.9368	0.999453	0.394756	0.393153
									GOTERM_BP_DIRECT	GO:0060337~type I interferon signaling pathway	9	1.14796	0.00309939	RNASEL, OAS1, OAS2, MX2, IRF2, IRF8, IRF5, SAMHD1, XAF1	649	64	16792	3.63848	0.999777	0.419657	0.417952
									GOTERM_BP_DIRECT	GO:0050728~negative regulation of inflammatory response	10	1.27551	0.00332357	NLRP12, HGF, GBA, PRKCD, AOAH, TNFAIP8L2, PGLYRP1, MEFV, KLF4, TNFRSF1B	649	79	16792	3.27515	0.999878	0.428583	0.426842
									GOTERM_BP_DIRECT	GO:0042742~defense response to bacterium	14	1.78571	0.00406948	FCER1G, CEBPE, SLC11A1, PRKCD, HP, NLRC4, NOD2, CFP, LYST, IRF8, S100A12, S100A9, TLR4, S100A8	649	145	16792	2.49815	0.999984	0.500916	0.498881
									GOTERM_BP_DIRECT	GO:0051607~defense response to virus	15	1.91327	0.00480816	CD86, RNASEL, IL10RB, MX2, CARD9, LILRB1, SAMHD1, LYST, PYCARD, SLFN11, OAS1, OAS2, IRF5, POLR3K, APOBEC3A	649	165	16792	2.35215	0.999998	0.566109	0.563809
									GOTERM_BP_DIRECT	GO:0030449~regulation of complement activation	6	0.765306	0.00538975	CR1, C5AR2, C5AR1, C3AR1, CFP, C2	649	30	16792	5.17473	1	0.606763	0.604298
									GOTERM_BP_DIRECT	GO:0002430~complement receptor mediated signaling pathway	4	0.510204	0.00560157	CR1, C5AR2, FPR1, C3AR1	649	10	16792	10.3495	1	0.606763	0.604298
									GOTERM_BP_DIRECT	GO:0006801~superoxide metabolic process	5	0.637755	0.00649966	NCF1, NCF2, NCF1B, CYBB, NCF1C	649	20	16792	6.46841	1	0.676964	0.674214
									GOTERM_BP_DIRECT	GO:0006935~chemotaxis	12	1.53061	0.00757501	CCR1, CYSLTR1, C5AR2, C5AR1, CXCR2, PTAFR, FPR1, C3AR1, CMTM1, CCR5, RNASE2, TYMP	649	122	16792	2.54495	1	0.759745	0.756659
									GOTERM_BP_DIRECT	GO:0032729~positive regulation of interferon-gamma production	7	0.892857	0.00812676	PYCARD, SLC11A1, TNFSF4, IRF8, SLAMF6, CD14, TLR4	649	46	16792	3.93729	1	0.785974	0.782781
									GOTERM_BP_DIRECT	GO:0022028~tangential migration from the subventricular zone to the olfactory bulb	3	0.382653	0.00847068	LRRK2, OGDH, SLIT1	649	4	16792	19.4052	1	0.790987	0.787774
									GOTERM_BP_DIRECT	GO:0006909~phagocytosis	7	0.892857	0.00998087	CD93, CEBPE, SLC11A1, PECAM1, IRF8, CD14, ITGAL	649	48	16792	3.77324	1	0.900939	0.89728
									GOTERM_BP_DIRECT	GO:0000731~DNA synthesis involved in DNA repair	6	0.765306	0.0104852	POLD3, RMI2, RAD51, RMI1, BRCA1, POLH	649	35	16792	4.43548	1	0.91593	0.91221
									GOTERM_BP_DIRECT	GO:0032733~positive regulation of interleukin-10 production	5	0.637755	0.0108422	FCER1G, HGF, TNFSF4, NOD2, TLR4	649	23	16792	5.62471	1	0.917523	0.913796
									GOTERM_BP_DIRECT	GO:0007040~lysosome organization	6	0.765306	0.0117992	GAA, LRRK2, TFEB, ZKSCAN3, MYO7A, LYST	649	36	16792	4.31228	1	0.931419	0.927636
									GOTERM_BP_DIRECT	GO:0051770~positive regulation of nitric-oxide synthase biosynthetic process	4	0.510204	0.0122466	FCER2, NOD2, TLR4, MAP2K6	649	13	16792	7.96112	1	0.931419	0.927636
									GOTERM_BP_DIRECT	GO:0002526~acute inflammatory response	4	0.510204	0.0122466	VNN1, OGG1, TNFSF4, S100A8	649	13	16792	7.96112	1	0.931419	0.927636
									GOTERM_BP_DIRECT	GO:0007200~phospholipase C-activating G-protein coupled receptor signaling pathway	8	1.02041	0.0133921	CYSLTR1, C5AR2, P2RY2, C5AR1, CXCR2, FPR1, C3AR1, NMUR1	649	66	16792	3.1362	1	0.931419	0.927636
									GOTERM_BP_DIRECT	GO:0030593~neutrophil chemotaxis	8	1.02041	0.0133921	LGALS3, FCER1G, JAML, C5AR1, CXCR2, S100A12, S100A9, S100A8	649	66	16792	3.1362	1	0.931419	0.927636
									GOTERM_BP_DIRECT	GO:0045766~positive regulation of angiogenesis	11	1.40306	0.0134934	LRG1, RRAS, TNFSF12, HGF, C5AR1, CXCR2, C3AR1, CYBB, CTSH, PRKCA, BRCA1	649	115	16792	2.47487	1	0.931419	0.927636
									GOTERM_BP_DIRECT	GO:0002322~B cell proliferation involved in immune response	3	0.382653	0.013758	CD180, TLR4, GAPT	649	5	16792	15.5242	1	0.931419	0.927636
									GOTERM_BP_DIRECT	GO:0002309~T cell proliferation involved in immune response	3	0.382653	0.013758	CD86, SLC11A1, LILRB1	649	5	16792	15.5242	1	0.931419	0.927636
									GOTERM_BP_DIRECT	GO:0032735~positive regulation of interleukin-12 production	5	0.637755	0.0145772	TNFSF4, IRF8, IRF5, CD36, TLR4	649	25	16792	5.17473	1	0.962806	0.958895
									GOTERM_BP_DIRECT	GO:0006953~acute-phase response	6	0.765306	0.0164007	CD163, IL1RN, SERPINA1, HFE, HP, IL6R	649	39	16792	3.98056	1	1	0.996306
									GOTERM_BP_DIRECT	GO:0050830~defense response to Gram-positive bacterium	9	1.14796	0.0167222	P2RX7, FGR, C5AR1, CARD9, CD36, RNASE3, PGLYRP1, LYZ, IL6R	649	85	16792	2.73956	1	1	0.996306
									GOTERM_BP_DIRECT	GO:0005975~carbohydrate metabolic process	14	1.78571	0.0175257	SLC35A1, MGAM, PARG, RPE, GAA, GBA, NAGA, NPL, UEVLD, UGDH, GNPDA1, ALDH1B1, GALM, HPSE	649	174	16792	2.08179	1	1	0.996306
									GOTERM_BP_DIRECT	GO:0008643~carbohydrate transport	5	0.637755	0.0190368	SLC2A9, SLC35A1, SLC37A2, SLC35C1, SLC35A5	649	27	16792	4.79142	1	1	0.996306
									GOTERM_BP_DIRECT	GO:0010575~positive regulation of vascular endothelial growth factor production	5	0.637755	0.0190368	C5AR1, C3AR1, BRCA1, HPSE, SULF2	649	27	16792	4.79142	1	1	0.996306
									GOTERM_BP_DIRECT	GO:0032494~response to peptidoglycan	3	0.382653	0.0201129	C5AR1, CARD9, IRF5	649	6	16792	12.9368	1	1	0.996306
									GOTERM_BP_DIRECT	GO:0050776~regulation of immune response	14	1.78571	0.0207371	SIGLEC9, LILRB1, CD3G, LILRB2, LILRA1, ITGAL, OSCAR, FCGR3A, JAML, SLAMF7, SLAMF6, CD300C, FCGR1A, CD33	649	178	16792	2.03501	1	1	0.996306
									GOTERM_BP_DIRECT	GO:0006888~ER to Golgi vesicle-mediated transport	13	1.65816	0.0213485	NSF, COPB2, SERPINA1, LMAN2L, COG4, CTSZ, TGFA, DYNLL1, F5, RAB29, PREB, SEC23B, BET1	649	160	16792	2.10223	1	1	0.996306
									GOTERM_BP_DIRECT	GO:0050729~positive regulation of inflammatory response	8	1.02041	0.0222903	NLRP12, TNFSF4, S100A12, TLR10, S100A9, TLR4, IL17RB, S100A8	649	73	16792	2.83547	1	1	0.996306
									GOTERM_BP_DIRECT	GO:0002407~dendritic cell chemotaxis	4	0.510204	0.0259749	CCR1, TRPM2, CXCR2, CCR5	649	17	16792	6.08792	1	1	0.996306
									GOTERM_BP_DIRECT	GO:0014049~positive regulation of glutamate secretion	3	0.382653	0.0274453	P2RX7, DPYSL2, NTSR1	649	7	16792	11.0887	1	1	0.996306
									GOTERM_BP_DIRECT	GO:0072643~interferon-gamma secretion	3	0.382653	0.0274453	LILRB1, TRIM27, BTN3A2	649	7	16792	11.0887	1	1	0.996306
									GOTERM_BP_DIRECT	GO:0006900~membrane budding	3	0.382653	0.0274453	P2RX7, ANXA2, S100A10	649	7	16792	11.0887	1	1	0.996306
									GOTERM_BP_DIRECT	GO:0048208~COPII vesicle coating	7	0.892857	0.0297629	NSF, SERPINA1, CTSZ, TGFA, PREB, F5, BET1	649	61	16792	2.96911	1	1	0.996306
									GOTERM_BP_DIRECT	GO:0034142~toll-like receptor 4 signaling pathway	4	0.510204	0.0302971	ITGAM, LY96, CD14, TLR4	649	18	16792	5.7497	1	1	0.996306
									GOTERM_BP_DIRECT	GO:0006915~apoptotic process	32	4.08163	0.0328641	NCF1, GPR65, PRUNE2, C5AR1, BRCA1, NLRC4, PYCARD, CST3, PAK1, TMEM102, CASP1, TNFSF10, TRIM69, CTSH, CAPN3, CD14, MAP2K6, APAF1, DDIAS, TNFSF12, CARD8, PRKCD, CARD6, LY86, DHCR24, DYNLL1, NME6, XAF1, S100A9, TP53, S100A8, NAIP	649	567	16792	1.46024	1	1	0.996306
									GOTERM_BP_DIRECT	GO:0031663~lipopolysaccharide-mediated signaling pathway	5	0.637755	0.0335607	HCK, PTAFR, LY96, CD14, TLR4	649	32	16792	4.04276	1	1	0.996306
									GOTERM_BP_DIRECT	GO:0055114~oxidation-reduction process	33	4.20918	0.0352979	VKORC1L1, DHFR2, NCF1, NCF2, NCF1B, CHM, NCF1C, PLOD1, ALDH1L2, CHCHD4, ENOX2, FOXRED2, AIFM3, ALDH3B1, ALOX5, PNPO, CYB5B, NDUFA8, CBR1, SRD5A1, CYBB, DHCR24, KMO, ALDH4A1, ALDH3A2, UEVLD, UGDH, DPYD, FAR2, HPD, MMACHC, MSRB1, PCYOX1	649	592	16792	1.44228	1	1	0.996306
									GOTERM_BP_DIRECT	GO:0033993~response to lipid	3	0.382653	0.0356704	RIDA, CD36, NTSR1	649	8	16792	9.70262	1	1	0.996306
									GOTERM_BP_DIRECT	GO:0050702~interleukin-1 beta secretion	3	0.382653	0.0356704	CD36, NLRC4, TLR4	649	8	16792	9.70262	1	1	0.996306
									GOTERM_BP_DIRECT	GO:0034128~negative regulation of MyD88-independent toll-like receptor signaling pathway	3	0.382653	0.0356704	LY96, CD14, TLR4	649	8	16792	9.70262	1	1	0.996306
									GOTERM_BP_DIRECT	GO:0002755~MyD88-dependent toll-like receptor signaling pathway	5	0.637755	0.0370636	LY96, TLR10, CD14, CD36, TLR4	649	33	16792	3.92025	1	1	0.996306
									GOTERM_BP_DIRECT	GO:0006886~intracellular protein transport	16	2.04082	0.0406937	IPO13, NSF, COPB2, RPH3AL, SNAPIN, CHM, MYO7A, TBC1D2, SNX27, ADPRH, SNX15, CLTCL1, AP1S2, ARFIP1, EVI5, SEC23B	649	236	16792	1.75415	1	1	0.996306
									GOTERM_BP_DIRECT	GO:0071223~cellular response to lipoteichoic acid	3	0.382653	0.0447088	CD14, CD36, TLR4	649	9	16792	8.62455	1	1	0.996306
									GOTERM_BP_DIRECT	GO:0006401~RNA catabolic process	4	0.510204	0.0453655	OAS2, RNASE6, RNASE3, RNASE2	649	21	16792	4.92831	1	1	0.996306

## Sheet: G2 (negative)
									Category	Term	Count	%	PValue	Genes	List Total	Pop Hits	Pop Total	Fold Enrichment	Bonferroni	Benjamini	FDR
									GOTERM_BP_DIRECT	GO:0006351~transcription, DNA-templated	100	18.4162	1.57605e-12	ZNF331, ZNF451, CCNT1, NAB2, ZBTB21, ZBTB20, RORA, PRDM1, ETS2, IKZF5, ZXDA, ZXDB, ZC3H12A, ZNF329, ADNP2, ZNF844, ZNF326, CCNL1, TSPYL2, ZNF165, ZBTB39, TLE3, ZNF281, ARID5A, ZNF14, HIC1, ZNF92, DDIT3, ERG, ZNF433, ZNF551, ZBTB8A, ZNF395, ZNF394, GATA2, ZBTB5, HIF1A, RLF, MED12L, SEC14L2, ZNF827, MIER3, EGR3, ZBTB16, EAF1, ZBTB10, IRF2BP2, NR1D2, HOPX, FOSL2, NR4A2, NR4A3, BCL3, BHLHE40, CREBRF,…	417	1955	16792	2.05977	3.18209e-09	3.18204e-09	3.17731e-09
									GOTERM_BP_DIRECT	GO:0006355~regulation of transcription, DNA-templated	67	12.3389	3.21929e-06	ZNF331, PHF1, ATF7IP2, ZBTB21, RORA, CHD2, AFF4, IKZF5, HINT1, ZNF805, ZNF529, ZXDB, ZNF329, SNIP1, ZNF800, ADNP2, ZNF844, SOX4, TSPYL2, ZBTB39, ZNF165, TLE3, TSC22D1, RHOH, ZNF14, HIC1, MAPK8IP1, MN1, ZNF92, DDIT3, PRKCQ, ZNF433, ABCG1, ATF4, ZNF551, ZBTB8A, ZNF395, ZNF394, CRABP2, TGFBRAP1, ZBTB43, ZBTB5, SPTY2D1, RLF, HIF1A, ZNF827, MIER3, TP53INP1, STAT4, SRSF10, ZNF222, EGR3, ZNF460, FZD7, M…	417	1504	16792	1.79388	0.00647869	0.00324988	0.00324505
									GOTERM_BP_DIRECT	GO:0000122~negative regulation of transcription from RNA polymerase II promoter	35	6.44567	0.000250173	ZNF496, ZBTB20, NRARP, PRDM1, GATA2, CXXC5, SLA2, ETS2, RELB, NFIL3, NRIP1, ATXN1L, FNIP1, HIST1H1C, KLF10, PLK3, JUND, ZBTB16, ZNF281, ETV3, HIC1, HOPX, NR4A2, PER1, SFPQ, NR4A3, ZEB1, TRAF6, DDIT3, BHLHE40, CREBRF, RLIM, PKIG, ZNF136, ATF3	417	720	16792	1.9575	0.396593	0.123207	0.123024
									GOTERM_BP_DIRECT	GO:0006357~regulation of transcription from RNA polymerase II promoter	25	4.60405	0.000281041	ZNF395, CHD2, CHD1, RELB, ELMSAN1, HSF2, NRIP1, JUND, ARID5A, INHBA, ETV3, MED26, HOPX, FOSL2, FOSL1, ZEB1, TFDP2, MAFF, KLF9, JMY, ERG, NFKBID, MAMLD1, ATF3, ATF4	417	441	16792	2.2828	0.43306	0.123207	0.123024
									GOTERM_BP_DIRECT	GO:0032743~positive regulation of interleukin-2 production	5	0.92081	0.000305119	CD83, RIPK2, TRAF6, PDE4D, PDE4B	417	14	16792	14.3816	0.459969	0.123207	0.123024
									GOTERM_BP_DIRECT	GO:0007165~signal transduction	48	8.83978	0.000611474	TENM1, SPARC, CD83, CXCL8, CRABP2, TGFBRAP1, PIK3R1, CXXC5, ARHGAP5, HIF1A, PLCXD2, GNA13, HINT1, PLAU, MDK, RGS1, SPOCK2, PDE4B, MAPK6, RALGDS, GRASP, CD34, RHBDL1, REM2, TLE3, PRKCH, JUP, RIPK2, PDE4D, PLEKHG5, STAM, CSNK1E, NR4A2, NET1, BCR, MAPK11, RIT1, TMIGD2, TRAF4, PTK7, KIT, RADIL, CD69, PDCD1, ERG, PKIG, LRP12, TNFRSF21	417	1161	16792	1.66485	0.709149	0.205761	0.205455
									GOTERM_BP_DIRECT	GO:0045944~positive regulation of transcription from RNA polymerase II promoter	41	7.55064	0.00135512	CSRNP1, KDM3A, CCNT1, RORA, PIK3R1, GATA2, RLF, HIF1A, DLL1, ETS2, MED12L, RELB, HSF2, NRIP1, ZC3H12A, P2RY1, S1PR1, STAT4, CCNL1, SOX4, JUND, YES1, AUTS2, RIPK2, INHBA, FOSL2, NR4A2, NFKBIA, FOSL1, PER1, NR4A3, ZEB1, RGCC, TFDP2, ZNF639, TRAF6, DDIT3, MAFF, BCL3, ATF3, ATF4	417	981	16792	1.68299	0.935291	0.350713	0.350192
									GOTERM_BP_DIRECT	GO:0043065~positive regulation of apoptotic process	18	3.31492	0.00138965	MOAP1, TNFRSF12A, GADD45A, RIPK2, PLEKHG5, ZBTB16, SIAH1, HIP1R, NET1, FOSL1, BCLAF1, TRAF6, JMY, PMAIP1, PDCD1, SOX4, ATF4, IP6K2	417	300	16792	2.41612	0.939654	0.350713	0.350192
									GOTERM_BP_DIRECT	GO:0032922~circadian regulation of gene expression	7	1.28913	0.00278471	PER1, BHLHE40, NRIP1, RORA, CSNK1E, RELB, ATF4	417	57	16792	4.94526	0.996412	0.472546	0.471844
									GOTERM_BP_DIRECT	GO:0036499~PERK-mediated unfolded protein response	4	0.736648	0.00281129	CXCL8, DDIT3, ATF3, ATF4	417	12	16792	13.4229	0.9966	0.472546	0.471844
									GOTERM_BP_DIRECT	GO:0006334~nucleosome assembly	10	1.84162	0.00283245	TSPYL2, H1F0, H3F3B, H3F3C, H1FX, SPTY2D1, NAP1L5, HIST2H2BE, HIST1H2BC, HIST1H1C	417	119	16792	3.38391	0.996743	0.472546	0.471844
									GOTERM_BP_DIRECT	GO:0043124~negative regulation of I-kappaB kinase/NF-kappaB signaling	6	1.10497	0.00293576	PER1, ZC3H12A, TNFAIP3, RHOH, RORA, NFKBID	417	40	16792	6.04029	0.997357	0.472546	0.471844
									GOTERM_BP_DIRECT	GO:0000188~inactivation of MAPK activity	5	0.92081	0.00310862	DUSP4, DUSP5, DUSP2, DUSP10, DUSP8	417	25	16792	8.05372	0.998138	0.472546	0.471844
									GOTERM_BP_DIRECT	GO:0000045~autophagosome assembly	6	1.10497	0.0032767	GABARAPL1, MAP1LC3B, TP53INP2, TP53INP1, ATG14, ATG4D	417	41	16792	5.89296	0.998675	0.472546	0.471844
									GOTERM_BP_DIRECT	GO:0070837~dehydroascorbic acid transport	3	0.552486	0.00355412	SLC23A1, SLC2A1, SLC2A3	417	4	16792	30.2014	0.999245	0.478384	0.477673
									GOTERM_BP_DIRECT	GO:0045893~positive regulation of transcription, DNA-templated	24	4.41989	0.0048853	ZNF496, KDM3A, FZD7, ZNF281, ZBTB16, RORA, NR1D2, INHBA, PBX4, RLF, HIF1A, ETS2, TOPORS, SEC14L2, ZXDA, MDK, SERTAD2, TP53INP2, DDIT3, TP53INP1, NRIP1, BCL3, SOX4, ATF4	417	515	16792	1.87659	0.999949	0.605653	0.604753
									GOTERM_BP_DIRECT	GO:0042149~cellular response to glucose starvation	5	0.92081	0.00539958	ZC3H12A, SLC2A1, PMAIP1, ATG14, ATF4	417	29	16792	6.94286	0.999982	0.605653	0.604753
									GOTERM_BP_DIRECT	GO:0045746~negative regulation of Notch signaling pathway	5	0.92081	0.00539958	NFKBIA, EGFL7, NRARP, GATA2, PEAR1	417	29	16792	6.94286	0.999982	0.605653	0.604753
									GOTERM_BP_DIRECT	GO:0009966~regulation of signal transduction	5	0.92081	0.00611051	SOCS2, SPRED3, TSPYL2, CNKSR3, VWCE	417	30	16792	6.71143	0.999996	0.649322	0.648357
									GOTERM_BP_DIRECT	GO:0007623~circadian rhythm	7	1.28913	0.0106683	KLF10, PER1, EGR3, JUND, NFIL3, NRIP1, KLF9	417	75	16792	3.7584	1	1	0.999009
									GOTERM_BP_DIRECT	GO:0045638~negative regulation of myeloid cell differentiation	4	0.736648	0.0108904	NFKBIA, RBM15, ZBTB16, DLL1	417	19	16792	8.4776	1	1	0.999009
									GOTERM_BP_DIRECT	GO:0031295~T cell costimulation	7	1.28913	0.012798	TMIGD2, YES1, MAP3K8, RICTOR, PDCD1, PIK3R1, ICOS	417	78	16792	3.61385	1	1	0.999009
									GOTERM_BP_DIRECT	GO:0045892~negative regulation of transcription, DNA-templated	22	4.05157	0.0130789	KLF10, RBM15, ZNF281, ZBTB16, ARID5A, ZBTB21, NR1D2, PER1, BCLAF1, SFPQ, ZEB1, TFDP2, BCL7A, ZNF639, DDIT3, TRAF6, BHLHE40, BCL3, RLIM, BEND5, ZNF256, SMTNL1	417	499	16792	1.77537	1	1	0.999009
									GOTERM_BP_DIRECT	GO:0030522~intracellular receptor signaling pathway	5	0.92081	0.0141002	NR4A2, NR4A3, NR1D2, RORA, SLA2	417	38	16792	5.2985	1	1	0.999009
									GOTERM_BP_DIRECT	GO:0006974~cellular response to DNA damage stimulus	12	2.20994	0.0148864	RNF168, PPP1R15A, PLK3, DDIT3, PHF1, TRAF6, ZC3H12A, BCL3, SPDYA, PMAIP1, CHD2, TOPORS	417	208	16792	2.32319	1	1	0.999009
									GOTERM_BP_DIRECT	GO:0030097~hemopoiesis	6	1.10497	0.0152576	CSF1, ZBTB16, KIT, GATA2, DLL1, CD34	417	59	16792	4.09511	1	1	0.999009
									GOTERM_BP_DIRECT	GO:0009629~response to gravity	3	0.552486	0.0155294	FOSL1, SPARC, STX1A	417	8	16792	15.1007	1	1	0.999009
									GOTERM_BP_DIRECT	GO:0072089~stem cell proliferation	3	0.552486	0.0155294	RNF43, ABCB1, CD34	417	8	16792	15.1007	1	1	0.999009
									GOTERM_BP_DIRECT	GO:0006977~DNA damage response, signal transduction by p53 class mediator resulting in cell cycle arrest	6	1.10497	0.0185781	RBM38, PLK3, RGCC, TFDP2, GADD45A, SOX4	417	62	16792	3.89696	1	1	0.999009
									GOTERM_BP_DIRECT	GO:0002237~response to molecule of bacterial origin	3	0.552486	0.0196422	CXCL8, TNFAIP3, CXCL2	417	9	16792	13.4229	1	1	0.999009
									GOTERM_BP_DIRECT	GO:0019852~L-ascorbic acid metabolic process	3	0.552486	0.0196422	SLC23A1, SLC2A1, SLC2A3	417	9	16792	13.4229	1	1	0.999009
									GOTERM_BP_DIRECT	GO:0010469~regulation of receptor activity	3	0.552486	0.0196422	PLAU, PDE4D, P2RY1	417	9	16792	13.4229	1	1	0.999009
									GOTERM_BP_DIRECT	GO:0045648~positive regulation of erythrocyte differentiation	4	0.736648	0.0207689	MAPK11, INHBA, GATA2, HIF1A	417	24	16792	6.71143	1	1	0.999009
									GOTERM_BP_DIRECT	GO:0045737~positive regulation of cyclin-dependent protein serine/threonine kinase activity	4	0.736648	0.0207689	CCND2, CCNT1, SPDYA, CCNL1	417	24	16792	6.71143	1	1	0.999009
									GOTERM_BP_DIRECT	GO:0035871~protein K11-linked deubiquitination	3	0.552486	0.0241549	TNFAIP3, YOD1, USP30	417	10	16792	12.0806	1	1	0.999009
									GOTERM_BP_DIRECT	GO:0006915~apoptotic process	23	4.23573	0.025671	PPP1R15A, CSRNP1, PLK3, GADD45A, RIPK2, ZBTB16, SIAH1, HIP1R, TNFAIP3, NTN1, NFKBIA, BCLAF1, TRAF4, DDIT3, TP53INP1, ZC3H12A, PMAIP1, PIM3, MAP3K8, PDCD1, PHLDA1, TNFRSF21, ATG4D	417	567	16792	1.63347	1	1	0.999009
									GOTERM_BP_DIRECT	GO:0001938~positive regulation of endothelial cell proliferation	6	1.10497	0.0280836	PPP1R16B, EGFL7, EGR3, NRARP, RICTOR, HIF1A	417	69	16792	3.50162	1	1	0.999009
									GOTERM_BP_DIRECT	GO:0010628~positive regulation of gene expression	13	2.39411	0.0307448	CSF1, WHRN, INHBA, PRDM1, HIF1A, MAPK11, RGCC, NFIL3, KIT, ZC3H12A, SPRY2, CD34, ATF4	417	262	16792	1.99806	1	1	0.999009
									GOTERM_BP_DIRECT	GO:0000060~protein import into nucleus, translocation	4	0.736648	0.0312699	NFKBIA, BCL3, AKR1C3, RANBP6	417	28	16792	5.75266	1	1	0.999009
									GOTERM_BP_DIRECT	GO:0042752~regulation of circadian rhythm	5	0.92081	0.0327826	KLF10, PER1, SFPQ, NR1D2, CSNK1E	417	49	16792	4.10904	1	1	0.999009
									GOTERM_BP_DIRECT	GO:2000505~regulation of energy homeostasis	3	0.552486	0.0342923	NR4A3, NR1D2, DLL1	417	12	16792	10.0671	1	1	0.999009
									GOTERM_BP_DIRECT	GO:0001706~endoderm formation	3	0.552486	0.0342923	DUSP4, DUSP5, DUSP2	417	12	16792	10.0671	1	1	0.999009
									GOTERM_BP_DIRECT	GO:1990440~positive regulation of transcription from RNA polymerase II promoter in response to endoplasmic reticulum stress	3	0.552486	0.0342923	DDIT3, ATF3, ATF4	417	12	16792	10.0671	1	1	0.999009
									GOTERM_BP_DIRECT	GO:0016567~protein ubiquitination	16	2.94659	0.0347077	RNF43, SMURF1, KLHL15, ZBTB16, TNFAIP3, KLHL24, FBXO33, CCNB1IP1, SOCS2, RNF168, DCAF16, RNF103, TRAF4, RLIM, FEM1C, SOCS6	417	359	16792	1.7947	1	1	0.999009
									GOTERM_BP_DIRECT	GO:0045773~positive regulation of axon extension	4	0.736648	0.0373821	SEMA7A, TNFRSF12A, MAP1B, NTN1	417	30	16792	5.36914	1	1	0.999009
									GOTERM_BP_DIRECT	GO:0034976~response to endoplasmic reticulum stress	6	1.10497	0.0383135	PPP1R15A, CXCL8, DDIT3, CREBRF, PIK3R1, ATF4	417	75	16792	3.22149	1	1	0.999009
									GOTERM_BP_DIRECT	GO:0008285~negative regulation of cell proliferation	17	3.13076	0.0387129	RBM38, KLF10, TENM1, BTG3, CXCL8, ZBTB16, INHBA, ETV3, DLL1, FOSL1, CYP27B1, ZEB1, RGCC, TP53INP1, SPRY2, SPRY1, SOX4	417	396	16792	1.7287	1	1	0.999009
									GOTERM_BP_DIRECT	GO:0034097~response to cytokine	5	0.92081	0.0395642	FOSL1, SPARC, JUND, OSMR, RELB	417	52	16792	3.87198	1	1	0.999009
									GOTERM_BP_DIRECT	GO:0030032~lamellipodium assembly	4	0.736648	0.0406501	ABLIM1, KIT, S1PR1, WHAMM	417	31	16792	5.19595	1	1	0.999009
									GOTERM_BP_DIRECT	GO:0042771~intrinsic apoptotic signaling pathway in response to DNA damage by p53 class mediator	4	0.736648	0.0406501	BCL3, DDIT4, PMAIP1, TOPORS	417	31	16792	5.19595	1	1	0.999009
									GOTERM_BP_DIRECT	GO:0042127~regulation of cell proliferation	10	1.84162	0.0412214	NFKBIA, YES1, JUND, JUP, TFRC, PLAU, KIT, CXCL2, TOPORS, TNFRSF21	417	185	16792	2.17668	1	1	0.999009
									GOTERM_BP_DIRECT	GO:0043923~positive regulation by host of viral transcription	3	0.552486	0.0457735	CCNT1, ZNF639, CHD1	417	14	16792	8.62898	1	1	0.999009
									GOTERM_BP_DIRECT	GO:0010875~positive regulation of cholesterol efflux	3	0.552486	0.0457735	NFKBIA, APOE, ABCG1	417	14	16792	8.62898	1	1	0.999009
									GOTERM_BP_DIRECT	GO:0070059~intrinsic apoptotic signaling pathway in response to endoplasmic reticulum stress	4	0.736648	0.0476022	PPP1R15A, DDIT3, PMAIP1, ATF4	417	33	16792	4.88104	1	1	0.999009
									GOTERM_BP_DIRECT	GO:1901898~negative regulation of relaxation of cardiac muscle	2	0.368324	0.0489351	PDE4D, PDE4B	417	2	16792	40.2686	1	1	0.999009
									GOTERM_BP_DIRECT	GO:0043331~response to dsRNA	2	0.368324	0.0489351	PELI1, PMAIP1	417	2	16792	40.2686	1	1	0.999009
									GOTERM_BP_DIRECT	GO:0002327~immature B cell differentiation	2	0.368324	0.0489351	KIT, FNIP1	417	2	16792	40.2686	1	1	0.999009
									GOTERM_BP_DIRECT	GO:0070427~nucleotide-binding oligomerization domain containing 1 signaling pathway	2	0.368324	0.0489351	NFKBIA, RIPK2	417	2	16792	40.2686	1	1	0.999009
									GOTERM_BP_DIRECT	GO:0097154~GABAergic neuron differentiation	2	0.368324	0.0489351	INHBA, GATA2	417	2	16792	40.2686	1	1	0.999009

## Sheet: G3 (positive)
									Category	Term	Count	%	PValue	Genes	List Total	Pop Hits	Pop Total	Fold Enrichment	Bonferroni	Benjamini	FDR
									GOTERM_BP_DIRECT	GO:0006955~immune response	45	7.6661	2.98472e-12	IFITM3, TENM1, CD274, CIITA, IGSF6, GPR65, IL24, TCF7, AQP9, SECTM1, ETS1, IGF1R, JCHAIN, IL18RAP, TNFRSF8, CCR7, CCR5, ICOS, PGLYRP1, IL32, TNFRSF9, SLC11A1, GZMA, TNFRSF10C, SERPINB9, LILRB2, GZMH, TGFBR3, ZAP70, ZEB1, TMIGD2, CD40LG, CD8B, OAS2, CD8A, IL2RA, CD7, CD27, TLR10, TNFSF8, CEACAM8, IL7R, CD22, IL18R1, HLA-DQB1	531	421	16792	3.38017	7.59015e-09	7.59015e-09	7.53344e-09
									GOTERM_BP_DIRECT	GO:0006954~inflammatory response	41	6.98467	2.22085e-11	CIITA, GPR68, C5AR2, IL24, FPR1, LY96, CXCR6, MEFV, CRHBP, MMP25, IL18RAP, NLRP6, CLEC7A, CXCR3, CXCR2, S100A12, TAC4, TNFRSF8, CCR7, NLRP1, CD14, CCR5, APOL3, KLRG1, AOC3, GBP5, TNFRSF9, SLC11A1, F2R, TNFRSF10C, SELP, ZAP70, VNN1, CD40LG, IL2RA, CAMK4, CD27, TLR10, PRKCQ, S100A9, S100A8	531	379	16792	3.421	5.64761e-08	2.82381e-08	2.80271e-08
									GOTERM_BP_DIRECT	GO:0002250~adaptive immune response	24	4.08859	2.5202e-10	EOMES, ITK, BTN3A1, TRAT1, TXK, SH2D1A, CRTAM, THEMIS, LILRB1, LILRB2, LILRA1, PRDM1, JCHAIN, CD79A, ZAP70, CD6, CD8B, SIT1, CAMK4, CD7, BTLA, SLAMF7, FYN, SKAP1	531	148	16792	5.12811	6.40886e-07	2.13629e-07	2.12033e-07
									GOTERM_BP_DIRECT	GO:0007166~cell surface receptor signaling pathway	30	5.11073	1.26841e-08	CD274, IFITM1, IGSF6, SIGLEC9, KLRB1, LY96, CD3G, LILRA1, CD3D, IL18RAP, CXCR3, ERBB2, CXCR2, CD14, CCR5, KLRG1, CD160, LILRB2, CD2, CD8A, TSPAN18, IL2RA, KLRF1, CD28, ADGRL1, CD27, KLRD1, IL7R, CLEC2D, BIRC3	531	274	16792	3.46241	3.22552e-05	8.06394e-06	8.00369e-06
									GOTERM_BP_DIRECT	GO:0042110~T cell activation	13	2.21465	1.64794e-08	ITK, NLRC3, CD3G, FOXP3, CD2, ZAP70, CD8B, CLEC7A, IRF4, CD8A, CD7, CD48, FYN	531	47	16792	8.74688	4.19062e-05	8.38143e-06	8.3188e-06
									GOTERM_BP_DIRECT	GO:0007165~signal transduction	72	12.2658	5.40488e-08	TENM1, ITK, CNTNAP1, SLC44A2, RTKN2, PTPRM, SECTM1, LSP1, ARHGAP5, IGF1R, NRGN, NR3C2, CRHBP, SIT1, AKT3, TNFRSF8, CLIC2, CD34, TLE2, PRKCH, PLEKHG5, FLT3LG, ARAP3, TRAF1, ANK3, ANK1, INPP4B, TMIGD2, CD226, CD48, PDE5A, ZNF831, S100A9, OPTN, PDE9A, CD274, SH2D2A, FPR1, AKAP5, GATA3, RASGRP1, CACNA1I, SPOCK2, ERBB2, CXCR2, SH3BP5, HIVEP2, APBB1, PLCG1, APOL3, REM2, SLAMF1, BCL11B, TRAT1, LRRN2, MX…	531	1161	16792	1.96114	0.000137437	2.29077e-05	2.27365e-05
									GOTERM_BP_DIRECT	GO:0050776~regulation of immune response	22	3.74787	2.13171e-07	IFITM1, SIGLEC9, KLRB1, CD160, SH2D1A, CRTAM, LILRB1, CD3G, LILRB2, LILRA1, CD3D, CD40LG, JAML, CD8B, CD8A, KLRF1, SLAMF7, CD226, KLRD1, SLAMF6, CLEC2D, CD34	531	178	16792	3.9085	0.000541948	7.74421e-05	7.68635e-05
									GOTERM_BP_DIRECT	GO:0006968~cellular defense response	13	2.21465	4.42668e-07	ITK, FCMR, TRAT1, CD160, SH2D1A, PRF1, LY96, LSP1, LILRB2, GNLY, CXCR2, CCR5, KLRG1	531	62	16792	6.6307	0.00112507	0.000140713	0.000139662
									GOTERM_BP_DIRECT	GO:0001816~cytokine production	9	1.53322	6.29009e-07	ITK, MAF, TXK, NFATC2, CD226, S100A9, RASGRP1, FOXP3, S100A8	531	25	16792	11.3844	0.00159829	0.00017773	0.000176402
									GOTERM_BP_DIRECT	GO:0045087~innate immune response	35	5.96252	9.10592e-07	APP, ITK, NLRC5, LY96, GATA3, PRDM1, LY9, LILRA5, JCHAIN, NLRP6, CLEC7A, S100A12, SLAMF6, FYN, NLRP1, CD14, PGLYRP1, SLAMF1, KLRG1, ZBP1, TNK1, SH2D1A, MX1, PTK2, ZAP70, VNN1, CD6, LCK, LCN2, SARM1, TLR10, KLRD1, S100A9, S100A8, APOBEC3A	531	430	16792	2.57399	0.00231296	0.000231357	0.000229628
									GOTERM_BP_DIRECT	GO:0050852~T cell receptor signaling pathway	19	3.2368	1.00076e-06	ITK, CARMIL2, BTN3A1, TRAT1, TXK, THEMIS, CD3G, GATA3, CD3D, FOXP3, ZAP70, LCK, GRAP2, CD28, FYN, PRKCQ, PLCG1, SKAP1, HLA-DQB1	531	148	16792	4.05975	0.00254169	0.000231357	0.000229628
									GOTERM_BP_DIRECT	GO:0007157~heterophilic cell-cell adhesion via plasma membrane cell adhesion molecules	11	1.87394	2.97218e-06	SELP, TENM1, JAML, CD6, AMIGO1, AMIGO2, CRTAM, ADGRL1, DCHS1, CD226, TIGIT	531	50	16792	6.95714	0.00752978	0.000629855	0.000625149
									GOTERM_BP_DIRECT	GO:0031295~T cell costimulation	13	2.21465	5.62542e-06	CD274, CD3G, CD3D, TMIGD2, CD40LG, CD5, LCK, GRAP2, CD28, BTLA, FYN, ICOS, HLA-DQB1	531	78	16792	5.27056	0.0142036	0.00110042	0.0010922
									GOTERM_BP_DIRECT	GO:0050900~leukocyte migration	16	2.72572	6.941e-06	ITGA3, SIRPG, FPR1, MMP9, SELP, CD2, CEACAM1, SLC7A7, JAML, LCK, CD48, FYN, ESAM, CEACAM8, PLCG1, CD34	531	122	16792	4.14732	0.0174961	0.00126078	0.00125136
									GOTERM_BP_DIRECT	GO:0007169~transmembrane receptor protein tyrosine kinase signaling pathway	14	2.38501	9.80226e-06	ITK, TRAT1, TXK, TNK1, MTSS1, IGF1R, ZAP70, CNKSR1, CD8B, LCK, CD8A, ERBB2, CD7, FYN	531	96	16792	4.61174	0.0246191	0.00166181	0.00164939
									GOTERM_BP_DIRECT	GO:0007155~cell adhesion	33	5.62181	2.5206e-05	APP, CNTNAP1, PTPRS, SIGLEC9, TNXB, SIRPG, ARHGAP5, HAPLN3, PDZD2, CXCR3, S1PR1, SLAMF7, NCAM1, PLXNC1, MYH10, CD34, SLAMF1, IL32, AOC3, VWF, LRRN2, ITGA3, ITGA2, MTSS1, SELP, CD2, VCAN, CEACAM1, MMRN1, COL6A2, COL6A3, CD226, CD22	531	459	16792	2.27357	0.0620885	0.00400618	0.00397625
									GOTERM_BP_DIRECT	GO:0008037~cell recognition	7	1.1925	4.65819e-05	CSGALNACT1, VCAN, CLEC7A, CD5, CRTAM, CD226, TIGIT	531	22	16792	10.062	0.111713	0.0069681	0.00691603
									GOTERM_BP_DIRECT	GO:0034341~response to interferon-gamma	7	1.1925	7.96328e-05	IFITM3, CIITA, IFITM1, SLC11A1, MEFV, SNCA, CXCL16	531	24	16792	9.22348	0.183325	0.0112503	0.0111663
									GOTERM_BP_DIRECT	GO:0038083~peptidyl-tyrosine autophosphorylation	8	1.36286	0.000226214	ITK, ZAP70, LCK, TXK, TNK1, FYN, PTK2, IGF1R	531	40	16792	6.32467	0.437479	0.0302769	0.0300507
									GOTERM_BP_DIRECT	GO:0030335~positive regulation of cell migration	17	2.89608	0.000247189	CD274, TCAF2, CARMIL1, CARMIL2, F2R, LEF1, RRAS2, SEMA4F, GLI1, PTK2, SYNE2, CXCL16, IGF1R, MYLK, TIAM1, S1PR1, GCNT2	531	184	16792	2.92172	0.466704	0.0314301	0.0311953
									GOTERM_BP_DIRECT	GO:0030217~T cell differentiation	7	1.1925	0.000299102	ZAP70, LCK, TBX21, RHOH, IL7R, CD3D, GPR18	531	30	16792	7.37878	0.532675	0.0362198	0.0359492
									GOTERM_BP_DIRECT	GO:0009615~response to virus	12	2.04429	0.000709902	ISG20, IFITM3, IFITM1, OAS2, TBX21, MX1, LCN2, LILRB1, GATA3, IFIT1, FOXP3, IFIT2	531	110	16792	3.44982	0.835677	0.0820583	0.0814452
									GOTERM_BP_DIRECT	GO:0055085~transmembrane transport	19	3.2368	0.000768458	SLC14A1, DMTN, ABCB1, ABCA5, SLC44A2, PRF1, SLC41A1, SLC16A10, SLC22A23, MFSD4A, ABCA10, ANKH, SLC16A6, MAL, SLC15A3, SLC25A4, GPR155, SLC37A3, ABCG1	531	244	16792	2.46247	0.858427	0.0849648	0.08433
									GOTERM_BP_DIRECT	GO:0035023~regulation of Rho protein signal transduction	10	1.70358	0.00100654	TIAM1, PLEKHG1, OBSCN, ALS2CL, FGD6, RASGRF2, PLEKHG5, MCF2L, MCF2L2, FGD2	531	81	16792	3.90412	0.922766	0.106651	0.105854
									GOTERM_BP_DIRECT	GO:0032720~negative regulation of tumor necrosis factor production	7	1.1925	0.00112322	C5AR2, ACP5, NLRC3, CD34, FOXP3, GPR18, SLAMF1	531	38	16792	5.82535	0.942614	0.109889	0.109068
									GOTERM_BP_DIRECT	GO:0006915~apoptotic process	33	5.62181	0.00113171	CYFIP2, PPP1R13B, GPR65, IL24, PRF1, FOXO1, ZFP36L1, NUAK2, CXCR3, APBB1, MAP3K9, NLRP1, CD14, SNCA, TNFRSF9, DAPK2, GZMA, MX1, GZMB, SERPINB9, TRAF1, GZMH, CD2, RNF144B, TIAM1, IL2RA, LCN2, MZB1, MAL, TNFSF8, S100A9, S100A8, BIRC3	531	567	16792	1.84051	0.943841	0.109889	0.109068
									GOTERM_BP_DIRECT	GO:0035025~positive regulation of Rho protein signal transduction	6	1.02215	0.00116673	P2RY10, LPAR6, GPR65, MCF2L, F2R, GPR18	531	26	16792	7.2977	0.948631	0.109889	0.109068
									GOTERM_BP_DIRECT	GO:0006468~protein phosphorylation	28	4.77002	0.00137419	APP, CAMK2D, TXK, MYLK, LIPE, ACVR1C, NUAK2, CCND1, PRKY, ERBB2, AKT3, SPEG, FYN, MAP3K9, CDKL5, PRKCH, DMPK, DAPK2, TNK1, LMTK3, RUNX3, ZAP70, OBSCN, LCK, CAMK4, ATM, TNIK, TRIB2	531	456	16792	1.94178	0.969711	0.123581	0.122658
									GOTERM_BP_DIRECT	GO:0045071~negative regulation of viral genome replication	7	1.1925	0.00148075	ISG20, IFITM3, IFITM1, MX1, IFIT1, APOBEC3A, LTF	531	40	16792	5.53409	0.97691	0.123581	0.122658
									GOTERM_BP_DIRECT	GO:0043124~negative regulation of I-kappaB kinase/NF-kappaB signaling	7	1.1925	0.00148075	NLRP12, NLRP6, RHOH, NLRC3, RORA, ESR1, OPTN	531	40	16792	5.53409	0.97691	0.123581	0.122658
									GOTERM_BP_DIRECT	GO:1902715~positive regulation of interferon-gamma secretion	4	0.681431	0.00155509	CD2, CARMIL2, RASGRP1, SLAMF1	531	8	16792	15.8117	0.980892	0.123581	0.122658
									GOTERM_BP_DIRECT	GO:0050862~positive regulation of T cell receptor signaling pathway	4	0.681431	0.00155509	TESPA1, TRAT1, LCK, CCR7	531	8	16792	15.8117	0.980892	0.123581	0.122658
									GOTERM_BP_DIRECT	GO:0051482~positive regulation of cytosolic calcium ion concentration involved in phospholipase C-activating G-protein coupled signaling pathway	6	1.02215	0.00165494	P2RY10, LPAR6, GPR65, F2R, S1PR1, GPR18	531	28	16792	6.77643	0.985183	0.127531	0.126578
									GOTERM_BP_DIRECT	GO:0007507~heart development	15	2.55537	0.00204157	ITGA3, HEG1, ECE1, GATA3, PCSK5, ACVR2B, GATA1, HOPX, ZFP36L1, POU6F1, ADAM19, TRPS1, ERBB2, ID3, ATM	531	183	16792	2.59208	0.994467	0.150492	0.149367
									GOTERM_BP_DIRECT	GO:0045954~positive regulation of natural killer cell mediated cytotoxicity	5	0.851789	0.00211039	SH2D1A, CRTAM, SLAMF6, CD226, RASGRP1	531	18	16792	8.78426	0.995357	0.150492	0.149367
									GOTERM_BP_DIRECT	GO:0032496~response to lipopolysaccharide	14	2.38501	0.00213044	IL10RA, TNFRSF9, SLC11A1, F2R, TNFRSF10C, LY96, SELP, CD6, CD27, TNFRSF8, ACP5, CCR7, S100A8, SNCA	531	164	16792	2.69955	0.995588	0.150492	0.149367
									GOTERM_BP_DIRECT	GO:0051607~defense response to virus	14	2.38501	0.00224796	IFITM3, IFITM1, MX1, NLRC5, PRF1, LILRB1, IFIT1, IFI44L, IFIT2, ISG20, OAS2, CD8A, GBP1, APOBEC3A	531	165	16792	2.68319	0.99673	0.154502	0.153347
									GOTERM_BP_DIRECT	GO:0042102~positive regulation of T cell proliferation	8	1.36286	0.00272456	SPTA1, CD274, CARMIL2, CD40LG, CD6, CD28, PRKCQ, LILRB2	531	60	16792	4.21645	0.99903	0.18233	0.180968
									GOTERM_BP_DIRECT	GO:0032753~positive regulation of interleukin-4 production	5	0.851789	0.00317856	CD40LG, CD28, PRKCQ, GATA3, FOXP3	531	20	16792	7.90584	0.999695	0.197152	0.195679
									GOTERM_BP_DIRECT	GO:0045664~regulation of neuron differentiation	5	0.851789	0.00317856	EOMES, BCL11B, BIN1, S1PR5, CDK5R1	531	20	16792	7.90584	0.999695	0.197152	0.195679
									GOTERM_BP_DIRECT	GO:0033089~positive regulation of T cell differentiation in thymus	4	0.681431	0.00317861	VNN1, TESPA1, IL7R, RASGRP1	531	10	16792	12.6493	0.999695	0.197152	0.195679
									GOTERM_BP_DIRECT	GO:0007204~positive regulation of cytosolic calcium ion concentration	12	2.04429	0.00348673	CD52, RIC3, CXCR3, C5AR2, F2R, CXCR2, FPR1, TAC4, CCR7, ITPR3, CCR5, ESR1	531	134	16792	2.83194	0.999861	0.211113	0.209536
									GOTERM_BP_DIRECT	GO:0060337~type I interferon signaling pathway	8	1.36286	0.00393472	ISG20, IFITM3, IFITM1, OAS2, IRF4, MX1, IFIT1, IFIT2	531	64	16792	3.95292	0.999956	0.232698	0.230959
									GOTERM_BP_DIRECT	GO:0007411~axon guidance	13	2.21465	0.00462358	DRAXIN, SEMA4F, ANK3, GATA3, PTK2, EXT1, SPTA1, KIF5C, FYN, NCAM1, PRKCQ, MYH10, CDK5R1	531	159	16792	2.58556	0.999992	0.264157	0.262183
									GOTERM_BP_DIRECT	GO:0007200~phospholipase C-activating G-protein coupled receptor signaling pathway	8	1.36286	0.00467443	C5AR2, NPR3, F2R, CXCR2, FPR1, RXFP4, NMUR1, ESR1	531	66	16792	3.83313	0.999993	0.264157	0.262183
									GOTERM_BP_DIRECT	GO:0006935~chemotaxis	11	1.87394	0.00528871	CXCR3, C5AR2, CXCR2, FPR1, S1PR1, CCR7, CXCR6, LSP1, CCR5, AMOT, CXCL16	531	122	16792	2.85129	0.999999	0.292373	0.290189
									GOTERM_BP_DIRECT	GO:0032695~negative regulation of interleukin-12 production	4	0.681431	0.0055595	ACP5, MEFV, TIGIT, SLAMF1	531	12	16792	10.5411	0.999999	0.294538	0.292337
									GOTERM_BP_DIRECT	GO:0055119~relaxation of cardiac muscle	4	0.681431	0.0055595	CAMK2D, RGS2, PDE5A, SLC8A1	531	12	16792	10.5411	0.999999	0.294538	0.292337
									GOTERM_BP_DIRECT	GO:0002725~negative regulation of T cell cytokine production	3	0.511073	0.00571906	HFE, FOXP3, SLAMF1	531	4	16792	23.7175	1	0.295829	0.293618
									GOTERM_BP_DIRECT	GO:0045786~negative regulation of cell cycle	6	1.02215	0.00581653	PPP1R13B, HPGD, LILRB1, GATA3, RUNX3, ETS1	531	37	16792	5.12811	1	0.295829	0.293618
									GOTERM_BP_DIRECT	GO:0043547~positive regulation of GTPase activity	30	5.11073	0.00722955	CAMK2D, DOCK3, DOCK9, RASGRF2, ARHGAP5, RASGRP1, FGD2, SPTA1, RGS2, ALS2CL, FGD6, MCF2L, ERBB2, S1PR1, NCAM1, FYN, A2M, MCF2L2, RALGPS1, PLEKHG1, CDKL5, IQSEC1, SH2D3A, PLEKHG5, ARAP3, PTK2, OBSCN, IL2RA, IL2RB, RGL1	531	565	16792	1.67912	1	0.358366	0.355689
									GOTERM_BP_DIRECT	GO:0070372~regulation of ERK1 and ERK2 cascade	5	0.851789	0.00732798	TGFBR3, TIAM1, CEACAM1, ERBB2, RASGRP1	531	25	16792	6.32467	1	0.358366	0.355689
									GOTERM_BP_DIRECT	GO:0050729~positive regulation of inflammatory response	8	1.36286	0.00810515	NLRP12, ITGA2, S100A12, TLR10, ETS1, S100A9, S100A8, MAPK13	531	73	16792	3.46557	1	0.388894	0.385988
									GOTERM_BP_DIRECT	GO:0030194~positive regulation of blood coagulation	4	0.681431	0.00877686	DMTN, F2R, HPSE, S100A9	531	14	16792	9.03524	1	0.409203	0.406146
									GOTERM_BP_DIRECT	GO:0035556~intracellular signal transduction	23	3.91823	0.00918019	ITK, PATJ, PRKCH, MAST4, DAPK2, PLCL1, SIRPG, MAPK13, TGFBR3, ZAP70, NUAK2, CAMK4, MCF2L, AKT3, SH3BP5, FYN, PRKCQ, TNIK, PLCH2, PLCG1, GPR155, RALGPS1, DGKH	531	403	16792	1.80481	1	0.409203	0.406146
									GOTERM_BP_DIRECT	GO:0072540~T-helper 17 cell lineage commitment	3	0.511073	0.00933299	IRF4, SLAMF6, LY9	531	5	16792	18.974	1	0.409203	0.406146
									GOTERM_BP_DIRECT	GO:0001915~negative regulation of T cell mediated cytotoxicity	3	0.511073	0.00933299	CEACAM1, LILRB1, IL7R	531	5	16792	18.974	1	0.409203	0.406146
									GOTERM_BP_DIRECT	GO:0033153~T cell receptor V(D)J recombination	3	0.511073	0.00933299	BCL11B, TCF7, LEF1	531	5	16792	18.974	1	0.409203	0.406146
									GOTERM_BP_DIRECT	GO:0014065~phosphatidylinositol 3-kinase signaling	5	0.851789	0.00967482	PLEKHA1, ERBB2, GATA3, ZFP36L1, IGF1R	531	27	16792	5.85618	1	0.410051	0.406987
									GOTERM_BP_DIRECT	GO:0051281~positive regulation of release of sequestered calcium ion into cytosol	5	0.851789	0.00967482	CXCR3, TRPC1, F2R, PLCG1, SNCA	531	27	16792	5.85618	1	0.410051	0.406987
									GOTERM_BP_DIRECT	GO:0051056~regulation of small GTPase mediated signal transduction	11	1.87394	0.0100372	TIAM1, OBSCN, RASGRF2, PLEKHG5, MCF2L, ARAP3, RHOH, A2M, ARHGAP5, FGD2, AMOT	531	134	16792	2.59595	1	0.418438	0.415312
									GOTERM_BP_DIRECT	GO:0042692~muscle cell differentiation	4	0.681431	0.0107173	BIN1, SPEG, RORA, SYNE1	531	15	16792	8.43289	1	0.432607	0.429374
									GOTERM_BP_DIRECT	GO:0045582~positive regulation of T cell differentiation	4	0.681431	0.0107173	ZAP70, IL2RA, CD27, GATA3	531	15	16792	8.43289	1	0.432607	0.429374
									GOTERM_BP_DIRECT	GO:0032689~negative regulation of interferon-gamma production	5	0.851789	0.0110115	CD274, LILRB1, GATA3, PGLYRP1, FOXP3	531	28	16792	5.64703	1	0.437534	0.434265
									GOTERM_BP_DIRECT	GO:0014066~regulation of phosphatidylinositol 3-kinase signaling	8	1.36286	0.0114977	PPP1R16B, CEACAM1, TRAT1, LCK, ERBB2, CD28, FYN, RASGRP1	531	78	16792	3.24342	1	0.449825	0.446464
									GOTERM_BP_DIRECT	GO:0045944~positive regulation of transcription from RNA polymerase II promoter	45	7.6661	0.0117925	APP, CIITA, MAML2, PLAG1, TXK, LEF1, NLRC5, RORA, GATA3, IKZF2, GLI1, ETS1, CD3D, IKZF3, GATA1, MED12L, FOXO1, ARNTL, CXCR3, TRPS1, S1PR1, STAT4, APBB1, MYBL1, TEAD2, BCL9L, EOMES, KLF12, BCL11B, ZBTB38, SLC11A1, FLT3LG, NFATC2, LILRB1, PROX2, POU2F2, ESR1, FOXP3, ACVR2A, ZEB1, MAF, IRF4, CD28, TNFSF8, SKAP1	531	981	16792	1.45061	1	0.454367	0.450972
									GOTERM_BP_DIRECT	GO:0050728~negative regulation of inflammatory response	8	1.36286	0.0122833	NLRP12, IL2RA, ACP5, RORA, GATA3, PGLYRP1, MEFV, ETS1	531	79	16792	3.20236	1	0.460096	0.456658
									GOTERM_BP_DIRECT	GO:0009967~positive regulation of signal transduction	7	1.1925	0.012303	CNTNAP1, SH2D3A, SH2D2A, GRAP2, SH2D1A, GATA3, SKAP1	531	61	16792	3.62891	1	0.460096	0.456658
									GOTERM_BP_DIRECT	GO:0007010~cytoskeleton organization	12	2.04429	0.0132964	TUBA3D, CNTNAP1, ABLIM1, DMTN, FGD6, EPB42, MAST4, ARAP3, TNIK, ANK1, FGD2, PLD2	531	161	16792	2.35702	1	0.477538	0.47397
									GOTERM_BP_DIRECT	GO:0046632~alpha-beta T cell differentiation	3	0.511073	0.0137083	BCL11B, TCF7, LEF1	531	6	16792	15.8117	1	0.477538	0.47397
									GOTERM_BP_DIRECT	GO:0030510~regulation of BMP signaling pathway	3	0.511073	0.0137083	ITGA3, PCSK6, ACVR2A	531	6	16792	15.8117	1	0.477538	0.47397
									GOTERM_BP_DIRECT	GO:1900122~positive regulation of receptor binding	3	0.511073	0.0137083	HFE, PLCL1, MMP9	531	6	16792	15.8117	1	0.477538	0.47397
									GOTERM_BP_DIRECT	GO:0045345~positive regulation of MHC class I biosynthetic process	3	0.511073	0.0137083	CIITA, NLRP12, NLRC5	531	6	16792	15.8117	1	0.477538	0.47397
									GOTERM_BP_DIRECT	GO:0032729~positive regulation of interferon-gamma production	6	1.02215	0.0145213	SLC11A1, TXK, SLAMF6, CD226, CD14, IL18R1	531	46	16792	4.12479	1	0.499022	0.495294
									GOTERM_BP_DIRECT	GO:0007498~mesoderm development	5	0.851789	0.0175224	EXT1, SECTM1, IKZF3, ACVR2B, ACVR2A	531	32	16792	4.94115	1	0.588466	0.58407
									GOTERM_BP_DIRECT	GO:0018105~peptidyl-serine phosphorylation	10	1.70358	0.0175869	CAMK2D, PRKCH, DMPK, MAST4, CAMK4, AKT3, PRKCQ, ATM, MAPK13, CDK5R1	531	125	16792	2.52987	1	0.588466	0.58407
									GOTERM_BP_DIRECT	GO:0032609~interferon-gamma production	3	0.511073	0.0187936	EOMES, ITK, LILRB1	531	7	16792	13.5529	1	0.604962	0.600442
									GOTERM_BP_DIRECT	GO:0050798~activated T cell proliferation	3	0.511073	0.0187936	BTN3A1, CRTAM, FYN	531	7	16792	13.5529	1	0.604962	0.600442
									GOTERM_BP_DIRECT	GO:0072643~interferon-gamma secretion	3	0.511073	0.0187936	BTN3A1, LILRB1, GATA3	531	7	16792	13.5529	1	0.604962	0.600442
									GOTERM_BP_DIRECT	GO:0046777~protein autophosphorylation	12	2.04429	0.0207485	CAMK2D, CDKL5, DAPK2, TXK, CAMK4, ERBB2, TNK1, ATM, TNIK, MAP3K9, PTK2, IGF1R	531	172	16792	2.20628	1	0.659544	0.654617
									GOTERM_BP_DIRECT	GO:0071320~cellular response to cAMP	6	1.02215	0.0236314	CRHBP, APP, DMTN, AQP9, SLC8A1, ZFP36L1	531	52	16792	3.64885	1	0.709142	0.703844
									GOTERM_BP_DIRECT	GO:0030101~natural killer cell activation	4	0.681431	0.023902	CD2, IL21R, SLAMF7, IL18R1	531	20	16792	6.32467	1	0.709142	0.703844
									GOTERM_BP_DIRECT	GO:0050850~positive regulation of calcium-mediated signaling	4	0.681431	0.023902	ZAP70, TRAT1, CD8A, FCER1A	531	20	16792	6.32467	1	0.709142	0.703844
									GOTERM_BP_DIRECT	GO:0060333~interferon-gamma-mediated signaling pathway	7	1.1925	0.0244417	CAMK2D, CIITA, OAS2, IRF4, NCAM1, GBP1, HLA-DQB1	531	71	16792	3.1178	1	0.709142	0.703844
									GOTERM_BP_DIRECT	GO:0002456~T cell mediated immunity	3	0.511073	0.0245397	CD8A, BTN3A3, FOXP3	531	8	16792	11.8588	1	0.709142	0.703844
									GOTERM_BP_DIRECT	GO:0072089~stem cell proliferation	3	0.511073	0.0245397	RNF43, ABCB1, CD34	531	8	16792	11.8588	1	0.709142	0.703844
									GOTERM_BP_DIRECT	GO:0045576~mast cell activation	3	0.511073	0.0245397	S100A12, RHOH, CD48	531	8	16792	11.8588	1	0.709142	0.703844
									GOTERM_BP_DIRECT	GO:0034128~negative regulation of MyD88-independent toll-like receptor signaling pathway	3	0.511073	0.0245397	SARM1, LY96, CD14	531	8	16792	11.8588	1	0.709142	0.703844
									GOTERM_BP_DIRECT	GO:0019835~cytolysis	4	0.681431	0.0272474	GZMA, PRF1, GZMB, GZMH	531	21	16792	6.0235	1	0.77854	0.772723
									GOTERM_BP_DIRECT	GO:0007156~homophilic cell adhesion via plasma membrane adhesion molecules	11	1.87394	0.0284279	CEACAM1, AMIGO1, AMIGO2, CRTAM, CDH23, PTPRM, DCHS1, ESAM, CD226, TIGIT, SDK2	531	158	16792	2.20163	1	0.795536	0.789592
									GOTERM_BP_DIRECT	GO:0042130~negative regulation of T cell proliferation	5	0.851789	0.0284679	IL2RA, LILRB1, PDE5A, LILRB2, FOXP3	531	37	16792	4.27343	1	0.795536	0.789592
									GOTERM_BP_DIRECT	GO:0043065~positive regulation of apoptotic process	17	2.89608	0.0290799	RASGRF2, PLEKHG5, GZMA, LILRB1, FOXO1, FGD2, IFIT2, TIAM1, OBSCN, BIN1, MCF2L, ID3, TNFRSF8, ATM, APBB1, MAP3K9, SNCA	531	300	16792	1.79199	1	0.799877	0.7939
									GOTERM_BP_DIRECT	GO:0030168~platelet activation	9	1.53322	0.0292523	PRKCH, CD40LG, VWF, LCK, F2R, PRKCQ, FYN, ITPR3, DGKH	531	115	16792	2.47487	1	0.799877	0.7939
									GOTERM_BP_DIRECT	GO:0071345~cellular response to cytokine stimulus	4	0.681431	0.0308287	NLRP12, IL18RAP, LEF1, CCR7	531	22	16792	5.7497	1	0.825236	0.81907
									GOTERM_BP_DIRECT	GO:0045332~phospholipid translocation	4	0.681431	0.0308287	ABCB1, ATP8B2, ATP8B1, ATP9A	531	22	16792	5.7497	1	0.825236	0.81907
									GOTERM_BP_DIRECT	GO:1903779~regulation of cardiac conduction	6	1.02215	0.0313842	EHD3, DMPK, TRPC1, ATP1A3, ITPR3, SLC8A1	531	56	16792	3.38822	1	0.831354	0.825143
									GOTERM_BP_DIRECT	GO:0008360~regulation of cell shape	10	1.70358	0.0335183	SPTA1, DMTN, FGD6, EPB42, ARAP3, FYN, MYH10, PTK2, ERMN, FGD2	531	140	16792	2.25881	1	0.878732	0.872167
									GOTERM_BP_DIRECT	GO:0032733~positive regulation of interleukin-10 production	4	0.681431	0.0346444	CD40LG, CD28, TIGIT, CD34	531	23	16792	5.49971	1	0.898986	0.892269
									GOTERM_BP_DIRECT	GO:0045184~establishment of protein localization	5	0.851789	0.0366119	CARMIL2, PLEKHA1, ITGA2, ANK3, MCC	531	40	16792	3.95292	1	0.940445	0.933418
									GOTERM_BP_DIRECT	GO:0051639~actin filament network formation	3	0.511073	0.0378306	CARMIL1, CARMIL2, COBLL1	531	10	16792	9.48701	1	0.955282	0.948144
									GOTERM_BP_DIRECT	GO:0048870~cell motility	4	0.681431	0.0386921	ETS1, CD34, PTK2, PLD2	531	24	16792	5.27056	1	0.955282	0.948144
									GOTERM_BP_DIRECT	GO:0071353~cellular response to interleukin-4	4	0.681431	0.0386921	IL24, TCF7, LEF1, GATA3	531	24	16792	5.27056	1	0.955282	0.948144
									GOTERM_BP_DIRECT	GO:0090314~positive regulation of protein targeting to membrane	4	0.681431	0.0386921	TCAF2, ERBB2, ANK3, CDK5R1	531	24	16792	5.27056	1	0.955282	0.948144
									GOTERM_BP_DIRECT	GO:0045599~negative regulation of fat cell differentiation	5	0.851789	0.0427115	RORA, GATA3, TRIB2, FOXO1, ARNTL	531	42	16792	3.76468	1	1	0.992919
									GOTERM_BP_DIRECT	GO:0045060~negative thymic T cell selection	3	0.511073	0.0452887	ZAP70, CD28, CCR7	531	11	16792	8.62455	1	1	0.992919
									GOTERM_BP_DIRECT	GO:0033690~positive regulation of osteoblast proliferation	3	0.511073	0.0452887	HPSE, GATA1, LTF	531	11	16792	8.62455	1	1	0.992919
									GOTERM_BP_DIRECT	GO:0030198~extracellular matrix organization	12	2.04429	0.0469598	CSGALNACT1, APP, VCAN, VWF, CRISPLD2, ITGA3, ITGA2, COL6A2, SPOCK2, COL6A3, HPSE, PTK2	531	196	16792	1.93612	1	1	0.992919
									GOTERM_BP_DIRECT	GO:0006919~activation of cysteine-type endopeptidase activity involved in apoptotic process	7	1.1925	0.0472173	NLRP12, LCK, F2R, NLRP1, S100A9, S100A8, SNCA	531	83	16792	2.66703	1	1	0.992919
									GOTERM_BP_DIRECT	GO:0072661~protein targeting to plasma membrane	4	0.681431	0.0474718	EHD3, PTCH1, ANK3, ANK1	531	26	16792	4.86513	1	1	0.992919
									GOTERM_BP_DIRECT	GO:0001934~positive regulation of protein phosphorylation	9	1.53322	0.0481145	CCND1, ERBB2, FLT3LG, PRR5L, TNIK, RASGRP1, MMP9, PTK2, ACVR2A	531	127	16792	2.24102	1	1	0.992919
									GOTERM_BP_DIRECT	GO:0001764~neuron migration	8	1.36286	0.0484802	CDKL5, ITGA3, NAV1, FYN, GATA3, MYH10, PTK2, CDK5R1	531	105	16792	2.4094	1	1	0.992919
									GOTERM_BP_DIRECT	GO:0007264~small GTPase mediated signal transduction	14	2.38501	0.0489061	ARL10, DOCK3, DOCK9, SH2D3A, RASGRF2, RHOH, RRAS2, RAB39B, ARHGAP5, PLD2, RAB30, RGL1, REM2, RALGPS1	531	246	16792	1.7997	1	1	0.992919

## Sheet: G3 (negative)
									Category	Term	Count	%	PValue	Genes	List Total	Pop Hits	Pop Total	Fold Enrichment	Bonferroni	Benjamini	FDR
									GOTERM_BP_DIRECT	GO:0051301~cell division	52	7.42857	1.38898e-17	CETN2, NCAPG2, KIF14, BUB1B, KIF11, CKS1B, CDC20, TUBA1C, TUBA1B, PTTG1, NUF2, RCC1, NEK2, TUBB, CDC25C, CDC25A, CCNA2, CCNE1, KIFC1, CKS2, TIMELESS, BIRC5, KIF2C, ARL8B, CDCA2, CDCA4, CDCA5, NCAPG, CDCA8, SKA3, NCAPH, SKA1, AURKA, ANAPC11, CCNB2, CCNB1, RBBP8, BUB1, SAC3D1, CENPW, UBE2C, CDC6, ZWINT, TPX2, KIF18B, CDK5, CDK4, CDK1, SPC24, RAN, CENPS, MAD2L1	612	350	16792	4.07649	3.39466e-14	3.39466e-14	3.32382e-14
									GOTERM_BP_DIRECT	GO:0007067~mitotic nuclear division	41	5.85714	1.77832e-15	CDCA2, CDCA5, CETN2, NCAPG2, BUB1B, KIF11, PKMYT1, SKA3, SKA1, AURKB, AURKA, ANAPC11, KIF15, CDC20, CCNB2, PTTG1, NUF2, CLTCL1, RBBP8, RCC1, NEK2, BUB1, SAC3D1, CENPW, HGF, PLK1, CDC6, CDC25C, CDC25A, CIT, CCNA2, ANLN, TPX2, TIMELESS, CDK1, BIRC5, CENPN, KIF2C, SPC24, RAN, CENPS	612	248	16792	4.53611	4.34142e-12	2.17311e-12	2.12776e-12
									GOTERM_BP_DIRECT	GO:0006260~DNA replication	32	4.57143	6.4948e-15	FEN1, RNASEH2A, PCNA, MCM7, DSCC1, MCM10, RECQL4, CDC45, ORC1, EXO1, TOP1MT, POLD1, CHEK1, POLD2, RBBP8, CLSPN, GINS2, CDT1, RRM1, RMI2, RRM2, RFC2, GINS3, GINS4, CDC6, CDC25C, CDC25A, TIMELESS, CDK1, MCM4, DTL, MCM2	612	155	16792	5.6646	1.57376e-11	5.2911e-12	5.18069e-12
									GOTERM_BP_DIRECT	GO:0000082~G1/S transition of mitotic cell cycle	25	3.57143	1.77561e-13	PCNA, MCM7, CDCA5, MCM10, PKMYT1, TYMS, IQGAP3, CDC45, ORC1, RBBP8, EIF4EBP1, RCC1, RANBP1, CDT1, CDKN2C, RRM2, CDKN2A, CDC6, CDC25A, CCNE1, CDK4, CDK1, MCM4, CDKN3, MCM2	612	102	16792	6.72498	4.3387e-10	1.0849e-10	1.06226e-10
									GOTERM_BP_DIRECT	GO:0007062~sister chromatid cohesion	20	2.85714	4.87088e-09	CENPU, CDCA5, PLK1, CDCA8, BUB1B, SKA1, ZWINT, AURKB, CDC20, KIF18A, CENPH, NUF2, CENPM, BIRC5, KIF2C, CENPN, BUB1, SPC24, CENPS, MAD2L1	612	103	16792	5.32775	1.19044e-05	2.38088e-06	2.3312e-06
									GOTERM_BP_DIRECT	GO:0000083~regulation of transcription involved in G1/S transition of mitotic cell cycle	10	1.42857	5.45578e-08	CDT1, RRM2, PCNA, CDC45, ORC1, CCNE1, GFI1, CDK1, CDC6, TYMS	612	23	16792	11.9295	0.00013333	2.22232e-05	2.17595e-05
									GOTERM_BP_DIRECT	GO:0000086~G2/M transition of mitotic cell cycle	21	3	1.17818e-07	YWHAE, PLK4, CETN2, TUBB, PLK1, HMMR, PKMYT1, FOXM1, CDC25C, CDC25A, AURKA, CIT, CCNB2, TPX2, CCNB1, MELK, CHEK1, CDK1, BIRC5, NEK2, PHLDA1	612	137	16792	4.20581	0.000287907	3.76995e-05	3.69128e-05
									GOTERM_BP_DIRECT	GO:0007059~chromosome segregation	15	2.14286	1.23403e-07	TOP2A, CDCA2, CENPW, HJURP, ESCO2, KIF11, SKA3, SKA1, TOP1MT, NUF2, RCC1, NEK2, CENPN, SLC25A5, ARL8B	612	68	16792	6.05248	0.000301551	3.76995e-05	3.69128e-05
									GOTERM_BP_DIRECT	GO:0015949~nucleobase-containing small molecule interconversion	9	1.28571	1.83402e-06	NME1-NME2, RRM1, RRM2, AK2, NME2, NME4, CTPS1, TXN, NME1	612	25	16792	9.87765	0.00447232	0.000498039	0.000487646
									GOTERM_BP_DIRECT	GO:0006271~DNA strand elongation involved in DNA replication	7	1	8.55827e-06	GINS1, GINS2, PCNA, POLD1, GINS3, POLD2, GINS4	612	15	16792	12.8044	0.0206993	0.00209164	0.00204799
									GOTERM_BP_DIRECT	GO:1902600~hydrogen ion transmembrane transport	12	1.71429	1.08069e-05	COX8A, COX7B, UQCRQ, NDUFA4, UQCRC1, UQCRFS1, COX7A2, COX6A1, COX5A, TMCO3, UQCRFS1P1, UQCRH	612	61	16792	5.39762	0.0260664	0.00231953	0.00227113
									GOTERM_BP_DIRECT	GO:0008283~cell proliferation	32	4.57143	1.19692e-05	LTK, PCNA, MCM7, CITED2, UHRF1, BUB1B, MCM10, TXN, TYMS, DNPH1, AURKB, CKS1B, KIF15, CREG1, BUB1, DLGAP5, E2F8, TCF19, H3F3B, PTGES3, PLK1, MIF, CDC25C, CDC25A, TRAIP, TPX2, MELK, CDK5, CKS2, CDK1, KIF2C, HDGF	612	366	16792	2.39894	0.0288292	0.00231953	0.00227113
									GOTERM_BP_DIRECT	GO:0006268~DNA unwinding involved in DNA replication	6	0.857143	1.35836e-05	TOP2A, RAD51, MCM7, HMGA1, MCM4, MCM2	612	10	16792	16.4627	0.0326535	0.00231953	0.00227113
									GOTERM_BP_DIRECT	GO:0007019~microtubule depolymerization	6	0.857143	1.35836e-05	KIF18A, KIF18B, STMN1, KIF14, KIF24, KIF2C	612	10	16792	16.4627	0.0326535	0.00231953	0.00227113
									GOTERM_BP_DIRECT	GO:0006270~DNA replication initiation	9	1.28571	1.42361e-05	CDC45, MCM7, ORC1, CCNE1, GINS4, MCM4, MCM10, CDC6, MCM2	612	32	16792	7.71691	0.0341948	0.00231953	0.00227113
									GOTERM_BP_DIRECT	GO:0000070~mitotic sister chromatid segregation	8	1.14286	2.21283e-05	KIF18B, ESPL1, KIFC1, PLK1, NUSAP1, NEK2, ZWINT, MAD2L1	612	25	16792	8.78013	0.0526457	0.0033801	0.00330956
									GOTERM_BP_DIRECT	GO:0006094~gluconeogenesis	10	1.42857	2.38829e-05	GPI, G6PC3, TPI1, MDH2, PGAM1, PGK1, SLC25A10, ENO1, ALDOA, GAPDH	612	44	16792	6.23589	0.0566997	0.00343352	0.00336188
									GOTERM_BP_DIRECT	GO:0031145~anaphase-promoting complex-dependent catabolic process	13	1.85714	2.6649e-05	PSMD14, UBE2C, PLK1, BUB1B, AURKB, AURKA, ANAPC11, CDC20, CCNB1, PSMB5, PTTG1, CDK1, MAD2L1	612	79	16792	4.5151	0.0630553	0.00361834	0.00354284
									GOTERM_BP_DIRECT	GO:0007018~microtubule-based movement	13	1.85714	3.44475e-05	KIF14, KIF24, KIF23, KIF11, KIF15, KIF18A, KIF18B, RACGAP1, KIFC1, KIF26B, AP2S1, KIF2C, KIF20A	612	81	16792	4.40361	0.0807444	0.00443103	0.00433857
									GOTERM_BP_DIRECT	GO:0000910~cytokinesis	10	1.42857	4.96259e-05	DIAPH2, ESPL1, PRC1, PLK1, BIRC5, KIF23, KIF20A, BRCA2, ECT2, CIT	612	48	16792	5.71623	0.114222	0.00591642	0.00579296
									GOTERM_BP_DIRECT	GO:0042493~response to drug	27	3.85714	5.08367e-05	RET, MCM7, RPN2, HMGB2, MGST1, TYMS, COMT, HSPD1, AQP1, LDHA, CCNB1, LGALS1, PNP, UQCRFS1, RAD54L, ANXA1, CARD9, SORD, GGH, CTPS1, RAD51, STAR, CDK4, CAT, CDK1, PLIN2, CALR	612	304	16792	2.43692	0.116839	0.00591642	0.00579296
									GOTERM_BP_DIRECT	GO:0007052~mitotic spindle organization	8	1.14286	7.99896e-05	CCNB1, STMN1, RCC1, TTK, WDR62, KIF11, RAN, AURKA	612	30	16792	7.31678	0.177579	0.00888611	0.00870068
									GOTERM_BP_DIRECT	GO:0034080~CENP-A containing nucleosome assembly	9	1.28571	0.000137906	CENPU, CENPW, CENPH, HJURP, CENPM, HIST1H4I, CENPN, HIST1H4E, CENPS	612	43	16792	5.74282	0.286137	0.0145793	0.0142751
									GOTERM_BP_DIRECT	GO:0006281~DNA repair	22	3.14286	0.000143168	FANCI, POLQ, FEN1, PARPBP, UHRF1, NUDT1, FOXM1, UNG, RAD51AP1, RECQL4, RAD51, PTTG1, EXO1, UBE2T, RUVBL2, POLD1, CHEK1, RBBP8, CDK1, RAD54L, CLSPN, CENPS	612	235	16792	2.56866	0.295261	0.0145793	0.0142751
									GOTERM_BP_DIRECT	GO:0006096~glycolytic process	8	1.14286	0.000186279	GPI, LDHA, TPI1, PGAM1, PGK1, ENO1, ALDOA, GAPDH	612	34	16792	6.45598	0.365748	0.0182107	0.0178306
									GOTERM_BP_DIRECT	GO:0007051~spindle organization	6	0.857143	0.000196256	RANBP1, TTK, AUNIP, KIF11, AURKB, AURKA	612	16	16792	10.2892	0.381029	0.0184481	0.0180631
									GOTERM_BP_DIRECT	GO:0061621~canonical glycolysis	7	1	0.00027964	GPI, TPI1, PGAM1, PGK1, ENO1, ALDOA, GAPDH	612	26	16792	7.38713	0.495171	0.0253126	0.0247844
									GOTERM_BP_DIRECT	GO:0006457~protein folding	18	2.57143	0.000315433	PDIA3, LRPAP1, TXN, HSPE1, PDIA6, PDIA5, PDIA4, HSP90B1, RUVBL2, CANX, FKBP7, PFDN1, PFDN2, CALR, CCT7, PPIA, SIL1, MPDU1	612	180	16792	2.74379	0.537468	0.0275328	0.0269583
									GOTERM_BP_DIRECT	GO:0006334~nucleosome assembly	14	2	0.000392773	H3F3B, H2AFX, HIST1H2BK, HMGB2, HIST1H1E, HIST1H4I, H1FX, SMYD3, HIST1H4E, HIST1H3D, MCM2, ASF1B, HIST1H2BC, HIST1H1C	612	119	16792	3.22799	0.617155	0.0331013	0.0324105
									GOTERM_BP_DIRECT	GO:0000281~mitotic cytokinesis	7	1	0.000525817	ANLN, RACGAP1, PLK1, STMN1, NUSAP1, KIF23, KIF20A	612	29	16792	6.62294	0.72347	0.0428365	0.0419427
									GOTERM_BP_DIRECT	GO:0042744~hydrogen peroxide catabolic process	6	0.857143	0.000617316	PRDX3, GPX1, CAT, LPO, EPX, MPO	612	20	16792	8.23137	0.77891	0.0486684	0.0476528
									GOTERM_BP_DIRECT	GO:0006241~CTP biosynthetic process	5	0.714286	0.000680301	NME1-NME2, NME2, NME4, CTPS1, NME1	612	12	16792	11.4325	0.810472	0.0503835	0.0493321
									GOTERM_BP_DIRECT	GO:0001833~inner cell mass cell proliferation	5	0.714286	0.000680301	GINS1, CHEK1, GINS4, NCAPG2, BRCA2	612	12	16792	11.4325	0.810472	0.0503835	0.0493321
									GOTERM_BP_DIRECT	GO:0000722~telomere maintenance via recombination	7	1	0.000914359	FEN1, RAD51, PCNA, RFC2, POLD1, POLD2, BRCA2	612	32	16792	6.00204	0.893084	0.0634006	0.0620776
									GOTERM_BP_DIRECT	GO:0098869~cellular oxidant detoxification	10	1.42857	0.000946169	PRDX3, GPX1, GSTO1, GSTP1, CAT, MGST1, MGST2, LPO, TXN, EPX	612	70	16792	3.9197	0.901089	0.0634006	0.0620776
									GOTERM_BP_DIRECT	GO:0034975~protein folding in endoplasmic reticulum	5	0.714286	0.00095451	PDIA3, HSPA5, CANX, CALR, HSP90B1	612	13	16792	10.553	0.903087	0.0634006	0.0620776
									GOTERM_BP_DIRECT	GO:0098609~cell-cell adhesion	22	3.14286	0.000959829	YWHAE, RANBP1, HSPA5, IDH1, CAPG, ENO1, BZW2, PAICS, NDRG1, SND1, PDLIM1, ANLN, CCNB2, LDHA, DIAPH3, BSG, PLIN3, H1FX, TAGLN2, ALDOA, RAN, HIST1H3D	612	271	16792	2.22743	0.904339	0.0634006	0.0620776
									GOTERM_BP_DIRECT	GO:0051439~regulation of ubiquitin-protein ligase activity involved in mitotic cell cycle	6	0.857143	0.00122408	CDC20, CCNB1, UBE2C, PLK1, CDK1, ANAPC11	612	23	16792	7.15772	0.949887	0.0787274	0.0770846
									GOTERM_BP_DIRECT	GO:0043066~negative regulation of apoptotic process	31	4.42857	0.00130699	AVEN, SERPINB10, LTK, CITED2, GSTP1, TAF9, KIF14, MPO, HSPD1, AURKA, UNG, HSP90B1, AQP1, NME1-NME2, PRDX3, MYDGF, TIMP1, ANXA1, HSPA5, PLK1, NME2, DHCR24, AZU1, MIF, ATAD3A, CAT, CDK1, BIRC5, SPRY2, NAA38, MAD2L1	612	455	16792	1.8694	0.959089	0.0819044	0.0801953
									GOTERM_BP_DIRECT	GO:0000731~DNA synthesis involved in DNA repair	7	1	0.00149321	RAD51AP1, RMI2, RAD51, EXO1, POLD1, RBBP8, BRCA2	612	35	16792	5.48758	0.974064	0.0912353	0.0893315
									GOTERM_BP_DIRECT	GO:0051437~positive regulation of ubiquitin-protein ligase activity involved in regulation of mitotic cell cycle transition	10	1.42857	0.00170978	CDC20, CCNB1, PSMB5, PSMD14, UBE2C, PLK1, CDK1, BUB1B, MAD2L1, ANAPC11	612	76	16792	3.61025	0.984736	0.0979874	0.0959427
									GOTERM_BP_DIRECT	GO:0006122~mitochondrial electron transport, ubiquinol to cytochrome c	5	0.714286	0.00171955	UQCRQ, UQCRC1, UQCRFS1, CYC1, UQCRH	612	15	16792	9.14597	0.985097	0.0979874	0.0959427
									GOTERM_BP_DIRECT	GO:0006977~DNA damage response, signal transduction by p53 class mediator resulting in cell cycle arrest	9	1.28571	0.0017554	MUC1, CCNB1, PCNA, PRMT1, CDK1, E2F1, CDC25C, GTSE1, AURKA	612	62	16792	3.98292	0.986349	0.0979874	0.0959427
									GOTERM_BP_DIRECT	GO:0046686~response to cadmium ion	6	0.857143	0.00182007	GPI, PCNA, CAT, CDK1, NUDT1, SORD	612	25	16792	6.5851	0.988348	0.0979874	0.0959427
									GOTERM_BP_DIRECT	GO:0055114~oxidation-reduction process	37	5.28571	0.00186588	STEAP3, MGST1, PLOD3, LPO, TXN, EPX, MPO, UQCRH, FOXRED2, LDHA, AKR7A2, MTHFD1L, ALDH3B1, CREG1, QSOX1, PCBD1, UQCRFS1P1, VKORC1, PDIA3, VAT1, HSD3B7, RRM1, RRM2, GSTO1, SRD5A3, SORD, DHCR24, PGD, PDIA5, ALDH4A1, QDPR, GRHPR, SCCPDH, P4HA1, MTHFD2, UQCRC1, MSRB3	612	592	16792	1.71487	0.989585	0.0979874	0.0959427
									GOTERM_BP_DIRECT	GO:0045454~cell redox homeostasis	10	1.42857	0.00187503	PRDX3, PDIA3, GPX1, QSOX1, P4HB, TXN, PDIA6, DLD, PDIA5, PDIA4	612	77	16792	3.56336	0.989815	0.0979874	0.0959427
									GOTERM_BP_DIRECT	GO:0051726~regulation of cell cycle	13	1.85714	0.00188437	MS4A3, PLK1, PKMYT1, FOXM1, CDC25C, CDC25A, CCNB2, CCNB1, CCNE1, MYBL2, CLIC1, DTL, PRR11	612	124	16792	2.87655	0.990046	0.0979874	0.0959427
									GOTERM_BP_DIRECT	GO:0032467~positive regulation of cytokinesis	7	1	0.00201111	RACGAP1, KIF14, KIF23, CDC6, ECT2, AURKB, CIT	612	37	16792	5.19096	0.992702	0.100309	0.0982162
									GOTERM_BP_DIRECT	GO:0007080~mitotic metaphase plate congression	7	1	0.00201111	KIF18A, CCNB1, KIFC1, CDCA5, KIF14, CDCA8, KIF2C	612	37	16792	5.19096	0.992702	0.100309	0.0982162
									GOTERM_BP_DIRECT	GO:0000732~strand displacement	6	0.857143	0.00218683	RAD51AP1, RMI2, RAD51, EXO1, RBBP8, BRCA2	612	26	16792	6.33183	0.995254	0.106892	0.104662
									GOTERM_BP_DIRECT	GO:0071456~cellular response to hypoxia	11	1.57143	0.00256397	CCNA2, CCNB1, TBL2, ENDOG, LMNA, EIF4EBP1, E2F1, P4HB, SLC29A1, NDRG1, AQP1	612	96	16792	3.14393	0.998116	0.1224	0.119846
									GOTERM_BP_DIRECT	GO:0006302~double-strand break repair	9	1.28571	0.00262712	RECQL4, POLQ, FEN1, CDCA5, H2AFX, MND1, ESCO2, TRIP13, BRCA2	612	66	16792	3.74153	0.998386	0.1224	0.119846
									GOTERM_BP_DIRECT	GO:0000079~regulation of cyclin-dependent protein serine/threonine kinase activity	7	1	0.00265433	CCNA2, CDKN2C, CDC6, PKMYT1, CDC25C, CDC25A, CDKN3	612	39	16792	4.92475	0.99849	0.1224	0.119846
									GOTERM_BP_DIRECT	GO:0006890~retrograde vesicle-mediated transport, Golgi to ER	10	1.42857	0.0029026	KIF18A, TMED9, RACGAP1, SURF4, KIF23, KIF2C, COPG2, KIF11, TMED7, KIF15	612	82	16792	3.34609	0.999178	0.13137	0.128628
									GOTERM_BP_DIRECT	GO:0018279~protein N-linked glycosylation via asparagine	7	1	0.00302844	DPM3, RPN2, OSTC, RPN1, ST3GAL4, DDOST, ST3GAL3	612	40	16792	4.80163	0.999396	0.134304	0.131501
									GOTERM_BP_DIRECT	GO:0045931~positive regulation of mitotic cell cycle	6	0.857143	0.00307734	CCNB1, CDK1, EIF4EBP1, BIRC5, BRCA2, SHB	612	28	16792	5.87955	0.999465	0.134304	0.131501
									GOTERM_BP_DIRECT	GO:0048146~positive regulation of fibroblast proliferation	8	1.14286	0.00327436	CCNA2, CCNB1, CDK4, NDUFS4, E2F1, MIF, CDC6, AQP1	612	54	16792	4.06488	0.99967	0.140396	0.137466
									GOTERM_BP_DIRECT	GO:0006220~pyrimidine nucleotide metabolic process	4	0.571429	0.00341678	NME1-NME2, NME2, NME4, NME1	612	9	16792	12.1946	0.999767	0.143976	0.140972
									GOTERM_BP_DIRECT	GO:0030705~cytoskeleton-dependent intracellular transport	5	0.714286	0.00353457	TUBA1C, TUBA1B, KIF26B, TUBB, KIF14	612	18	16792	7.62164	0.999826	0.146415	0.14336
									GOTERM_BP_DIRECT	GO:0030855~epithelial cell differentiation	9	1.28571	0.00380523	MUC1, PCNA, TST, CDK1, PGK1, TPP1, TAGLN2, VDAC1, DNPH1	612	70	16792	3.52773	0.99991	0.155	0.151765
									GOTERM_BP_DIRECT	GO:0009725~response to hormone	7	1	0.00389295	H3F3B, SORD, MMP19, UQCRFS1, DHCR24, TIMP1, ACAT1	612	42	16792	4.57298	0.999928	0.155973	0.152719
									GOTERM_BP_DIRECT	GO:0051436~negative regulation of ubiquitin-protein ligase activity involved in mitotic cell cycle	9	1.28571	0.00415519	CDC20, CCNB1, PSMB5, PSMD14, UBE2C, CDK1, BUB1B, MAD2L1, ANAPC11	612	71	16792	3.47804	0.999962	0.163795	0.160377
									GOTERM_BP_DIRECT	GO:0002576~platelet degranulation	11	1.57143	0.00428009	SRGN, CFD, CD63, ECM1, HGF, APLP2, LAMP2, QSOX1, TIMP1, ALDOA, CLU	612	103	16792	2.93026	0.999972	0.16604	0.162575
									GOTERM_BP_DIRECT	GO:0006163~purine nucleotide metabolic process	4	0.571429	0.00475001	NME1-NME2, NME2, NME4, NME1	612	10	16792	10.9752	0.999991	0.175894	0.172224
									GOTERM_BP_DIRECT	GO:0046653~tetrahydrofolate metabolic process	4	0.571429	0.00475001	MTHFD1L, SHMT2, MTHFD2, TYMS	612	10	16792	10.9752	0.999991	0.175894	0.172224
									GOTERM_BP_DIRECT	GO:0034501~protein localization to kinetochore	4	0.571429	0.00475001	CDK1, BUB1B, TTK, AURKB	612	10	16792	10.9752	0.999991	0.175894	0.172224
									GOTERM_BP_DIRECT	GO:0032508~DNA duplex unwinding	7	1	0.00492782	RECQL4, GINS1, GINS2, ANXA1, CDC45, RUVBL2, GINS4	612	44	16792	4.36512	0.999994	0.179755	0.176004
									GOTERM_BP_DIRECT	GO:0007094~mitotic spindle assembly checkpoint	5	0.714286	0.00528302	PLK1, BUB1B, TTK, BUB1, MAD2L1	612	20	16792	6.85948	0.999998	0.184335	0.180488
									GOTERM_BP_DIRECT	GO:0031572~G2 DNA damage checkpoint	5	0.714286	0.00528302	PLK1, CHEK1, RBBP8, CLSPN, DTL	612	20	16792	6.85948	0.999998	0.184335	0.180488
									GOTERM_BP_DIRECT	GO:0006123~mitochondrial electron transport, cytochrome c to oxygen	5	0.714286	0.00528302	COX8A, COX7B, NDUFA4, COX6A1, COX5A	612	20	16792	6.85948	0.999998	0.184335	0.180488
									GOTERM_BP_DIRECT	GO:0000724~double-strand break repair via homologous recombination	9	1.28571	0.00535506	RAD51AP1, POLQ, FEN1, RAD51, PSMD14, H2AFX, RBBP8, RAD54L, BRCA2	612	74	16792	3.33704	0.999998	0.184335	0.180488
									GOTERM_BP_DIRECT	GO:0007093~mitotic cell cycle checkpoint	6	0.857143	0.00559565	CHEK1, BUB1B, TTK, BUB1, ZWINT, MAD2L1	612	32	16792	5.14461	0.999999	0.189941	0.185978
									GOTERM_BP_DIRECT	GO:0051289~protein homotetramerization	8	1.14286	0.00592433	NAXE, SHMT2, CAT, PCBD1, HPRT1, TK1, ALDOA, DCTPP1	612	60	16792	3.65839	1	0.19699	0.19288
									GOTERM_BP_DIRECT	GO:0007049~cell cycle	17	2.42857	0.00596452	STEAP3, UHRF1, GMNN, DIXDC1, HJURP, ARL2, ESCO2, FOXM1, AURKB, AURKA, CKS1B, CDC20, CDK5, PFDN1, ARL8B, CDKN3, MCM2	612	217	16792	2.14951	1	0.19699	0.19288
									GOTERM_BP_DIRECT	GO:0006979~response to oxidative stress	11	1.57143	0.00679559	PDLIM1, PRDX3, GPX1, PSMB5, IDH1, NUDT1, MSRB3, DHCR24, LPO, EPX, MPO	612	110	16792	2.74379	1	0.217103	0.212573
									GOTERM_BP_DIRECT	GO:0007005~mitochondrion organization	9	1.28571	0.00680283	RAB32, PRDX3, CEBPA, CHCHD2, STOML2, ALAS1, CHCHD2P9, MTFR2, SLC25A33	612	77	16792	3.20703	1	0.217103	0.212573
									GOTERM_BP_DIRECT	GO:0031100~organ regeneration	7	1	0.00684	PRPS2, CCNA2, FLT3, CDK4, GSTP1, HGF, CDK1	612	47	16792	4.0865	1	0.217103	0.212573
									GOTERM_BP_DIRECT	GO:0051321~meiotic cell cycle	6	0.857143	0.00728507	PIWIL4, EXO1, H2AFX, RBBP8, NEK2, MNS1	612	34	16792	4.84198	1	0.228265	0.223502
									GOTERM_BP_DIRECT	GO:0046602~regulation of mitotic centrosome separation	3	0.428571	0.00755292	CHEK1, NEK2, KIF11	612	4	16792	20.5784	1	0.230742	0.225927
									GOTERM_BP_DIRECT	GO:0002762~negative regulation of myeloid leukocyte differentiation	3	0.428571	0.00755292	NME1-NME2, NME2, NME1	612	4	16792	20.5784	1	0.230742	0.225927
									GOTERM_BP_DIRECT	GO:0006228~UTP biosynthetic process	4	0.571429	0.00824813	NME1-NME2, NME2, NME4, NME1	612	12	16792	9.14597	1	0.245902	0.24077
									GOTERM_BP_DIRECT	GO:0006284~base-excision repair	6	0.857143	0.00825038	RECQL4, POLQ, FEN1, NEIL3, HMGA1, UNG	612	35	16792	4.70364	1	0.245902	0.24077
									GOTERM_BP_DIRECT	GO:0006139~nucleobase-containing compound metabolic process	7	1	0.00838155	PRPS2, PNP, AK2, CTPS1, TK1, TYMS, SLC29A1	612	49	16792	3.9197	1	0.246801	0.241651
									GOTERM_BP_DIRECT	GO:0071398~cellular response to fatty acid	5	0.714286	0.00885859	NME1-NME2, CCNB1, E2F1, NME2, NME1	612	23	16792	5.96476	1	0.257743	0.252364
									GOTERM_BP_DIRECT	GO:0090307~mitotic spindle assembly	6	0.857143	0.00930083	TPX2, KIFC1, BIRC5, MYBL2, NEK2, KIF11	612	36	16792	4.57298	1	0.267426	0.261846
									GOTERM_BP_DIRECT	GO:0042787~protein ubiquitination involved in ubiquitin-dependent protein catabolic process	13	1.85714	0.0101554	UHRF1, UBE2C, PLK1, BUB1B, AURKB, AURKA, ANAPC11, CDC20, CCNB1, PTTG1, CDK1, RNF181, MAD2L1	612	153	16792	2.33133	1	0.2835	0.277584
									GOTERM_BP_DIRECT	GO:0006183~GTP biosynthetic process	4	0.571429	0.0104362	NME1-NME2, NME2, NME4, NME1	612	13	16792	8.44243	1	0.2835	0.277584
									GOTERM_BP_DIRECT	GO:0006195~purine nucleotide catabolic process	4	0.571429	0.0104362	PNP, GPX1, CAT, NUDT1	612	13	16792	8.44243	1	0.2835	0.277584
									GOTERM_BP_DIRECT	GO:0010288~response to lead ion	4	0.571429	0.0104362	QDPR, STAR, CDK4, CAT	612	13	16792	8.44243	1	0.2835	0.277584
									GOTERM_BP_DIRECT	GO:0061077~chaperone-mediated protein folding	6	0.857143	0.0104398	CANX, FKBP7, CALR, PPIB, CLU, PDIA4	612	37	16792	4.44939	1	0.2835	0.277584
									GOTERM_BP_DIRECT	GO:0071333~cellular response to glucose stimulus	7	1	0.0111391	NME1-NME2, LGALS1, ENDOG, STAR, NME2, SLC29A1, NME1	612	52	16792	3.69356	1	0.29872	0.292487
									GOTERM_BP_DIRECT	GO:0005975~carbohydrate metabolic process	14	2	0.0112448	B4GALT2, CHID1, GPI, MDH2, FUCA2, FUT4, LDHA, DPM3, AKR7A2, ALDH1B1, GLB1, HYAL3, GUSB, GLA	612	174	16792	2.20765	1	0.29872	0.292487
									GOTERM_BP_DIRECT	GO:0070125~mitochondrial translational elongation	9	1.28571	0.0121049	GADD45GIP1, MRPL51, MRPL18, MRPL15, MRPL37, MRPL12, MRPL33, MRPL22, MRPL11	612	85	16792	2.90519	1	0.318112	0.311474
									GOTERM_BP_DIRECT	GO:0000727~double-strand break repair via break-induced replication	3	0.428571	0.0122857	GINS2, CDC45, GINS4	612	5	16792	16.4627	1	0.319427	0.312762
									GOTERM_BP_DIRECT	GO:0043154~negative regulation of cysteine-type endopeptidase activity involved in apoptotic process	8	1.14286	0.0125252	PRDX3, YWHAE, GPI, GPX1, HGF, BIRC5, DHCR24, AQP1	612	69	16792	3.18121	1	0.322228	0.315504
									GOTERM_BP_DIRECT	GO:0009142~nucleoside triphosphate biosynthetic process	4	0.571429	0.0129284	NME1-NME2, NME2, NME4, NME1	612	14	16792	7.8394	1	0.324121	0.317358
									GOTERM_BP_DIRECT	GO:0070126~mitochondrial translational termination	9	1.28571	0.0129353	GADD45GIP1, MRPL51, MRPL18, MRPL15, MRPL37, MRPL12, MRPL33, MRPL22, MRPL11	612	86	16792	2.87141	1	0.324121	0.317358
									GOTERM_BP_DIRECT	GO:0000302~response to reactive oxygen species	6	0.857143	0.0129967	PRDX3, GPX1, GSTP1, CAT, P4HB, TXN	612	39	16792	4.22122	1	0.324121	0.317358
									GOTERM_BP_DIRECT	GO:0016032~viral process	20	2.85714	0.0134771	YWHAE, GADD45GIP1, CENPU, RANBP1, CEBPA, GFI1, H2AFX, CDC25C, SND1, HSPD1, UNG, CCNA2, PSMB5, C1QBP, RCC1, VDAC1, VIM, SLC25A5, BUB1, RAN	612	299	16792	1.83531	1	0.332706	0.325763
									GOTERM_BP_DIRECT	GO:1901796~regulation of signal transduction by p53 class mediator	11	1.57143	0.0151139	TPX2, RMI2, CDK5, EXO1, SETD9, RFC2, TAF9, CHEK1, RBBP8, AURKB, AURKA	612	124	16792	2.43401	1	0.369383	0.361675
									GOTERM_BP_DIRECT	GO:0007076~mitotic chromosome condensation	4	0.571429	0.0157306	CDCA5, NUSAP1, NCAPG, NCAPH	612	15	16792	7.31678	1	0.38065	0.372707
									GOTERM_BP_DIRECT	GO:0051290~protein heterotetramerization	6	0.857143	0.0175745	RRM1, RRM2, HIST1H4I, FARSA, HIST1H3D, HIST1H4E	612	42	16792	3.9197	1	0.410843	0.402269
									GOTERM_BP_DIRECT	GO:0032355~response to estradiol	9	1.28571	0.017723	GPI, ENDOG, PCNA, ANXA1, MMP15, GSTP1, CAT, RBBP8, CALR	612	91	16792	2.71364	1	0.410843	0.402269
									GOTERM_BP_DIRECT	GO:0045143~homologous chromosome segregation	3	0.428571	0.017987	PTTG1, ESPL1, PLK1	612	6	16792	13.719	1	0.410843	0.402269
									GOTERM_BP_DIRECT	GO:0045842~positive regulation of mitotic metaphase/anaphase transition	3	0.428571	0.017987	ESPL1, DLGAP5, ANAPC11	612	6	16792	13.719	1	0.410843	0.402269
									GOTERM_BP_DIRECT	GO:0071156~regulation of cell cycle arrest	3	0.428571	0.017987	CDK5, FOXM1, SLC25A33	612	6	16792	13.719	1	0.410843	0.402269
									GOTERM_BP_DIRECT	GO:0031536~positive regulation of exit from mitosis	3	0.428571	0.017987	UBE2C, CDCA5, BIRC5	612	6	16792	13.719	1	0.410843	0.402269
									GOTERM_BP_DIRECT	GO:0019886~antigen processing and presentation of exogenous peptide antigen via MHC class II	9	1.28571	0.0188151	KIF18A, RACGAP1, CANX, AP2S1, AP1S1, KIF23, KIF2C, KIF11, KIF15	612	92	16792	2.68414	1	0.422583	0.413765
									GOTERM_BP_DIRECT	GO:0007099~centriole replication	4	0.571429	0.0188468	PLK4, CETN2, WDR62, CNTROB	612	16	16792	6.85948	1	0.422583	0.413765
									GOTERM_BP_DIRECT	GO:0036498~IRE1-mediated unfolded protein response	7	1	0.0199475	MYDGF, HSPA5, LMNA, TPP1, HDGF, PDIA6, PDIA5	612	59	16792	3.25535	1	0.440843	0.431643
									GOTERM_BP_DIRECT	GO:0006099~tricarboxylic acid cycle	5	0.714286	0.0200219	FH, MDH2, IDH1, SDHD, DLD	612	29	16792	4.73067	1	0.440843	0.431643
									GOTERM_BP_DIRECT	GO:0022617~extracellular matrix disassembly	8	1.14286	0.0204601	BMP1, MMP15, BSG, MMP19, CAPG, CTSG, TIMP1, ELANE	612	76	16792	2.8882	1	0.446469	0.437152
									GOTERM_BP_DIRECT	GO:0034644~cellular response to UV	6	0.857143	0.0211534	PCNA, POLD1, RUVBL2, CDC25A, AURKB, AQP1	612	44	16792	3.74153	1	0.453499	0.444035
									GOTERM_BP_DIRECT	GO:0007077~mitotic nuclear envelope disassembly	6	0.857143	0.0211534	CCNB2, CCNB1, LMNA, PLK1, CDK1, BANF1	612	44	16792	3.74153	1	0.453499	0.444035
									GOTERM_BP_DIRECT	GO:0090201~negative regulation of release of cytochrome c from mitochondria	4	0.571429	0.022279	GPX1, HGF, LMNA, PARL	612	17	16792	6.45598	1	0.473115	0.463242
									GOTERM_BP_DIRECT	GO:0033574~response to testosterone	5	0.714286	0.0224555	GPI, CDK4, CALR, PSPH, NME1	612	30	16792	4.57298	1	0.473115	0.463242
									GOTERM_BP_DIRECT	GO:0006342~chromatin silencing	6	0.857143	0.0231082	HIST2H2AA3, H2AFZ, H2AFX, HIST1H2AD, BAHCC1, HIST2H2AC	612	45	16792	3.65839	1	0.482704	0.472631
									GOTERM_BP_DIRECT	GO:0051988~regulation of attachment of spindle microtubules to kinetochore	3	0.428571	0.0245803	RACGAP1, NEK2, ECT2	612	7	16792	11.7591	1	0.509105	0.498481
									GOTERM_BP_DIRECT	GO:0050821~protein stabilization	11	1.57143	0.0268895	CDKN2A, TAF9, LAMP2, CALR, PPIB, CCT7, GAPDH, CLU, GTSE1, HSPA1B, HSPD1	612	136	16792	2.21924	1	0.552252	0.540728
									GOTERM_BP_DIRECT	GO:0034599~cellular response to oxidative stress	7	1	0.0285552	NME1-NME2, PRDX3, GPX1, ALDH3B1, NME2, ETV5, HSPA1B	612	64	16792	3.00102	1	0.581574	0.569438
									GOTERM_BP_DIRECT	GO:0009116~nucleoside metabolic process	4	0.571429	0.0300926	PRPS2, PNP, NME4, DNPH1	612	19	16792	5.7764	1	0.602838	0.590259
									GOTERM_BP_DIRECT	GO:0051276~chromosome organization	4	0.571429	0.0300926	CENPW, PTTG1, RAD54L, CDCA8	612	19	16792	5.7764	1	0.602838	0.590259
									GOTERM_BP_DIRECT	GO:0009060~aerobic respiration	5	0.714286	0.0307999	CAT, UQCRC1, MTFR2, COX6A1, UQCRH	612	33	16792	4.15726	1	0.611992	0.599221
									GOTERM_BP_DIRECT	GO:0000076~DNA replication checkpoint	3	0.428571	0.0319935	CDT1, CDC45, CDC6	612	8	16792	10.2892	1	0.612458	0.599677
									GOTERM_BP_DIRECT	GO:0051256~mitotic spindle midzone assembly	3	0.428571	0.0319935	RACGAP1, KIF23, AURKB	612	8	16792	10.2892	1	0.612458	0.599677
									GOTERM_BP_DIRECT	GO:0051983~regulation of chromosome segregation	3	0.428571	0.0319935	KIF2C, BUB1, AURKB	612	8	16792	10.2892	1	0.612458	0.599677
									GOTERM_BP_DIRECT	GO:0075713~establishment of integrated proviral latency	3	0.428571	0.0319935	HMGA1, BANF1, PPIA	612	8	16792	10.2892	1	0.612458	0.599677
									GOTERM_BP_DIRECT	GO:0006120~mitochondrial electron transport, NADH to ubiquinone	6	0.857143	0.0320763	NDUFB9, NDUFA4, NDUFS5, NDUFAB1, NDUFS4, DLD	612	49	16792	3.35974	1	0.612458	0.599677
									GOTERM_BP_DIRECT	GO:0006298~mismatch repair	5	0.714286	0.0372494	RNASEH2A, PCNA, EXO1, POLD1, POLD2	612	35	16792	3.9197	1	0.700715	0.686093
									GOTERM_BP_DIRECT	GO:0042542~response to hydrogen peroxide	6	0.857143	0.0372721	PRDX3, LDHA, GPX1, STAR, CAT, HSPD1	612	51	16792	3.22799	1	0.700715	0.686093
									GOTERM_BP_DIRECT	GO:1900182~positive regulation of protein localization to nucleus	4	0.571429	0.039159	CDKN2A, PLK1, CDK1, GTSE1	612	21	16792	5.22627	1	0.701238	0.686605
									GOTERM_BP_DIRECT	GO:0006699~bile acid biosynthetic process	4	0.571429	0.039159	HSD3B7, STAR, HSD17B4, SLC27A2	612	21	16792	5.22627	1	0.701238	0.686605
									GOTERM_BP_DIRECT	GO:0006401~RNA catabolic process	4	0.571429	0.039159	RNASEH2A, RNASE3, RNASE2, SND1	612	21	16792	5.22627	1	0.701238	0.686605
									GOTERM_BP_DIRECT	GO:1904668~positive regulation of ubiquitin protein ligase activity	3	0.428571	0.0401583	CDC20, UBE2C, PLK1	612	9	16792	9.14597	1	0.701238	0.686605
									GOTERM_BP_DIRECT	GO:0000733~DNA strand renaturation	3	0.428571	0.0401583	RECQL4, ANXA1, RAD54L	612	9	16792	9.14597	1	0.701238	0.686605
									GOTERM_BP_DIRECT	GO:0006265~DNA topological change	3	0.428571	0.0401583	TOP2A, TOP1MT, HMGB2	612	9	16792	9.14597	1	0.701238	0.686605
									GOTERM_BP_DIRECT	GO:0030071~regulation of mitotic metaphase/anaphase transition	3	0.428571	0.0401583	UBE2C, PLK1, CDC6	612	9	16792	9.14597	1	0.701238	0.686605
									GOTERM_BP_DIRECT	GO:0031110~regulation of microtubule polymerization or depolymerization	3	0.428571	0.0401583	STMN1, SKA3, SKA1	612	9	16792	9.14597	1	0.701238	0.686605
									GOTERM_BP_DIRECT	GO:0036500~ATF6-mediated unfolded protein response	3	0.428571	0.0401583	HSPA5, CALR, HSP90B1	612	9	16792	9.14597	1	0.701238	0.686605
									GOTERM_BP_DIRECT	GO:0042769~DNA damage response, detection of DNA damage	5	0.714286	0.040743	PCNA, RFC2, POLD1, POLD2, DTL	612	36	16792	3.81082	1	0.701238	0.686605
									GOTERM_BP_DIRECT	GO:0019985~translesion synthesis	5	0.714286	0.040743	PCNA, RFC2, POLD1, POLD2, DTL	612	36	16792	3.81082	1	0.701238	0.686605
									GOTERM_BP_DIRECT	GO:0007017~microtubule-based process	5	0.714286	0.040743	TUBA1C, TUBA1B, TUBB6, TUBB, GTSE1	612	36	16792	3.81082	1	0.701238	0.686605
									GOTERM_BP_DIRECT	GO:0045736~negative regulation of cyclin-dependent protein serine/threonine kinase activity	4	0.571429	0.0441529	CEBPA, CDKN2C, CDKN2A, PLK1	612	22	16792	4.98871	1	0.749373	0.733736
									GOTERM_BP_DIRECT	GO:1901687~glutathione derivative biosynthetic process	4	0.571429	0.0441529	GSTO1, GSTP1, MGST1, MGST2	612	22	16792	4.98871	1	0.749373	0.733736
									GOTERM_BP_DIRECT	GO:0035999~tetrahydrofolate interconversion	3	0.428571	0.0490103	MTHFD1L, SHMT2, TYMS	612	10	16792	8.23137	1	0.814839	0.797835
									GOTERM_BP_DIRECT	GO:0055015~ventricular cardiac muscle cell development	3	0.428571	0.0490103	CCNB1, LMNA, CDK1	612	10	16792	8.23137	1	0.814839	0.797835
									GOTERM_BP_DIRECT	GO:0033762~response to glucagon	3	0.428571	0.0490103	QDPR, CCNA2, CYC1	612	10	16792	8.23137	1	0.814839	0.797835
									GOTERM_BP_DIRECT	GO:0032259~methylation	7	1	0.04954	GCSH, AHCY, SETD9, GSTO1, ECE2, COMT, TYMS	612	73	16792	2.63103	1	0.81808	0.801008

## Sheet: G4 (positive)
									Category	Term	Count	%	PValue	Genes	List Total	Pop Hits	Pop Total	Fold Enrichment	Bonferroni	Benjamini	FDR
									GOTERM_BP_DIRECT	GO:0060333~interferon-gamma-mediated signaling pathway	18	2.80811	5.54388e-11	CIITA, HLA-DRB5, IFI30, OAS1, OAS2, HLA-DPB1, IRF7, IRF8, HLA-DRA, IRF5, FCGR1A, GBP2, FCGR1B, CD44, TRIM22, HLA-DRB1, HLA-DPA1, HLA-DQB1	534	71	16792	7.97215	1.3394e-07	1.3394e-07	1.33053e-07
									GOTERM_BP_DIRECT	GO:0006955~immune response	38	5.92824	2.32061e-08	CD86, CIITA, LST1, SECTM1, IL1RAP, CFP, SAMHD1, CRIP1, CTSS, IL27RA, CD79B, HLA-DMA, CYSLTR2, ADGRE5, GBP2, CCR5, FCGR1A, RELT, FCGR1B, TRIM22, HLA-DPA1, CD74, HLA-DRB5, SMAD3, TNFSF13, TNFRSF10B, TNFRSF1B, CD4, OAS1, OAS2, HLA-DPB1, IRF8, HLA-DRA, LTBR, MAP3K14, HLA-DRB1, HLA-DQB1, TLR2	534	421	16792	2.83833	5.60643e-05	2.8033e-05	2.78473e-05
									GOTERM_BP_DIRECT	GO:0007165~signal transduction	72	11.2324	6.77638e-08	ECM1, SECTM1, ARRB1, ARR3, ITGAL, ELK3, EPS8, PYCARD, RPS6KA3, LGALS1, RASSF4, DPYSL2, CASP1, PDE4A, MAP3K6, CD33, CD53, ANKDD1B, CD300A, PRKCB, DAPK1, TICAM1, VAV2, SIGIRR, DOK2, TYROBP, ADCY9, ADGRB1, CDC42EP3, ULK2, CD300C, TLR2, CSF1R, LTK, PDE1B, SRC, CABP4, ITPR1, NDRG2, CD79B, SH3BP1, CHRNE, SH3BP2, RHPN1, LPXN, NLRP3, HIVEP3, FLNB, STAT6, IL12RB1, FCGR1A, SRGAP1, SH2B2, CD74, LIMK1, TNFSF…	534	1161	16792	1.95012	0.000163704	5.45725e-05	5.42111e-05
									GOTERM_BP_DIRECT	GO:0006954~inflammatory response	32	4.9922	1.53475e-06	CSF1R, UCN, CIITA, ECM1, ITGB2, LY96, IL1RAP, AOAH, ITGAL, HDAC9, LIPA, RPS6KA4, PYCARD, ADGRE2, SCUBE1, ADGRE5, STAB1, NLRP3, NLRP1, LGALS9, CCR5, RELT, HAVCR2, CAMK1D, CD180, LY86, TNFRSF10B, TNFRSF1B, TICAM1, P2RX7, LTBR, TLR2	534	379	16792	2.65505	0.00370109	0.000926989	0.00092085
									GOTERM_BP_DIRECT	GO:0006915~apoptotic process	40	6.24025	5.1442e-06	NOTCH2, HIP1, PDE1B, ITGB2, ARRB1, AHR, MRPL41, PYCARD, CST3, RPS6KA3, LGALS1, ADAMTSL4, PEA15, CASP1, NLRP3, BMF, NLRP1, DRAM2, PHLDA2, MEF2D, ZNF385A, KLF11, PLK3, TIGAR, MEF2C, MAP3K1, PRKCB, DAPK1, LY86, TNFRSF10B, NME3, TMEM173, RHOB, NFKBIA, PLSCR3, P2RX1, MAP3K10, PTPN6, LTBR, TLR2	534	567	16792	2.21839	0.0123515	0.0023989	0.00238301
									GOTERM_BP_DIRECT	GO:0031295~T cell costimulation	13	2.02808	5.95753e-06	CD86, HLA-DRB5, SRC, CD4, LGALS1, HLA-DPB1, HLA-DRA, CSK, PTPN6, MAP3K14, HLA-DRB1, HLA-DPA1, HLA-DQB1	534	78	16792	5.24095	0.0142903	0.0023989	0.00238301
									GOTERM_BP_DIRECT	GO:0002504~antigen processing and presentation of peptide or polysaccharide antigen via MHC class II	7	1.09204	9.13035e-06	HLA-DMA, HLA-DRB5, HLA-DPB1, HLA-DRA, HLA-DRB1, HLA-DPA1, HLA-DQB1	534	17	16792	12.9482	0.0218175	0.00315127	0.0031304
									GOTERM_BP_DIRECT	GO:0050718~positive regulation of interleukin-1 beta secretion	7	1.09204	4.8074e-05	P2RX7, PYCARD, CASP1, NLRP3, NLRP1, LGALS9, NOD2	534	22	16792	10.0054	0.109658	0.0145183	0.0144222
									GOTERM_BP_DIRECT	GO:0071222~cellular response to lipopolysaccharide	14	2.18409	6.06263e-05	CD86, MEF2C, SRC, CD180, NR1H3, LILRB1, TICAM1, TNFRSF1B, PYCARD, PLSCR3, IRF8, NLRP3, CCR5, HAVCR2	534	113	16792	3.89593	0.136255	0.0162748	0.016167
									GOTERM_BP_DIRECT	GO:0032729~positive regulation of interferon-gamma production	9	1.40406	8.8067e-05	PYCARD, TXK, HLA-DPB1, IRF8, ZP3, IL12RB1, HAVCR2, HLA-DPA1, IL27RA	534	46	16792	6.15242	0.191665	0.021277	0.0211361
									GOTERM_BP_DIRECT	GO:0051607~defense response to virus	16	2.4961	0.000251361	CD86, UNC93B1, APOBEC3H, CARD9, LILRB1, SAMHD1, TICAM1, TMEM173, PYCARD, OAS1, OAS2, ITGAX, NLRP3, IRF5, C19ORF66, TRIM22	534	165	16792	3.04928	0.455215	0.0478481	0.0475312
									GOTERM_BP_DIRECT	GO:0030036~actin cytoskeleton organization	14	2.18409	0.000253265	SPTBN5, IQSEC2, LIMK1, ARHGAP26, SSH2, CORO1B, FGD2, INF2, PALLD, TRIP10, FLNB, PIP5K1C, TMSB10, SH2B2	534	130	16792	3.38646	0.457717	0.0478481	0.0475312
									GOTERM_BP_DIRECT	GO:0002250~adaptive immune response	15	2.34009	0.00026591	CD86, PRKCB, UNC93B1, TXK, TFEB, LILRB1, LILRA1, CTSS, LAT2, CD79B, ADGRE1, CD4, CSK, FCGR1B, HAVCR2	534	148	16792	3.18706	0.474037	0.0478481	0.0475312
									GOTERM_BP_DIRECT	GO:0032495~response to muramyl dipeptide	5	0.780031	0.000277265	NFKBIA, CARD9, IRF5, NLRP1, NOD2	534	11	16792	14.2935	0.488274	0.0478481	0.0475312
									GOTERM_BP_DIRECT	GO:0019882~antigen processing and presentation	9	1.40406	0.000320012	CD74, HLA-DRB5, RAB34, HLA-DPB1, HLA-DRA, CTSS, HLA-DRB1, HLA-DPA1, HLA-DQB1	534	55	16792	5.14566	0.5385	0.0515433	0.0512019
									GOTERM_BP_DIRECT	GO:0097190~apoptotic signaling pathway	10	1.56006	0.000395315	P2RX7, SGPL1, P2RX4, HIP1, DAPK1, LY96, TICAM1, TNFRSF1B, UACA, RELT	534	71	16792	4.42897	0.615291	0.0596925	0.0592972
									GOTERM_BP_DIRECT	GO:0050900~leukocyte migration	13	2.02808	0.000504121	CD74, SELPLG, SRC, ITGB2, FN1, ITGAL, SLC7A6, DOK2, SLC7A7, ITGAX, PTPN6, ITGA5, CD44	534	122	16792	3.35077	0.704257	0.0699819	0.0695184
									GOTERM_BP_DIRECT	GO:0008360~regulation of cell shape	14	2.18409	0.000521388	CSF1R, LST1, ITGB2, FN1, BAIAP2, SYNE3, ERMN, FGD2, EPS8, CDC42EP3, PLXNB2, ITGA7, PLEKHO1, RHOQ	534	140	16792	3.14457	0.716347	0.0699819	0.0695184
									GOTERM_BP_DIRECT	GO:0043123~positive regulation of I-kappaB kinase/NF-kappaB signaling	15	2.34009	0.000626464	ECM1, PRKCB, CARD9, TNFRSF10B, SECTM1, NOD2, RHOC, TICAM1, LGALS1, CASP1, S100A4, LTBR, LGALS9, MAP3K14, TRIM22	534	161	16792	2.92972	0.779974	0.0796598	0.0791323
									GOTERM_BP_DIRECT	GO:0019886~antigen processing and presentation of exogenous peptide antigen via MHC class II	11	1.71607	0.000667149	CD74, HLA-DMA, HLA-DRB5, AP1S2, HLA-DPB1, HLA-DRA, IFI30, CTSS, HLA-DRB1, HLA-DPA1, HLA-DQB1	534	92	16792	3.75981	0.800586	0.0805916	0.0800579
									GOTERM_BP_DIRECT	GO:0010506~regulation of autophagy	8	1.24805	0.000954428	PYCARD, VMP1, DAPK1, CASP1, ITPR1, ULK2, DRAM2, SOGA1	534	50	16792	5.03131	0.90044	0.109805	0.109077
									GOTERM_BP_DIRECT	GO:0002455~humoral immune response mediated by circulating immunoglobulin	4	0.624025	0.00101169	HLA-DRB5, ZP3, HLA-DRB1, HLA-DQB1	534	7	16792	17.969	0.913315	0.111102	0.110366
									GOTERM_BP_DIRECT	GO:0042981~regulation of apoptotic process	17	2.65211	0.00129846	HIP1, DAPK1, FLT3, CARD9, NME3, TNFRSF10B, NOD2, NOL3, TNFRSF1B, TP53I3, BMP1, LGALS1, PEA15, CASP1, HS1BP3, RELT, CTSB	534	213	16792	2.50975	0.956679	0.136395	0.135491
									GOTERM_BP_DIRECT	GO:0022617~extracellular matrix disassembly	9	1.40406	0.00277503	MMP14, BMP1, SH3PXD2B, CAPN2, FN1, MMP19, TIMP1, CTSS, CD44	534	76	16792	3.72383	0.998786	0.273468	0.271657
									GOTERM_BP_DIRECT	GO:0032755~positive regulation of interleukin-6 production	7	1.09204	0.00282976	P2RX7, PYCARD, UCN, CARD9, NOD2, TICAM1, TLR2	534	45	16792	4.89155	0.998937	0.273468	0.271657
									GOTERM_BP_DIRECT	GO:0007166~cell surface receptor signaling pathway	19	2.96412	0.00297647	CD53, LY96, TNFRSF10B, LILRA1, ADAP1, IL27RA, P2RX7, ADGRE1, ADGRE2, CYSLTR1, DOK2, CD4, ADGRE5, ADGRA2, ADGRB1, CD9, CD37, CCR5, IL13RA1	534	274	16792	2.18054	0.999255	0.276583	0.274751
									GOTERM_BP_DIRECT	GO:0007155~cell adhesion	27	4.21217	0.00327137	SELPLG, ITGB2, ITGAL, LPP, THBS3, ADGRE1, ADGRE2, ADGRE5, STAB1, ITGAX, EMILIN2, LPXN, ITGB7, CD99, CD33, CD300A, FN1, SORBS3, RHOB, CD4, VCAN, FEZ1, ADGRB1, ITGA7, CD9, ITGA5, CD44	534	459	16792	1.84975	0.999635	0.286174	0.284279
									GOTERM_BP_DIRECT	GO:0007169~transmembrane receptor protein tyrosine kinase signaling pathway	10	1.56006	0.00342838	CSF1R, DOK2, CD4, LTK, FLT3, TXK, CSK, PTK6, PILRA, RASGRP4	534	96	16792	3.27559	0.999751	0.286174	0.284279
									GOTERM_BP_DIRECT	GO:0051092~positive regulation of NF-kappaB transcription factor activity	12	1.87207	0.00343504	PYCARD, NFKBIA, RPS6KA4, PRKCB, ITGB2, NLRP3, IL1RAP, LGALS9, NOD2, TICAM1, TRIM22, TLR2	534	133	16792	2.83721	0.999755	0.286174	0.284279
									GOTERM_BP_DIRECT	GO:0033198~response to ATP	5	0.780031	0.00390784	P2RX7, P2RX4, P2RX1, CASP1, SLC8A1	534	21	16792	7.48707	0.999922	0.314711	0.312627
									GOTERM_BP_DIRECT	GO:0034113~heterotypic cell-cell adhesion	5	0.780031	0.00465805	ITGB2, ITGAX, ITGA7, ITGB7, ITGA5	534	22	16792	7.14675	0.999987	0.352664	0.350329
									GOTERM_BP_DIRECT	GO:0030501~positive regulation of bone mineralization	6	0.936037	0.00467105	P2RX7, ACVR1, MEF2C, SMAD3, FAM20C, SLC8A1	534	35	16792	5.39069	0.999988	0.352664	0.350329
									GOTERM_BP_DIRECT	GO:0035556~intracellular signal transduction	24	3.74415	0.00503331	PRKCB, DAPK1, SRC, PSEN2, STAC3, PRKAG2, CDC42BPB, NOD2, ADCY7, LAT2, RPS6KA4, RPS6KA3, NRBP2, TYROBP, ADCY9, ARHGEF3, PTPN6, PLCD3, ZP3, PLCB2, TNS3, SH2B2, MAP3K12, NEK11	534	403	16792	1.8727	0.999995	0.3685	0.366059
									GOTERM_BP_DIRECT	GO:0051495~positive regulation of cytoskeleton organization	3	0.468019	0.00578265	P2RX7, SORBS3, PLXNA3	534	4	16792	23.5843	0.999999	0.383611	0.38107
									GOTERM_BP_DIRECT	GO:0050859~negative regulation of B cell receptor signaling pathway	3	0.468019	0.00578265	CD300A, LPXN, PTPN6	534	4	16792	23.5843	0.999999	0.383611	0.38107
									GOTERM_BP_DIRECT	GO:0032673~regulation of interleukin-4 production	3	0.468019	0.00578265	HLA-DRB5, LGALS9, HLA-DRB1	534	4	16792	23.5843	0.999999	0.383611	0.38107
									GOTERM_BP_DIRECT	GO:0006468~protein phosphorylation	26	4.05616	0.00587483	LTK, TXK, PRKAG2, CAMKK1, RPS6KA4, NRBP2, RPS6KA3, CSK, NEK3, MAP3K6, ACVR1, NEK8, CDK18, PLK3, CAMK1D, MAP3K1, PRKCB, DAPK1, LIMK1, PTK6, CDC42BPB, P2RX7, FAM20C, CAMK1, MAP3K12, NEK11	534	456	16792	1.79296	0.999999	0.383611	0.38107
									GOTERM_BP_DIRECT	GO:0034341~response to interferon-gamma	5	0.780031	0.00643626	CD86, CIITA, CALCOCO2, KYNU, C19ORF66	534	24	16792	6.55119	1	0.40921	0.4065
									GOTERM_BP_DIRECT	GO:0050852~T cell receptor signaling pathway	12	1.87207	0.00762969	NFKBIA, CACNB3, HLA-DRB5, CD4, TXK, HLA-DPB1, HLA-DRA, CSK, HLA-DRB1, PSMB10, HLA-DPA1, HLA-DQB1	534	148	16792	2.54965	1	0.472649	0.469519
									GOTERM_BP_DIRECT	GO:0007202~activation of phospholipase C activity	5	0.780031	0.0086145	TXK, GPR55, NMUR1, PLCB2, RASGRP4	534	26	16792	6.04725	1	0.513529	0.510128
									GOTERM_BP_DIRECT	GO:0032611~interleukin-1 beta production	3	0.468019	0.00943562	PYCARD, CASP1, NLRP3	534	5	16792	18.8674	1	0.513529	0.510128
									GOTERM_BP_DIRECT	GO:0002503~peptide antigen assembly with MHC class II protein complex	3	0.468019	0.00943562	HLA-DMA, HLA-DRA, HLA-DRB1	534	5	16792	18.8674	1	0.513529	0.510128
									GOTERM_BP_DIRECT	GO:0002381~immunoglobulin production involved in immunoglobulin mediated immune response	3	0.468019	0.00943562	HLA-DRB5, HLA-DRB1, HLA-DQB1	534	5	16792	18.8674	1	0.513529	0.510128
									GOTERM_BP_DIRECT	GO:0002224~toll-like receptor signaling pathway	5	0.780031	0.00986388	RPS6KA3, UNC93B1, CD180, CTSS, CTSB	534	27	16792	5.82328	1	0.513529	0.510128
									GOTERM_BP_DIRECT	GO:0035987~endodermal cell differentiation	5	0.780031	0.00986388	MMP14, ITGB2, FN1, ITGA7, ITGA5	534	27	16792	5.82328	1	0.513529	0.510128
									GOTERM_BP_DIRECT	GO:0051259~protein oligomerization	7	1.09204	0.00995941	P2RX7, SNX2, AHNAK, OAS1, NLRP3, NOD2, NOL3	534	58	16792	3.79517	1	0.513529	0.510128
									GOTERM_BP_DIRECT	GO:0070374~positive regulation of ERK1 and ERK2 cascade	13	2.02808	0.0101172	CD74, CSF1R, SRC, SERPINF2, GPR55, ARRB1, NOD2, SCIMP, PYCARD, CYSLTR2, LGALS9, CD44, HAVCR2	534	175	16792	2.33597	1	0.513529	0.510128
									GOTERM_BP_DIRECT	GO:0006816~calcium ion transport	8	1.24805	0.0103321	CYSLTR1, CACNB3, PRKCB, PSEN2, CDH23, ITPR1, NMUR1, CCR5	534	76	16792	3.31007	1	0.513529	0.510128
									GOTERM_BP_DIRECT	GO:0051056~regulation of small GTPase mediated signal transduction	11	1.71607	0.0104151	ARHGAP31, PLEKHG2, TRIP10, ARHGEF3, ARHGAP26, RHOC, SRGAP1, RHOQ, VAV2, FGD2, RHOB	534	134	16792	2.58136	1	0.513529	0.510128
									GOTERM_BP_DIRECT	GO:0032689~negative regulation of interferon-gamma production	5	0.780031	0.0112251	HLA-DRB5, LILRB1, LGALS9, HLA-DRB1, HAVCR2	534	28	16792	5.6153	1	0.542396	0.538804
									GOTERM_BP_DIRECT	GO:0007229~integrin-mediated signaling pathway	9	1.40406	0.013436	TYROBP, SRC, TXK, ITGB2, ITGAX, ITGA7, ITGB7, ITGA5, ITGAL	534	99	16792	2.8587	1	0.608718	0.604687
									GOTERM_BP_DIRECT	GO:0070588~calcium ion transmembrane transport	10	1.56006	0.0135531	CATSPER1, CACNB1, SLC24A4, CACFD1, TRPV2, CACNA2D4, ATP2B1, ZP3, CACNA1F, SLC8A1	534	119	16792	2.6425	1	0.608718	0.604687
									GOTERM_BP_DIRECT	GO:0043547~positive regulation of GTPase activity	29	4.52418	0.0136728	DOCK6, SPTBN5, ARRB1, RASGRP4, RCBTB2, FGD2, ALS2CL, CYTH4, ADAP2, SH3BP1, EPS8L1, SH3BGRL3, ARHGEF40, SRGAP1, S100A10, PLEKHG2, IQSEC2, ARHGAP27, ADAP1, ARHGAP26, VAV2, ARHGAP31, RABEP2, DLG4, CDC42EP3, IL3RA, ARHGEF3, TRIP10, DENND6B	534	565	16792	1.61403	1	0.608718	0.604687
									GOTERM_BP_DIRECT	GO:0010694~positive regulation of alkaline phosphatase activity	3	0.468019	0.0138574	MEF2C, SMAD3, PPARGC1B	534	6	16792	15.7228	1	0.608718	0.604687
									GOTERM_BP_DIRECT	GO:0002830~positive regulation of type 2 immune response	3	0.468019	0.0138574	CD74, NLRP3, NOD2	534	6	16792	15.7228	1	0.608718	0.604687
									GOTERM_BP_DIRECT	GO:0045773~positive regulation of axon extension	5	0.780031	0.0142964	RUFY3, LIMK1, TRPV2, FN1, DISC1	534	30	16792	5.24095	1	0.616786	0.612702
									GOTERM_BP_DIRECT	GO:0042127~regulation of cell proliferation	13	2.02808	0.015199	SRC, TXK, TNFRSF10B, PTK6, TNFRSF1B, TBX19, PPP1R9B, NFKBIA, CSK, STAT6, LTBR, PLCD3, RELT	534	185	16792	2.2097	1	0.644223	0.639957
									GOTERM_BP_DIRECT	GO:0060337~type I interferon signaling pathway	7	1.09204	0.0157502	OAS1, OAS2, IRF7, IRF8, IRF5, SAMHD1, GBP2	534	64	16792	3.43937	1	0.654895	0.650558
									GOTERM_BP_DIRECT	GO:0032760~positive regulation of tumor necrosis factor production	6	0.936037	0.0161949	PYCARD, CARD9, LY96, NOD2, TICAM1, TLR2	534	47	16792	4.01434	1	0.654895	0.650558
									GOTERM_BP_DIRECT	GO:0006919~activation of cysteine-type endopeptidase activity involved in apoptotic process	8	1.24805	0.016264	PYCARD, HIP1, SMAD3, P2RX1, CASP1, NLRP3, TNFRSF10B, NLRP1	534	83	16792	3.03091	1	0.654895	0.650558
									GOTERM_BP_DIRECT	GO:0034142~toll-like receptor 4 signaling pathway	4	0.624025	0.018192	NFKBIA, ITGB2, LY96, LGALS9	534	18	16792	6.98793	1	0.720522	0.71575
									GOTERM_BP_DIRECT	GO:1901385~regulation of voltage-gated calcium channel activity	3	0.468019	0.0189957	CACNB1, CACNB3, AHNAK	534	7	16792	13.4767	1	0.72847	0.723645
									GOTERM_BP_DIRECT	GO:0006900~membrane budding	3	0.468019	0.0189957	P2RX7, ANXA2, S100A10	534	7	16792	13.4767	1	0.72847	0.723645
									GOTERM_BP_DIRECT	GO:0006952~defense response	7	1.09204	0.0193761	CST3, CD74, CYSLTR1, RNASE6, NLRP3, LILRA1, NOD2	534	67	16792	3.28537	1	0.731448	0.726604
									GOTERM_BP_DIRECT	GO:0045087~innate immune response	23	3.58814	0.0197845	CSF1R, UNC93B1, SRC, APOBEC3H, CD180, CARD9, LY86, LY96, PTK6, IL1RAP, NOD2, TICAM1, TMEM173, C2, PYCARD, RNF135, TYROBP, IRF7, NLRP3, CSK, NLRP1, HAVCR2, TLR2	534	430	16792	1.68198	1	0.735375	0.730505
									GOTERM_BP_DIRECT	GO:0010976~positive regulation of neuron projection development	8	1.24805	0.0229943	LTK, CAMK1D, NEGR1, FEZ1, SERPINF1, PLXNB2, PTK6, CAMK1	534	89	16792	2.82658	1	0.841732	0.836157
									GOTERM_BP_DIRECT	GO:0032753~positive regulation of interleukin-4 production	4	0.624025	0.0242558	NLRP3, LGALS9, ZP3, HAVCR2	534	20	16792	6.28914	1	0.843923	0.838334
									GOTERM_BP_DIRECT	GO:0044351~macropinocytosis	3	0.468019	0.0248007	PYCARD, RAB34, SNX33	534	8	16792	11.7921	1	0.843923	0.838334
									GOTERM_BP_DIRECT	GO:0031666~positive regulation of lipopolysaccharide-mediated signaling pathway	3	0.468019	0.0248007	CD180, LY86, LY96	534	8	16792	11.7921	1	0.843923	0.838334
									GOTERM_BP_DIRECT	GO:0034138~toll-like receptor 3 signaling pathway	3	0.468019	0.0248007	CD86, UNC93B1, HAVCR2	534	8	16792	11.7921	1	0.843923	0.838334
									GOTERM_BP_DIRECT	GO:0035590~purinergic nucleotide receptor signaling pathway	3	0.468019	0.0248007	P2RX7, P2RX4, P2RX1	534	8	16792	11.7921	1	0.843923	0.838334
									GOTERM_BP_DIRECT	GO:0001525~angiogenesis	14	2.18409	0.0260744	ECM1, ANXA2, TNFAIP2, FN1, VASH1, TYMP, RHOB, VAV2, ELK3, MMP14, MMP19, PNPLA6, ITGA5, PLCD3	534	223	16792	1.97417	1	0.874941	0.869146
									GOTERM_BP_DIRECT	GO:0007015~actin filament organization	7	1.09204	0.0266129	RUFY3, TMOD2, TMSB10, SORBS3, PPARGC1B, ERMN, PPP1R9B	534	72	16792	3.05722	1	0.877192	0.871383
									GOTERM_BP_DIRECT	GO:0050776~regulation of immune response	12	1.87207	0.0268676	SMAD3, TYROBP, CD300A, ITGB2, IRF7, LILRB1, ITGB7, LILRA1, CD300C, FCGR1A, ITGAL, CD33	534	178	16792	2.11993	1	0.877192	0.871383
									GOTERM_BP_DIRECT	GO:0002028~regulation of sodium ion transport	4	0.624025	0.0276472	P2RX7, PER1, P2RX4, SLC8A1	534	21	16792	5.98966	1	0.890607	0.884709
									GOTERM_BP_DIRECT	GO:0042130~negative regulation of T cell proliferation	5	0.780031	0.0289845	HLA-DRB5, PTPN6, LILRB1, HLA-DRB1, HAVCR2	534	37	16792	4.24942	1	0.920067	0.913974
									GOTERM_BP_DIRECT	GO:0030168~platelet activation	9	1.40406	0.030107	SRC, PRKCB, P2RX1, ITPR1, CD9, PTPN6, ARRB1, VAV2, RHOB	534	115	16792	2.46097	1	0.920067	0.913974
									GOTERM_BP_DIRECT	GO:0043065~positive regulation of apoptotic process	17	2.65211	0.0304602	KLF11, RARG, PLEKHG2, CAMK1D, SRC, PSEN2, LILRB1, FGD2, RHOB, VAV2, PYCARD, ZMAT3, ADAMTSL4, ARHGEF3, MAP3K10, IRF5, BMF	534	300	16792	1.78192	1	0.920067	0.913974
									GOTERM_BP_DIRECT	GO:0002281~macrophage activation involved in immune response	3	0.468019	0.0312251	TYROBP, TICAM1, HAVCR2	534	9	16792	10.4819	1	0.920067	0.913974
									GOTERM_BP_DIRECT	GO:0009410~response to xenobiotic stimulus	3	0.468019	0.0312251	TIGAR, GPX1, AHR	534	9	16792	10.4819	1	0.920067	0.913974
									GOTERM_BP_DIRECT	GO:0071345~cellular response to cytokine stimulus	4	0.624025	0.031277	NFKBIA, CD86, CSF1R, FLT3	534	22	16792	5.7174	1	0.920067	0.913974
									GOTERM_BP_DIRECT	GO:0002230~positive regulation of defense response to virus by host	4	0.624025	0.031277	PYCARD, LILRB1, TMEM173, IL12RB1	534	22	16792	5.7174	1	0.920067	0.913974
									GOTERM_BP_DIRECT	GO:2001237~negative regulation of extrinsic apoptotic signaling pathway	5	0.780031	0.0316083	ACVR1, SRC, PELI3, LMNA, NOL3	534	38	16792	4.13759	1	0.920067	0.913974
									GOTERM_BP_DIRECT	GO:0032496~response to lipopolysaccharide	11	1.71607	0.0365784	P2RX7, RPS6KA3, DUSP10, IL10RA, CASP1, LY96, TNFRSF10B, LTBR, LGALS9, RELT, TLR2	534	164	16792	2.10916	1	1	0.993789
									GOTERM_BP_DIRECT	GO:0006520~cellular amino acid metabolic process	5	0.780031	0.0372613	GLUD1, SLC7A6, GLUD2, SLC7A7, SDSL	534	40	16792	3.93071	1	1	0.993789
									GOTERM_BP_DIRECT	GO:0032060~bleb assembly	3	0.468019	0.0382239	P2RX7, EMP1, EMP3	534	10	16792	9.43371	1	1	0.993789
									GOTERM_BP_DIRECT	GO:1902475~L-alpha-amino acid transmembrane transport	3	0.468019	0.0382239	SLC7A6, SLC7A7, SLC43A2	534	10	16792	9.43371	1	1	0.993789
									GOTERM_BP_DIRECT	GO:0016572~histone phosphorylation	3	0.468019	0.0382239	RPS6KA4, NEK11, MAP3K12	534	10	16792	9.43371	1	1	0.993789
									GOTERM_BP_DIRECT	GO:0030097~hemopoiesis	6	0.936037	0.0389203	NOTCH2, CSF1R, SGPL1, FLT3, CRIP2, TTC7A	534	59	16792	3.19787	1	1	0.993789
									GOTERM_BP_DIRECT	GO:0050728~negative regulation of inflammatory response	7	1.09204	0.0394529	SMAD3, SERPINF1, NLRP3, NR1H3, AOAH, METRNL, TNFRSF1B	534	79	16792	2.78633	1	1	0.993789
									GOTERM_BP_DIRECT	GO:0051496~positive regulation of stress fiber assembly	5	0.780031	0.0434575	SMAD3, LIMK1, SERPINF2, SORBS3, S100A10	534	42	16792	3.74353	1	1	0.993789
									GOTERM_BP_DIRECT	GO:0048709~oligodendrocyte differentiation	4	0.624025	0.0435772	DUSP10, MYRF, OLIG1, CSK	534	25	16792	5.03131	1	1	0.993789
									GOTERM_BP_DIRECT	GO:0046513~ceramide biosynthetic process	4	0.624025	0.0435772	P2RX7, P2RX1, SGMS2, CLN8	534	25	16792	5.03131	1	1	0.993789
									GOTERM_BP_DIRECT	GO:0051899~membrane depolarization	4	0.624025	0.0435772	P2RX7, CACNB3, P2RX4, CACFD1	534	25	16792	5.03131	1	1	0.993789
									GOTERM_BP_DIRECT	GO:0035023~regulation of Rho protein signal transduction	7	1.09204	0.0437334	ALS2CL, PLEKHG2, ARHGEF3, EPS8L1, ARHGEF40, VAV2, FGD2	534	81	16792	2.71753	1	1	0.993789
									GOTERM_BP_DIRECT	GO:0032092~positive regulation of protein binding	6	0.936037	0.0439653	LFNG, ACE, SPAG8, ARRB1, TICAM1, TMEM173	534	61	16792	3.09302	1	1	0.993789
									GOTERM_BP_DIRECT	GO:0000902~cell morphogenesis	6	0.936037	0.0466278	P2RX7, LST1, PTPRO, LIPA, PSMB10, SIDT2	534	62	16792	3.04313	1	1	0.993789
									GOTERM_BP_DIRECT	GO:0045429~positive regulation of nitric oxide biosynthetic process	5	0.780031	0.0467594	P2RX4, SMAD3, DDAH2, ITGB2, TICAM1	534	43	16792	3.65648	1	1	0.993789

## Sheet: G4 (negative)
									Category	Term	Count	%	PValue	Genes	List Total	Pop Hits	Pop Total	Fold Enrichment	Bonferroni	Benjamini	FDR
									GOTERM_BP_DIRECT	GO:0051301~cell division	82	10.1863	4.96389e-37	DCLRE1A, ERCC6L, CDCA7L, CCNF, NCAPG2, KIF14, BUB1B, KIF11, CKS1B, SMC2, CDC20, CCND2, PTTG1, CCND1, NUF2, KNTC1, NEK2, OIP5, FBXO5, SPDL1, LRRCC1, HELLS, TIPIN, LIG1, TUBB, VRK1, KNL1, CDC25C, KNSTRN, CKAP5, CDC25A, SGO1, CCNA2, SGO2, CCNE2, CCNE1, KIFC1, CKS2, TIMELESS, BIRC5, MCM5, KIF2C, KIF20B, CDCA2, CDCA3, CDCA5, CDCA7, NCAPG, CDCA8, SKA3, NCAPH, SKA1, AURKA, SKA2, CCNB2, PARD6B, DSN1, CCN…	723	350	16792	5.44139	1.444e-33	1.444e-33	1.41471e-33
									GOTERM_BP_DIRECT	GO:0006260~DNA replication	51	6.3354	1.73101e-30	FEN1, MCM7, MCM8, DSCC1, MCM10, BRCA1, CHAF1B, CHAF1A, EXO1, CHEK1, POLE, RFC5, TIPIN, RMI2, RFC3, RFC4, LIG1, CDC25C, CDC25A, MCM3, TIMELESS, MCM4, MCM5, MCM6, DNA2, DTL, MCM2, BLM, PCNA, RECQL4, BRIP1, ORC6, CDC45, ORC1, CLSPN, BARD1, GINS2, CDT1, DUT, RRM1, RRM2, GINS3, GINS4, CDC7, CDC6, TICRR, POLA1, POLE2, RPA3, CDK2, CDK1	723	155	16792	7.64192	5.03551e-27	2.51776e-27	2.46669e-27
									GOTERM_BP_DIRECT	GO:0007062~sister chromatid cohesion	41	5.09317	3.36609e-28	ERCC6L, CDCA5, CDCA8, BUB1B, CENPA, SKA1, AURKB, SKA2, CDC20, DSN1, NUF2, KNTC1, SPDL1, BUB1, CENPU, PLK1, KNL1, KIF22, CKAP5, NDC80, ZWINT, SGO1, SGO2, CENPE, KIF18A, CENPF, CENPH, INCENP, CENPI, CENPK, CENPL, BIRC5, CENPM, CENPN, KIF2C, CENPO, CENPP, CENPQ, SPC24, CENPS, MAD2L1	723	103	16792	9.24508	9.79196e-25	3.26399e-25	3.19779e-25
									GOTERM_BP_DIRECT	GO:0007067~mitotic nuclear division	60	7.45342	7.71698e-28	DCLRE1A, ERCC6L, CCNF, NCAPG2, BUB1B, YEATS4, KIF11, KIF15, CDC20, PTTG1, NUF2, KNTC1, NEK2, OIP5, FBXO5, LRRCC1, HELLS, TIPIN, VRK1, KNL1, KIF22, CDC25C, CKAP5, CDC25A, CIT, SGO1, CCNA2, ASPM, INCENP, TIMELESS, BIRC5, KIF2C, KIF20B, CDCA2, CDCA3, CDCA5, PKMYT1, SKA3, SKA1, AURKB, AURKA, SKA2, CCNB2, CLTCL1, FAM83D, BUB1, CENPW, PLK1, CDC6, NDC80, ANLN, TPX2, CENPF, WEE1, MIS18A, CDK2, CDK1, CENP…	723	248	16792	5.61906	2.24487e-24	5.61217e-25	5.49835e-25
									GOTERM_BP_DIRECT	GO:0000082~G1/S transition of mitotic cell cycle	35	4.34783	1.21968e-21	PCNA, MCM7, MCM8, CDCA5, PRIM1, MCM10, PKMYT1, TYMS, IQGAP3, ORC6, CDC45, ORC1, CCND1, FBXO5, POLE, CDT1, RRM2, CDC7, CDC6, INHBA, CDC25A, DHFR, POLA1, CCNE2, CCNE1, RPA3, POLE2, CDK2, MCM3, CDK1, MCM4, MCM5, MCM6, CDKN3, MCM2	723	102	16792	7.96952	3.54805e-18	7.0961e-19	6.95218e-19
									GOTERM_BP_DIRECT	GO:0006270~DNA replication initiation	19	2.36025	5.31653e-17	MCM7, PRIM1, GINS4, MCM10, CDC7, CDC6, POLA1, ORC6, CDC45, ORC1, CCNE2, CCNE1, POLE2, MCM3, MCM4, MCM5, MCM6, POLE, MCM2	723	32	16792	13.7901	1.54658e-13	2.57763e-14	2.52535e-14
									GOTERM_BP_DIRECT	GO:0007059~chromosome segregation	24	2.98137	3.33149e-15	TOP2A, CDCA2, CENPW, SPAG5, HJURP, BRCA1, ESCO2, KIF11, SKA3, KNSTRN, NDC80, SKA1, SRPK1, SKA2, SGO1, CENPE, CENPF, DSN1, MIS18A, INCENP, NUF2, OIP5, NEK2, CENPN	723	68	16792	8.19722	9.68892e-12	1.38447e-12	1.35639e-12
									GOTERM_BP_DIRECT	GO:0006281~DNA repair	39	4.84472	1.52487e-12	BLM, FEN1, ANKLE1, PARPBP, UHRF1, BRCA1, FOXM1, UNG, RAD51AP1, RECQL4, CHAF1B, CHAF1A, EME1, PTTG1, EXO1, CHEK1, RAD54L, CLSPN, POLE, RFC5, FANCI, POLQ, LIG1, GADD45A, XRCC2, FANCA, KIF22, FANCG, TICRR, POLA1, RAD51, MSH2, FANCD2, UBE2T, RPA3, POLE2, CDK2, CDK1, CENPS	723	235	16792	3.85444	4.43591e-09	5.54481e-10	5.43235e-10
									GOTERM_BP_DIRECT	GO:0034080~CENP-A containing nucleosome assembly	17	2.1118	1.03654e-11	CENPU, CENPW, HJURP, KNL1, CENPA, MIS18A, CENPH, CENPI, CENPK, CENPL, CENPM, OIP5, CENPN, CENPO, CENPP, CENPQ, CENPS	723	43	16792	9.18215	3.01532e-08	3.35034e-09	3.28239e-09
									GOTERM_BP_DIRECT	GO:0000070~mitotic sister chromatid segregation	13	1.61491	1.13337e-10	SPAG5, PLK1, CENPA, KNSTRN, NDC80, ZWINT, DSN1, KIF18B, ESPL1, KIFC1, NUSAP1, NEK2, MAD2L1	723	25	16792	12.0772	3.29696e-07	3.29696e-08	3.23009e-08
									GOTERM_BP_DIRECT	GO:0000086~G2/M transition of mitotic cell cycle	27	3.35404	1.45281e-10	ABCB1, HMMR, PKMYT1, FOXM1, AURKA, CCNB2, CCNB1, CHEK1, NEK2, PLK4, CEP152, TUBB, PLK1, CDC25C, TUBG1, CKAP5, TUBB4A, CDC25A, TUBA4A, CIT, TPX2, WEE1, MELK, CDK2, CDK1, BIRC5, CDK14	723	137	16792	4.57728	4.22623e-07	3.84203e-08	3.76411e-08
									GOTERM_BP_DIRECT	GO:0000722~telomere maintenance via recombination	14	1.73913	2.51461e-10	RFC5, FEN1, RFC3, RFC4, PCNA, LIG1, PRIM1, BRCA2, POLA1, RAD51, RPA3, POLE2, DNA2, POLE	723	32	16792	10.1611	7.31499e-07	6.09582e-08	5.97219e-08
									GOTERM_BP_DIRECT	GO:0000083~regulation of transcription involved in G1/S transition of mitotic cell cycle	12	1.49068	7.25752e-10	DHFR, CDT1, POLA1, RRM2, PCNA, CDC45, ORC1, CCNE1, CDK1, CDC6, FBXO5, TYMS	723	23	16792	12.1176	2.11121e-06	1.62401e-07	1.59107e-07
									GOTERM_BP_DIRECT	GO:0000731~DNA synthesis involved in DNA repair	14	1.73913	9.48162e-10	BARD1, BLM, RMI2, RFC3, XRCC2, BRCA1, BRCA2, RAD51AP1, POLA1, BRIP1, RAD51, EXO1, DNA2, POLE	723	35	16792	9.29018	2.7582e-06	1.97015e-07	1.93019e-07
									GOTERM_BP_DIRECT	GO:0051726~regulation of cell cycle	24	2.98137	2.67181e-09	MS4A3, GADD45A, CCNF, PLK1, CABLES1, LIN9, PKMYT1, FOXM1, CDC25C, CDC25A, GADD45G, CCNB2, CENPF, WEE1, CCNB1, RBL1, CCNE2, CCNE1, FIGNL1, E2F2, MYBL2, CDK14, DTL, PRR11	723	124	16792	4.49525	7.77227e-06	5.18153e-07	5.07644e-07
									GOTERM_BP_DIRECT	GO:0006271~DNA strand elongation involved in DNA replication	9	1.11801	5.53124e-08	GINS1, GINS2, POLA1, RFC3, RFC4, PCNA, GINS3, PRIM1, GINS4	723	15	16792	13.9353	0.000160891	9.86612e-06	9.66602e-06
									GOTERM_BP_DIRECT	GO:0000732~strand displacement	11	1.36646	5.76569e-08	BARD1, RAD51AP1, BLM, BRIP1, RMI2, RAD51, EXO1, XRCC2, BRCA1, DNA2, BRCA2	723	26	16792	9.82615	0.00016771	9.86612e-06	9.66602e-06
									GOTERM_BP_DIRECT	GO:0007051~spindle organization	9	1.11801	1.06455e-07	ASPM, SPAG5, TTK, AUNIP, KIF11, KNSTRN, CKAP5, AURKB, AURKA	723	16	16792	13.0643	0.000309629	1.72043e-05	1.68553e-05
									GOTERM_BP_DIRECT	GO:0008283~cell proliferation	40	4.96894	1.73633e-07	PCNA, MCM7, CSF1, CITED2, UHRF1, BUB1B, IRS2, MCM10, MKI67, TYMS, AURKB, CKS1B, KIF15, MYC, PROK2, FAM83D, MYH10, CD34, BUB1, DLGAP5, E2F8, TCF19, CSGALNACT1, STIL, PLK1, OSM, CDC25C, CDC25A, TRAIP, POLA1, TPX2, CENPF, ZEB1, MELK, TFDP1, CKS2, CDK1, KIF2C, ERG, CDK5R1	723	366	16792	2.5383	0.000504972	2.65842e-05	2.6045e-05
									GOTERM_BP_DIRECT	GO:0036297~interstrand cross-link repair	13	1.61491	7.76652e-07	FANCI, DCLRE1A, FANCA, FANCB, FANCE, FANCG, RAD51AP1, RAD51, EME1, FANCD2, UBE2T, RPA3, CENPS	723	49	16792	6.16185	0.00225673	0.000112964	0.000110673
									GOTERM_BP_DIRECT	GO:0034501~protein localization to kinetochore	7	0.869565	1.12083e-06	MTBP, CDK1, BUB1B, TTK, KNL1, SPDL1, AURKB	723	10	16792	16.2578	0.00325519	0.000155262	0.000152113
									GOTERM_BP_DIRECT	GO:0007018~microtubule-based movement	16	1.98758	1.5878e-06	DNAH14, KIF14, KIF24, KIF23, KIF11, KIF22, KIF15, CENPE, KIF18A, KIF18B, RACGAP1, KIFC1, KIF21A, KIF2C, KIF20A, KIF20B	723	81	16792	4.58774	0.00460826	0.00020995	0.000205692
									GOTERM_BP_DIRECT	GO:0006302~double-strand break repair	14	1.73913	3.82863e-06	POLQ, FEN1, LIG1, CDCA5, H2AFX, MND1, BRCA1, ESCO2, BRCA2, RECQL4, BRIP1, EME1, MSH2, TRIP13	723	66	16792	4.92661	0.0110757	0.000484239	0.000474418
									GOTERM_BP_DIRECT	GO:0051310~metaphase plate congression	7	0.869565	4.57881e-06	CENPE, CENPF, KIF2C, KIF22, FAM83D, CENPQ, NDC80	723	12	16792	13.5482	0.0132315	0.00055499	0.000543734
									GOTERM_BP_DIRECT	GO:0032508~DNA duplex unwinding	11	1.36646	1.33399e-05	RECQL4, GINS1, GINS2, BLM, BRIP1, CDC45, DDX12P, GINS4, MCM3, MCM5, DNA2	723	44	16792	5.80636	0.0380629	0.00155224	0.00152075
									GOTERM_BP_DIRECT	GO:0000724~double-strand break repair via homologous recombination	14	1.73913	1.42746e-05	POLQ, BLM, FEN1, MCM8, XRCC2, H2AFX, TONSL, BRCA1, BRCA2, RAD51AP1, MMS22L, RAD51, RPA3, RAD54L	723	74	16792	4.394	0.0406749	0.00159711	0.00156472
									GOTERM_BP_DIRECT	GO:0007080~mitotic metaphase plate congression	10	1.24224	2.01039e-05	CENPE, KIF18A, CCNB1, KIFC1, CDCA5, KIF14, CDCA8, KIF2C, KIF22, SPDL1	723	37	16792	6.27715	0.0568057	0.00216601	0.00212208
									GOTERM_BP_DIRECT	GO:0000281~mitotic cytokinesis	9	1.11801	2.15805e-05	ANLN, RACGAP1, PLK1, STMN1, NUSAP1, KIF23, KIF20A, CENPA, MYH10	723	29	16792	7.2079	0.0608484	0.00219602	0.00215148
									GOTERM_BP_DIRECT	GO:0007076~mitotic chromosome condensation	7	0.869565	2.21932e-05	CDCA5, NUSAP1, NCAPG, NCAPD2, NCAPD3, NCAPH, SMC2	723	15	16792	10.8385	0.0625207	0.00219602	0.00215148
									GOTERM_BP_DIRECT	GO:1901796~regulation of signal transduction by p53 class mediator	18	2.23602	2.26472e-05	RFC5, BARD1, BLM, RMI2, RFC3, RFC4, BRCA1, AURKB, AURKA, TPX2, BRIP1, EXO1, RPA3, CHEK1, CDK2, TAF4B, DNA2, CDK5R1	723	124	16792	3.37144	0.0637581	0.00219602	0.00215148
									GOTERM_BP_DIRECT	GO:0007052~mitotic spindle organization	9	1.11801	2.83262e-05	GPSM2, STIL, CCNB1, STMN1, TTK, WDR62, KIF11, NDC80, AURKA	723	30	16792	6.96763	0.0790984	0.00257503	0.0025228
									GOTERM_BP_DIRECT	GO:0055072~iron ion homeostasis	9	1.11801	2.83262e-05	SLC25A37, STEAP3, TF, EPB42, EPAS1, TFR2, SFXN1, SFXN2, NEO1	723	30	16792	6.96763	0.0790984	0.00257503	0.0025228
									GOTERM_BP_DIRECT	GO:0007019~microtubule depolymerization	6	0.745342	3.04979e-05	KIF18A, KIF18B, STMN1, KIF14, KIF24, KIF2C	723	10	16792	13.9353	0.0848979	0.00260936	0.00255644
									GOTERM_BP_DIRECT	GO:0006268~DNA unwinding involved in DNA replication	6	0.745342	3.04979e-05	TOP2A, RAD51, MCM7, MCM4, MCM6, MCM2	723	10	16792	13.9353	0.0848979	0.00260936	0.00255644
									GOTERM_BP_DIRECT	GO:0000079~regulation of cyclin-dependent protein serine/threonine kinase activity	10	1.24224	3.17048e-05	CCNA2, BLM, CCNE2, GADD45A, CDC6, PKMYT1, CDC25C, CDC25A, CDK5R1, CDKN3	723	39	16792	5.95524	0.0881054	0.00263513	0.00258168
									GOTERM_BP_DIRECT	GO:0006977~DNA damage response, signal transduction by p53 class mediator resulting in cell cycle arrest	12	1.49068	5.89362e-05	CCNB1, TFDP1, PCNA, RGCC, GADD45A, CDK2, CDK1, E2F1, CDC25C, GTSE1, E2F7, AURKA	723	62	16792	4.49525	0.157558	0.00476237	0.00466578
									GOTERM_BP_DIRECT	GO:0007049~cell cycle	24	2.98137	6.30936e-05	STEAP3, TIPIN, UHRF1, GMNN, DDX12P, HJURP, CABLES1, BRCA1, ESCO2, LIN9, FOXM1, AURKB, AURKA, CKS1B, CDC20, PARD6B, CHAF1B, RBL1, CHAF1A, CCND2, CCND1, E2F2, CDKN3, MCM2	723	217	16792	2.56871	0.167686	0.00496052	0.00485991
									GOTERM_BP_DIRECT	GO:0051382~kinetochore assembly	6	0.745342	8.91856e-05	CENPE, CENPF, CENPW, CENPH, CENPA, CENPS	723	12	16792	11.6127	0.228526	0.00682739	0.00668892
									GOTERM_BP_DIRECT	GO:0051298~centrosome duplication	7	0.869565	0.000103783	ARHGEF10, STIL, CEP152, CDK2, SASS6, BRCA2, CKAP5	723	19	16792	8.55674	0.260602	0.00774111	0.00758411
									GOTERM_BP_DIRECT	GO:0051988~regulation of attachment of spindle microtubules to kinetochore	5	0.621118	0.000106919	SPAG5, RACGAP1, NEK2, ECT2, KNSTRN	723	7	16792	16.5896	0.267318	0.00777568	0.00761798
									GOTERM_BP_DIRECT	GO:0000910~cytokinesis	10	1.24224	0.000177507	ESPL1, INCENP, PRC1, PLK1, BIRC5, KIF23, KIF20A, BRCA2, ECT2, CIT	723	48	16792	4.83864	0.403343	0.0125943	0.0123389
									GOTERM_BP_DIRECT	GO:0000076~DNA replication checkpoint	5	0.621118	0.000206553	CDT1, TIPIN, CDC45, DNA2, CDC6	723	8	16792	14.5159	0.451696	0.0143063	0.0140161
									GOTERM_BP_DIRECT	GO:0006974~cellular response to DNA damage stimulus	22	2.73292	0.000255488	BARD1, TOP2A, POLQ, BLM, TIPIN, ATAD5, MCM7, MCM8, H2AFX, MCM10, BRCA1, WDR76, FANCG, RAD51, CCND1, UBE2T, MYC, CHEK1, TIMELESS, MNDA, DTL, CENPS	723	208	16792	2.45654	0.524463	0.0172841	0.0169335
									GOTERM_BP_DIRECT	GO:0051439~regulation of ubiquitin-protein ligase activity involved in mitotic cell cycle	7	0.869565	0.000333255	CDC20, CCNB1, UBE2C, PLK1, CDK2, CDK1, FBXO5	723	23	16792	7.06862	0.620766	0.0220327	0.0215858
									GOTERM_BP_DIRECT	GO:0006297~nucleotide-excision repair, DNA gap filling	7	0.869565	0.000428312	RFC5, RFC3, RFC4, PCNA, LIG1, RPA3, POLE	723	24	16792	6.77409	0.712412	0.027688	0.0271264
									GOTERM_BP_DIRECT	GO:0006879~cellular iron ion homeostasis	9	1.11801	0.000503841	ALAS2, TF, ABCB6, TFRC, TFR2, MYC, SLC40A1, LCN2, CP	723	44	16792	4.75066	0.769163	0.0318625	0.0312163
									GOTERM_BP_DIRECT	GO:0006284~base-excision repair	8	0.993789	0.000618702	RECQL4, POLQ, FEN1, NEIL3, LIG1, RPA3, DNA2, UNG	723	35	16792	5.30867	0.834761	0.0382937	0.037517
									GOTERM_BP_DIRECT	GO:0090307~mitotic spindle assembly	8	0.993789	0.000739916	ARHGEF10, TPX2, KIFC1, BIRC5, MYBL2, NEK2, NLRC4, KIF11	723	36	16792	5.16121	0.883889	0.0431543	0.042279
									GOTERM_BP_DIRECT	GO:0001780~neutrophil homeostasis	4	0.496894	0.000741737	MTHFD1, PDE4B, SLC37A4, JAM3	723	5	16792	18.5804	0.884503	0.0431543	0.042279
									GOTERM_BP_DIRECT	GO:0000727~double-strand break repair via break-induced replication	4	0.496894	0.000741737	GINS2, CDC45, GINS4, CDC7	723	5	16792	18.5804	0.884503	0.0431543	0.042279
									GOTERM_BP_DIRECT	GO:0098869~cellular oxidant detoxification	11	1.36646	0.000779428	NXN, GPX3, HP, HBB, LPO, APOE, EPX, IPCEF1, CLIC2, PTGS2, S100A9	723	70	16792	3.64971	0.896506	0.044458	0.0435563
									GOTERM_BP_DIRECT	GO:0031297~replication fork processing	7	0.869565	0.000843822	MMS22L, BLM, RAD51, PCNA, EME1, TONSL, CENPS	723	27	16792	6.02141	0.914198	0.0472054	0.046248
									GOTERM_BP_DIRECT	GO:0030097~hemopoiesis	10	1.24224	0.00087296	SPTA1, MELK, CSF1, GLRX5, KIT, RTKN2, GATA2, BRCA2, CD34, ADD2	723	59	16792	3.93652	0.921177	0.047361	0.0464004
									GOTERM_BP_DIRECT	GO:0032467~positive regulation of cytokinesis	8	0.993789	0.000879165	RACGAP1, KIF14, KIF23, CDC6, KIF20B, ECT2, AURKB, CIT	723	37	16792	5.02172	0.922588	0.047361	0.0464004
									GOTERM_BP_DIRECT	GO:0042276~error-prone translesion synthesis	6	0.745342	0.00101875	RFC5, RFC3, RFC4, PCNA, POLE2, RPA3	723	19	16792	7.33435	0.948442	0.0538824	0.0527896
									GOTERM_BP_DIRECT	GO:0001833~inner cell mass cell proliferation	5	0.621118	0.00127219	GINS1, CHEK1, GINS4, NCAPG2, BRCA2	723	12	16792	9.67727	0.975355	0.0657382	0.0644049
									GOTERM_BP_DIRECT	GO:0042744~hydrogen peroxide catabolic process	6	0.745342	0.0013107	PRDX2, GPX3, HBB, LPO, EPX, MPO	723	20	16792	6.96763	0.977969	0.0657382	0.0644049
									GOTERM_BP_DIRECT	GO:0007094~mitotic spindle assembly checkpoint	6	0.745342	0.0013107	CENPF, PLK1, BUB1B, TTK, BUB1, MAD2L1	723	20	16792	6.96763	0.977969	0.0657382	0.0644049
									GOTERM_BP_DIRECT	GO:0030218~erythrocyte differentiation	8	0.993789	0.00142379	ALAS2, DYRK3, EPAS1, KIT, SFXN1, INHBA, ZFPM1, GATA1	723	40	16792	4.64509	0.984153	0.0702003	0.0687765
									GOTERM_BP_DIRECT	GO:0000132~establishment of mitotic spindle orientation	6	0.745342	0.00166003	GPSM2, SPRY2, SPRY1, SPDL1, CENPA, NDC80	723	21	16792	6.63584	0.992038	0.080484	0.0788516
									GOTERM_BP_DIRECT	GO:0071479~cellular response to ionizing radiation	7	0.869565	0.00181333	NET1, RAD51AP1, BLM, RAD51, GADD45A, FIGNL1, ECT2	723	31	16792	5.24446	0.994906	0.0864749	0.0847211
									GOTERM_BP_DIRECT	GO:0008284~positive regulation of cell proliferation	35	4.34783	0.001903	COL18A1, CSF1, CDCA7L, KIF14, LRP5, IRS2, TTK, VWCE, FOXM1, IGF1R, CDC20, HMGN5, CCND2, MYC, CXCR3, CXCR2, PROK2, TIPIN, ST8SIA1, AKR1C3, OSM, CDC7, PTK2, VEGFA, KLF5, CEACAM6, PRC1, KIT, CDK2, MZB1, BIRC5, PRTN3, KIF20B, FGFR3, FGFR1	723	466	16792	1.7444	0.996078	0.0892875	0.0874765
									GOTERM_BP_DIRECT	GO:0030593~neutrophil chemotaxis	10	1.24224	0.00196947	PDE4D, C5AR1, CXCR2, CCL4, PDE4B, S100A12, SLC37A4, S100A9, S100A8, ITGA9	723	66	16792	3.51901	0.996769	0.0909394	0.089095
									GOTERM_BP_DIRECT	GO:0010165~response to X-ray	6	0.745342	0.00207312	BLM, RAD51, CCND1, MSH2, XRCC2, BRCA2	723	22	16792	6.33421	0.997611	0.0942297	0.0923185
									GOTERM_BP_DIRECT	GO:0007093~mitotic cell cycle checkpoint	7	0.869565	0.00215185	CHEK1, BUB1B, KNTC1, TTK, BUB1, ZWINT, MAD2L1	723	32	16792	5.08057	0.998101	0.0961189	0.0941695
									GOTERM_BP_DIRECT	GO:0010628~positive regulation of gene expression	23	2.85714	0.00218077	TLE1, CSF1, CITED2, PLAG1, TESC, BRCA1, INHBA, AZU1, IQGAP3, POU5F1, VEGFA, TRIM6, HMGN5, RGCC, MYC, RPS6KA2, KIT, E2F1, CDK1, LCN2, SPRY2, CD34, HSPA1A	723	262	16792	2.03888	0.998255	0.0961189	0.0941695
									GOTERM_BP_DIRECT	GO:0008584~male gonad development	12	1.49068	0.00231021	ASPM, RRM1, MSH2, CITED2, TESC, KIT, AKR1C3, HMGB2, FANCA, INHBA, MAMLD1, GATA1	723	94	16792	2.96495	0.998803	0.100305	0.0982703
									GOTERM_BP_DIRECT	GO:1900264~positive regulation of DNA-directed DNA polymerase activity	4	0.496894	0.00243287	RFC5, RFC3, RFC4, DSCC1	723	7	16792	13.2717	0.999163	0.104077	0.101966
									GOTERM_BP_DIRECT	GO:0007088~regulation of mitotic nuclear division	6	0.745342	0.00311644	NEK2, FBXO5, MKI67, PKMYT1, KIF20B, CDC25C	723	24	16792	5.80636	0.999886	0.129664	0.127034
									GOTERM_BP_DIRECT	GO:0042493~response to drug	25	3.10559	0.00316438	COL18A1, ABCB1, MCM7, FECH, HMGB2, PTPRM, TYMS, PTGS2, AQP1, CCNB1, PNP, CCND1, MYC, RAD54L, SNCA, FZD3, ARG1, CYBB, GGH, INHBA, CENPF, RAD51, CDK1, LCN2, GCLM	723	304	16792	1.90999	0.999901	0.129664	0.127034
									GOTERM_BP_DIRECT	GO:0048821~erythrocyte development	5	0.621118	0.00316471	DMTN, CITED2, BPGM, SOX6, GATA1	723	15	16792	7.74182	0.999901	0.129664	0.127034
									GOTERM_BP_DIRECT	GO:0006865~amino acid transport	7	0.869565	0.00345554	SLC7A5, MYC, SLC43A1, SLC16A10, SLC7A11, SLC7A1, SLC38A5	723	35	16792	4.64509	0.999958	0.139613	0.136782
									GOTERM_BP_DIRECT	GO:0051983~regulation of chromosome segregation	4	0.496894	0.00376866	KIF2C, MKI67, BUB1, AURKB	723	8	16792	11.6127	0.999983	0.148149	0.145144
									GOTERM_BP_DIRECT	GO:0006779~porphyrin-containing compound biosynthetic process	4	0.496894	0.00376866	SPTA1, ABCB6, UROD, CPOX	723	8	16792	11.6127	0.999983	0.148149	0.145144
									GOTERM_BP_DIRECT	GO:0042742~defense response to bacterium	15	1.86335	0.0039165	ANXA3, CEBPE, HP, PRG2, LPO, NLRC4, MPO, COCH, IGHG1, IGKC, IGHD, S100A12, S100A9, S100A8, ELANE	723	145	16792	2.40263	0.999989	0.151908	0.148827
									GOTERM_BP_DIRECT	GO:0007099~centriole replication	5	0.621118	0.0040776	PLK4, CEP152, CDK2, SASS6, WDR62	723	16	16792	7.25795	0.999993	0.156075	0.15291
									GOTERM_BP_DIRECT	GO:0006461~protein complex assembly	13	1.61491	0.00420231	DMTN, GMNN, SLC2A1, FANCA, ADD2, PARD6B, CHAF1B, CCNB1, CHAF1A, CDK1, KNTC1, KCNQ5, WASF1	723	116	16792	2.60285	0.999995	0.15876	0.15554
									GOTERM_BP_DIRECT	GO:0071897~DNA biosynthetic process	6	0.745342	0.00449282	POLQ, CENPF, LIG1, TK1, LIN9, TYMS	723	26	16792	5.35972	0.999998	0.167559	0.164161
									GOTERM_BP_DIRECT	GO:0006139~nucleobase-containing compound metabolic process	8	0.993789	0.00469951	BRIP1, DUT, PNP, DDX12P, TK1, TYMS, REXO2, SLC29A1	723	49	16792	3.79191	0.999999	0.173049	0.169539
									GOTERM_BP_DIRECT	GO:0006272~leading strand elongation	3	0.372671	0.00538044	POLA1, PCNA, POLE	723	3	16792	23.2254	1	0.18732	0.18352
									GOTERM_BP_DIRECT	GO:0043009~chordate embryonic development	3	0.372671	0.00538044	CENPU, BRCA1, FGFR1	723	3	16792	23.2254	1	0.18732	0.18352
									GOTERM_BP_DIRECT	GO:0031110~regulation of microtubule polymerization or depolymerization	4	0.496894	0.00547342	STMN1, SKA3, SKA1, SKA2	723	9	16792	10.3224	1	0.18732	0.18352
									GOTERM_BP_DIRECT	GO:0030071~regulation of mitotic metaphase/anaphase transition	4	0.496894	0.00547342	CENPE, UBE2C, PLK1, CDC6	723	9	16792	10.3224	1	0.18732	0.18352
									GOTERM_BP_DIRECT	GO:0008608~attachment of spindle microtubules to kinetochore	4	0.496894	0.00547342	SGO1, KNL1, NDC80, AURKB	723	9	16792	10.3224	1	0.18732	0.18352
									GOTERM_BP_DIRECT	GO:0006782~protoporphyrinogen IX biosynthetic process	4	0.496894	0.00547342	ALAS2, UROD, HMBS, CPOX	723	9	16792	10.3224	1	0.18732	0.18352
									GOTERM_BP_DIRECT	GO:0001556~oocyte maturation	5	0.621118	0.00640309	CCNB1, RPS6KA2, TRIP13, FBXO5, BRCA2	723	18	16792	6.45151	1	0.216588	0.212196
									GOTERM_BP_DIRECT	GO:0031145~anaphase-promoting complex-dependent catabolic process	10	1.24224	0.00669138	CDC20, CCNB1, PTTG1, UBE2C, PLK1, CDK1, BUB1B, AURKB, MAD2L1, AURKA	723	79	16792	2.93993	1	0.223738	0.2192
									GOTERM_BP_DIRECT	GO:0007346~regulation of mitotic cell cycle	7	0.869565	0.00681624	MYC, RPA3, PLK1, CKS2, BIRC5, FBXO5, CKS1B	723	40	16792	4.06445	1	0.225323	0.220753
									GOTERM_BP_DIRECT	GO:0008360~regulation of cell shape	14	1.73913	0.00736276	DMTN, EPB42, TPM1, VRK1, CDC7, PTK2, COCH, VEGFA, SPTA1, STRIP2, KIT, PALM, MYH10, CSNK1A1L	723	140	16792	2.32254	1	0.240655	0.235774
									GOTERM_BP_DIRECT	GO:0055015~ventricular cardiac muscle cell development	4	0.496894	0.00757135	CCNB1, FHL2, CDK1, MYH10	723	10	16792	9.29018	1	0.242146	0.237235
									GOTERM_BP_DIRECT	GO:0000278~mitotic cell cycle	7	0.869565	0.00770115	CENPE, RRM1, CENPF, TFDP1, CENPW, KIF18B, XRCC2	723	41	16792	3.96532	1	0.242146	0.237235
									GOTERM_BP_DIRECT	GO:0051493~regulation of cytoskeleton organization	5	0.621118	0.00783892	STMN1, AFAP1, S100A9, PTK2, S100A8	723	19	16792	6.11196	1	0.242146	0.237235
									GOTERM_BP_DIRECT	GO:0051276~chromosome organization	5	0.621118	0.00783892	CENPW, PTTG1, MYC, RAD54L, CDCA8	723	19	16792	6.11196	1	0.242146	0.237235
									GOTERM_BP_DIRECT	GO:0070987~error-free translesion synthesis	5	0.621118	0.00783892	RFC5, RFC3, RFC4, PCNA, RPA3	723	19	16792	6.11196	1	0.242146	0.237235
									GOTERM_BP_DIRECT	GO:0043066~negative regulation of apoptotic process	32	3.97516	0.00790783	SERPINB10, CITED2, KIF14, FHL2, SLC40A1, MPO, GATA1, AURKA, UNG, IGF1R, AQP1, PRDX2, HMGN5, CCND2, MYC, FIGNL1, PROK2, CD59, SNCA, BARD1, STIL, PLK1, AZU1, MMP9, PTK2, VEGFA, CD40LG, CDK1, BIRC5, SPRY2, LTF, MAD2L1	723	455	16792	1.63344	1	0.242146	0.237235
									GOTERM_BP_DIRECT	GO:0006890~retrograde vesicle-mediated transport, Golgi to ER	10	1.24224	0.00850843	CENPE, KIF18A, RACGAP1, KIF23, KIF2C, KIF11, KIF22, RAB6B, ATP9A, KIF15	723	82	16792	2.83237	1	0.257823	0.252594
									GOTERM_BP_DIRECT	GO:0031572~G2 DNA damage checkpoint	5	0.621118	0.00947098	PLK1, CHEK1, BRCA1, CLSPN, DTL	723	20	16792	5.80636	1	0.284032	0.278271
									GOTERM_BP_DIRECT	GO:0002523~leukocyte migration involved in inflammatory response	4	0.496894	0.0100814	S100A9, S100A8, ELANE, JAM3	723	11	16792	8.44562	1	0.299253	0.293184
									GOTERM_BP_DIRECT	GO:0031577~spindle checkpoint	3	0.372671	0.0104544	BIRC5, SPDL1, AURKB	723	4	16792	17.4191	1	0.301106	0.294999
									GOTERM_BP_DIRECT	GO:0000320~re-entry into mitotic cell cycle	3	0.372671	0.0104544	CCND1, MYC, CCNF	723	4	16792	17.4191	1	0.301106	0.294999
									GOTERM_BP_DIRECT	GO:0046602~regulation of mitotic centrosome separation	3	0.372671	0.0104544	CHEK1, NEK2, KIF11	723	4	16792	17.4191	1	0.301106	0.294999
									GOTERM_BP_DIRECT	GO:0045766~positive regulation of angiogenesis	12	1.49068	0.0106242	TMIGD2, LRG1, ANXA3, CXCR3, C5AR1, CXCR2, CYBB, BRCA1, GATA2, CD34, AQP1, VEGFA	723	115	16792	2.42353	1	0.302999	0.296853
									GOTERM_BP_DIRECT	GO:0070301~cellular response to hydrogen peroxide	8	0.993789	0.0107745	NET1, IL18RAP, PCNA, ARG1, CDK1, LCN2, ECT2, AQP1	723	57	16792	3.25971	1	0.303478	0.297323
									GOTERM_BP_DIRECT	GO:0034644~cellular response to UV	7	0.869565	0.0108497	PCNA, MYC, NEDD4, PTGS2, CDC25A, AURKB, AQP1	723	44	16792	3.69496	1	0.303478	0.297323
									GOTERM_BP_DIRECT	GO:0006783~heme biosynthetic process	5	0.621118	0.0113088	ALAS2, FECH, UROD, HMBS, CPOX	723	21	16792	5.52987	1	0.313309	0.306954
									GOTERM_BP_DIRECT	GO:0050900~leukocyte migration	12	1.49068	0.0160399	SLC7A5, CEACAM1, SLC16A1, CEACAM6, C5AR1, FPR1, PDE4B, CEACAM8, SLC7A11, CD34, MMP9, JAM3	723	122	16792	2.28447	1	0.417354	0.408889
									GOTERM_BP_DIRECT	GO:0006909~phagocytosis	7	0.869565	0.0163343	ANXA3, CEBPE, CEACAM4, CDC7, GATA2, ELANE, CSNK1A1L	723	48	16792	3.38704	1	0.417354	0.408889
									GOTERM_BP_DIRECT	GO:0006312~mitotic recombination	4	0.496894	0.0163905	TOP2A, RAD51, XRCC2, CENPS	723	13	16792	7.14629	1	0.417354	0.408889
									GOTERM_BP_DIRECT	GO:0010288~response to lead ion	4	0.496894	0.0163905	APP, SPARC, FECH, CPOX	723	13	16792	7.14629	1	0.417354	0.408889
									GOTERM_BP_DIRECT	GO:0046777~protein autophosphorylation	15	1.86335	0.0165984	DAPK2, TTK, VRK1, PTK2, AURKB, AURKA, IGF1R, MELK, KIT, NEK2, TNIK, FGFR3, EPHB4, FGFR1, DDR2	723	172	16792	2.02548	1	0.417354	0.408889
									GOTERM_BP_DIRECT	GO:0044770~cell cycle phase transition	3	0.372671	0.0169295	TIPIN, TIMELESS, CDC7	723	5	16792	13.9353	1	0.417354	0.408889
									GOTERM_BP_DIRECT	GO:0010032~meiotic chromosome condensation	3	0.372671	0.0169295	NCAPD2, NCAPD3, SMC2	723	5	16792	13.9353	1	0.417354	0.408889
									GOTERM_BP_DIRECT	GO:0070345~negative regulation of fat cell proliferation	3	0.372671	0.0169295	TFDP1, E2F1, GATA2	723	5	16792	13.9353	1	0.417354	0.408889
									GOTERM_BP_DIRECT	GO:0060718~chorionic trophoblast cell differentiation	3	0.372671	0.0169295	FZD5, E2F7, E2F8	723	5	16792	13.9353	1	0.417354	0.408889
									GOTERM_BP_DIRECT	GO:0051304~chromosome separation	3	0.372671	0.0169295	TTK, NCAPD2, NCAPD3	723	5	16792	13.9353	1	0.417354	0.408889
									GOTERM_BP_DIRECT	GO:0000212~meiotic spindle organization	3	0.372671	0.0169295	ESPL1, TUBG1, AURKA	723	5	16792	13.9353	1	0.417354	0.408889
									GOTERM_BP_DIRECT	GO:0060219~camera-type eye photoreceptor cell differentiation	3	0.372671	0.0169295	TTC8, PROM1, SDK2	723	5	16792	13.9353	1	0.417354	0.408889
									GOTERM_BP_DIRECT	GO:0071466~cellular response to xenobiotic stimulus	3	0.372671	0.0169295	MCM7, E2F1, APOBEC3A	723	5	16792	13.9353	1	0.417354	0.408889
									GOTERM_BP_DIRECT	GO:0019886~antigen processing and presentation of exogenous peptide antigen via MHC class II	10	1.24224	0.0173242	CENPE, KIF18A, RACGAP1, KIF23, KIF2C, KIF11, KIF22, KIF15, SPTBN2, LGMN	723	92	16792	2.52451	1	0.423496	0.414907
									GOTERM_BP_DIRECT	GO:0042769~DNA damage response, detection of DNA damage	6	0.745342	0.0181086	RFC5, RFC3, RFC4, PCNA, RPA3, DTL	723	36	16792	3.87091	1	0.429014	0.420313
									GOTERM_BP_DIRECT	GO:0019985~translesion synthesis	6	0.745342	0.0181086	RFC5, RFC3, RFC4, PCNA, RPA3, DTL	723	36	16792	3.87091	1	0.429014	0.420313
									GOTERM_BP_DIRECT	GO:0045737~positive regulation of cyclin-dependent protein serine/threonine kinase activity	5	0.621118	0.0181398	CCND2, CCND1, CKS2, CDC6, CKS1B	723	24	16792	4.83864	1	0.429014	0.420313
									GOTERM_BP_DIRECT	GO:0007126~meiotic nuclear division	5	0.621118	0.0181398	RAD51, XRCC2, CDK2, RAD54L, MKI67	723	24	16792	4.83864	1	0.429014	0.420313
									GOTERM_BP_DIRECT	GO:0006979~response to oxidative stress	11	1.36646	0.0200399	PRDX2, APP, GPX3, LPO, SLC7A11, APOE, EPX, IPCEF1, GCLM, PTGS2, MPO	723	110	16792	2.32254	1	0.470129	0.460594
									GOTERM_BP_DIRECT	GO:2000353~positive regulation of endothelial cell apoptotic process	4	0.496894	0.0202056	COL18A1, RGCC, CD40LG, AKR1C3	723	14	16792	6.63584	1	0.470225	0.460688
									GOTERM_BP_DIRECT	GO:0046686~response to cadmium ion	5	0.621118	0.0208789	GPI, SPARC, PCNA, ARG1, CDK1	723	25	16792	4.64509	1	0.482037	0.472261
									GOTERM_BP_DIRECT	GO:0007010~cytoskeleton organization	14	1.73913	0.0217391	DMTN, EPB42, TPM1, YEATS4, TUBB4A, ANK1, TUBA4A, ABLIM1, STRIP2, PALM, TNIK, APOE, PDZD8, SPTBN2	723	161	16792	2.0196	1	0.497945	0.487846
									GOTERM_BP_DIRECT	GO:0055114~oxidation-reduction process	37	4.59627	0.0230445	DHRS13, STEAP3, NXN, FAXDC2, RFESD, LOXL4, GMPR, CPOX, LPO, EPX, PTGS2, MPO, ALDH1L2, FOXRED2, PRDX2, SNCA, AOC3, RRM1, RRM2, GPX3, GLRX5, CYP4F3, AKR1C3, CYBB, PYCR1, CP, PDIA5, DHRS3, ALDH4A1, DHFR, HPDL, MTHFD1, BDH1, SCD, BLVRB, L2HGDH, DHCR7	723	592	16792	1.45159	1	0.523722	0.513099
									GOTERM_BP_DIRECT	GO:0002053~positive regulation of mesenchymal cell proliferation	5	0.621118	0.0238582	MYC, LRP5, IRS2, FGFR1, VEGFA	723	26	16792	4.46643	1	0.530682	0.519919
									GOTERM_BP_DIRECT	GO:0007095~mitotic G2 DNA damage checkpoint	4	0.496894	0.0244658	CCNA2, FANCI, BLM, CDK1	723	15	16792	6.19345	1	0.530682	0.519919
									GOTERM_BP_DIRECT	GO:0000729~DNA double-strand break processing	4	0.496894	0.0244658	BARD1, BLM, BRCA1, DNA2	723	15	16792	6.19345	1	0.530682	0.519919
									GOTERM_BP_DIRECT	GO:0045143~homologous chromosome segregation	3	0.372671	0.0246762	PTTG1, ESPL1, PLK1	723	6	16792	11.6127	1	0.530682	0.519919
									GOTERM_BP_DIRECT	GO:0031536~positive regulation of exit from mitosis	3	0.372671	0.0246762	UBE2C, CDCA5, BIRC5	723	6	16792	11.6127	1	0.530682	0.519919
									GOTERM_BP_DIRECT	GO:0048478~replication fork protection	3	0.372671	0.0246762	BLM, TIPIN, BRCA2	723	6	16792	11.6127	1	0.530682	0.519919
									GOTERM_BP_DIRECT	GO:0007098~centrosome cycle	3	0.372671	0.0246762	GADD45A, CDK1, BRCA1	723	6	16792	11.6127	1	0.530682	0.519919
									GOTERM_BP_DIRECT	GO:0007155~cell adhesion	30	3.72671	0.0248102	COL18A1, APP, PTPRS, TNXB, ITGB4, TROAP, ITGA2B, ADAM22, ARHGAP5, GPNMB, CXCR3, CCL4, MYH10, NEO1, CTNNAL1, CD34, EPHB4, AOC3, MCAM, SORBS1, MFAP4, CEACAM1, PTK7, COL6A2, COL6A3, TLN2, CD24, ITGA9, DDR2, NECTIN1	723	459	16792	1.518	1	0.530682	0.519919
									GOTERM_BP_DIRECT	GO:0006310~DNA recombination	9	1.11801	0.0260989	RECQL4, BLM, RAD51, LIG1, EXO1, RPA3, RAD54L, HMGB3, BRCA1	723	83	16792	2.51842	1	0.554173	0.542933
									GOTERM_BP_DIRECT	GO:0043524~negative regulation of neuron apoptotic process	12	1.49068	0.0270515	GPI, BHLHB9, NR4A3, MSH2, XRCC2, C5AR1, KIF14, BIRC5, APOE, GCLM, LGMN, SNCA	723	132	16792	2.1114	1	0.562722	0.551309
									GOTERM_BP_DIRECT	GO:0050832~defense response to fungus	5	0.621118	0.0270818	S100A12, CTSG, MPO, S100A9, S100A8	723	27	16792	4.30101	1	0.562722	0.551309
									GOTERM_BP_DIRECT	GO:0060349~bone morphogenesis	5	0.621118	0.0270818	CITED2, LRP5, FGFR3, DHRS3, LTF	723	27	16792	4.30101	1	0.562722	0.551309
									GOTERM_BP_DIRECT	GO:0048146~positive regulation of fibroblast proliferation	7	0.869565	0.027738	CCNA2, CCNB1, MYC, E2F1, CDC6, AQP1, DDR2	723	54	16792	3.01071	1	0.572269	0.560662
									GOTERM_BP_DIRECT	GO:0016446~somatic hypermutation of immunoglobulin genes	4	0.496894	0.0291708	POLQ, MSH2, EXO1, UNG	723	16	16792	5.80636	1	0.589291	0.577339
									GOTERM_BP_DIRECT	GO:0001736~establishment of planar polarity	4	0.496894	0.0291708	FZD3, TTC8, PTK7, FZD6	723	16	16792	5.80636	1	0.589291	0.577339
									GOTERM_BP_DIRECT	GO:0010569~regulation of double-strand break repair via homologous recombination	4	0.496894	0.0291708	RAD51AP1, RAD51, FIGNL1, CHEK1	723	16	16792	5.80636	1	0.589291	0.577339
									GOTERM_BP_DIRECT	GO:0045931~positive regulation of mitotic cell cycle	5	0.621118	0.0305531	APP, CCNB1, CDK1, BIRC5, BRCA2	723	28	16792	4.1474	1	0.612959	0.600527
									GOTERM_BP_DIRECT	GO:0051436~negative regulation of ubiquitin-protein ligase activity involved in mitotic cell cycle	8	0.993789	0.0325286	CDC20, CCNB1, UBE2C, CDK2, CDK1, BUB1B, FBXO5, MAD2L1	723	71	16792	2.61695	1	0.63419	0.621327
									GOTERM_BP_DIRECT	GO:0042787~protein ubiquitination involved in ubiquitin-dependent protein catabolic process	13	1.61491	0.0325502	UHRF1, UBE2C, PLK1, BUB1B, NEDD4L, AURKB, AURKA, CDC20, CCNB1, PTTG1, NEDD4, CDK1, MAD2L1	723	153	16792	1.9734	1	0.63419	0.621327
									GOTERM_BP_DIRECT	GO:0035338~long-chain fatty-acyl-CoA biosynthetic process	6	0.745342	0.0331553	SCD, ACSL6, ACSBG1, ELOVL6, ELOVL7, PPT2	723	42	16792	3.31792	1	0.63419	0.621327
									GOTERM_BP_DIRECT	GO:0002576~platelet degranulation	10	1.24224	0.0332006	SRGN, APP, TF, SPARC, ACTN1, ITGA2B, A2M, TUBA4A, F5, VEGFA	723	103	16792	2.2549	1	0.63419	0.621327
									GOTERM_BP_DIRECT	GO:0072112~glomerular visceral epithelial cell differentiation	3	0.372671	0.0335735	BASP1, CD24, PROM1	723	7	16792	9.95376	1	0.63419	0.621327
									GOTERM_BP_DIRECT	GO:0072711~cellular response to hydroxyurea	3	0.372671	0.0335735	BLM, RAD51, TIMELESS	723	7	16792	9.95376	1	0.63419	0.621327
									GOTERM_BP_DIRECT	GO:0002318~myeloid progenitor cell differentiation	3	0.372671	0.0335735	KIT, SLC37A4, JAM3	723	7	16792	9.95376	1	0.63419	0.621327
									GOTERM_BP_DIRECT	GO:0032466~negative regulation of cytokinesis	3	0.372671	0.0335735	E2F7, AURKB, E2F8	723	7	16792	9.95376	1	0.63419	0.621327
									GOTERM_BP_DIRECT	GO:0030219~megakaryocyte differentiation	3	0.372671	0.0335735	TESC, ZFPM1, GATA1	723	7	16792	9.95376	1	0.63419	0.621327
									GOTERM_BP_DIRECT	GO:0001937~negative regulation of endothelial cell proliferation	5	0.621118	0.0342745	SPARC, RGCC, CXCR3, PTPRM, APOE	723	29	16792	4.00439	1	0.639131	0.626168
									GOTERM_BP_DIRECT	GO:0097421~liver regeneration	5	0.621118	0.0342745	PCNA, CCND1, MYC, TYMS, AURKA	723	29	16792	4.00439	1	0.639131	0.626168
									GOTERM_BP_DIRECT	GO:0006954~inflammatory response	25	3.10559	0.0381399	LXN, CSF1, C5AR1, FPR1, NLRC4, PTGS2, MMP25, IL18RAP, CXCR3, CCL4, HYAL3, CXCR2, PROK2, S100A12, TSPAN2, AOC3, TNFRSF9, TNFRSF10C, CYBB, AZU1, CD40LG, KIT, SMPDL3B, S100A9, S100A8	723	379	16792	1.53202	1	0.695386	0.681282
									GOTERM_BP_DIRECT	GO:0007131~reciprocal meiotic recombination	5	0.621118	0.0382474	RAD51, MSH2, XRCC2, MND1, TRIP13	723	30	16792	3.87091	1	0.695386	0.681282
									GOTERM_BP_DIRECT	GO:0009966~regulation of signal transduction	5	0.621118	0.0382474	CNKSR3, AFAP1, BIRC5, VWCE, NLRC4	723	30	16792	3.87091	1	0.695386	0.681282
									GOTERM_BP_DIRECT	GO:0000077~DNA damage checkpoint	5	0.621118	0.0382474	BRIP1, H2AFX, CHEK1, E2F1, CLSPN	723	30	16792	3.87091	1	0.695386	0.681282
									GOTERM_BP_DIRECT	GO:0007077~mitotic nuclear envelope disassembly	6	0.745342	0.0394948	NDC1, CCNB2, CCNB1, PLK1, CDK1, VRK1	723	44	16792	3.16711	1	0.713604	0.699131
									GOTERM_BP_DIRECT	GO:0030225~macrophage differentiation	4	0.496894	0.0399004	CSF1, CEBPE, MMP9, VEGFA	723	18	16792	5.16121	1	0.716483	0.701951
									GOTERM_BP_DIRECT	GO:0032147~activation of protein kinase activity	6	0.745342	0.0429221	TPX2, RGCC, KIF14, CLSPN, ECT2, VEGFA	723	45	16792	3.09673	1	0.744506	0.729406
									GOTERM_BP_DIRECT	GO:0051315~attachment of mitotic spindle microtubules to kinetochore	3	0.372671	0.0435084	CENPE, KIF2C, NDC80	723	8	16792	8.70954	1	0.744506	0.729406
									GOTERM_BP_DIRECT	GO:0085020~protein K6-linked ubiquitination	3	0.372671	0.0435084	BARD1, UBE2T, BRCA1	723	8	16792	8.70954	1	0.744506	0.729406
									GOTERM_BP_DIRECT	GO:0051256~mitotic spindle midzone assembly	3	0.372671	0.0435084	RACGAP1, KIF23, AURKB	723	8	16792	8.70954	1	0.744506	0.729406
									GOTERM_BP_DIRECT	GO:0051597~response to methylmercury	3	0.372671	0.0435084	FECH, ARG1, CPOX	723	8	16792	8.70954	1	0.744506	0.729406
									GOTERM_BP_DIRECT	GO:0045835~negative regulation of meiotic nuclear division	3	0.372671	0.0435084	RPS6KA2, OSM, FBXO5	723	8	16792	8.70954	1	0.744506	0.729406
									GOTERM_BP_DIRECT	GO:0045654~positive regulation of megakaryocyte differentiation	3	0.372671	0.0435084	TESC, HMGB2, GATA2	723	8	16792	8.70954	1	0.744506	0.729406
									GOTERM_BP_DIRECT	GO:0031497~chromatin assembly	3	0.372671	0.0435084	M1AP, CHAF1B, CHAF1A	723	8	16792	8.70954	1	0.744506	0.729406
									GOTERM_BP_DIRECT	GO:0051437~positive regulation of ubiquitin-protein ligase activity involved in regulation of mitotic cell cycle transition	8	0.993789	0.0446325	CDC20, CCNB1, UBE2C, PLK1, CDK1, BUB1B, FBXO5, MAD2L1	723	76	16792	2.44478	1	0.759275	0.743875
									GOTERM_BP_DIRECT	GO:0007286~spermatid development	8	0.993789	0.0473579	TTC26, DPY19L2P2, KIT, TRIP13, HSPA2, FANCG, OSBP2, JAM3	723	77	16792	2.41303	1	0.800955	0.78471

## Sheet: G5 (positive)
									Category	Term	Count	%	PValue	Genes	List Total	Pop Hits	Pop Total	Fold Enrichment	Bonferroni	Benjamini	FDR
									GOTERM_BP_DIRECT	GO:0006955~immune response	56	8.53659	4.43737e-21	IFITM3, CIITA, PTGDR2, IL24, SECTM1, ETS1, JCHAIN, IL27RA, CCR7, HLA-DOA, CCR5, HLA-DPA1, CD96, IL16, SERPINB9, TGFBR3, ZAP70, TMIGD2, CD8B, OAS1, CD8A, OAS2, OAS3, IL1B, IGHD, TLR10, TNFRSF25, LTB, TNFRSF21, HLA-DQB1, CD274, TCF7, IFI6, CD79B, HLA-DMA, HLA-DMB, ICOS, GBP2, S1PR4, HLA-DQA1, IL32, CD74, HLA-DRB5, GZMA, GZMH, CD40LG, IL2RA, TNFSF4, CD7, HLA-DPB1, CD27, HLA-DRA, TNFSF8, IL7R, CD22, …	491	421	16792	4.54911	1.09204e-17	1.09204e-17	1.07473e-17
									GOTERM_BP_DIRECT	GO:0031295~T cell costimulation	25	3.81098	1.43451e-18	PRR5, CD274, SRC, CD3G, CD3E, CD3D, EFNB1, GRAP2, BTLA, FYN, ICOS, HLA-DQA1, HLA-DPA1, HLA-DRB5, TMIGD2, CD40LG, CD5, LCK, HLA-DPB1, CD28, HLA-DRA, CD247, CARD11, HLA-DRB1, HLA-DQB1	491	78	16792	10.9614	3.53033e-15	1.76517e-15	1.73719e-15
									GOTERM_BP_DIRECT	GO:0050852~T cell receptor signaling pathway	28	4.26829	1.96276e-14	ITK, CD3G, GATA3, CD3E, CD3D, GRAP2, FYN, PLCG1, HLA-DQA1, HLA-DPA1, HLA-DRB5, TRAT1, RFTN1, THEMIS, PSMB9, ZAP70, LCK, HLA-DPB1, CD28, HLA-DRA, TAB2, PRKCQ, CD247, CARD11, TNFRSF21, HLA-DRB1, SKAP1, HLA-DQB1	491	148	16792	6.47019	4.8361e-11	1.61012e-11	1.5846e-11
									GOTERM_BP_DIRECT	GO:0009615~response to virus	22	3.35366	6.49976e-12	IFITM3, IFITM1, MEF2C, RSAD2, SRC, MX1, HMGA1, IFI44, HSPB1, GATA3, IFIT1, DDX60, IFIT3, OASL, BST2, EEF1G, ISG20, OAS1, OAS2, OAS3, TBX21, TNFSF4	491	110	16792	6.83992	1.5996e-08	3.99898e-09	3.9356e-09
									GOTERM_BP_DIRECT	GO:0002504~antigen processing and presentation of peptide or polysaccharide antigen via MHC class II	10	1.52439	2.81671e-10	HLA-DMA, HLA-DRB5, HLA-DMB, HLA-DPB1, HLA-DRA, HLA-DOA, HLA-DRB1, HLA-DQA1, HLA-DPA1, HLA-DQB1	491	17	16792	20.1174	6.93191e-07	1.38638e-07	1.36441e-07
									GOTERM_BP_DIRECT	GO:0002250~adaptive immune response	23	3.5061	3.39951e-10	EOMES, IGHM, ITK, TRAT1, SH2D1A, CRTAM, THEMIS, JCHAIN, CD79B, CD79A, ZAP70, CD6, CD8B, SIT1, CAMK4, CD7, BTLA, SLAMF7, FYN, CD244, TNFRSF21, SKAP1, HAVCR2	491	148	16792	5.3148	8.3662e-07	1.39437e-07	1.37227e-07
									GOTERM_BP_DIRECT	GO:0042102~positive regulation of T cell proliferation	15	2.28659	1.36841e-09	CD274, CD3E, EFNB1, HLA-DMB, CD40LG, CD6, IL1B, TNFSF4, HLA-DPB1, CD28, PRKCQ, IL6ST, CARD11, HAVCR2, HLA-DPA1	491	60	16792	8.5499	3.36764e-06	4.79981e-07	4.72375e-07
									GOTERM_BP_DIRECT	GO:0060333~interferon-gamma-mediated signaling pathway	16	2.43902	1.56028e-09	CIITA, CAMK2D, HLA-DRB5, OASL, OAS1, OAS2, IRF4, OAS3, HLA-DPB1, HLA-DRA, GBP2, GBP1, HLA-DQA1, HLA-DRB1, HLA-DPA1, HLA-DQB1	491	71	16792	7.70695	3.83984e-06	4.79981e-07	4.72375e-07
									GOTERM_BP_DIRECT	GO:0007165~signal transduction	72	10.9756	2.0005e-09	ITK, SPARC, SLC44A2, PTPRM, SECTM1, LSP1, PITPNC1, NRGN, ELK3, EPS8, SHF, CRHBP, MDK, SIT1, DPYSL2, AKT3, PDE4A, HLA-DOA, SCARF1, CD34, PRKCH, CD300A, DAPK1, STARD8, SPHK1, ARAP2, CD2AP, INPP4B, TMIGD2, IL1B, KIT, TNFRSF25, CD226, CD48, ERG, LTB, ZNF831, PLCB1, OPTN, PDE9A, CARD11, TNFRSF21, CD274, RALA, SRC, SH2D2A, ADCY3, GATA3, CXXC5, NDRG2, CD79B, RASD1, SPOCK2, PLCG1, IL12RB1, APOL3, CD74, J…	491	1161	16792	2.1209	4.92321e-06	5.47025e-07	5.38356e-07
									GOTERM_BP_DIRECT	GO:0060337~type I interferon signaling pathway	15	2.28659	3.39236e-09	IFITM3, IFITM1, RSAD2, MX1, IFI6, IFIT1, IFIT3, OASL, BST2, ISG20, OAS1, OAS2, IRF4, OAS3, GBP2	491	64	16792	8.01553	8.34857e-06	8.3486e-07	8.2163e-07
									GOTERM_BP_DIRECT	GO:0050776~regulation of immune response	23	3.5061	1.16986e-08	CD96, IFITM1, KLRB1, CD300A, SH2D1A, CRTAM, CD3G, ICAM5, SLA2, CD3E, CD3D, CLEC2B, CD40LG, CD8B, CD8A, KLRF1, SLAMF7, CD226, KLRD1, SLAMF6, CD247, CD34, CARD11	491	178	16792	4.41905	2.87897e-05	2.61729e-06	2.57581e-06
									GOTERM_BP_DIRECT	GO:0042110~T cell activation	12	1.82927	7.86746e-08	CD2, ITK, ZAP70, CD8B, CD8A, IRF4, CD7, CD48, CD3G, FYN, CD3E, SLA2	491	47	16792	8.73181	0.0001936	1.61349e-05	1.58792e-05
									GOTERM_BP_DIRECT	GO:0045071~negative regulation of viral genome replication	11	1.67683	1.57693e-07	ISG20, IFITM3, BST2, IFITM1, IFI16, RSAD2, OAS1, OAS3, MX1, IFIT1, OASL	491	40	16792	9.40489	0.000388007	2.98524e-05	2.93794e-05
									GOTERM_BP_DIRECT	GO:0032729~positive regulation of interferon-gamma production	11	1.67683	6.48071e-07	IL1B, TNFSF4, HLA-DPB1, SLAMF6, CD226, CD14, CD3E, IL12RB1, HAVCR2, HLA-DPA1, IL27RA	491	46	16792	8.17816	0.00159363	0.000113922	0.000112116
									GOTERM_BP_DIRECT	GO:0051607~defense response to virus	19	2.89634	1.61434e-06	IFITM3, IFITM1, RSAD2, MX1, IFIT5, PRF1, IFIT1, DDX60, IFIT3, IFI44L, OASL, BST2, ISG20, IFI16, OAS1, OAS2, CD8A, OAS3, GBP1	491	165	16792	3.93813	0.00396501	0.000264859	0.000260662
									GOTERM_BP_DIRECT	GO:0019882~antigen processing and presentation	11	1.67683	3.675e-06	CD74, HLA-DRB5, HLA-DMB, CD8A, HLA-DPB1, HLA-DRA, HLA-DRB1, RAB33A, HLA-DQA1, HLA-DPA1, HLA-DQB1	491	55	16792	6.83992	0.00900342	0.000565261	0.000556304
									GOTERM_BP_DIRECT	GO:0007166~cell surface receptor signaling pathway	24	3.65854	5.85668e-06	CD274, IFITM1, KLRB1, CD3G, CD3E, CD3D, TSPAN33, IL27RA, CD2, ADGRG1, TSPAN13, CD8A, IL2RA, CXCR3, CD28, KLRF1, CD27, TNFRSF25, KLRD1, CD14, CD247, CCR5, IL7R, LY6E	491	274	16792	2.99558	0.01431	0.00084784	0.000834404
									GOTERM_BP_DIRECT	GO:0006954~inflammatory response	29	4.42073	6.86095e-06	CIITA, IL24, CRHBP, IFI16, CXCR3, CCRL2, CCR7, CD14, CCR5, APOL3, HAVCR2, GBP5, SPHK1, CD180, F2R, LY86, SELP, ZAP70, CD40LG, IL1B, IL2RA, CAMK4, KIT, CD27, TLR10, TNFRSF25, PRKCQ, MGLL, TNFRSF21	491	379	16792	2.61686	0.0167431	0.000938045	0.000923179
									GOTERM_BP_DIRECT	GO:0045086~positive regulation of interleukin-2 biosynthetic process	6	0.914634	1.38555e-05	IRF4, IL1B, CD28, PRKCQ, CD3E, CARD11	491	12	16792	17.0998	0.0335238	0.00179465	0.00176621
									GOTERM_BP_DIRECT	GO:0032753~positive regulation of interleukin-4 production	7	1.06707	1.63803e-05	CD40LG, TNFSF4, CD28, PRKCQ, GATA3, CD3E, HAVCR2	491	20	16792	11.9699	0.0395105	0.00201559	0.00198365
									GOTERM_BP_DIRECT	GO:0050853~B cell receptor signaling pathway	10	1.52439	2.35685e-05	CD79B, IGHM, CD79A, ZAP70, MEF2C, KLHL6, LCK, RFTN1, IGHD, NFATC2	491	54	16792	6.33326	0.0563527	0.00276201	0.00271824
									GOTERM_BP_DIRECT	GO:0016337~single organismal cell-cell adhesion	13	1.98171	3.76609e-05	CD93, JUP, SRC, ICAM5, NTN1, CD2AP, CD2, GPA33, ITGA6, ESAM, ICOS, CD34, LIMS2	491	101	16792	4.40193	0.0885197	0.00421289	0.00414613
									GOTERM_BP_DIRECT	GO:0034341~response to interferon-gamma	7	1.06707	5.15033e-05	IFITM3, BST2, CIITA, IFITM1, KYNU, SNCA, CXCL16	491	24	16792	9.97488	0.119049	0.00551085	0.00542352
									GOTERM_BP_DIRECT	GO:0045087~innate immune response	29	4.42073	6.7446e-05	APP, IGHM, ITK, SRC, IFIT5, GATA3, DDX60, LY9, JCHAIN, IFI16, SLAMF6, FYN, CD14, HAVCR2, CD180, SH2D1A, MX1, LY86, PTK2, BST2, ZAP70, GZMM, CD6, LCK, IGHD, SERPING1, TLR10, KLRD1, CD244	491	430	16792	2.30648	0.152945	0.00691603	0.00680643
									GOTERM_BP_DIRECT	GO:0019886~antigen processing and presentation of exogenous peptide antigen via MHC class II	12	1.82927	7.44467e-05	CD74, HLA-DMA, HLA-DRB5, HLA-DMB, HLA-DPB1, HLA-DRA, HLA-DOA, HLA-DRB1, HLA-DQA1, HLA-DPA1, LGMN, HLA-DQB1	491	92	16792	4.46082	0.167415	0.00732853	0.0072124
									GOTERM_BP_DIRECT	GO:0007155~cell adhesion	30	4.57317	8.58787e-05	APP, ITGB5, TGFB1I1, SIRPG, ICAM5, EFNB1, ADGRG1, CXCR3, S1PR1, SLAMF7, SCARF1, CD34, IL32, CD96, EGFL7, JUP, CD300A, SORBS3, MTSS1, SELP, CD2, VCAN, MMRN1, COL6A2, COL6A3, ITGA6, CD226, CD22, ITGA9, ENG	491	459	16792	2.23527	0.190515	0.00812875	0.00799993
									GOTERM_BP_DIRECT	GO:0032689~negative regulation of interferon-gamma production	7	1.06707	0.000130557	CD96, CD274, HLA-DRB5, TNFSF4, GATA3, HLA-DRB1, HAVCR2	491	28	16792	8.5499	0.274811	0.0119001	0.0117115
									GOTERM_BP_DIRECT	GO:0006915~apoptotic process	34	5.18293	0.00013703	MAGEH1, PLEKHF1, MTFP1, IL24, CDCA7, PRF1, NTN1, FOXO1, SH3RF1, ZFP36L1, SHF, GRK5, CXCR3, CD14, SNCA, MEF2C, DAPK1, GZMA, MX1, LY86, GZMB, SERPINB9, GZMH, CD2, RNF144B, DAB2, GZMM, IL1B, IL2RA, MZB1, MAL, TNFRSF25, TNFSF8, TNFRSF21	491	567	16792	2.05077	0.286272	0.0120439	0.0118531
									GOTERM_BP_DIRECT	GO:0045060~negative thymic T cell selection	5	0.762195	0.000200763	CD74, ZAP70, CD28, CCR7, CD3E	491	11	16792	15.5453	0.389897	0.0170372	0.0167672
									GOTERM_BP_DIRECT	GO:0010951~negative regulation of endopeptidase activity	13	1.98171	0.0002186	APP, SERPINF1, SERPINF2, CRIM1, SERPINB9, SPINT2, TFPI, SERPINB6, BST2, SPOCK2, CD109, SERPING1, COL6A3	491	121	16792	3.67434	0.416104	0.0179325	0.0176483
									GOTERM_BP_DIRECT	GO:0050900~leukocyte migration	13	1.98171	0.00023617	CD74, SRC, SIRPG, SELP, CD2, LCK, CD48, FYN, ITGA6, ESAM, PLCG1, CD34, CD244	491	122	16792	3.64422	0.44082	0.0181788	0.0178907
									GOTERM_BP_DIRECT	GO:0002503~peptide antigen assembly with MHC class II protein complex	4	0.609756	0.000236376	HLA-DMA, HLA-DMB, HLA-DRA, HLA-DRB1	491	5	16792	27.3597	0.441103	0.0181788	0.0178907
									GOTERM_BP_DIRECT	GO:0008037~cell recognition	6	0.914634	0.000361746	VCAN, CD5, SMAGP, CRTAM, CD226, TIGIT	491	22	16792	9.32716	0.589516	0.0269775	0.02655
									GOTERM_BP_DIRECT	GO:0009967~positive regulation of signal transduction	9	1.37195	0.00037592	EPS8, SHF, SH2D2A, GRAP2, SH2D1A, GATA3, GRAP, SLA2, SKAP1	491	61	16792	5.04584	0.603593	0.02721	0.0267788
									GOTERM_BP_DIRECT	GO:0007169~transmembrane receptor protein tyrosine kinase signaling pathway	11	1.67683	0.000488127	ITK, ZAP70, CD8B, TRAT1, LCK, CD8A, KIT, CD7, FYN, CD3E, MTSS1	491	96	16792	3.9187	0.69928	0.0343223	0.0337784
									GOTERM_BP_DIRECT	GO:0045582~positive regulation of T cell differentiation	5	0.762195	0.000756716	CD74, ZAP70, IL2RA, CD27, GATA3	491	15	16792	11.3999	0.844791	0.05173	0.0509102
									GOTERM_BP_DIRECT	GO:0008283~cell proliferation	23	3.5061	0.0011512	CD74, LRP1, SRC, SH2D2A, SERPINF1, LY86, EMP1, CBFA2T3, ZFP36L1, EPS8, BST2, ISG20, DAB2, GNG2, IFI16, BIN1, CD5, IL2RA, FSCN1, TNFSF8, ERG, BCAT1, CD34	491	366	16792	2.14915	0.941266	0.0765702	0.0753567
									GOTERM_BP_DIRECT	GO:0050862~positive regulation of T cell receptor signaling pathway	4	0.609756	0.00123954	TESPA1, TRAT1, LCK, CCR7	491	8	16792	17.0998	0.952754	0.0802764	0.0790043
									GOTERM_BP_DIRECT	GO:0006959~humoral immune response	8	1.21951	0.00129225	BST2, MEF2C, SH2D1A, LY86, CD28, GATA3, POU2F2, TNFRSF21	491	57	16792	4.79994	0.958509	0.0815442	0.080252
									GOTERM_BP_DIRECT	GO:0045807~positive regulation of endocytosis	5	0.762195	0.00158253	CLIP3, DAB2, NEDD4L, CD14, SNCA	491	18	16792	9.49989	0.979711	0.0946507	0.0931508
									GOTERM_BP_DIRECT	GO:0050870~positive regulation of T cell activation	5	0.762195	0.00158253	LCK, SIRPG, HLA-DPB1, PRKCQ, HLA-DPA1	491	18	16792	9.49989	0.979711	0.0946507	0.0931508
									GOTERM_BP_DIRECT	GO:0030217~T cell differentiation	6	0.914634	0.00161533	ZAP70, LCK, TBX21, KIT, IL7R, CD3D	491	30	16792	6.83992	0.981287	0.0946507	0.0931508
									GOTERM_BP_DIRECT	GO:0071222~cellular response to lipopolysaccharide	11	1.67683	0.00173269	MEF2C, SRC, TNFSF4, CD180, IL24, CMPK2, CD14, CCR5, TFPI, HAVCR2, CXCL16	491	113	16792	3.32916	0.985988	0.098658	0.0970946
									GOTERM_BP_DIRECT	GO:0035556~intracellular signal transduction	24	3.65854	0.0017639	ITK, ARHGEF12, PRKCH, MAST4, DAPK1, SRC, SPHK1, PLCL2, SIRPG, ADCY3, HSPB1, AKAP7, TGFBR3, ZAP70, SPSB1, DEPTOR, CAMK4, MCF2L, KIT, AKT3, FYN, PRKCQ, PLCG1, PLCB1	491	403	16792	2.0367	0.987026	0.098658	0.0970946
									GOTERM_BP_DIRECT	GO:0046641~positive regulation of alpha-beta T cell proliferation	4	0.609756	0.00181915	ZAP70, TNFSF4, CD28, CD3E	491	9	16792	15.1998	0.988678	0.0994873	0.0979107
									GOTERM_BP_DIRECT	GO:0097503~sialylation	5	0.762195	0.00239256	ST8SIA1, ST3GAL5, ST3GAL1, ST6GALNAC4, ST6GALNAC6	491	20	16792	8.5499	0.997247	0.128002	0.125973
									GOTERM_BP_DIRECT	GO:0014068~positive regulation of phosphatidylinositol 3-kinase signaling	8	1.21951	0.00278749	SELP, PRR5, F2R, KIT, CD28, FYN, PRR5L, PTK2	491	65	16792	4.20918	0.998961	0.145958	0.143645
									GOTERM_BP_DIRECT	GO:0019835~cytolysis	5	0.762195	0.00288813	GZMM, GZMA, PRF1, GZMB, GZMH	491	21	16792	8.14276	0.99919	0.148077	0.14573
									GOTERM_BP_DIRECT	GO:0042127~regulation of cell proliferation	14	2.13415	0.0031029	ITK, JUP, SRC, TCF7, CDCA7, PTK2, LCK, KIT, MZB1, CD27, FYN, TNFRSF25, TNFRSF21, ENG	491	185	16792	2.58808	0.999523	0.155841	0.153372
									GOTERM_BP_DIRECT	GO:0007157~heterophilic cell-cell adhesion via plasma membrane cell adhesion molecules	7	1.06707	0.00320553	SELP, CD6, SMAGP, AMIGO2, CRTAM, CD226, TIGIT	491	50	16792	4.78794	0.99963	0.157776	0.155276
									GOTERM_BP_DIRECT	GO:0032733~positive regulation of interleukin-10 production	5	0.762195	0.00408078	CD40LG, TNFSF4, CD28, TIGIT, CD34	491	23	16792	7.43469	0.999957	0.196918	0.193797
									GOTERM_BP_DIRECT	GO:0003376~sphingosine-1-phosphate signaling pathway	4	0.609756	0.00446324	SPHK1, S1PR1, S1PR5, S1PR4	491	12	16792	11.3999	0.999983	0.211231	0.207884
									GOTERM_BP_DIRECT	GO:0048870~cell motility	5	0.762195	0.00478565	FSCN1, ETS1, CD34, PTK2, ENG	491	24	16792	7.12492	0.999993	0.222217	0.218695
									GOTERM_BP_DIRECT	GO:0045893~positive regulation of transcription, DNA-templated	27	4.11585	0.004922	CIITA, SRC, TGFB1I1, LEF1, GATA3, ETS1, GATA1, FOXO1, ELK3, LBH, MDK, TBX21, NRIP1, EOMES, MEF2C, F2R, HMGA1, NFATC2, RUNX3, DAB2, MDFIC, IRF4, IL1B, CAMK4, TCF4, PLCB1, SKAP1	491	515	16792	1.79299	0.999995	0.224315	0.220761
									GOTERM_BP_DIRECT	GO:0001570~vasculogenesis	7	1.06707	0.00565803	MYO1E, EGFL7, HEG1, PTK2, ZFP36L1, ENG, AMOT	491	56	16792	4.27495	0.999999	0.253171	0.249159
									GOTERM_BP_DIRECT	GO:0038083~peptidyl-tyrosine autophosphorylation	6	0.914634	0.00587567	ITK, ZAP70, SRC, LCK, FYN, PTK2	491	40	16792	5.12994	0.999999	0.258215	0.254123
									GOTERM_BP_DIRECT	GO:0035025~positive regulation of Rho protein signal transduction	5	0.762195	0.00643099	P2RY10, ADGRG1, LPAR6, MCF2L, F2R	491	26	16792	6.57684	1	0.277273	0.272879
									GOTERM_BP_DIRECT	GO:0030168~platelet activation	10	1.52439	0.00653468	GNG2, PRKCH, CD40LG, SRC, LCK, FZD6, F2R, PRKCQ, FYN, ITPR3	491	115	16792	2.97388	1	0.277273	0.272879
									GOTERM_BP_DIRECT	GO:0010629~negative regulation of gene expression	11	1.67683	0.00691429	MEF2C, ACE, PLAG1, SFMBT2, SERPINF1, CD28, FYN, CD3E, CD34, HAVCR2, ENG	491	137	16792	2.74595	1	0.288408	0.283837
									GOTERM_BP_DIRECT	GO:0030335~positive regulation of cell migration	13	1.98171	0.00788384	CD274, CARMIL1, SPHK1, F2R, LEF1, RRAS2, PTK2, CXCL16, MYLK, DAB2, KIT, S1PR1, ITGA6	491	184	16792	2.41628	1	0.313088	0.308126
									GOTERM_BP_DIRECT	GO:0033153~T cell receptor V(D)J recombination	3	0.457317	0.00801485	BCL11B, TCF7, LEF1	491	5	16792	20.5198	1	0.313088	0.308126
									GOTERM_BP_DIRECT	GO:0072540~T-helper 17 cell lineage commitment	3	0.457317	0.00801485	IRF4, SLAMF6, LY9	491	5	16792	20.5198	1	0.313088	0.308126
									GOTERM_BP_DIRECT	GO:0002381~immunoglobulin production involved in immunoglobulin mediated immune response	3	0.457317	0.00801485	HLA-DRB5, HLA-DRB1, HLA-DQB1	491	5	16792	20.5198	1	0.313088	0.308126
									GOTERM_BP_DIRECT	GO:0050690~regulation of defense response to virus by virus	5	0.762195	0.00841335	CD8B, LCK, CD28, FYN, CD247	491	28	16792	6.10707	1	0.32352	0.318393
									GOTERM_BP_DIRECT	GO:0002437~inflammatory response to antigenic stimulus	4	0.609756	0.00864983	HLA-DRB5, PNMA1, IL2RA, HLA-DRB1	491	15	16792	9.11989	1	0.327496	0.322306
									GOTERM_BP_DIRECT	GO:0032496~response to lipopolysaccharide	12	1.82927	0.00878313	SELP, CD96, SPARC, CD6, IL10RA, F2R, ACP5, CD27, CCR7, TNFRSF25, TNFRSF21, SNCA	491	164	16792	2.50241	1	0.327504	0.322314
									GOTERM_BP_DIRECT	GO:0006968~cellular defense response	7	1.06707	0.00925958	ITK, FCMR, TRAT1, SH2D1A, PRF1, LSP1, CCR5	491	62	16792	3.86124	1	0.340117	0.334727
									GOTERM_BP_DIRECT	GO:0006935~chemotaxis	10	1.52439	0.00949372	RALA, PTGDR2, CXCR3, CCRL2, S1PR1, CCR7, LSP1, CCR5, AMOT, CXCL16	491	122	16792	2.80325	1	0.34022	0.334829
									GOTERM_BP_DIRECT	GO:0042113~B cell activation	5	0.762195	0.00953889	BST2, CD79A, ZAP70, BANK1, IKZF3	491	29	16792	5.89648	1	0.34022	0.334829
									GOTERM_BP_DIRECT	GO:0046632~alpha-beta T cell differentiation	3	0.457317	0.011791	BCL11B, TCF7, LEF1	491	6	16792	17.0998	1	0.4087	0.402223
									GOTERM_BP_DIRECT	GO:0045577~regulation of B cell differentiation	3	0.457317	0.011791	IKZF3, CARD11, ZFP36L1	491	6	16792	17.0998	1	0.4087	0.402223
									GOTERM_BP_DIRECT	GO:0030032~lamellipodium assembly	5	0.762195	0.0120731	CARMIL1, ABLIM1, KIT, PTPRO, S1PR1	491	31	16792	5.51606	1	0.412665	0.406125
									GOTERM_BP_DIRECT	GO:0016477~cell migration	12	1.82927	0.0122772	TGFBR3, CARMIL1, ADGRG1, JUP, MDK, FSCN1, S1PR1, NFATC2, FYN, PLCG1, ERG, ENG	491	172	16792	2.38602	1	0.413891	0.407332
									GOTERM_BP_DIRECT	GO:0042100~B cell proliferation	5	0.762195	0.013487	CD79A, MEF2C, CD40LG, LEF1, IL7R	491	32	16792	5.34369	1	0.448532	0.441425
									GOTERM_BP_DIRECT	GO:0045954~positive regulation of natural killer cell mediated cytotoxicity	4	0.609756	0.0145407	SH2D1A, CRTAM, SLAMF6, CD226	491	18	16792	7.59991	1	0.470852	0.46339
									GOTERM_BP_DIRECT	GO:0001574~ganglioside biosynthetic process	4	0.609756	0.0145407	ST3GAL5, ST3GAL1, ST6GALNAC4, ST6GALNAC6	491	18	16792	7.59991	1	0.470852	0.46339
									GOTERM_BP_DIRECT	GO:0043066~negative regulation of apoptotic process	23	3.5061	0.0147489	CD74, FCMR, BCL11B, SRC, MGMT, SPHK1, LEF1, AMIGO2, HSPB1, SERPINB9, GATA1, FOXO1, IFIT3, PTK2, SH3RF1, DAB2, CD40LG, GRK5, IL2RB, CD27, IL6ST, LIMS2, SNCA	491	455	16792	1.72877	1	0.47139	0.463919
									GOTERM_BP_DIRECT	GO:0043154~negative regulation of cysteine-type endopeptidase activity involved in apoptotic process	7	1.06707	0.0152438	SRC, LEF1, IFI6, CD27, SERPINB9, SH3RF1, SNCA	491	69	16792	3.46952	1	0.480963	0.473341
									GOTERM_BP_DIRECT	GO:0019722~calcium-mediated signaling	6	0.914634	0.0161708	PTGDR2, CXCR3, SPHK1, PLCG1, CCR5, NCALD	491	51	16792	4.02348	1	0.498066	0.490173
									GOTERM_BP_DIRECT	GO:0002455~humoral immune response mediated by circulating immunoglobulin	3	0.457317	0.0161907	HLA-DRB5, HLA-DRB1, HLA-DQB1	491	7	16792	14.657	1	0.498066	0.490173
									GOTERM_BP_DIRECT	GO:0043393~regulation of protein binding	4	0.609756	0.0168999	TGFBR3, APP, SRC, HOPX	491	19	16792	7.19991	1	0.507202	0.499164
									GOTERM_BP_DIRECT	GO:0043536~positive regulation of blood vessel endothelial cell migration	4	0.609756	0.0168999	STAT5A, HSPB1, PLCG1, AMOT	491	19	16792	7.19991	1	0.507202	0.499164
									GOTERM_BP_DIRECT	GO:0097190~apoptotic signaling pathway	7	1.06707	0.0173545	CD5, DAPK1, CD28, TNFRSF25, CD14, CD3E, TNFRSF21	491	71	16792	3.37179	1	0.511978	0.503865
									GOTERM_BP_DIRECT	GO:0071320~cellular response to cAMP	6	0.914634	0.0174751	CRHBP, APP, DMTN, SRD5A1, AKAP7, ZFP36L1	491	52	16792	3.94611	1	0.511978	0.503865
									GOTERM_BP_DIRECT	GO:0048565~digestive tract development	5	0.762195	0.0183431	TRPS1, KIT, ITGA6, GATA3, GATA1	491	35	16792	4.88566	1	0.531087	0.522671
									GOTERM_BP_DIRECT	GO:0007507~heart development	12	1.82927	0.0186947	MEF2C, SPARC, HEG1, TRPS1, ID3, TAB2, GATA3, CACNA1C, GATA1, HOPX, ZFP36L1, POU6F1	491	183	16792	2.2426	1	0.534972	0.526494
									GOTERM_BP_DIRECT	GO:0045766~positive regulation of angiogenesis	9	1.37195	0.0194194	TMIGD2, IL1B, CXCR3, SPHK1, HSPB1, PLCG1, ETS1, CD34, ENG	491	115	16792	2.67649	1	0.538101	0.529574
									GOTERM_BP_DIRECT	GO:0050850~positive regulation of calcium-mediated signaling	4	0.609756	0.01946	ZAP70, TRAT1, CD8A, CD3E	491	20	16792	6.83992	1	0.538101	0.529574
									GOTERM_BP_DIRECT	GO:0045664~regulation of neuron differentiation	4	0.609756	0.01946	EOMES, BCL11B, BIN1, S1PR5	491	20	16792	6.83992	1	0.538101	0.529574
									GOTERM_BP_DIRECT	GO:0043123~positive regulation of I-kappaB kinase/NF-kappaB signaling	11	1.67683	0.0198521	BST2, SLC44A2, F2R, SECTM1, CCR7, FYN, TAB2, CXXC5, RHOC, CARD11, APOL3	491	161	16792	2.33662	1	0.542844	0.534241
									GOTERM_BP_DIRECT	GO:0006461~protein complex assembly	9	1.37195	0.0203463	SLC9A3R2, CD74, DMTN, IL2RB, HMGA1, CD3G, CD3E, MPP6, CD2AP	491	116	16792	2.65342	1	0.550244	0.541524
									GOTERM_BP_DIRECT	GO:0045580~regulation of T cell differentiation	3	0.457317	0.0211744	CD2, HLA-DOA, CARD11	491	8	16792	12.8248	1	0.554364	0.545579
									GOTERM_BP_DIRECT	GO:0045059~positive thymic T cell selection	3	0.457317	0.0211744	CD74, ZAP70, CD3D	491	8	16792	12.8248	1	0.554364	0.545579
									GOTERM_BP_DIRECT	GO:0007172~signal complex assembly	3	0.457317	0.0211744	SRC, CD3E, PTK2	491	8	16792	12.8248	1	0.554364	0.545579
									GOTERM_BP_DIRECT	GO:0042130~negative regulation of T cell proliferation	5	0.762195	0.0221117	HLA-DRB5, IL2RA, HLA-DRB1, TNFRSF21, HAVCR2	491	37	16792	4.62157	1	0.57281	0.563732
									GOTERM_BP_DIRECT	GO:0014066~regulation of phosphatidylinositol 3-kinase signaling	7	1.06707	0.0263035	PPP1R16B, TRAT1, LCK, KIT, CD28, FYN, PIP5K1B	491	78	16792	3.06919	1	0.657197	0.646783
									GOTERM_BP_DIRECT	GO:0003254~regulation of membrane depolarization	3	0.457317	0.0267045	CAMK2D, FHL1, NEDD4L	491	9	16792	11.3999	1	0.657197	0.646783
									GOTERM_BP_DIRECT	GO:0035457~cellular response to interferon-alpha	3	0.457317	0.0267045	OAS1, GATA3, IFIT3	491	9	16792	11.3999	1	0.657197	0.646783
									GOTERM_BP_DIRECT	GO:0003094~glomerular filtration	3	0.457317	0.0267045	MYO1E, CD34, JCHAIN	491	9	16792	11.3999	1	0.657197	0.646783
									GOTERM_BP_DIRECT	GO:0035456~response to interferon-beta	3	0.457317	0.0267045	IFITM3, BST2, IFITM1	491	9	16792	11.3999	1	0.657197	0.646783
									GOTERM_BP_DIRECT	GO:0030198~extracellular matrix organization	12	1.82927	0.0291548	APP, VCAN, SPARC, ITGB5, COL6A2, SPOCK2, COL6A3, ITGA6, HPSE, ICAM5, PTK2, ITGA9	491	196	16792	2.09385	1	0.710394	0.699137
									GOTERM_BP_DIRECT	GO:0045944~positive regulation of transcription from RNA polymerase II promoter	40	6.09756	0.0309849	APP, CIITA, MAML2, PLAG1, LEF1, GATA3, IKZF2, ETS1, CD3D, IKZF3, GATA1, FOXO1, ELK3, IFI16, CXCR3, TRPS1, NRIP1, S1PR1, ZBED3, EOMES, EGLN1, KLF12, MEF2C, BCL11B, BCL11A, SERPINF2, HMGA1, NFATC2, TET1, POU2F2, MAF, TEF, IRF4, IL1B, CD28, ITGA6, TCF4, TNFSF8, SKAP1, ENG	491	981	16792	1.39448	1	0.747586	0.735739
									GOTERM_BP_DIRECT	GO:0071353~cellular response to interleukin-4	4	0.609756	0.0317184	IL24, TCF7, LEF1, GATA3	491	24	16792	5.69993	1	0.757854	0.745844
									GOTERM_BP_DIRECT	GO:0035455~response to interferon-alpha	3	0.457317	0.0327449	IFITM3, BST2, IFITM1	491	10	16792	10.2599	1	0.767479	0.755316
									GOTERM_BP_DIRECT	GO:0002377~immunoglobulin production	3	0.457317	0.0327449	TMIGD2, IL7R, ITM2A	491	10	16792	10.2599	1	0.767479	0.755316
									GOTERM_BP_DIRECT	GO:0051496~positive regulation of stress fiber assembly	5	0.762195	0.0334736	CARMIL1, ARHGEF10, SERPINF2, SORBS3, AMOT	491	42	16792	4.07138	1	0.777157	0.764841
									GOTERM_BP_DIRECT	GO:0016525~negative regulation of angiogenesis	6	0.914634	0.0344272	SPARC, CXCR3, SERPINF1, PTPRM, TCF4, AMOT	491	62	16792	3.30964	1	0.789407	0.776898
									GOTERM_BP_DIRECT	GO:0032735~positive regulation of interleukin-12 production	4	0.609756	0.0352844	CD40LG, TNFSF4, CCR7, PLCB1	491	25	16792	5.47193	1	0.789407	0.776898
									GOTERM_BP_DIRECT	GO:0001816~cytokine production	4	0.609756	0.0352844	ITK, MAF, NFATC2, CD226	491	25	16792	5.47193	1	0.789407	0.776898
									GOTERM_BP_DIRECT	GO:0009311~oligosaccharide metabolic process	4	0.609756	0.0352844	ST3GAL5, ST3GAL1, ST6GALNAC4, ST6GALNAC6	491	25	16792	5.47193	1	0.789407	0.776898
									GOTERM_BP_DIRECT	GO:0051897~positive regulation of protein kinase B signaling	7	1.06707	0.0360603	SRC, AKR1C3, CD28, CCR7, GATA3, HPSE, PTK2	491	84	16792	2.84997	1	0.799499	0.786829
									GOTERM_BP_DIRECT	GO:0030512~negative regulation of transforming growth factor beta receptor signaling pathway	6	0.914634	0.0387182	TGFBR3, TGFB1I1, SNX25, CD109, LDLRAD4, ENG	491	64	16792	3.20621	1	0.850414	0.836937
									GOTERM_BP_DIRECT	GO:0051491~positive regulation of filopodium assembly	4	0.609756	0.0390478	RALA, FSCN1, CCR7, FNBP1L	491	26	16792	5.26148	1	0.850414	0.836937
									GOTERM_BP_DIRECT	GO:0007204~positive regulation of cytosolic calcium ion concentration	9	1.37195	0.0427696	CD52, CXCR3, F2R, CIB2, CCR7, ITPR3, CACNA1C, CCR5, S1PR4	491	134	16792	2.29699	1	0.912406	0.897947
									GOTERM_BP_DIRECT	GO:0051281~positive regulation of release of sequestered calcium ion into cytosol	4	0.609756	0.0430065	CXCR3, F2R, PLCG1, SNCA	491	27	16792	5.06661	1	0.912406	0.897947
									GOTERM_BP_DIRECT	GO:0042104~positive regulation of activated T cell proliferation	4	0.609756	0.0430065	TMIGD2, IL2RA, TNFSF4, IL12RB1	491	27	16792	5.06661	1	0.912406	0.897947
									GOTERM_BP_DIRECT	GO:0007596~blood coagulation	11	1.67683	0.0438074	CARMIL1, EHD3, MMRN1, DOCK9, F2R, HBB, FYN, GATA3, TFPI, GATA1, PAPSS2	491	184	16792	2.04454	1	0.914026	0.899541
									GOTERM_BP_DIRECT	GO:0000165~MAPK cascade	14	2.13415	0.0438257	MEF2C, CAMK2D, MAP3K7CL, PTK2, PSMB9, ZFP36L1, DUSP7, IL1B, IL2RA, KIT, IL2RB, FYN, CCR5, SHANK3	491	262	16792	1.82746	1	0.914026	0.899541
									GOTERM_BP_DIRECT	GO:0006952~defense response	6	0.914634	0.0457411	IL32, HCP5, CD74, MX1, CD48, GATA3	491	67	16792	3.06265	1	0.916718	0.90219
									GOTERM_BP_DIRECT	GO:0010447~response to acidic pH	3	0.457317	0.046221	SRC, SERPINF1, LGMN	491	12	16792	8.5499	1	0.916718	0.90219
									GOTERM_BP_DIRECT	GO:0071498~cellular response to fluid shear stress	3	0.457317	0.046221	MEF2C, SRC, MTSS1	491	12	16792	8.5499	1	0.916718	0.90219
									GOTERM_BP_DIRECT	GO:0022409~positive regulation of cell-cell adhesion	3	0.457317	0.046221	LEF1, SIRPG, ITGA6	491	12	16792	8.5499	1	0.916718	0.90219
									GOTERM_BP_DIRECT	GO:0060394~negative regulation of pathway-restricted SMAD protein phosphorylation	3	0.457317	0.046221	SNX25, LDLRAD4, ENG	491	12	16792	8.5499	1	0.916718	0.90219
									GOTERM_BP_DIRECT	GO:0006898~receptor-mediated endocytosis	11	1.67683	0.0465463	DAB2, CD163, SPARC, LRP1, CD6, CD5, HBB, CD14, SCARF1, JCHAIN, CXCL16	491	186	16792	2.02256	1	0.916718	0.90219
									GOTERM_BP_DIRECT	GO:0051482~positive regulation of cytosolic calcium ion concentration involved in phospholipase C-activating G-protein coupled signaling pathway	4	0.609756	0.0471577	P2RY10, LPAR6, F2R, S1PR1	491	28	16792	4.88566	1	0.916718	0.90219
									GOTERM_BP_DIRECT	GO:0006486~protein glycosylation	8	1.21951	0.047573	ST8SIA1, OAS2, ST3GAL5, B4GALT6, ST3GAL1, ST6GALNAC4, ABO, ST6GALNAC6	491	113	16792	2.42121	1	0.916718	0.90219
									GOTERM_BP_DIRECT	GO:0031532~actin cytoskeleton reorganization	5	0.762195	0.0476798	EPS8, RALA, SIPA1L1, KIT, S1PR1	491	47	16792	3.63825	1	0.916718	0.90219
									GOTERM_BP_DIRECT	GO:0007193~adenylate cyclase-inhibiting G-protein coupled receptor signaling pathway	5	0.762195	0.0476798	PTGDR2, NPR3, S1PR1, ADCY3, GNAI1	491	47	16792	3.63825	1	0.916718	0.90219

[truncated: 17 more sheets: G5 (negative), G6 (positive), G6 (negative), G7 (positive), G7 (negative), G8 (positive), G8 (negative), G9 (positive), G9 (negative), G10 (positive), G10 (negative), G11 (positive), G11 (negative), G12 (positive), G12 (negative), G13 (negative), G14 (negative)]
