# Supplementary material for: Transcriptome free energy can serve as a dynamic patient-specific biomarker in acute myeloid leukemia
Source: NPJ Syst Biol Appl. 2024 Mar 25;10:32. doi: 10.1038/s41540-024-00352-6 (PMC10963775; doi:10.1038/s41540-024-00352-6)
Supplement: Supplementary file 7 — Supplementary Table 5 [file 41540_2024_352_MOESM7_ESM.xlsx]

## Sheet: G0 (Steady State)
									Category	Term	Count	%	PValue	Genes	List Total	Pop Hits	Pop Total	Fold Enrichment	Bonferroni	Benjamini	FDR
									GOTERM_BP_DIRECT	GO:0006413~translational initiation	101	7.71581	1.05713e-83	EIF4A2, RPL4, EIF4A1, RPL5, RPL30, RPL3, RPL32, RPL31, RPL34, RPL10A, RPL8, RPL9, RPL6, RPL7, RPS15, RPS14, RPS17, RPS16, RPS19, RPL18A, RPS18, RPL36, RPL35, RPL38, RPL37, RPS11, RPL39, RPS10, RPS13, RPS12, EIF2A, RPS9, RPL21, RPS7, RPS8, RPS5, RPL23, RPL22, RPS6, RPSA, RPL24, RPL27, RPL26, RPL29, RPL28, UBA52, LARP1, RPL41, EIF2S2, EIF1, RPS26, RPS25, RPS28, RPS27, EIF2S3, EIF5, EIF6, RPL27A, RP…	1224	137	16792	10.114	4.39873e-80	4.39873e-80	4.26236e-80
									GOTERM_BP_DIRECT	GO:0006614~SRP-dependent cotranslational protein targeting to membrane	82	6.26432	6.83309e-79	RPL4, RPL5, RPL30, RPL3, RPL32, RPL31, RPL34, RPLP1, RPLP0, RPL10A, SRP14, RPL8, RPL9, RPL6, RPL7, RPS4X, RPS15, RPS14, SEC61A1, RPL7A, RPS17, RPS16, RPS19, RPL18A, RPS18, RPL36, RPLP2, RPL35, RPL38, RPL37, RPS11, RPL39, RPS10, RPS13, RPS12, RPS9, RPL21, RPS7, RPS8, RPL23, RPS5, RPL22, RPS6, RPL13A, RPS3A, RPSA, SRP9, RPL37A, RPL24, RPL27, RPL26, RPL29, RPL28, UBA52, RPL10, RPL12, RPL11, RPS15A, …	1224	94	16792	11.9676	2.84325e-75	1.42163e-75	1.37755e-75
									GOTERM_BP_DIRECT	GO:0000184~nuclear-transcribed mRNA catabolic process, nonsense-mediated decay	84	6.41711	7.90751e-67	RPL4, RPL5, RPL30, RPL3, RPL32, RPL31, RPL34, RPLP1, RPLP0, RPL10A, RPL8, RPL9, SMG5, RPL6, RPL7, RPS4X, RPS15, RPS14, RPL7A, RPS17, RPS16, RPS19, RPL18A, RPS18, RPL36, RPLP2, RPL35, RPL38, RPL37, RPS11, RPL39, RPS10, RPS13, RPS12, UPF2, RPS9, RPL21, RPS7, RPS8, RPL23, RPS5, RPL22, RPS6, RPL13A, RPS3A, RPSA, RPL37A, RPL24, RPL27, ETF1, RPL26, PABPC1, RPL29, RPL28, UBA52, RPL10, RPL12, RPL11, RPS1…	1224	119	16792	9.68397	3.29032e-63	1.09677e-63	1.06277e-63
									GOTERM_BP_DIRECT	GO:0019083~viral transcription	78	5.95875	2.83077e-61	RPL4, RPL5, RPL30, RPL3, RPL32, RPL31, RPL34, RPLP1, RPLP0, RPL10A, RPL8, RPL9, RPL6, RPL7, RPS4X, RPS15, RPS14, RPL7A, RPS17, RPS16, RPS19, RPL18A, RPS18, RPL36, RPLP2, RPL35, RPL38, RPL37, RPS11, RPL39, RPS10, RPS13, RPS12, RPS9, RPL21, RPS7, NUP210, RPS8, RPL23, RPS5, RPL22, RPS6, RPL13A, RPS3A, RPSA, RPL37A, RPL24, RPL27, RPL26, RPL29, RPL28, UBA52, RPL10, RPL12, RPL11, RPS15A, RPS3, RPL14, R…	1224	112	16792	9.55427	1.17789e-57	2.94471e-58	2.85342e-58
									GOTERM_BP_DIRECT	GO:0006412~translation	93	7.10466	5.34734e-41	RPL4, RPL5, SLC25A3, RPL30, RPL3, RPL32, RPL31, RPL34, RPLP1, RPLP0, MRPL37, RPL10A, RPL8, RPL9, RPL6, RPL7, RPS4X, RPS15, RPS14, MRPL3, RPL7A, RPS17, RPS16, RPS19, RPL18A, RPL36AL, RPS18, RPL36, RPLP2, RPL35, RPL38, RPL37, RPS11, RPL39, RPS10, RPS13, RPS12, RPS9, RPL21, RPS7, RPS8, RPL23, RPS5, PABPC4, RPL22, RPS6, RPL13A, RPS3A, RPSA, RPL37A, RPL24, RPL27, RPL26, RPL29, SLC25A5, RPL28, UBA52, S…	1224	253	16792	5.04294	2.22503e-37	4.45006e-38	4.3121e-38
									GOTERM_BP_DIRECT	GO:0006364~rRNA processing	85	6.49351	1.81573e-40	RPL4, RPL5, RPL30, RPL3, RPL32, RPL31, RPL34, RPLP1, RPLP0, RPL10A, RPL8, RPL9, RPL6, RPL7, RPS4X, RPS15, FBL, RPS14, RPL7A, RPS17, RPS16, RPS19, RPL18A, RPS18, RPL36, RPLP2, RPL35, RPL38, RPL37, RPS11, RPL39, RPS10, RPS13, RPS12, RPS9, RPL21, RPS7, RPS8, RPL23, RPS5, RPL22, RPS6, RPL13A, RPS3A, RPSA, XRN2, RPL37A, RPL24, RPL27, RPL26, RPL29, RPL28, UBA52, RPL10, RPL12, RPL11, NOLC1, DDX21, SNU13…	1224	214	16792	5.44912	7.55527e-37	1.25921e-37	1.22017e-37
									GOTERM_BP_DIRECT	GO:0000398~mRNA splicing, via spliceosome	78	5.95875	7.98804e-33	HNRNPU, YBX1, PRPF19, CCAR1, PNN, PTBP1, SYNCRIP, SNRPD2, SNRNP70, DHX15, PAPOLA, RBM5, SRRM2, PRPF4B, SRRM1, PRPF6, DDX39A, HNRNPUL1, DDX39B, HNRNPH1, SRSF2, SRSF3, SRSF4, HNRNPH2, SRSF5, DNAJC8, PABPC1, HNRNPH3, SRSF6, SNRPC, SNRNP200, SRSF7, SNRPA, RBM22, SNRPB, SF1, SF3B4, SF3B5, DDX5, DHX9, SF3B6, SRRT, SRSF1, SNU13, PRPF8, PABPN1, ZMAT2, POLR2A, POLR2B, U2AF2, TRA2B, PCBP1, TRA2A, PCBP2, HN…	1224	222	16792	4.82017	3.32382e-29	4.74832e-30	4.60111e-30
									GOTERM_BP_DIRECT	GO:0098609~cell-cell adhesion	86	6.5699	1.91686e-32	YWHAE, DDX3X, HSP90AB1, YWHAB, RPL34, ARHGAP1, HDLBP, PARK7, ENO1, CLINT1, RPL6, RPL7A, LASP1, CAPZB, KIF5B, BSG, RACK1, EFHD2, TRIM25, LRRFIP1, EIF2A, YWHAZ, SND1, HCFC1, ATXN2L, PKM, RPL24, CHMP4B, PLIN3, TAGLN2, MAPRE1, RPL29, PFN1, ALDOA, MACF1, RAB1A, AHNAK, TWF2, CAPG, IQGAP1, ZC3HAV1, RTN4, PDLIM1, CNN2, SDCBP, LDHA, LARP1, SNX2, PRDX1, PCBP1, STK38, EIF4H, RPL14, RPS2, CCT8, RPL15, EPS15,…	1224	271	16792	4.35362	7.97605e-29	9.97006e-30	9.66097e-30
									GOTERM_BP_DIRECT	GO:0016032~viral process	67	5.11841	1.49127e-16	EIF4A2, YWHAE, EIF4A1, TRAM1, CRTC2, CALCOCO2, YWHAB, IPO7, SYNCRIP, XPO1, C1QBP, RACK1, EP300, NUP210, SYK, HLA-B, HLA-C, RAD23A, HLA-A, DYNLL1, RHOA, SND1, TNFRSF1A, PSMA3, KAT2A, FKBP8, VDAC1, TOP1, SLC25A5, TLN1, TP53, CEBPA, RTN3, SET, SRCAP, HDAC1, COPB1, IL2RG, PSMA7, HSPD1, PSMB7, NXF1, PSMB4, PSMB3, PSMB1, EIF4H, HNRNPA1, WASF2, PAK2, LYN, SPEN, HSPA8, NPM1, STAT3, PSMB8, NFKBIA, SNW1, H…	1224	299	16792	3.07415	4.61964e-13	6.89466e-14	6.68091e-14
									GOTERM_BP_DIRECT	GO:0043066~negative regulation of apoptotic process	82	6.26432	3.52049e-14	ARF4, DDX3X, ARL6IP1, CITED2, ARAF, CIB1, ADAR, PARK7, MPO, PHB2, MYDGF, CCND2, MYC, ARHGDIA, CFL1, RPS6KA1, PIM1, MYO18A, CD38, PIM2, TIMP1, BNIP3L, ANXA1, DUSP1, RPS6, RPS3A, YWHAZ, DAD1, CAT, FKBP8, PPIF, TMBIM6, RAF1, UBA52, TP53, CD44, CERKL, CSF1R, PRKDC, HDAC1, GSTP1, GLO1, AIF1, HSPD1, HSP90B1, MTDH, PRDX3, BAG6, PLAC8, PRDX5, UBB, IRAK1, CHST11, UBC, UCP2, PTK2B, FLNA, NCKAP1L, RPS27A, P…	1224	455	16792	2.47243	1.46443e-10	1.46488e-11	1.41946e-11
									GOTERM_BP_DIRECT	GO:0002181~cytoplasmic translation	17	1.2987	6.22235e-13	RPL31, RPLP1, RPL22, RPLP0, RPL35A, RPL8, RPL9, RPL6, RPL7, EIF3J, EIF4H, RPL36, RPLP2, RPL26, RPL15, RPL29, EIF4B	1224	25	16792	9.32889	2.58931e-09	2.35374e-10	2.28077e-10
									GOTERM_BP_DIRECT	GO:0043488~regulation of mRNA stability	32	2.44461	4.37628e-12	SET, ANP32A, YWHAB, ZFP36L2, PSMA7, PSMB7, ZFP36, PSMB4, XPO1, UBB, PSMB3, PSMD2, KHSRP, UBC, PSMB1, RPS27A, HSPA8, YTHDF2, PRKCD, PUM1, YWHAZ, PSMB8, PUM2, PSMA3, APEX1, SERBP1, MAPKAPK2, PSME1, HNRNPD, PABPC1, UBA52, EIF4G1	1224	103	16792	4.2622	1.82097e-08	1.51748e-09	1.47043e-09
									GOTERM_BP_DIRECT	GO:0006397~mRNA processing	43	3.28495	7.61841e-12	SF3B4, KHDRBS1, RBM25, CELF1, CELF2, SRSF1, ADAR, AKAP17A, PRPF8, PTBP1, ALKBH5, U2AF2, SNRNP70, C1QBP, KHSRP, DHX15, SAP18, HNRNPA1, SRSF11, SF3A3, RBM39, PRPF38B, SF3A1, MBNL1, CPSF6, SF3A2, ZRANB2, NONO, PTBP3, SRRM1, HNRNPL, SFPQ, PAN3, SON, THRAP3, XRN2, HNRNPA2B1, SRSF2, ACIN1, SRSF4, SRSF5, SRSF7, SUGP2	1224	179	16792	3.29561	3.17004e-08	2.43848e-09	2.36288e-09
									GOTERM_BP_DIRECT	GO:0006928~movement of cell or subcellular component	28	2.13904	3.53118e-11	ARPC1B, TXN, ITGAL, CORO1A, ACTB, ACTG1, GNA13, CAPZB, ADGRE5, ARHGDIA, ARHGDIB, RAC1, ACTR3, ACTR2, TPM4, TPM3, TUBB, STAT3, MSN, TUBB4B, MAPK14, ARPC2, ARPC3, CAPZA1, ABI1, VIM, TLN1, ARF6	1224	86	16792	4.46664	1.46933e-07	1.04952e-08	1.01698e-08
									GOTERM_BP_DIRECT	GO:0006446~regulation of translational initiation	18	1.3751	9.32508e-11	EIF4A2, EIF5B, EIF4A1, EIF1, EIF5, EIF3K, EIF3L, EIF3I, EIF3J, EIF4H, EIF3G, EIF3H, EIF3E, EIF3D, EIF3A, EIF4B, EIF4G2, EIF4G1	1224	36	16792	6.85948	3.88016e-07	2.58678e-08	2.50658e-08
									GOTERM_BP_DIRECT	GO:0050821~protein stabilization	35	2.6738	1.20579e-10	HSP90AB1, PARK7, PHB2, HSPD1, BAG6, RASSF1, RASSF2, LAMP1, LAMP2, ZNF207, FLNA, FLOT2, EP300, CHP1, CCT8, PIM2, CCT7, GOLGA7, SOX4, CCT4, CCT3, CCT2, HSP90AA1, PRKCD, ATP1B3, HCFC1, CCT6A, CDC37, GNAQ, TCP1, MDM4, CALR, PFN1, PPIB, GAPDH	1224	136	16792	3.53061	5.01729e-07	3.1358e-08	3.03859e-08
									GOTERM_BP_DIRECT	GO:0008380~RNA splicing	39	2.97937	1.63886e-10	SF3B4, RBM25, AKAP17A, PRPF8, PPP1R9B, PTBP1, SYNCRIP, SNRPD2, SNRNP70, C1QBP, KHSRP, DHX15, SAP18, RBM5, SRSF11, SF3A3, RBM39, PRPF38B, MBNL1, SF3A2, ZRANB2, NONO, PRPF4B, PTBP3, SRRM1, SFPQ, PRPF6, SON, DDX39B, THRAP3, SRSF2, ACIN1, LUC7L3, SRSF4, HNRNPC, HNRNPH3, SRSF7, SUGP2, SNRPB	1224	166	16792	3.22313	6.81928e-07	4.01134e-08	3.88698e-08
									GOTERM_BP_DIRECT	GO:0010467~gene expression	20	1.52788	3.17734e-10	HNRNPA3, HNRNPU, HNRNPL, PTBP1, HNRNPM, GOLPH3, HNRNPK, POLR2A, HNRNPH1, POLR2B, PCBP1, HNRNPF, PCBP2, HNRNPA2B1, HNRNPD, HNRNPH2, HNRNPC, IGF2BP2, HNRNPA1, RBMX	1224	48	16792	5.71623	1.32209e-06	7.34495e-08	7.11724e-08
									GOTERM_BP_DIRECT	GO:0008283~cell proliferation	60	4.58365	5.82269e-09	MCM7, CITED2, CSE1L, TNFSF13B, HHEX, MYC, PIM1, ANXA7, TSPO, PIM2, RAC1, GLUL, CDK5RAP3, KLF10, CDV3, SYK, GNL3, MORF4L1, KAT2A, TFDP1, CKS2, ARHGEF1, RAF1, MAPRE1, TP53, CSF1R, KHDRBS1, PCNA, PRKDC, SRRT, FURIN, TXN, TYMS, ZFP36L2, GNAI2, LARP1, IFI16, PRDX1, CREG1, EPS15, CD74, XRCC5, PTGES3, NRDC, STAT3, RPL23A, PA2G4, CDK9, CLK1, BST2, GOLPH3, RPS27, FES, GNB1, TACC3, PTPN6, MDM4, HDGF, SIPA1…	1224	366	16792	2.24901	2.42279e-05	1.27517e-06	1.23564e-06
									GOTERM_BP_DIRECT	GO:0006457~protein folding	38	2.90298	6.74731e-09	HSP90AB1, PRKCSH, TXN, HSP90B1, GNAI2, TXN2, GANAB, MLEC, CCT8, CCT7, CCT4, NKTR, CCT3, PDIA3, HSPA9, CCT2, HSPA8, HSP90AA1, ST13, MOGS, PDIA6, PDIA4, CCT6A, DNAJA1, FKBP1A, CDC37, GNB2, GNB1, TCP1, CANX, ERP29, FKBP8, PPIF, PFDN2, CALR, PFDN5, PPIA, FKBP5	1224	180	16792	2.89622	2.80752e-05	1.40378e-06	1.36026e-06
									GOTERM_BP_DIRECT	GO:0006369~termination of RNA polymerase II transcription	21	1.60428	1.34269e-08	SLBP, CPSF7, CPSF1, POLDIP3, MAZ, SRSF1, SRRM1, DDX39A, PABPN1, DDX39B, U2AF2, ZC3H11A, PAPOLA, SRSF2, SRSF3, SRSF4, SRSF5, SRSF6, SRSF7, SRSF11, SNRPB	1224	64	16792	4.50153	5.58677e-05	2.54195e-06	2.46314e-06
									GOTERM_BP_DIRECT	GO:0001731~formation of translation preinitiation complex	13	0.993125	1.34398e-08	EIF2S3, EIF5, EIF3K, EIF3L, EIF3I, EIF3J, EIF4H, EIF3G, EIF3H, EIF3E, EIF3D, EIF3A, EIF4B	1224	23	16792	7.75419	5.59213e-05	2.54195e-06	2.46314e-06
									GOTERM_BP_DIRECT	GO:0042493~response to drug	52	3.9725	1.65752e-08	MCM7, HMGB2, COMT, SRP14, TXN2, XPO1, LGALS1, PNP, MYC, TIMP2, CD38, TSPO, JUNB, B2M, ABCC1, CPT1A, HSP90AA1, PARP4, ANXA1, CYBB, CYBA, FOS, DUSP6, HADHA, DAD1, CAT, TXNIP, TOP1, RPN2, HDAC1, ATP1A1, TYMS, HSPD1, CST3, LDHA, SRP72, PTK2B, NCKAP1L, LYN, JUN, TGFB1, JUND, XRCC5, STAT3, SOD1, CDK9, APEX1, GNAS, FOSB, CTNNB1, CALR, ADA	1224	304	16792	2.34666	6.89672e-05	2.99868e-06	2.90571e-06
									GOTERM_BP_DIRECT	GO:0031124~mRNA 3'-end processing	18	1.3751	4.01092e-08	CPSF7, CPSF1, POLDIP3, SRSF1, SRRM1, DDX39A, PABPN1, DDX39B, U2AF2, ZC3H11A, PAPOLA, SRSF2, SRSF3, SRSF4, SRSF5, SRSF6, SRSF7, SRSF11	1224	50	16792	4.93882	0.00016688	6.95392e-06	6.73834e-06
									GOTERM_BP_DIRECT	GO:0048025~negative regulation of mRNA splicing, via spliceosome	12	0.91673	5.22355e-08	PTBP1, HNRNPK, U2AF2, TRA2B, C1QBP, HNRNPA2B1, ACIN1, SAP18, SRSF4, SRSF6, SRSF7, RBMX	1224	21	16792	7.8394	0.000217328	8.69408e-06	8.42454e-06
									GOTERM_BP_DIRECT	GO:0006396~RNA processing	25	1.90985	7.87803e-08	DHX9, CELF2, HNRNPU, ADAR, RBM3, SYNCRIP, HNRNPDL, PABPN1, CCNL1, RBM5, RBM6, DDX17, RBM39, SF3A1, PABPC4, HNRNPL, LSM7, HNRNPK, HNRNPUL1, HNRNPH1, HNRNPF, XRN2, HNRNPD, HNRNPH3, SUGP2	1224	97	16792	3.53581	0.000327751	1.26079e-05	1.2217e-05
									GOTERM_BP_DIRECT	GO:0006406~mRNA export from nucleus	24	1.83346	5.99879e-07	EIF5A, UPF2, SLBP, CPSF1, NUP210, POLDIP3, SRSF1, SMG5, SRRM1, NXF1, ALKBH5, HHEX, DDX39A, DDX39B, U2AF2, ZC3H11A, HNRNPA2B1, SRSF2, SRSF3, SRSF4, SRSF5, SRSF6, SRSF7, SRSF11	1224	100	16792	3.29255	0.00249298	8.94139e-05	8.66418e-05
									GOTERM_BP_DIRECT	GO:0048010~vascular endothelial growth factor receptor signaling pathway	20	1.52788	6.01679e-07	HSP90AA1, NCF2, NCF4, CYBB, BRK1, CYBA, MAPK14, RHOA, VAV1, ACTB, ACTG1, CDC42, MAPKAPK3, MAPKAPK2, ABI1, PTK2B, NCKAP1L, RAC1, PAK2, WASF2	1224	72	16792	3.81082	0.00250046	8.94139e-05	8.66418e-05
									GOTERM_BP_DIRECT	GO:0051092~positive regulation of NF-kappaB transcription factor activity	28	2.13904	9.36512e-07	MTPN, ITGB2, CIB1, MTDH, TRIM8, PRDX3, IRAK1, UBB, UBC, TRIM25, LRRFIP1, LGALS9, RPS27A, TRIM22, NPM1, TGFB1, PRKCB, IRAK3, NFKBIA, CAT, BTK, TAB2, ARHGEF2, S100A9, UBA52, S100A8, MYD88, TLR2	1224	133	16792	2.8882	0.00388925	0.000134373	0.000130208
									GOTERM_BP_DIRECT	GO:0042127~regulation of cell proliferation	34	2.5974	1.36395e-06	TFRC, HP1BP3, CIB1, SAT1, PPP1R9B, BAG6, CNN2, HHEX, CHST11, PTK2B, CSK, STAT6, E2F4, EPS15, JUNB, S100A11, JAK1, JUN, JUND, ANXA1, JUP, TYK2, TNFRSF1B, TNFRSF1A, GNL3, FGR, NFKBIA, FES, MAFG, KIT, BTK, TXNIP, JTB, ARHGEF2	1224	185	16792	2.52132	0.00565931	0.000189179	0.000183315
									GOTERM_BP_DIRECT	GO:0002479~antigen processing and presentation of exogenous peptide antigen via MHC class I, TAP-dependent	18	1.3751	1.66654e-06	NCF2, NCF4, HLA-B, CYBB, HLA-C, CYBA, HLA-A, PSMB8, PSMA7, HLA-E, PSMB7, PSMA3, PSMB4, PSMB3, PSMD2, PSMB1, PSME1, B2M	1224	63	16792	3.9197	0.00691048	0.000223692	0.000216757
									GOTERM_BP_DIRECT	GO:0043044~ATP-dependent chromatin remodeling	11	0.840336	1.92496e-06	SMARCC1, SMARCD2, SMARCB1, SMARCC2, RBBP4, HDAC1, CHD4, HNRNPC, ARID1A, MTA2, ACTB	1224	23	16792	6.56124	0.00797778	0.000248589	0.000240882
									GOTERM_BP_DIRECT	GO:0000302~response to reactive oxygen species	14	1.06952	2.06506e-06	GPX1, GSTP1, CYBB, CYBA, TXN, PRDX6, TXN2, SOD1, PRDX3, PRDX5, TRA2B, PRDX1, CAT, P4HB	1224	39	16792	4.92475	0.0085559	0.000248589	0.000240882
									GOTERM_BP_DIRECT	GO:0060071~Wnt signaling pathway, planar cell polarity pathway	22	1.68067	2.09099e-06	CLTC, AP2B1, ARRB2, PSMB8, RHOA, PSMA7, CDC42, MED12, PSMB7, PSMA3, PSMB4, UBB, PSMB3, PSMD2, UBC, PSMB1, PSME1, RAC1, PFN1, RPS27A, UBA52, AP2M1	1224	92	16792	3.28062	0.00866287	0.000248589	0.000240882
									GOTERM_BP_DIRECT	GO:0019886~antigen processing and presentation of exogenous peptide antigen via MHC class II	22	1.68067	2.09099e-06	CD74, DYNC1H1, ARF1, HLA-DRB5, FCER1G, CLTC, AP1B1, CLTA, AP2B1, DYNLL1, CTSS, DNM2, HLA-DMA, CANX, HLA-DPB1, HLA-DRA, CTSD, HLA-DRB1, AP2M1, RAB7A, HLA-DPA1, SEC31A	1224	92	16792	3.28062	0.00866287	0.000248589	0.000240882
									GOTERM_BP_DIRECT	GO:0006338~chromatin remodeling	21	1.60428	2.67314e-06	SMARCC1, SMARCD2, SMARCB1, SMARCC2, CBX3, HDAC1, SUPT4H1, BAZ2A, BAZ1A, DEK, CHD1L, ARID1A, SMARCA2, MORF4L1, KAT2A, RBBP4, MYC, MORF4L2, MYB, TOP1, BPTF	1224	86	16792	3.34998	0.0110613	0.000308971	0.000299392
									GOTERM_BP_DIRECT	GO:0097421~liver regeneration	12	0.91673	2.97279e-06	NFKBIA, TGFB1, PCNA, RPS16, RPL32, MYC, UCP2, SRSF1, SRSF5, TYMS, RPS24, RPL19	1224	29	16792	5.67681	0.0122936	0.000334318	0.000323953
									GOTERM_BP_DIRECT	GO:1904871~positive regulation of protein localization to Cajal body	7	0.534759	3.63468e-06	CCT3, CCT6A, CCT2, TCP1, CCT8, CCT7, CCT4	1224	8	16792	12.0041	0.0150102	0.000393387	0.000381191
									GOTERM_BP_DIRECT	GO:0045087~innate immune response	59	4.50726	3.68712e-06	IGHM, NRROS, DDX3X, NCF2, HMGB2, PIK3CD, ADAR, HMGB1, IPO7, JCHAIN, TRIM8, IGHG1, TRIM28, C1QBP, TRIM25, JAK3, B2M, JAK1, FCER1G, ANXA1, SYK, HLA-B, CYBB, HLA-C, CYBA, TYK2, CNPY3, HLA-E, FGR, TYROBP, ELF4, BTK, ARHGEF2, CD46, S100A9, UBA52, S100A8, TLR2, CSF1R, ZC3HAV1, CORO1A, UBB, IGKC, IRAK1, IFI16, UBC, PCBP2, PTK2B, CSK, RPS27A, APOBEC3C, LYN, AKIRIN2, BST2, MAVS, FES, CAPZA1, SERINC3, MYD88	1224	430	16792	1.88237	0.015225	0.000393387	0.000381191
									GOTERM_BP_DIRECT	GO:0038096~Fc-gamma receptor signaling pathway involved in phagocytosis	26	1.98625	4.20264e-06	HSP90AB1, WIPF1, ARPC1B, WAS, BRK1, ACTB, ACTG1, CDC42, IGHG1, IGKC, NCKAP1L, RAC1, WASF2, LYN, ACTR3, ACTR2, HSP90AA1, SYK, PRKCD, VAV1, FGR, ARPC2, ARPC3, ABI1, GRB2, MYO1G	1224	127	16792	2.8086	0.0173352	0.000437179	0.000423626
									GOTERM_BP_DIRECT	GO:0045944~positive regulation of transcription from RNA polymerase II promoter	110	8.40336	4.99727e-06	CRTC2, SPI1, SMARCB1, NUCKS1, PARK7, IKZF1, ETS2, CHCHD2, TRIM28, ZMIZ1, MYC, RPS6KA1, MYB, EP300, CCNL2, CCNL1, HMGN3, JUNB, SOX4, CDK5RAP3, DDX17, SMARCC1, LMO2, RUNX1, HCFC1, PRPF6, NCL, MORF4L2, RAF1, PFN1, UBA52, TP53, ATF4, KMT2D, DDX5, AKNA, PRKDC, SUPT4H1, HIF1A, PLAC8, UBB, PCBP1, RAD21, UBC, AKIRIN2, STAT5B, EGR1, JUN, XRCC6, TGFB1, JUND, EAF2, HMGA1, PBX2, SMARCA2, FOSL2, CDK9, NFKBIA,…	1224	981	16792	1.53831	0.020579	0.000507162	0.000491439
									GOTERM_BP_DIRECT	GO:0002223~stimulatory C-type lectin receptor signaling pathway	23	1.75707	5.43992e-06	LYN, FCER1G, SYK, PRKCD, PSMB8, PSMA7, NFKBIA, PSMB7, PSMA3, PSMB4, UBB, PSMB3, PSMD2, UBC, PSMB1, PSME1, EP300, TAB2, RAF1, RPS27A, PAK2, UBA52, PRKACB	1224	105	16792	3.0051	0.0223813	0.000538941	0.000522232
									GOTERM_BP_DIRECT	GO:0006405~RNA export from nucleus	16	1.22231	5.86028e-06	POLDIP3, SRSF1, SRRM1, NXF1, DDX39A, DDX39B, U2AF2, ZC3H11A, SRSF2, SRSF3, SRSF4, SRSF5, HNRNPA1, SRSF6, SRSF7, SRSF11	1224	55	16792	3.99097	0.0240898	0.000567084	0.000549503
									GOTERM_BP_DIRECT	GO:0006977~DNA damage response, signal transduction by p53 class mediator resulting in cell cycle arrest	17	1.2987	6.32161e-06	NPM1, BTG2, PCNA, TFDP1, RGCC, UBB, CNOT1, UBC, CASP2, EP300, MDM4, E2F4, RPS27A, CNOT8, UBA52, TP53, SOX4	1224	62	16792	3.76165	0.0259614	0.000597823	0.00057929
									GOTERM_BP_DIRECT	GO:0021762~substantia nigra development	15	1.14591	6.59435e-06	YWHAE, G6PD, HSPA5, DYNLL1, RHOA, ACTB, COX6B1, CDC42, GLUD1, LDHA, YWHAQ, CALM3, CALM1, CALM2, YWHAH	1224	49	16792	4.19968	0.0270661	0.000609757	0.000590853
									GOTERM_BP_DIRECT	GO:0030168~platelet activation	24	1.83346	7.63723e-06	LYN, FCER1G, SYK, PRKCB, PRKCD, RHOG, ARRB1, ARRB2, DGKZ, YWHAZ, RHOA, VAV1, RHOB, GNA13, GNA15, GNAQ, P2RX1, GNB1, RAC2, FLNA, LCP2, PTPN6, RAC1, RAF1	1224	115	16792	2.86309	0.031279	0.000690837	0.00066942
									GOTERM_BP_DIRECT	GO:0050852~T cell receptor signaling pathway	28	2.13904	7.89723e-06	STOML2, WAS, PIK3CD, PSMA7, PSMB7, PSMB4, UBB, PSMB3, PSMD2, INPP5D, UBC, PSMB1, CSK, RPS27A, PAK2, HLA-DPA1, HLA-DRB5, PSMB8, NFKBIA, PSMA3, PTPRC, PSME1, HLA-DPB1, HLA-DRA, TAB2, LCP2, UBA52, HLA-DRB1	1224	148	16792	2.59548	0.0323265	0.000699157	0.000677481
									GOTERM_BP_DIRECT	GO:0008360~regulation of cell shape	27	2.06264	8.28524e-06	CDC42SE1, CSF1R, WDR1, WIPF1, SH3KBP1, ITGB2, CORO1A, MYL12A, MYL12B, GNA13, SLC9A3R1, ARHGDIA, PTK2B, ANXA7, ANXA1, MSN, FGR, DIAPH1, FMNL1, FES, KIT, MYH9, PLXNB2, EZR, ALDOA, CSNK1G2, CDC42SE2	1224	140	16792	2.6458	0.0338875	0.000718227	0.00069596
									GOTERM_BP_DIRECT	GO:1900026~positive regulation of substrate adhesion-dependent cell spreading	12	0.91673	9.04483e-06	CDC42, PREX1, ARPC2, C1QBP, MYADM, FLNA, CIB1, RAC1, CALR, UNC13D, S100A10, DNM2	1224	32	16792	5.14461	0.0369363	0.000768072	0.00074426
									GOTERM_BP_DIRECT	GO:0006337~nucleosome disassembly	9	0.687548	1.03768e-05	NFE2, SMARCC1, SMARCD2, SUPT16H, SET, SMARCB1, SMARCC2, HMGA1, ARID1A	1224	17	16792	7.26298	0.0422591	0.000863556	0.000836784
									GOTERM_BP_DIRECT	GO:0042542~response to hydrogen peroxide	15	1.14591	1.10012e-05	PPP1R15B, JUN, GPX1, DUSP1, HBB, EEF2, HSPD1, SOD1, PRDX3, LDHA, STK26, CAT, TXNIP, PTK2B, ADA	1224	51	16792	4.03499	0.0447442	0.000897566	0.000869739
									GOTERM_BP_DIRECT	GO:0009615~response to virus	23	1.75707	1.19659e-05	IFITM2, DDX3X, IFNGR1, ODC1, HMGA1, DDX21, CXCR4, ADAR, IRAK3, ENO1, ZC3HAV1, BST2, FGR, RPS15A, CDK6, HNRNPUL1, CFL1, STMN1, BANF1, PIM2, MYD88, TRIM22, TPT1	1224	110	16792	2.86851	0.0485712	0.000957503	0.000927818
									GOTERM_BP_DIRECT	GO:0038095~Fc-epsilon receptor signaling pathway	31	2.36822	1.30746e-05	PSMA7, PSMB7, PSMB4, UBB, IGKC, PSMB3, PSMD2, UBC, PSMB1, RAC1, RPS27A, PAK2, LYN, JUN, FCER1G, SYK, FOS, PSMB8, VAV1, LAT2, NFKBIA, PSMA3, PSME1, BTK, GRB2, TAB2, LCP2, CALM3, CALM1, UBA52, CALM2	1224	178	16792	2.38926	0.0529504	0.00102648	0.000994657
									GOTERM_BP_DIRECT	GO:0002576~platelet degranulation	22	1.68067	1.37763e-05	LYN, CFD, SRGN, CD63, TGFB1, WDR1, APLP2, PLEK, CTSW, ACTN4, SOD1, TMSB4X, LAMP2, PSAP, PECAM1, FLNA, CALM3, TIMP1, CALM1, ALDOA, TLN1, CALM2	1224	103	16792	2.93026	0.0557116	0.00106154	0.00102863
									GOTERM_BP_DIRECT	GO:0045727~positive regulation of translation	15	1.14591	1.78299e-05	NPM1, DDX3X, POLDIP3, EEF2, RPS4X, RBM3, LARP1, SERP1, EIF6, DDX39B, HNRNPD, PTK2B, PABPC1, SOX4, EIF4G2	1224	53	16792	3.88272	0.0715055	0.00134891	0.00130709
									GOTERM_BP_DIRECT	GO:0006890~retrograde vesicle-mediated transport, Golgi to ER	19	1.45149	1.95381e-05	ARF3, RAB1A, ARF4, COPA, TMED9, TMED10, KDELR1, COPB1, RAB1B, SURF4, COPZ1, TAPBP, ARCN1, GOLPH3, LMAN2, TMED2, COPG1, COPE, ARF5	1224	82	16792	3.17878	0.0780817	0.00145175	0.00140674
									GOTERM_BP_DIRECT	GO:0070527~platelet aggregation	13	0.993125	2.29341e-05	PLEK, HBB, MYL12A, ACTB, TSPAN32, ACTG1, GNAS, FLNA, MYH9, PTPN6, TLN1, CLIC1, FERMT3	1224	41	16792	4.34991	0.0910179	0.00167419	0.00162228
									GOTERM_BP_DIRECT	GO:0019882~antigen processing and presentation	15	1.14591	2.81441e-05	CD74, RAB5B, HLA-DRB5, HLA-B, HLA-C, HLA-A, PSMB8, CTSS, HLA-E, RAB32, RAB10, HLA-DPB1, HLA-DRA, HLA-DRB1, HLA-DPA1	1224	55	16792	3.74153	0.110512	0.00199413	0.00193231
									GOTERM_BP_DIRECT	GO:0000028~ribosomal small subunit assembly	9	0.687548	2.82753e-05	RPS15, RPS14, RPS17, RPS28, RPS27, RPS19, RPS5, RPSA, RPS10	1224	19	16792	6.49845	0.110997	0.00199413	0.00193231
									GOTERM_BP_DIRECT	GO:0045454~cell redox homeostasis	18	1.3751	3.05106e-05	PDIA3, GPX1, NCF2, NCF4, CYBB, CYBA, TXN, PDIA6, PRDX6, PDIA4, TXN2, PRDX3, PRDX5, TMX2, APEX1, PRDX1, SH3BGRL3, P4HB	1224	77	16792	3.20703	0.119228	0.00211591	0.00205031
									GOTERM_BP_DIRECT	GO:0002474~antigen processing and presentation of peptide antigen via MHC class I	11	0.840336	3.15572e-05	BCAP31, PDIA3, CANX, HLA-B, HLA-C, HLA-A, CALR, B2M, SEC31A, TAPBP, HLA-E	1224	30	16792	5.03028	0.123056	0.00215262	0.00208588
									GOTERM_BP_DIRECT	GO:0043065~positive regulation of apoptotic process	43	3.28495	3.31424e-05	MTCH1, DDX3X, PRKDC, HMGB1, HSPD1, ARHGAP4, APH1A, NCSTN, LDHA, BCLAF1, RASSF2, UBB, C1QBP, INPP5D, UBC, RACK1, ARL6IP5, TSPO, CASP2, SAP18, RAC1, RPS27A, SOX4, RBM5, BNIP3L, TGFB1, DUSP1, RPS6, VAV1, DUSP6, RHOB, SOD1, DNM2, DNAJA1, TXNIP, ACIN1, CTNNB1, MNDA, ARHGEF2, UBA52, TP53, ATF4, ARHGEF6	1224	300	16792	1.96638	0.128821	0.00222428	0.00215532
									GOTERM_BP_DIRECT	GO:0060333~interferon-gamma-mediated signaling pathway	17	1.2987	3.97165e-05	HLA-DRB5, IFNGR1, PRKCD, HLA-B, HLA-C, HLA-A, HLA-E, TRIM8, HLA-DPB1, HLA-DRA, TRIM25, B2M, CD44, TRIM22, HLA-DRB1, JAK1, HLA-DPA1	1224	71	16792	3.28482	0.15233	0.00261521	0.00253413
									GOTERM_BP_DIRECT	GO:1904874~positive regulation of telomerase RNA localization to Cajal body	8	0.611154	4.08528e-05	CCT3, CCT6A, CCT2, TCP1, CCT8, CCT7, NOP10, CCT4	1224	15	16792	7.31678	0.156328	0.00261521	0.00253413
									GOTERM_BP_DIRECT	GO:0048026~positive regulation of mRNA splicing, via spliceosome	8	0.611154	4.08528e-05	SF3B4, HSPA8, SNW1, SNRNP70, THRAP3, TRA2B, PRPF19, RBMX	1224	15	16792	7.31678	0.156328	0.00261521	0.00253413
									GOTERM_BP_DIRECT	GO:0000381~regulation of alternative mRNA splicing, via spliceosome	12	0.91673	5.62059e-05	HNRNPL, PTBP1, SF3A1, RBM25, DDX5, THRAP3, TRA2B, SRSF2, SAP18, SRSF6, RBMX, RBM5	1224	38	16792	4.3323	0.208543	0.00354352	0.00343367
									GOTERM_BP_DIRECT	GO:0000027~ribosomal large subunit assembly	9	0.687548	6.67347e-05	RPL5, RPL3, RPL10, RPL12, RPL11, RPL24, RPL23A, RSL24D1, RPL6	1224	21	16792	5.87955	0.24247	0.00410448	0.00397723
									GOTERM_BP_DIRECT	GO:0042274~ribosomal small subunit biogenesis	8	0.611154	6.80627e-05	RPS15, RPS17, RPS28, RPS16, RPS7, RPS19, RPS6, RPS24	1224	16	16792	6.85948	0.246645	0.00410448	0.00397723
									GOTERM_BP_DIRECT	GO:0010592~positive regulation of lamellipodium assembly	8	0.611154	6.80627e-05	HSP90AA1, ARPC2, TWF2, RAC2, BRK1, RAC1, WASF2, DNM2	1224	16	16792	6.85948	0.246645	0.00410448	0.00397723
									GOTERM_BP_DIRECT	GO:0002755~MyD88-dependent toll-like receptor signaling pathway	11	0.840336	7.9496e-05	UBB, IRAK1, UBC, BTK, IRAK3, TAB2, RPS27A, UBA52, MYD88, HSPD1, TLR2	1224	33	16792	4.57298	0.281648	0.00472547	0.00457897
									GOTERM_BP_DIRECT	GO:0019068~virion assembly	7	0.534759	9.29118e-05	RAB1A, UBB, RAB1B, UBC, RPS27A, PPIA, UBA52	1224	12	16792	8.00272	0.320654	0.00544516	0.00527635
									GOTERM_BP_DIRECT	GO:0006915~apoptotic process	67	5.11841	9.94329e-05	MTCH1, ARL6IP1, SH3KBP1, CSE1L, UBE2D3, ITGB2, CIB1, ARRB1, GHITM, LITAF, CCAR1, MYDGF, LGALS1, C1QBP, RPS6KA1, RACK1, PIM1, TSPO, CASP2, EP300, PIM2, RBM5, EIF5A, PDCD6IP, PRKCB, PRKCD, DYNLL1, RHOB, MFSD10, SLTM, DAD1, FKBP8, FAM32A, VDAC1, RAF1, S100A9, TP53, S100A8, SLC25A6, TLR2, ARHGEF6, PPP1R15A, RTN3, CXCR4, RTN4, PRDX3, CST3, BCLAF1, PRDX5, INPP5D, RAD21, RPS3, PTK2B, PAK2, MEF2D, TIA1, …	1224	567	16792	1.62111	0.338841	0.00567563	0.00549968
									GOTERM_BP_DIRECT	GO:0016192~vesicle-mediated transport	26	1.98625	0.000100535	RTN3, RAB1A, STX16, COPB1, GDI2, CLTC, MLC1, CLTA, CLINT1, CPNE1, AP2M1, FNBP1, AP1B1, AP2B1, MAPK8IP3, COPZ1, RAB10, VAMP8, VAMP7, RAB14, PLIN3, COPG1, VAMP2, PICALM, VAMP3, ARF6	1224	152	16792	2.34666	0.341866	0.00567563	0.00549968
									GOTERM_BP_DIRECT	GO:0050853~B cell receptor signaling pathway	14	1.06952	0.000100937	LYN, IGHM, SYK, PRKCB, PIK3CD, LAT2, IGHG1, PTPRC, IGKC, BTK, CD38, MNDA, PTPN6, NCKAP1L	1224	54	16792	3.55677	0.342965	0.00567563	0.00549968
									GOTERM_BP_DIRECT	GO:0006357~regulation of transcription from RNA polymerase II promoter	55	4.20168	0.000115718	SMARCB1, HMGB2, NUCKS1, CHD4, HMGB1, CHD3, LITAF, LYL1, NFKBIZ, LRRFIP1, JUNB, HMGN1, BRD2, SMARCC1, SMARCC2, PRKCB, FOS, ARID1A, KAT2A, TFDP1, SLTM, PRKAR1A, CTDSP1, CKS2, ATF4, SMARCD2, DDX5, SRCAP, ATF6B, GLO1, SUPT4H1, CIAO1, CREG1, RAD21, SAP18, STAT6, STAT5A, NFE2, STAT5B, JUND, STAT2, STAT3, ATP2B4, DEK, MAPK14, SMARCA2, USF1, FOSL2, TARBP1, SNW1, HNRNPK, MAFG, FOSB, QRICH1, PKN1	1224	441	16792	1.71098	0.382164	0.00642005	0.00622102
									GOTERM_BP_DIRECT	GO:0051603~proteolysis involved in cellular protein catabolic process	13	0.993125	0.000125721	CTSA, HSPA5, CTSZ, CTSW, PSMB8, CTSS, PSMA7, PSMB7, PSMA3, PSMB4, PSMB3, PSMB1, CTSB	1224	48	16792	3.71555	0.407355	0.00688325	0.00666985
									GOTERM_BP_DIRECT	GO:1901998~toxin transport	11	0.840336	0.000178586	CCT3, DNAJA1, CCT2, CRTC2, HSPA5, TCP1, CCT8, ARID1A, CCT7, COPZ1, CCT4	1224	36	16792	4.1919	0.524392	0.00952687	0.00923152
									GOTERM_BP_DIRECT	GO:0042059~negative regulation of epidermal growth factor receptor signaling pathway	11	0.840336	0.000178586	CDC42, UBB, SH3KBP1, UBC, CLTA, GRB2, AP2B1, RPS27A, EPS15, UBA52, AP2M1	1224	36	16792	4.1919	0.524392	0.00952687	0.00923152
									GOTERM_BP_DIRECT	GO:0006611~protein export from nucleus	10	0.763942	0.000197278	EIF5A, HSPA9, TGFB1, XPO1, CSE1L, XPO6, CHP1, ADAR, CALR, RAN	1224	30	16792	4.57298	0.559988	0.0103908	0.0100687
									GOTERM_BP_DIRECT	GO:1904851~positive regulation of establishment of protein localization to telomere	6	0.458365	0.000199826	CCT6A, CCT2, TCP1, CCT8, CCT7, CCT4	1224	9	16792	9.14597	0.564629	0.0103934	0.0100712
									GOTERM_BP_DIRECT	GO:0017148~negative regulation of translation	14	1.06952	0.000218863	TIA1, BTG2, DDX3X, CELF1, RPL13A, SYNCRIP, ILF3, CNOT1, CAPRIN1, RPS3, RACK1, CALR, IGF2BP2, GAPDH	1224	58	16792	3.31147	0.597793	0.0112431	0.0108945
									GOTERM_BP_DIRECT	GO:0032481~positive regulation of type I interferon production	13	0.993125	0.000233784	XRCC6, SYK, XRCC5, PRKDC, DHX9, ZC3HAV1, IFI16, IRAK1, EP300, CTNNB1, STAT6, LRRFIP1, MYD88	1224	51	16792	3.49699	0.622011	0.0118084	0.0114423
									GOTERM_BP_DIRECT	GO:0038061~NIK/NF-kappaB signaling	15	1.14591	0.000235544	PSMB8, PSMA7, PSMB7, PSMA3, PSMB4, PPP4C, UBB, PSMB3, PSMD2, UBC, PSMB1, UBA3, PSME1, RPS27A, UBA52	1224	66	16792	3.11794	0.624769	0.0118084	0.0114423
									GOTERM_BP_DIRECT	GO:0036498~IRE1-mediated unfolded protein response	14	1.06952	0.000262251	KLHDC3, ACADVL, HSPA5, PDIA6, MYDGF, SEC61A1, SERP1, CTDSP2, SRPRA, TPP1, HDGF, SEC61B, TLN1, SEC31A	1224	59	16792	3.25535	0.664243	0.0129908	0.012588
									GOTERM_BP_DIRECT	GO:0000375~RNA splicing, via transesterification reactions	9	0.687548	0.000272797	SF3A3, SF3B4, PRPF6, TRA2B, KHSRP, SRSF4, PRPF8, SF3B1, SRRM1	1224	25	16792	4.93882	0.678662	0.0133542	0.0129402
									GOTERM_BP_DIRECT	GO:0042102~positive regulation of T cell proliferation	14	1.06952	0.000312778	SASH3, ANXA1, TFRC, AIF1, CORO1A, TNFSF13B, SPN, PNP, PTPRC, HLA-DPB1, NCKAP1L, CD46, JAK3, HLA-DPA1	1224	60	16792	3.20109	0.727924	0.0151334	0.0146642
									GOTERM_BP_DIRECT	GO:0042744~hydrogen peroxide catabolic process	8	0.611154	0.000356017	PRDX3, PRDX5, GPX1, PRDX1, CAT, HBB, MPO, PRDX6	1224	20	16792	5.48758	0.772738	0.0170274	0.0164995
									GOTERM_BP_DIRECT	GO:0000165~MAPK cascade	36	2.75019	0.000360163	YWHAB, ARAF, PEBP1, IL2RG, PSMA7, PSMB7, ZFP36, PSMB4, UBB, PABPN1, PSMB3, MYC, PSMD2, UBC, PSMB1, PTK2B, RPS27A, JAK3, MEF2D, JAK1, TGFB1, PSMB8, DUSP6, PSMA3, MAPKAPK3, PTPRA, KIT, IL3RA, MAPKAPK2, PSME1, GRB2, CALM3, RAF1, CALM1, UBA52, CALM2	1224	262	16792	1.88505	0.776626	0.01703	0.016502
									GOTERM_BP_DIRECT	GO:0006605~protein targeting	11	0.840336	0.00036555	YWHAE, PAN3, YWHAQ, OS9, YWHAB, CDC37, RPL11, TOMM20, SORL1, YWHAZ, YWHAG	1224	39	16792	3.86945	0.781579	0.0170905	0.0165606
									GOTERM_BP_DIRECT	GO:0001933~negative regulation of protein phosphorylation	14	1.06952	0.00037137	LYN, PPP1R15B, TGFB1, PRKDC, CIB1, PARK7, ARRB2, FKBP1A, CTDSP1, MICAL1, CTDSP2, MYADM, CHP1, CDK5RAP3	1224	61	16792	3.14861	0.786807	0.0171697	0.0166374
									GOTERM_BP_DIRECT	GO:0050765~negative regulation of phagocytosis	6	0.458365	0.000375663	CNN2, SNX3, TGFB1, RACK1, CSK, PRTN3	1224	10	16792	8.23137	0.790583	0.0171773	0.0166448
									GOTERM_BP_DIRECT	GO:0048013~ephrin receptor signaling pathway	17	1.2987	0.000426513	LYN, ACTR3, ACTR2, ARPC1B, AP2B1, MYL12A, RHOA, ACTB, ACTG1, APH1A, CDC42, SDCBP, NCSTN, ARPC2, ARPC3, RAC1, AP2M1	1224	86	16792	2.71189	0.830533	0.0192904	0.0186924
									GOTERM_BP_DIRECT	GO:0031295~T cell costimulation	16	1.22231	0.000441998	LYN, HLA-DRB5, VAV1, TNFSF13B, SPN, CDC42, LGALS1, HLA-DPB1, HLA-DRA, GRB2, CSK, PTPN6, RAC1, PAK2, HLA-DRB1, HLA-DPA1	1224	78	16792	2.81414	0.841112	0.0197758	0.0191627
									GOTERM_BP_DIRECT	GO:0030218~erythrocyte differentiation	11	0.840336	0.000455951	KMT2E, HSPA9, LYN, RPS14, SPI1, RPS19, KIT, HCLS1, ACIN1, ADAR, IKZF1	1224	40	16792	3.77271	0.850079	0.0201831	0.0195574
									GOTERM_BP_DIRECT	GO:0001649~osteoblast differentiation	19	1.45149	0.000482315	TPM4, DHX9, CLTC, DDX21, HNRNPU, ADAR, SND1, RPS15, FBL, RSL1D1, SYNCRIP, CAT, ERH, HNRNPC, SNRNP200, RPS11, JUNB, MEF2D, RBMX	1224	104	16792	2.50635	0.865662	0.0211254	0.0204704
									GOTERM_BP_DIRECT	GO:0050900~leukocyte migration	21	1.60428	0.000501129	LYN, CD74, SELPLG, FCER1G, ITGA4, ITGB2, MSN, ATP1B3, ITGAL, SPN, SELL, INPP5D, BSG, PECAM1, MYH9, GRB2, PTPN6, CD47, ITGA5, PPIA, CD44	1224	122	16792	2.36146	0.875782	0.0217208	0.0210474
									GOTERM_BP_DIRECT	GO:0043123~positive regulation of I-kappaB kinase/NF-kappaB signaling	25	1.90985	0.000616967	ZC3HAV1, LITAF, MTDH, TRIM8, LGALS1, IRAK1, UBB, UBC, FLNA, TRIM25, PIM2, LGALS9, RPS27A, TRIM22, PRKCB, RHOA, TNFRSF1A, FKBP1A, BST2, MAVS, CTNNB1, S100A4, TAB2, UBA52, MYD88	1224	161	16792	2.13027	0.923311	0.026466	0.0256455
									GOTERM_BP_DIRECT	GO:0050690~regulation of defense response to virus by virus	9	0.687548	0.000644262	ARF1, AP1B1, HLA-A, AP2B1, RAC1, DOCK2, PAK2, B2M, AP2M1	1224	28	16792	4.40966	0.931549	0.0269406	0.0261054
									GOTERM_BP_DIRECT	GO:0043388~positive regulation of DNA binding	9	0.687548	0.000644262	TRIM28, MYC, HMGB2, EDF1, CALM3, HMGB1, TXN, CALM1, CALM2	1224	28	16792	4.40966	0.931549	0.0269406	0.0261054
									GOTERM_BP_DIRECT	GO:0051279~regulation of release of sequestered calcium ion into cytosol	6	0.458365	0.000647456	LYN, DIAPH1, PTK2B, PTPN6, CYBA, CORO1A	1224	11	16792	7.48307	0.932453	0.0269406	0.0261054
									GOTERM_BP_DIRECT	GO:0071345~cellular response to cytokine stimulus	8	0.611154	0.000688474	CDK9, NFKBIA, CSF1R, ITGA4, FLT3, KHSRP, HCLS1, CXCR4	1224	22	16792	4.98871	0.943058	0.0283637	0.0274844
									GOTERM_BP_DIRECT	GO:0033572~transferrin transport	10	0.763942	0.000699464	ATP6V0B, ATP6V1G1, ATP6V0E1, ATP6AP1, TFRC, CLTC, TCIRG1, ATP6V1F, DNM2, RAB11B	1224	35	16792	3.9197	0.945605	0.0283924	0.0275122
									GOTERM_BP_DIRECT	GO:0001666~response to hypoxia	26	1.98625	0.000702817	AHCY, CITED2, CXCR4, HIF1A, HSPD1, HSP90B1, TXN2, PDLIM1, CST3, LDHA, ALKBH5, UCP2, PTK2B, EP300, CD38, EGR1, TGFB1, PRKCB, CYBA, ACTN4, USF1, PKM, CAT, RAF1, ADA, TLR2	1224	172	16792	2.0738	0.946359	0.0283924	0.0275122
									GOTERM_BP_DIRECT	GO:0007229~integrin-mediated signaling pathway	18	1.3751	0.000751032	FCER1G, SYK, ITGA4, RCC2, ITGB2, PLEK, ITGAL, PRAM1, VAV1, TSPAN32, FGR, TYROBP, ZYX, PTK2B, MYH9, CD47, ITGA5, FERMT3	1224	99	16792	2.49436	0.956116	0.0300485	0.0291169
									GOTERM_BP_DIRECT	GO:0000289~nuclear-transcribed mRNA poly(A) tail shortening	9	0.687548	0.000833481	EIF4A2, EIF4A1, ZFP36, PAN3, CNOT1, PABPC1, CNOT8, EIF4B, EIF4G1	1224	29	16792	4.25761	0.968869	0.0327181	0.0317037
									GOTERM_BP_DIRECT	GO:0043484~regulation of RNA splicing	9	0.687548	0.000833481	CLK1, MBNL1, SON, AHNAK, SNRNP70, CELF1, HNRNPH1, HNRNPF, AKAP17A	1224	29	16792	4.25761	0.968869	0.0327181	0.0317037
									GOTERM_BP_DIRECT	GO:0031623~receptor internalization	11	0.840336	0.000844559	GRK2, FCER1G, SYK, TFRC, ITGB2, CLTC, GRB2, ARRB2, EZR, DNM2, PICALM	1224	43	16792	3.5095	0.970273	0.0328431	0.0318249
									GOTERM_BP_DIRECT	GO:0019985~translesion synthesis	10	0.763942	0.00087309	VCP, PCNA, UBB, UBA7, UBC, RPA2, TRIM25, UBE2L6, RPS27A, UBA52	1224	36	16792	3.81082	0.973603	0.0333093	0.0322766
									GOTERM_BP_DIRECT	GO:0042769~DNA damage response, detection of DNA damage	10	0.763942	0.00087309	DNAJA1, PCNA, UBB, PARP1, UBC, RPS3, RPA2, RPS27A, UBA52, SOX4	1224	36	16792	3.81082	0.973603	0.0333093	0.0322766
									GOTERM_BP_DIRECT	GO:0007568~aging	25	1.90985	0.000880563	RPN2, ITGB2, TYMS, MPO, LITAF, PPP1R9B, IRAK1, UCP2, TIMP2, TSPO, CASP2, TIMP1, JUN, TGFB1, JUND, STAT3, FOS, EEF2, TNFRSF1B, SOD1, APEX1, CAT, CANX, GRB2, ADA	1224	165	16792	2.07863	0.974412	0.0333093	0.0322766
									GOTERM_BP_DIRECT	GO:0006376~mRNA splice site selection	7	0.534759	0.000906282	CELF1, CELF2, SRSF1, LUC7L3, SRSF5, SRSF6, RBMX	1224	17	16792	5.64898	0.977011	0.0339733	0.0329201
									GOTERM_BP_DIRECT	GO:0007264~small GTPase mediated signal transduction	33	2.52101	0.000995033	ARF3, RAB1A, ARF4, RAB5B, ARF1, RGS19, RAB5C, RAB1B, DOCK8, GDI2, ARHGAP1, RASGRP2, CDC42, DOCK11, YWHAQ, RAC2, CHP1, RAC1, RHOG, RHOA, VAV1, RAB11B, RAB10, RAB32, ARHGAP30, RAB14, DOCK2, RAN, ARL8A, ARF5, RAB7A, ARL8B, ARF6	1224	246	16792	1.84035	0.984115	0.0369672	0.0358212
									GOTERM_BP_DIRECT	GO:0032480~negative regulation of type I interferon production	9	0.687548	0.00106483	MAVS, UBB, UBA7, UBC, PCBP2, TRIM25, UBE2L6, RPS27A, UBA52	1224	30	16792	4.11569	0.988123	0.0385283	0.0373338
									GOTERM_BP_DIRECT	GO:1900740~positive regulation of protein insertion into mitochondrial membrane involved in apoptotic signaling pathway	9	0.687548	0.00106483	YWHAE, TFDP1, YWHAQ, YWHAB, DYNLL1, TP53, YWHAZ, YWHAG, YWHAH	1224	30	16792	4.11569	0.988123	0.0385283	0.0373338
									GOTERM_BP_DIRECT	GO:0010803~regulation of tumor necrosis factor-mediated signaling pathway	9	0.687548	0.00106483	SYK, UBB, UBC, MADD, RACK1, HIPK1, RPS27A, UBA52, TNFRSF1A	1224	30	16792	4.11569	0.988123	0.0385283	0.0373338
									GOTERM_BP_DIRECT	GO:0034097~response to cytokine	12	0.91673	0.00110055	JUN, JUND, MAPKAPK3, MAPKAPK2, TIMP2, FOS, TIMP1, TYMS, IL6R, JUNB, DDOST, MCL1	1224	52	16792	3.16591	0.989765	0.0394775	0.0382537
									GOTERM_BP_DIRECT	GO:0030036~actin cytoskeleton organization	21	1.60428	0.00114097	CAP1, FLII, RHOG, FHL3, DYNLL1, CORO1A, RHOA, CDC42, DIAPH1, SDCBP, SLC9A3R1, CAPZB, TMSB4X, CFL1, RAC2, RAC1, PFN1, DOCK2, TMSB10, WASF2, RAN	1224	130	16792	2.21614	0.991351	0.0405777	0.0393197
									GOTERM_BP_DIRECT	GO:0043154~negative regulation of cysteine-type endopeptidase activity involved in apoptotic process	14	1.06952	0.00127081	YWHAE, IGBP1, GPI, DDX3X, GPX1, ARL6IP1, ARRB1, ARRB2, PRDX3, PRDX5, MICAL1, RPS6KA1, RAF1, CD44	1224	69	16792	2.78356	0.994964	0.0446262	0.0432427
									GOTERM_BP_DIRECT	GO:0006414~translational elongation	7	0.534759	0.00127626	EEF1A1, EEF1B2, EEF1A1P5, RPLP1, RPLP2, EEF2, TUFM	1224	18	16792	5.33515	0.995077	0.0446262	0.0432427
									GOTERM_BP_DIRECT	GO:0010628~positive regulation of gene expression	34	2.5974	0.00145118	DDX3X, CITED2, PIK3CD, HNRNPU, ARRB2, PARK7, HIF1A, CDC42, CNN2, MYC, RPS3, TMED2, UBAP2L, LGALS9, TGFB1, STAT3, MSN, AZU1, MAPK14, HCFC1, RGCC, CDK6, MAFG, FUBP1, KIT, ERP29, HNRNPD, VIM, CALR, EZR, CD46, TP53, ATF4, TLR2	1224	262	16792	1.78032	0.997625	0.0501583	0.0486033
									GOTERM_BP_DIRECT	GO:0098869~cellular oxidant detoxification	14	1.06952	0.00145858	GSTK1, KDM3B, GPX1, GPX4, GSTO1, GSTP1, HBB, PARK7, TXN, PRDX6, PRDX3, PRDX5, CAT, S100A9	1224	70	16792	2.74379	0.997697	0.0501583	0.0486033
									GOTERM_BP_DIRECT	GO:0075713~establishment of integrated proviral latency	5	0.381971	0.00154477	XRCC6, XRCC5, HMGA1, BANF1, PPIA	1224	8	16792	8.57435	0.998392	0.0526869	0.0510535
									GOTERM_BP_DIRECT	GO:0046777~protein autophosphorylation	25	1.90985	0.00157939	CSF1R, FLT3, STK10, IRAK1, TRIM28, MKNK2, PIM1, PTK2B, CSK, PIM2, PAK2, LYN, SYK, EIF2AK1, IRAK3, FGR, CLK1, MAPKAPK3, FES, WNK1, STK17B, STK26, KIT, MAPKAPK2, CSNK1G2	1224	172	16792	1.99403	0.998608	0.0534296	0.0517732
									GOTERM_BP_DIRECT	GO:0007159~leukocyte cell-cell adhesion	8	0.611154	0.00160024	SYK, ITGA4, ITGB2, MSN, ITGA5, ITGAL, EZR, FERMT3	1224	25	16792	4.39007	0.998724	0.0536982	0.0520334
									GOTERM_BP_DIRECT	GO:0045893~positive regulation of transcription, DNA-templated	57	4.35447	0.00166636	RNF10, SPI1, CITED2, HMGB2, ETS2, MED12, LYL1, TRIM28, MYC, MYB, CD38, PIM2, SOX4, YWHAH, SMARCC1, SMARCC2, NCOA4, RHOG, EDF1, FOS, ARID1A, ILF2, RUNX1, DNM2, ILF3, ELF1, ELF4, THRAP3, CKS2, TP53, ATF4, KMT2E, HDAC1, HIF1A, IRAK1, GPBP1L1, BPTF, EGR1, NFE2, NPM1, JUN, XRCC6, TGFB1, TAF15, CNBP, USP22, STAT3, HMGA1, SMARCA2, HNRNPAB, KLF2, KLF6, SP1, HNRNPD, CTNNB1, RAN, PICALM	1224	515	16792	1.51841	0.999031	0.0541905	0.0525105
									GOTERM_BP_DIRECT	GO:0051436~negative regulation of ubiquitin-protein ligase activity involved in mitotic cell cycle	14	1.06952	0.00166881	UBE2E1, PSMB8, PSMA7, PSMB7, PSMA3, PSMB4, UBB, PSMB3, PSMD2, UBC, PSMB1, PSME1, RPS27A, UBA52	1224	71	16792	2.70515	0.999041	0.0541905	0.0525105
									GOTERM_BP_DIRECT	GO:0070911~global genome nucleotide-excision repair	9	0.687548	0.00168002	UBB, PARP1, SUMO3, UBC, SUMO2, CHD1L, RPS27A, UBA52, RAD23B	1224	32	16792	3.85846	0.999085	0.0541905	0.0525105
									GOTERM_BP_DIRECT	GO:0032212~positive regulation of telomere maintenance via telomerase	9	0.687548	0.00168002	CCT3, CCT6A, CCT2, TCP1, CTNNB1, CCT8, HNRNPA1, CCT7, CCT4	1224	32	16792	3.85846	0.999085	0.0541905	0.0525105
									GOTERM_BP_DIRECT	GO:0061024~membrane organization	9	0.687548	0.00168002	RAB10, YWHAE, RAB14, YWHAQ, YWHAB, CHP1, YWHAZ, YWHAG, YWHAH	1224	32	16792	3.85846	0.999085	0.0541905	0.0525105
									GOTERM_BP_DIRECT	GO:0070987~error-free translesion synthesis	7	0.534759	0.00175137	VCP, PCNA, UBB, UBC, RPA2, RPS27A, UBA52	1224	19	16792	5.05435	0.99932	0.0560573	0.0543194
									GOTERM_BP_DIRECT	GO:0038083~peptidyl-tyrosine autophosphorylation	10	0.763942	0.00194902	LYN, FGR, SYK, FES, BTK, PTK2B, CSK, TYK2, JAK3, JAK1	1224	40	16792	3.42974	0.999702	0.0619074	0.0599881
									GOTERM_BP_DIRECT	GO:0060337~type I interferon signaling pathway	13	0.993125	0.00201282	EGR1, IFITM2, STAT2, HLA-B, HLA-C, ADAR, HLA-A, TYK2, SAMHD1, PSMB8, HLA-E, BST2, JAK1	1224	64	16792	2.78666	0.999771	0.0631907	0.0612317
									GOTERM_BP_DIRECT	GO:0006886~intracellular protein transport	31	2.36822	0.0020198	VPS29, COPA, TMED10, KDELR1, STX16, COPB1, CLTC, CLTA, IPO7, XPO1, SNX2, XPO6, TMED2, SEC61B, AP2M1, YWHAH, BCAP31, CTSA, CD74, NPM1, AP1B1, AP2B1, COPZ1, RHOB, ARCN1, SNX17, ERP29, ARHGEF2, COPG1, RAN, KPNB1	1224	236	16792	1.80207	0.999778	0.0631907	0.0612317
									GOTERM_BP_DIRECT	GO:0006909~phagocytosis	11	0.840336	0.00206735	CDC42SE1, ANXA1, EIF2AK1, ITGB2, PECAM1, ITGAL, CORO1A, ELANE, UNC13D, DNM2, CDC42SE2	1224	48	16792	3.14393	0.999818	0.0640518	0.0620661
									GOTERM_BP_DIRECT	GO:0071364~cellular response to epidermal growth factor stimulus	9	0.687548	0.00207811	EEF1A1, STAT5B, ZFP36, MCM7, MYC, GSTP1, IQGAP1, ZFP36L2, PPP1R9B	1224	33	16792	3.74153	0.999826	0.0640518	0.0620661
									GOTERM_BP_DIRECT	GO:0000086~G2/M transition of mitotic cell cycle	21	1.60428	0.0021806	YWHAE, KHDRBS1, DYNC1H1, HSP90AA1, TUBB, TUBB4B, DYNLL1, ARPP19, DNM2, PPP1CB, TUBA1A, UBB, UBC, CNTRL, CALM3, CALM1, MAPRE1, RPS27A, CALM2, UBA52, YWHAG	1224	137	16792	2.10291	0.999886	0.0667167	0.0646483
									GOTERM_BP_DIRECT	GO:0008543~fibroblast growth factor receptor signaling pathway	15	1.14591	0.00225109	TIA1, IQGAP1, PTBP1, HNRNPM, RAB14, UBB, POLR2A, HNRNPH1, POLR2B, HNRNPF, UBC, GRB2, HNRNPA1, RPS27A, UBA52	1224	82	16792	2.50956	0.999915	0.0683706	0.066251
									GOTERM_BP_DIRECT	GO:0032355~response to estradiol	16	1.22231	0.00228418	GPI, STAT5B, TGFB1, ANXA1, PCNA, DUSP1, GSTP1, STAT3, EEF2, CST3, MYC, CAT, TXNIP, CD38, CTNNB1, CALR	1224	91	16792	2.41212	0.999926	0.0688731	0.0667379
									GOTERM_BP_DIRECT	GO:0043923~positive regulation by host of viral transcription	6	0.458365	0.00233274	JUN, SMARCB1, SNW1, SP1, EP300, NUCKS1	1224	14	16792	5.87955	0.99994	0.0698269	0.0676621
									GOTERM_BP_DIRECT	GO:1902895~positive regulation of pri-miRNA transcription from RNA polymerase II promoter	7	0.534759	0.00234938	JUN, SPI1, TGFB1, STAT3, FOS, HIF1A, GNL3	1224	20	16792	4.80163	0.999944	0.0698269	0.0676621
									GOTERM_BP_DIRECT	GO:0002224~toll-like receptor signaling pathway	8	0.611154	0.00260072	IRAK1, MAPKAPK3, MAPKAPK2, CNPY3, CTSS, MYD88, HSP90B1, CTSB	1224	27	16792	4.06488	0.99998	0.0746908	0.0723752
									GOTERM_BP_DIRECT	GO:0048678~response to axon injury	8	0.611154	0.00260072	LYN, CST3, ARF4, LGALS1, MAX, AIF1, TXN2, SOD1	1224	27	16792	4.06488	0.99998	0.0746908	0.0723752
									GOTERM_BP_DIRECT	GO:0002480~antigen processing and presentation of exogenous peptide antigen via MHC class I, TAP-independent	5	0.381971	0.00262073	HLA-B, HLA-C, HLA-A, B2M, HLA-E	1224	9	16792	7.62164	0.999982	0.0746908	0.0723752
									GOTERM_BP_DIRECT	GO:0042921~glucocorticoid receptor signaling pathway	5	0.381971	0.00262073	RBM14, PTGES3, CALR, ARID1A, YWHAH	1224	9	16792	7.62164	0.999982	0.0746908	0.0723752
									GOTERM_BP_DIRECT	GO:0032930~positive regulation of superoxide anion generation	5	0.381971	0.00262073	TGFB1, GSTP1, PRKCD, CYBA, SOD1	1224	9	16792	7.62164	0.999982	0.0746908	0.0723752
									GOTERM_BP_DIRECT	GO:0035308~negative regulation of protein dephosphorylation	5	0.381971	0.00262073	IGBP1, YWHAE, PPP1R15A, YWHAB, ARPP19	1224	9	16792	7.62164	0.999982	0.0746908	0.0723752
									GOTERM_BP_DIRECT	GO:0007266~Rho protein signal transduction	11	0.840336	0.00284425	GNA13, ARHGDIA, CFL1, RHOG, PECAM1, ARHGAP1, ARHGEF1, MYO9B, RHOA, RHOB, ARHGAP4	1224	50	16792	3.01817	0.999993	0.0805096	0.0780136
									GOTERM_BP_DIRECT	GO:0051437~positive regulation of ubiquitin-protein ligase activity involved in regulation of mitotic cell cycle transition	14	1.06952	0.00313037	UBE2E1, PSMB8, PSMA7, PSMB7, PSMA3, PSMB4, UBB, PSMB3, PSMD2, UBC, PSMB1, PSME1, RPS27A, UBA52	1224	76	16792	2.52718	0.999998	0.0880098	0.0852813
									GOTERM_BP_DIRECT	GO:0030097~hemopoiesis	12	0.91673	0.00319574	CNN2, CD164, CSF1R, IFI16, FLT3, KIT, MKNK2, TTC7A, SH2B3, ZFP36L2, PICALM, RUNX1	1224	59	16792	2.7903	0.999998	0.0892447	0.0864779
									GOTERM_BP_DIRECT	GO:0061418~regulation of transcription from RNA polymerase II promoter in response to hypoxia	8	0.611154	0.00325287	EGR1, UBB, UBC, UBE2D3, EP300, RPS27A, HIF1A, UBA52	1224	28	16792	3.9197	0.999999	0.0902347	0.0874372
									GOTERM_BP_DIRECT	GO:0006521~regulation of cellular amino acid metabolic process	11	0.840336	0.00331167	PSMB7, PSMA3, PSMB4, PSMB3, PSMD2, ODC1, PSMB1, PSME1, OAZ1, PSMB8, PSMA7	1224	51	16792	2.95899	0.999999	0.0912572	0.0884281
									GOTERM_BP_DIRECT	GO:0042981~regulation of apoptotic process	28	2.13904	0.00342281	RBM25, VCP, ANP32A, FLT3, RTN4, LGALS1, RPS3, CASP2, RBM5, MCL1, CTSB, BNIP3L, EGR1, TGFB1, DUSP1, ACTN4, TNFRSF1B, TNFRSF1A, RSL1D1, STK26, SERBP1, MADD, ANP32E, QRICH1, CALR, RAF1, TP53, TPT1	1224	213	16792	1.80343	0.999999	0.0919337	0.0890836
									GOTERM_BP_DIRECT	GO:0075525~viral translational termination-reinitiation	4	0.305577	0.00344669	EIF3L, EIF3G, EIF3D, EIF3A	1224	5	16792	10.9752	0.999999	0.0919337	0.0890836
									GOTERM_BP_DIRECT	GO:0070934~CRD-mediated mRNA stabilization	4	0.305577	0.00344669	SYNCRIP, DHX9, HNRNPU, YBX1	1224	5	16792	10.9752	0.999999	0.0919337	0.0890836
									GOTERM_BP_DIRECT	GO:0051343~positive regulation of cyclic-nucleotide phosphodiesterase activity	4	0.305577	0.00344669	RACK1, CALM3, CALM1, CALM2	1224	5	16792	10.9752	0.999999	0.0919337	0.0890836
									GOTERM_BP_DIRECT	GO:0046651~lymphocyte proliferation	4	0.305577	0.00344669	FLT3, IMPDH1, IMPDH2, HPRT1	1224	5	16792	10.9752	0.999999	0.0919337	0.0890836
									GOTERM_BP_DIRECT	GO:0043161~proteasome-mediated ubiquitin-dependent protein catabolic process	27	2.06264	0.0034992	VCP, UBE2D3, ARRB1, ARRB2, PSMA7, PCNP, PSMB7, PSMB4, UBB, PSMB3, PSMD2, UBC, PCBP2, PSMB1, RPS27A, RNF44, RNF24, UBE2E1, RAD23A, RAD23B, PSMB8, PSMA3, UBE2R2, PSME1, CTNNB1, UBA52, TP53	1224	203	16792	1.82469	1	0.09274	0.0898649
									GOTERM_BP_DIRECT	GO:0043407~negative regulation of MAP kinase activity	9	0.687548	0.00372864	LYN, DUSP1, GSTP1, STK38, PRKCD, PTPN6, IRAK3, SORL1, CDK5RAP3	1224	36	16792	3.42974	1	0.0981954	0.0951511
									GOTERM_BP_DIRECT	GO:0006417~regulation of translation	11	0.840336	0.00383812	RBM3, RPS14, MTPN, CDC123, MKNK2, RPL38, PA2G4, TYMS, LSM14A, S100A9, EIF2A	1224	52	16792	2.90209	1	0.100443	0.097329
									GOTERM_BP_DIRECT	GO:0051056~regulation of small GTPase mediated signal transduction	20	1.52788	0.00386453	ARHGAP9, GDI2, RHOG, ARHGAP1, MYO9B, GMIP, RHOA, VAV1, RHOB, ARHGAP45, ARHGAP4, CDC42, ARHGAP30, ARHGDIA, ARHGDIB, RAC2, RAC1, ARHGEF2, SIPA1, ARHGEF6	1224	134	16792	2.04761	1	0.100502	0.0973861
									GOTERM_BP_DIRECT	GO:0000717~nucleotide-excision repair, DNA duplex unwinding	7	0.534759	0.00398902	UBB, PARP1, UBC, CHD1L, RPS27A, UBA52, RAD23B	1224	22	16792	4.36512	1	0.102063	0.0988991
									GOTERM_BP_DIRECT	GO:0006294~nucleotide-excision repair, preincision complex assembly	8	0.611154	0.00402268	UBB, PARP1, UBC, RPA2, CHD1L, RPS27A, UBA52, RAD23B	1224	29	16792	3.78454	1	0.102063	0.0988991
									GOTERM_BP_DIRECT	GO:0042113~B cell activation	8	0.611154	0.00402268	IGBP1, LAT2, BST2, PRKCB, BTK, PIK3CD, AKAP17A, HSPD1	1224	29	16792	3.78454	1	0.102063	0.0988991
									GOTERM_BP_DIRECT	GO:0050766~positive regulation of phagocytosis	8	0.611154	0.00402268	FCER1G, LMAN2, CYBA, CD47, AZU1, CALR, DOCK2, DNM2	1224	29	16792	3.78454	1	0.102063	0.0988991
									GOTERM_BP_DIRECT	GO:0006268~DNA unwinding involved in DNA replication	5	0.381971	0.00411744	TOP2B, MCM7, HMGA1, MCM4, MCM6	1224	10	16792	6.85948	1	0.103834	0.100615
									GOTERM_BP_DIRECT	GO:0006461~protein complex assembly	18	1.3751	0.00433527	CD74, WIPF1, MAX, HMGA1, WAS, RANBP9, CAPG, TAPBP, SLC9A3R1, OXA1L, CAPZA1, PTK2B, MDM4, NCKAP1L, TP53, VAMP2, PICALM, VAMP3	1224	116	16792	2.1288	1	0.108025	0.104676
									GOTERM_BP_DIRECT	GO:0007265~Ras protein signal transduction	13	0.993125	0.00436149	JUN, PARK7, MAPK14, RASGRP2, SDCBP, RASSF1, DOK3, TRIM28, MAPKAPK3, MAPKAPK2, GNB1, GRB2, TP53	1224	70	16792	2.54781	1	0.108025	0.104676
									GOTERM_BP_DIRECT	GO:0033138~positive regulation of peptidyl-serine phosphorylation	13	0.993125	0.00436149	PPP1R15A, TGFB1, ATP2B4, ARAF, ARRB1, PARK7, ARRB2, TXN, CDC42, HCLS1, RAF1, CD44, EIF4G1	1224	70	16792	2.54781	1	0.108025	0.104676
									GOTERM_BP_DIRECT	GO:0031145~anaphase-promoting complex-dependent catabolic process	14	1.06952	0.00442062	UBE2E1, PSMB8, PSMA7, PSMB7, PSMA3, PSMB4, UBB, PSMB3, PSMD2, UBC, PSMB1, PSME1, RPS27A, UBA52	1224	79	16792	2.43121	1	0.108841	0.105467
									GOTERM_BP_DIRECT	GO:0035994~response to muscle stretch	6	0.458365	0.00450314	NFKBIA, GPI, JUN, FOS, RAF1, MAPK14	1224	16	16792	5.14461	1	0.110121	0.106707
									GOTERM_BP_DIRECT	GO:0000187~activation of MAPK activity	17	1.2987	0.004548	CD74, CXCR4, ARRB1, MAPK14, DUSP6, SOD1, IRAK1, UBB, MAPKAPK3, KIT, MAPKAPK2, UBC, MADD, ERP29, TAB2, RPS27A, UBA52	1224	107	16792	2.17965	1	0.110121	0.106707
									GOTERM_BP_DIRECT	GO:0032870~cellular response to hormone stimulus	10	0.763942	0.00455198	STAT5B, JUN, JUND, DUSP1, STAT3, FOSB, IGFBP7, FOS, AIF1, JUNB	1224	45	16792	3.04866	1	0.110121	0.106707
									GOTERM_BP_DIRECT	GO:0035556~intracellular signal transduction	45	3.43774	0.00460901	YWHAE, DDX3X, ANP32A, PRKCSH, ARAF, GNAI2, PREX1, SDCBP, RASSF1, ZFP36, INPP5D, STK38, STMN1, RPS6KA1, MKNK2, RAC1, JAK3, SH2B3, JAK1, WSB1, SYK, PRKCB, DUSP1, PRKCD, MYO9B, TYK2, MAPK14, GMIP, DGKZ, ARHGAP45, LAT2, TYROBP, PRKAR1A, WNK1, STK17B, KIT, FKBP8, BTK, HCLS1, PTPN6, LCP2, ARHGEF2, RAF1, PLCB2, SIPA1	1224	403	16792	1.53189	1	0.110856	0.107419
									GOTERM_BP_DIRECT	GO:0000715~nucleotide-excision repair, DNA damage recognition	7	0.534759	0.00506938	COPS3, UBB, PARP1, UBC, RPS27A, UBA52, RAD23B	1224	23	16792	4.17533	1	0.121228	0.11747
									GOTERM_BP_DIRECT	GO:0016575~histone deacetylation	10	0.763942	0.00530139	MORF4L1, RBM14, RBBP4, HDAC1, MORF4L2, SAP18, CHD4, BAZ2A, CHD3, MTA2	1224	46	16792	2.98238	1	0.125336	0.12145
									GOTERM_BP_DIRECT	GO:0051591~response to cAMP	10	0.763942	0.00530139	PER1, LDHA, JUN, JUND, DUSP1, BSG, FOSB, PTK2B, FOS, JUNB	1224	46	16792	2.98238	1	0.125336	0.12145
									GOTERM_BP_DIRECT	GO:0000122~negative regulation of transcription from RNA polymerase II promoter	72	5.50038	0.00538446	BTG2, SPI1, CITED2, UBE2D3, CHD4, YBX1, HMGB1, IKZF1, ETS2, UXT, RPS14, HHEX, ZFP36, XPO1, TRIM28, MYC, C1QBP, MYB, EP300, JARID2, JUNB, KLF10, SMARCC2, PARP1, TSC22D3, ARID1A, SREBF2, ETV6, HCFC1, EID1, SFPQ, NCOR1, TXNIP, STRAP, HCLS1, EZR, UBA52, TP53, CGGBP1, CEBPA, DDX5, HDAC1, SUPT4H1, TXN, MTDH, UBB, IFI16, UBC, STAT6, MTA2, RPS27A, ELANE, BPTF, WDTC1, IGBP1, SPEN, EGR1, AKIRIN2, TGFB1, JU…	1224	720	16792	1.3719	1	0.126581	0.122656
									GOTERM_BP_DIRECT	GO:0007015~actin filament organization	13	0.993125	0.00551029	ARF1, TPM4, TPM3, INPPL1, WAS, BRK1, CORO1A, PPP1R9B, TMSB4X, RAC2, ARHGEF2, ALDOA, TMSB10	1224	72	16792	2.47703	1	0.128811	0.124817
									GOTERM_BP_DIRECT	GO:0043552~positive regulation of phosphatidylinositol 3-kinase activity	8	0.611154	0.00596653	LYN, CDC42, FGR, TGFB1, FLT3, KIT, PTK2B, RAC1	1224	31	16792	3.54038	1	0.137926	0.13365
									GOTERM_BP_DIRECT	GO:0019058~viral life cycle	8	0.611154	0.00596653	PDCD6IP, UBB, UBC, CHMP4B, FURIN, RPS27A, PPIA, UBA52	1224	31	16792	3.54038	1	0.137926	0.13365
									GOTERM_BP_DIRECT	GO:0002504~antigen processing and presentation of peptide or polysaccharide antigen via MHC class II	6	0.458365	0.00600184	HLA-DMA, HLA-DRB5, HLA-DPB1, HLA-DRA, HLA-DRB1, HLA-DPA1	1224	17	16792	4.84198	1	0.137953	0.133676
									GOTERM_BP_DIRECT	GO:0016064~immunoglobulin mediated immune response	5	0.381971	0.00610029	CD74, FCER1G, INPP5D, PRKCD, MYD88	1224	11	16792	6.23589	1	0.137953	0.133676
									GOTERM_BP_DIRECT	GO:0006098~pentose-phosphate shunt	5	0.381971	0.00610029	G6PD, TPI1, TALDO1, PGD, TKT	1224	11	16792	6.23589	1	0.137953	0.133676
									GOTERM_BP_DIRECT	GO:0033120~positive regulation of RNA splicing	5	0.381971	0.00610029	POLR2A, U2AF2, SRSF1, SRSF5, RBM22	1224	11	16792	6.23589	1	0.137953	0.133676
									GOTERM_BP_DIRECT	GO:0032760~positive regulation of tumor necrosis factor production	10	0.763942	0.00614279	SASH3, MAVS, FCER1G, HDAC1, CYBA, HMGB1, ARHGEF2, MYD88, TLR2, HLA-E	1224	47	16792	2.91893	1	0.138008	0.13373
									GOTERM_BP_DIRECT	GO:0006888~ER to Golgi vesicle-mediated transport	22	1.68067	0.00616908	BCAP31, RAB1A, DYNC1H1, ARF4, COPA, TMED9, VCP, TRAPPC1, TMED10, KDELR1, COPB1, RAB1B, CTSZ, DYNLL1, COPZ1, ARCN1, VAMP7, LMAN2, TMED2, COPG1, COPE, SEC31A	1224	160	16792	1.88636	1	0.138008	0.13373
									GOTERM_BP_DIRECT	GO:0032570~response to progesterone	9	0.687548	0.00624519	GPI, TGFB1, FOSB, TSPO, TXNIP, CD38, FOS, TYMS, TLR2	1224	39	16792	3.16591	1	0.138964	0.134656
									GOTERM_BP_DIRECT	GO:0071353~cellular response to interleukin-4	7	0.534759	0.00634965	TUBA1B, RPL3, HSP90AB1, HSPA5, IMPDH2, RPLP0, CORO1A	1224	24	16792	4.00136	1	0.140537	0.13618
									GOTERM_BP_DIRECT	GO:0033119~negative regulation of RNA splicing	4	0.305577	0.00652055	RPS26, PTBP1, RPS13, PTBP3	1224	6	16792	9.14597	1	0.14058	0.136222
									GOTERM_BP_DIRECT	GO:0060789~hair follicle placode formation	4	0.305577	0.00652055	CDC42, HDAC1, GNAS, CTNNB1	1224	6	16792	9.14597	1	0.14058	0.136222
									GOTERM_BP_DIRECT	GO:0043320~natural killer cell degranulation	4	0.305577	0.00652055	VAMP7, CORO1A, VAMP2, UNC13D	1224	6	16792	9.14597	1	0.14058	0.136222
									GOTERM_BP_DIRECT	GO:0034134~toll-like receptor 2 signaling pathway	4	0.305577	0.00652055	IRAK1, LGALS9, PIK3AP1, TLR2	1224	6	16792	9.14597	1	0.14058	0.136222
									GOTERM_BP_DIRECT	GO:0052548~regulation of endopeptidase activity	4	0.305577	0.00652055	PSMA3, NRDC, FURIN, PSMB8	1224	6	16792	9.14597	1	0.14058	0.136222
									GOTERM_BP_DIRECT	GO:0007179~transforming growth factor beta receptor signaling pathway	15	1.14591	0.00656151	KLF10, JUN, TGFB1, PARP1, CITED2, FURIN, FOS, ARRB2, RHOA, FKBP1A, UBB, UBC, ZYX, RPS27A, UBA52	1224	92	16792	2.23679	1	0.140734	0.136371
									GOTERM_BP_DIRECT	GO:0030334~regulation of cell migration	13	0.993125	0.00688722	TGFB1, PLXND1, LDB1, RCC2, CXCR4, RHOA, RTN4, RHOB, GNA13, PECAM1, PLXNB2, FLNA, RAC1	1224	74	16792	2.41009	1	0.146963	0.142407
									GOTERM_BP_DIRECT	GO:0031663~lipopolysaccharide-mediated signaling pathway	8	0.611154	0.00716676	LYN, NFKBIA, TGFB1, IRAK1, MAPK14, MYD88, TLR2, MTDH	1224	32	16792	3.42974	1	0.152147	0.14743
									GOTERM_BP_DIRECT	GO:0070301~cellular response to hydrogen peroxide	11	0.840336	0.00753708	CST3, PCNA, ANXA1, APEX1, PRKCD, PPIF, RPS3, STAT6, PARK7, KLF2, RHOB	1224	57	16792	2.64752	1	0.159197	0.154261
									GOTERM_BP_DIRECT	GO:0016569~covalent chromatin modification	17	1.2987	0.00773372	BRD2, SMARCC1, SMARCD2, SMARCB1, SMARCC2, CBX3, DEK, IKZF1, ARID1A, BAG6, NCOR1, TRIM28, ANP32E, SPIN1, JARID2, HMGN3, BPTF	1224	113	16792	2.06391	1	0.162525	0.157487
									GOTERM_BP_DIRECT	GO:0030225~macrophage differentiation	6	0.458365	0.00781937	CDC42, CEBPA, CSF1R, SPI1, PARP1, EIF2AK1	1224	18	16792	4.57298	1	0.162682	0.157638
									GOTERM_BP_DIRECT	GO:2000249~regulation of actin cytoskeleton reorganization	6	0.458365	0.00781937	CSF1R, TGFB1, ARHGDIA, GMFG, ARHGDIB, PTK2B	1224	18	16792	4.57298	1	0.162682	0.157638
									GOTERM_BP_DIRECT	GO:0014070~response to organic cyclic compound	10	0.763942	0.00813003	LYN, KAT2A, BTG2, G6PD, CPT1A, POLR2A, ANXA7, COMT, DUSP6, TXN2	1224	49	16792	2.79979	1	0.168304	0.163086
									GOTERM_BP_DIRECT	GO:0007049~cell cycle	27	2.06264	0.00837506	CDC123, SMARCB1, NOLC1, IKZF1, CCAR1, GNAI2, PCNP, STK10, CCND3, RASSF2, CCND2, RBBP4, RPS6KA1, RACK1, PIM1, PDCD6IP, USP22, PRKCD, HCFC1, PPP1CA, EID1, TXNIP, ERH, FAM32A, TP53, ARL8B, ARF6	1224	217	16792	1.70697	1	0.170977	0.165677
									GOTERM_BP_DIRECT	GO:0031397~negative regulation of protein ubiquitination	9	0.687548	0.00852667	DNAJA1, RPS3, TSPO, CHP1, ARRB1, PARK7, ARRB2, OGT, SOX4	1224	41	16792	3.01148	1	0.170977	0.165677
									GOTERM_BP_DIRECT	GO:0006606~protein import into nucleus	11	0.840336	0.00852835	PDIA3, CSE1L, CFL1, STAT3, TXNIP, ADAR, PTTG1IP, KPNA2, IPO7, KPNB1, RAN	1224	58	16792	2.60187	1	0.170977	0.165677
									GOTERM_BP_DIRECT	GO:0070555~response to interleukin-1	8	0.611154	0.00853678	IGBP1, ANXA1, IRAK1, CD38, IRAK3, CYBA, LGALS9, MYD88	1224	33	16792	3.32581	1	0.170977	0.165677
									GOTERM_BP_DIRECT	GO:0034329~cell junction assembly	5	0.381971	0.00862866	VASP, VMP1, FLNA, ACTB, ACTG1	1224	12	16792	5.71623	1	0.170977	0.165677
									GOTERM_BP_DIRECT	GO:0060315~negative regulation of ryanodine-sensitive calcium-release channel activity	5	0.381971	0.00862866	FKBP1A, GSTO1, CALM3, CALM1, CALM2	1224	12	16792	5.71623	1	0.170977	0.165677
									GOTERM_BP_DIRECT	GO:0008154~actin polymerization or depolymerization	5	0.381971	0.00862866	VASP, CAP1, WIPF1, ABI1, WAS	1224	12	16792	5.71623	1	0.170977	0.165677
									GOTERM_BP_DIRECT	GO:0010939~regulation of necrotic cell death	5	0.381971	0.00862866	UBB, UBC, PPIF, RPS27A, UBA52	1224	12	16792	5.71623	1	0.170977	0.165677
									GOTERM_BP_DIRECT	GO:0032868~response to insulin	12	0.91673	0.00862899	LYN, HADHA, EGR1, PKM, EIF6, MAX, CAT, INPPL1, SRSF4, SRSF6, OGT, TLR2	1224	67	16792	2.45713	1	0.170977	0.165677
									GOTERM_BP_DIRECT	GO:0045471~response to ethanol	16	1.22231	0.00897286	G6PD, GSTP1, STAT3, RPL10A, TYMS, EEF2, TUFM, SOD1, EEF1B2, RPS4X, MYC, CAT, EIF4EBP1, PTK2B, RPL15, S100A8	1224	105	16792	2.09051	1	0.176948	0.171462
									GOTERM_BP_DIRECT	GO:0008285~negative regulation of cell proliferation	43	3.28495	0.00904435	CEBPA, CSF1R, BTG2, SMARCB1, BTG1, HDAC1, INPPL1, CIB1, TSPAN32, SLC9A3R1, RBBP4, FTH1, TIMP2, PTK2B, WDR6, IGFBP7, CSK, PIM2, JARID2, SOX4, RBM5, S100A11, KLF10, LYN, CD164, NPM1, JUN, TGFB1, EIF2AK1, STAT3, HMGA1, EMP3, SMARCA2, RGCC, CDK6, ABI1, CTNNB1, PTPN6, MDM4, RAF1, CNOT8, TP53, TLR2	1224	396	16792	1.48968	1	0.177517	0.172013
									GOTERM_BP_DIRECT	GO:0008284~positive regulation of cell proliferation	49	3.74332	0.00941	FLT3, BRK1, CIB1, TCIRG1, TNFSF13B, CCAR1, RPS4X, CCND2, CAPNS1, MYC, RAC2, TIMP1, CAPN1, IL6R, SOX4, EIF5A, RPS9, CLEC11A, RHOG, KIT, HCLS1, PRTN3, CD47, SLC25A5, KMT2D, CSF1R, CDC123, HDAC1, ODC1, CIAO1, GNAI2, PRDX3, CST3, PLAC8, SDCBP, RPS15A, PTK2B, LYN, AKIRIN2, NPM1, TGFB1, CNBP, STAT3, NAP1L1, HIPK1, PTPN6, CALR, CNOT8, EIF4G1	1224	466	16792	1.44255	1	0.183826	0.178127
									GOTERM_BP_DIRECT	GO:0000245~spliceosomal complex assembly	7	0.534759	0.00958816	PRPF6, SNRPD2, DDX39B, PRPF19, SF3B1, RBM5, SF1	1224	26	16792	3.69356	1	0.185254	0.179511
									GOTERM_BP_DIRECT	GO:0061621~canonical glycolysis	7	0.534759	0.00958816	GPI, PKM, TPI1, PGK1, ENO1, ALDOA, GAPDH	1224	26	16792	3.69356	1	0.185254	0.179511
									GOTERM_BP_DIRECT	GO:0071407~cellular response to organic cyclic compound	11	0.840336	0.00961664	NFKBIA, CEBPA, TGFB1, LGALS1, HSP90AB1, RGS19, ARHGDIA, STAT3, CYBA, PAK2, HCFC1	1224	59	16792	2.55777	1	0.185254	0.179511
									GOTERM_BP_DIRECT	GO:0006892~post-Golgi vesicle-mediated transport	6	0.458365	0.00998651	VAMP8, ARF1, VAMP7, SORL1, VAMP2, SCAMP2	1224	19	16792	4.3323	1	0.189744	0.183861
									GOTERM_BP_DIRECT	GO:0042276~error-prone translesion synthesis	6	0.458365	0.00998651	PCNA, UBB, UBC, RPA2, RPS27A, UBA52	1224	19	16792	4.3323	1	0.189744	0.183861
									GOTERM_BP_DIRECT	GO:0030220~platelet formation	6	0.458365	0.00998651	WDR1, EP300, MYH9, PTPN6, NBEAL2, CIB1	1224	19	16792	4.3323	1	0.189744	0.183861
									GOTERM_BP_DIRECT	GO:0006096~glycolytic process	8	0.611154	0.0100898	GPI, LDHA, TPI1, ADPGK, PGK1, ENO1, ALDOA, GAPDH	1224	34	16792	3.22799	1	0.190834	0.184918
									GOTERM_BP_DIRECT	GO:0071277~cellular response to calcium ion	10	0.763942	0.0105715	JUN, JUND, FUS, CPNE1, PPIF, FOSB, FOS, IQGAP1, RASGRP2, JUNB	1224	51	16792	2.68999	1	0.195318	0.189263
									GOTERM_BP_DIRECT	GO:0038066~p38MAPK cascade	4	0.305577	0.0107962	ZFP36, MAPKAPK2, LGALS9, MAPK14	1224	7	16792	7.8394	1	0.195318	0.189263
									GOTERM_BP_DIRECT	GO:1904628~cellular response to phorbol 13-acetate 12-myristate	4	0.305577	0.0107962	CDK6, MYC, RPLP0, ZFP36L2	1224	7	16792	7.8394	1	0.195318	0.189263
									GOTERM_BP_DIRECT	GO:0051683~establishment of Golgi localization	4	0.305577	0.0107962	CDC42, SLC9A3R1, COPG1, YWHAZ	1224	7	16792	7.8394	1	0.195318	0.189263
									GOTERM_BP_DIRECT	GO:1903608~protein localization to cytoplasmic stress granule	4	0.305577	0.0107962	TIA1, DDX3X, DHX9, YBX1	1224	7	16792	7.8394	1	0.195318	0.189263
									GOTERM_BP_DIRECT	GO:0030854~positive regulation of granulocyte differentiation	4	0.305577	0.0107962	KMT2E, HCLS1, OGT, RUNX1	1224	7	16792	7.8394	1	0.195318	0.189263
									GOTERM_BP_DIRECT	GO:0000389~mRNA 3'-splice site recognition	4	0.305577	0.0107962	SF3A3, SF3A1, SF3A2, SF1	1224	7	16792	7.8394	1	0.195318	0.189263
									GOTERM_BP_DIRECT	GO:0075522~IRES-dependent viral translational initiation	4	0.305577	0.0107962	PTBP1, PCBP2, EIF3D, EIF3A	1224	7	16792	7.8394	1	0.195318	0.189263
									GOTERM_BP_DIRECT	GO:0006595~polyamine metabolic process	4	0.305577	0.0107962	AMD1, ODC1, OAZ1, SRM	1224	7	16792	7.8394	1	0.195318	0.189263
									GOTERM_BP_DIRECT	GO:0006101~citrate metabolic process	4	0.305577	0.0107962	CS, STAT5A, STAT5B, ACLY	1224	7	16792	7.8394	1	0.195318	0.189263
									GOTERM_BP_DIRECT	GO:0033209~tumor necrosis factor-mediated signaling pathway	17	1.2987	0.0115758	TNFRSF1B, PSMB8, PSMA7, TNFSF13B, TNFRSF1A, PSMB7, PSMA3, PSMB4, UBB, PSMB3, PSMD2, UBC, PSMB1, PSME1, PTK2B, RPS27A, UBA52	1224	118	16792	1.97646	1	0.206381	0.199982
									GOTERM_BP_DIRECT	GO:0043001~Golgi to plasma membrane protein transport	7	0.534759	0.0115846	RAB10, MACF1, GOLPH3, VAMP7, GOLGA7, VAMP2, VAMP3	1224	27	16792	3.55677	1	0.206381	0.199982
									GOTERM_BP_DIRECT	GO:0033077~T cell differentiation in thymus	7	0.534759	0.0115846	STAT5B, CDK6, PRKDC, RPS6, CTNNB1, B2M, ZFP36L2	1224	27	16792	3.55677	1	0.206381	0.199982
									GOTERM_BP_DIRECT	GO:0032516~positive regulation of phosphoprotein phosphatase activity	5	0.381971	0.0117549	PPP1R15A, HSP90AB1, CALM3, CALM1, CALM2	1224	13	16792	5.27652	1	0.206381	0.199982
									GOTERM_BP_DIRECT	GO:0034975~protein folding in endoplasmic reticulum	5	0.381971	0.0117549	PDIA3, HSPA5, CANX, CALR, HSP90B1	1224	13	16792	5.27652	1	0.206381	0.199982
									GOTERM_BP_DIRECT	GO:0001817~regulation of cytokine production	5	0.381971	0.0117549	LYN, ELF1, CSK, IQGAP1, LITAF	1224	13	16792	5.27652	1	0.206381	0.199982
									GOTERM_BP_DIRECT	GO:2000573~positive regulation of DNA biosynthetic process	5	0.381971	0.0117549	RGCC, DDX39B, MYC, PTK2B, ARRB2	1224	13	16792	5.27652	1	0.206381	0.199982
									GOTERM_BP_DIRECT	GO:0006911~phagocytosis, engulfment	8	0.611154	0.0118387	IGHM, IGHG1, VAMP7, FCER1G, BIN2, IGKC, MYH9, AIF1	1224	35	16792	3.13576	1	0.206978	0.200561
									GOTERM_BP_DIRECT	GO:0030855~epithelial cell differentiation	12	0.91673	0.0119176	GSTK1, ACADVL, CPT1A, PCNA, PGK1, ANXA7, TPP1, RPSA, TAGLN2, VDAC1, HNRNPH3, CTSB	1224	70	16792	2.35182	1	0.207487	0.201054
									GOTERM_BP_DIRECT	GO:0006950~response to stress	11	0.840336	0.0121074	STIP1, NPM1, HSP90AA1, SERP1, HSP90AB1, MAPKAPK3, EIF2AK1, MAPKAPK2, PTK2B, HSP90B1, EIF1	1224	61	16792	2.47391	1	0.209912	0.203405
									GOTERM_BP_DIRECT	GO:0006123~mitochondrial electron transport, cytochrome c to oxygen	6	0.458365	0.0125322	COX8A, COX4I1, COX5B, COX5A, COX7C, COX6B1	1224	20	16792	4.11569	1	0.214595	0.207942
									GOTERM_BP_DIRECT	GO:0008361~regulation of cell size	6	0.458365	0.0125322	SLC9A3R1, MSN, RAC1, EZR, VAV1, WDTC1	1224	20	16792	4.11569	1	0.214595	0.207942
									GOTERM_BP_DIRECT	GO:0006801~superoxide metabolic process	6	0.458365	0.0125322	PREX1, NRROS, NCF2, CYBB, CYBA, SOD1	1224	20	16792	4.11569	1	0.214595	0.207942
									GOTERM_BP_DIRECT	GO:0010501~RNA secondary structure unwinding	9	0.687548	0.013045	EIF4A2, DDX17, EIF4A1, DDX5, DDX39A, DDX3X, DDX39B, AGO4, DDX21	1224	44	16792	2.80615	1	0.220652	0.213811
									GOTERM_BP_DIRECT	GO:0032508~DNA duplex unwinding	9	0.687548	0.013045	XRCC6, DDX3X, ANXA1, XRCC5, DHX9, MCM3, CHD4, MCM5, CHD3	1224	44	16792	2.80615	1	0.220652	0.213811
									GOTERM_BP_DIRECT	GO:0006094~gluconeogenesis	9	0.687548	0.013045	GPI, CRTC2, TPI1, MDH2, PGK1, ENO1, ALDOA, GAPDH, ATF4	1224	44	16792	2.80615	1	0.220652	0.213811
									GOTERM_BP_DIRECT	GO:0042254~ribosome biogenesis	8	0.611154	0.0137963	RPL7A, RPS28, RPS18, RPL34, RPLP0, SNU13, RSL24D1, GNL3	1224	36	16792	3.04866	1	0.232414	0.225209
									GOTERM_BP_DIRECT	GO:0000060~protein import into nucleus, translocation	7	0.534759	0.0138568	NFKBIA, TGFB1, SEC61B, PHB2, KPNB1, RAN, RBM22	1224	28	16792	3.42974	1	0.232493	0.225286
									GOTERM_BP_DIRECT	GO:0043085~positive regulation of catalytic activity	13	0.993125	0.0139352	CTSA, NPM1, ARF1, YWHAB, GMFG, NCF4, CIB1, SOD1, APH1A, NCSTN, PSAP, UBA2, OGT	1224	81	16792	2.20181	1	0.23287	0.22565
									GOTERM_BP_DIRECT	GO:0016485~protein processing	12	0.91673	0.0145897	SRGN, APH1A, NCSTN, NRDC, UQCRC1, CASP2, FURIN, CTSG, CPXM1, AZU1, UQCRC2, CTSS	1224	72	16792	2.28649	1	0.24283	0.235302
									GOTERM_BP_DIRECT	GO:0061684~chaperone-mediated autophagy	3	0.229183	0.0151306	HSPA8, HSP90AA1, LAMP2	1224	3	16792	13.719	1	0.243083	0.235547
									GOTERM_BP_DIRECT	GO:0032613~interleukin-10 production	3	0.229183	0.0151306	PRKCD, CD46, TLR2	1224	3	16792	13.719	1	0.243083	0.235547
									GOTERM_BP_DIRECT	GO:0001732~formation of cytoplasmic translation initiation complex	3	0.229183	0.0151306	CDC123, EIF3D, EIF3A	1224	3	16792	13.719	1	0.243083	0.235547
									GOTERM_BP_DIRECT	GO:0002486~antigen processing and presentation of endogenous peptide antigen via MHC class I via ER pathway, TAP-independent	3	0.229183	0.0151306	HLA-B, HLA-C, HLA-A	1224	3	16792	13.719	1	0.243083	0.235547
									GOTERM_BP_DIRECT	GO:1902626~assembly of large subunit precursor of preribosome	3	0.229183	0.0151306	EIF6, RPL24, RSL24D1	1224	3	16792	13.719	1	0.243083	0.235547
									GOTERM_BP_DIRECT	GO:0030801~positive regulation of cyclic nucleotide metabolic process	3	0.229183	0.0151306	CALM3, CALM1, CALM2	1224	3	16792	13.719	1	0.243083	0.235547
									GOTERM_BP_DIRECT	GO:0045588~positive regulation of gamma-delta T cell differentiation	3	0.229183	0.0151306	STAT5B, SYK, NCKAP1L	1224	3	16792	13.719	1	0.243083	0.235547
									GOTERM_BP_DIRECT	GO:0002554~serotonin secretion by platelet	3	0.229183	0.0151306	FCER1G, SYK, P2RX1	1224	3	16792	13.719	1	0.243083	0.235547
									GOTERM_BP_DIRECT	GO:1904044~response to aldosterone	3	0.229183	0.0151306	PARP1, CYBB, CYBA	1224	3	16792	13.719	1	0.243083	0.235547
									GOTERM_BP_DIRECT	GO:0050731~positive regulation of peptidyl-tyrosine phosphorylation	13	0.993125	0.015277	CD74, TGFB1, SYK, ARRB2, PTK2B, HCLS1, ADNP, ARHGEF2, ITGA5, PAK2, IL6R, TP53, CD44	1224	82	16792	2.17496	1	0.24376	0.236203
									GOTERM_BP_DIRECT	GO:0007165~signal transduction	105	8.02139	0.0152899	CSF3R, SMC3, IPO7, CCND3, LGALS1, RPS6KA1, STMN1, OSTF1, PRKACB, PDIA3, PRKCB, PRKCD, RUNX1, ARHGAP45, TYROBP, MAPKAPK3, S100A6, RAF1, S100A9, CSNK1G2, CDC42SE1, CSF1R, KHDRBS1, AKAP17A, IQGAP1, TXN, IQGAP2, RASGRP2, HIF1A, GRK2, IRAK1, MICAL1, INPP5D, S100A11, LYN, CD164, JUP, M6PR, COPS3, MAVS, ARHGAP30, HNRNPK, GNB2, GNB1, PI4KA, OGT, MYD88, ARHGAP9, GDI2, ARHGAP1, PIK3CD, ARRB1, ARRB2, ITGAL,…	1224	1161	16792	1.24073	1	0.24376	0.236203
									GOTERM_BP_DIRECT	GO:0006401~RNA catabolic process	6	0.458365	0.0154833	PABPC4, XRN2, HNRNPD, RNASE3, RNASE2, SND1	1224	21	16792	3.9197	1	0.244676	0.23709
									GOTERM_BP_DIRECT	GO:0045579~positive regulation of B cell differentiation	5	0.381971	0.0155238	STAT5B, SYK, INPP5D, BTK, NCKAP1L	1224	14	16792	4.89963	1	0.244676	0.23709
									GOTERM_BP_DIRECT	GO:0000380~alternative mRNA splicing, via spliceosome	5	0.381971	0.0155238	PTBP1, HNRNPM, SFPQ, SRSF1, SRSF6	1224	14	16792	4.89963	1	0.244676	0.23709
									GOTERM_BP_DIRECT	GO:0006296~nucleotide-excision repair, DNA incision, 5'-to lesion	8	0.611154	0.0159749	PCNA, UBB, PARP1, UBC, RPA2, CHD1L, RPS27A, UBA52	1224	37	16792	2.96626	1	0.250152	0.242397
									GOTERM_BP_DIRECT	GO:0032496~response to lipopolysaccharide	21	1.60428	0.0159914	AKIRIN2, JUN, JUND, HDAC1, HMGB2, IRAK3, FOS, COMT, MPO, HSPD1, TNFRSF1A, PRDX3, IRAK1, MAPKAPK3, MAPKAPK2, CTSG, LGALS9, JUNB, S100A8, ELANE, TLR2	1224	164	16792	1.7567	1	0.250152	0.242397
									GOTERM_BP_DIRECT	GO:0043304~regulation of mast cell degranulation	4	0.305577	0.0163471	LYN, FES, RAC2, UNC13D	1224	8	16792	6.85948	1	0.252864	0.245025
									GOTERM_BP_DIRECT	GO:0044829~positive regulation by host of viral genome replication	4	0.305577	0.0163471	HSPA8, STOM, NUCKS1, PPIB	1224	8	16792	6.85948	1	0.252864	0.245025
									GOTERM_BP_DIRECT	GO:0044351~macropinocytosis	4	0.305577	0.0163471	MAPKAPK3, MAPKAPK2, DOCK2, DNM2	1224	8	16792	6.85948	1	0.252864	0.245025
									GOTERM_BP_DIRECT	GO:0001701~in utero embryonic development	23	1.75707	0.0175567	BTF3, GPI, MBNL1, PRKCSH, ZFAND5, SRSF1, BRK1, ADAR, YBX1, EIF2S2, MAPK8IP3, KLF2, GNA13, COPS3, HHEX, KAT2A, ZMIZ1, MAFG, MYC, MYH9, CTNNB1, MGAT1, WDTC1	1224	187	16792	1.68736	1	0.270568	0.26218
									GOTERM_BP_DIRECT	GO:0007030~Golgi organization	12	0.91673	0.0176895	CDC42, VMP1, RAB1A, GOLPH3, ATP8B4, TMED9, TMED10, LMAN2, SURF4, MYO18A, PLEKHM2, TMED2	1224	74	16792	2.2247	1	0.27061	0.262221
									GOTERM_BP_DIRECT	GO:0006283~transcription-coupled nucleotide-excision repair	12	0.91673	0.0176895	COPS3, PCNA, UBB, POLR2A, POLR2B, UBC, EP300, RPA2, RPS27A, PRPF19, UBA52, HMGN1	1224	74	16792	2.2247	1	0.27061	0.262221
									GOTERM_BP_DIRECT	GO:0051726~regulation of cell cycle	17	1.2987	0.0180094	HSPA8, JUN, JUND, CCNI, STAT3, PUM1, SON, PTPRC, RBBP4, CCNG1, MADD, UBA3, RACK1, EP300, SRSF5, CLIC1, JUNB	1224	124	16792	1.88082	1	0.274494	0.265985
									GOTERM_BP_DIRECT	GO:0030307~positive regulation of cell growth	13	0.993125	0.0182512	MTPN, DDX3X, CIB1, CYBA, CDC42, SDCBP, RPS6KA1, PTK2B, CD38, S100A9, S100A8, EIF4G2, EIF4G1	1224	84	16792	2.12317	1	0.277165	0.268572
									GOTERM_BP_DIRECT	GO:0033683~nucleotide-excision repair, DNA incision	8	0.611154	0.0183865	PCNA, UBB, PARP1, UBC, RPA2, CHD1L, RPS27A, UBA52	1224	38	16792	2.8882	1	0.278204	0.269579
									GOTERM_BP_DIRECT	GO:1900087~positive regulation of G1/S transition of mitotic cell cycle	6	0.458365	0.0188639	DDX3X, ANXA1, CCND2, APEX1, AIF1, EIF4G1	1224	22	16792	3.74153	1	0.282348	0.273595
									GOTERM_BP_DIRECT	GO:0045453~bone resorption	6	0.458365	0.0188639	RAC2, PTK2B, CTNNB1, TPP1, RAC1, RAB7A	1224	22	16792	3.74153	1	0.282348	0.273595
									GOTERM_BP_DIRECT	GO:0034314~Arp2/3 complex-mediated actin nucleation	6	0.458365	0.0188639	ACTR3, ACTR2, ARPC2, ARPC3, ARPC1B, IQGAP2	1224	22	16792	3.74153	1	0.282348	0.273595
									GOTERM_BP_DIRECT	GO:0016049~cell growth	10	0.763942	0.0190442	SEC61A1, MTPN, NOP58, DDX5, ATP6V0E1, TGFB1, XRN2, LAMTOR1, EMP3, TYMS	1224	56	16792	2.44981	1	0.282896	0.274125
									GOTERM_BP_DIRECT	GO:0045860~positive regulation of protein kinase activity	9	0.687548	0.0191045	RASSF2, PTPRC, RPLP1, JTB, PTK2B, LCP2, TAB2, AZU1, IQGAP1	1224	47	16792	2.62703	1	0.282896	0.274125
									GOTERM_BP_DIRECT	GO:0031532~actin cytoskeleton reorganization	9	0.687548	0.0191045	ANXA1, PARVG, KIT, PLEK, MYH9, FLNA, EZR, S100A9, RHOA	1224	47	16792	2.62703	1	0.282896	0.274125
									GOTERM_BP_DIRECT	GO:0030217~T cell differentiation	7	0.534759	0.0192971	EGR1, PREX1, PTPRC, KIT, PIK3CD, VAV1, SOX4	1224	30	16792	3.20109	1	0.283729	0.274933
									GOTERM_BP_DIRECT	GO:0055072~iron ion homeostasis	7	0.534759	0.0192971	SLC25A37, SLC25A28, EIF2AK1, FBXL5, B2M, FTL, PICALM	1224	30	16792	3.20109	1	0.283729	0.274933
									GOTERM_BP_DIRECT	GO:0045892~negative regulation of transcription, DNA-templated	50	3.81971	0.0199674	SPI1, LDB1, CITED2, YWHAB, HMGB2, IKZF1, ENO1, PHB2, HHEX, TRIM28, YWHAQ, MYB, CD38, LRRFIP1, JARID2, KLF10, TSC22D4, SMARCC2, RUNX1, EID1, SFPQ, ILF3, PFDN5, TP53, CEBPA, KHDRBS1, SET, HDAC1, PBXIP1, BCLAF1, IFI16, SPEN, HSPA8, JUN, XRCC6, TGFB1, CBX3, XRCC5, NONO, HMGA1, PA2G4, SMARCA2, PER1, DAP, SNW1, UBA3, PDCD4, CTNNB1, TAF7, CALR	1224	499	16792	1.37464	1	0.287556	0.278641
									GOTERM_BP_DIRECT	GO:0042026~protein refolding	5	0.381971	0.019972	FKBP1A, HSPA8, HSP90AA1, B2M, HSPD1	1224	15	16792	4.57298	1	0.287556	0.278641
									GOTERM_BP_DIRECT	GO:0060397~JAK-STAT cascade involved in growth hormone signaling pathway	5	0.381971	0.019972	LYN, STAT5A, STAT5B, STAT3, JAK3	1224	15	16792	4.57298	1	0.287556	0.278641
									GOTERM_BP_DIRECT	GO:0000470~maturation of LSU-rRNA	5	0.381971	0.019972	RPL7A, RSL1D1, EIF6, SNU13, RPL10A	1224	15	16792	4.57298	1	0.287556	0.278641
									GOTERM_BP_DIRECT	GO:0016973~poly(A)+ mRNA export from nucleus	5	0.381971	0.019972	NXF1, HHEX, PABPN1, POLDIP3, ZC3H11A	1224	15	16792	4.57298	1	0.287556	0.278641
									GOTERM_BP_DIRECT	GO:0006122~mitochondrial electron transport, ubiquinol to cytochrome c	5	0.381971	0.019972	UQCRC1, CYC1, UQCR10, UQCRC2, UQCRH	1224	15	16792	4.57298	1	0.287556	0.278641
									GOTERM_BP_DIRECT	GO:0030890~positive regulation of B cell proliferation	8	0.611154	0.0210424	SASH3, CD74, PTPRC, TFRC, CD38, NCKAP1L, ADA, TNFSF13B	1224	39	16792	2.81414	1	0.301922	0.292562
									GOTERM_BP_DIRECT	GO:0022617~extracellular matrix disassembly	12	0.91673	0.0212544	CAPNS1, BSG, TIMP2, FURIN, CAPG, CTSG, LCP1, TIMP1, CAPN1, CD44, CTSS, ELANE	1224	76	16792	2.16615	1	0.303916	0.294494
									GOTERM_BP_DIRECT	GO:0010629~negative regulation of gene expression	18	1.3751	0.0214393	TGFB1, CITED2, MAX, HDAC1, INPPL1, PARK7, AIF1, CDC42, CPNE1, MYADM, ERP29, RACK1, FLOT2, ANXA7, ADNP, LGALS9, CD46, PICALM	1224	137	16792	1.80249	1	0.30551	0.296038
									GOTERM_BP_DIRECT	GO:1903955~positive regulation of protein targeting to mitochondrion	13	0.993125	0.0216389	LEPROT, STARD7, UBE2D3, HUWE1, RNASE2, SREBF2, PSMB7, KAT2A, SLC17A9, U2AF2, TOMM7, RAC2, RPL28	1224	86	16792	2.0738	1	0.307302	0.297775
									GOTERM_BP_DIRECT	GO:0042771~intrinsic apoptotic signaling pathway in response to DNA damage by p53 class mediator	7	0.534759	0.0224965	BAG6, SNW1, IFI16, TMEM109, EP300, HIPK1, TP53	1224	31	16792	3.09783	1	0.314755	0.304997
									GOTERM_BP_DIRECT	GO:0001975~response to amphetamine	7	0.534759	0.0224965	HDAC1, CALM3, HPRT1, CALM1, CALM2, SOD1, PPP1R9B	1224	31	16792	3.09783	1	0.314755	0.304997
									GOTERM_BP_DIRECT	GO:0032733~positive regulation of interleukin-10 production	6	0.458365	0.0226957	SASH3, FCER1G, HMGB1, CD46, HSPD1, TLR2	1224	23	16792	3.57886	1	0.314755	0.304997
									GOTERM_BP_DIRECT	GO:0030316~osteoclast differentiation	6	0.458365	0.0226957	CSF1R, TFRC, GLO1, CTNNB1, MAPK14, JUNB	1224	23	16792	3.57886	1	0.314755	0.304997
									GOTERM_BP_DIRECT	GO:0016925~protein sumoylation	16	1.22231	0.0226979	TOP2B, NOP58, PCNA, PARP1, NUP210, SMC3, STAG2, HNRNPK, TRIM28, SUMO3, RAD21, SUMO2, UBA2, TOP1, HNRNPC, TP53	1224	117	16792	1.8761	1	0.314755	0.304997
									GOTERM_BP_DIRECT	GO:0006265~DNA topological change	4	0.305577	0.0232103	TOP2B, HMGB2, HMGB1, TOP1	1224	9	16792	6.09731	1	0.314755	0.304997
									GOTERM_BP_DIRECT	GO:0048660~regulation of smooth muscle cell proliferation	4	0.305577	0.0232103	XRCC6, XRCC5, PRKDC, CTNNB1	1224	9	16792	6.09731	1	0.314755	0.304997
									GOTERM_BP_DIRECT	GO:0036500~ATF6-mediated unfolded protein response	4	0.305577	0.0232103	ATF6B, HSPA5, CALR, HSP90B1	1224	9	16792	6.09731	1	0.314755	0.304997
									GOTERM_BP_DIRECT	GO:0045647~negative regulation of erythrocyte differentiation	4	0.305577	0.0232103	HSPA9, STAT5B, ZFP36, LDB1	1224	9	16792	6.09731	1	0.314755	0.304997
									GOTERM_BP_DIRECT	GO:0034101~erythrocyte homeostasis	4	0.305577	0.0232103	GPI, RPS17, PRDX1, RPS24	1224	9	16792	6.09731	1	0.314755	0.304997
									GOTERM_BP_DIRECT	GO:0060316~positive regulation of ryanodine-sensitive calcium-release channel activity	4	0.305577	0.0232103	GSTO1, CALM3, CALM1, CALM2	1224	9	16792	6.09731	1	0.314755	0.304997
									GOTERM_BP_DIRECT	GO:0039694~viral RNA genome replication	4	0.305577	0.0232103	CDC42, PCBP1, PCBP2, PI4KA	1224	9	16792	6.09731	1	0.314755	0.304997
									GOTERM_BP_DIRECT	GO:0071243~cellular response to arsenic-containing substance	4	0.305577	0.0232103	DDX3X, GSTO1, MKNK2, PPIF	1224	9	16792	6.09731	1	0.314755	0.304997
									GOTERM_BP_DIRECT	GO:0032869~cellular response to insulin stimulus	12	0.91673	0.0232227	RAB10, PARP1, PRKDC, SP1, MYC, GSTP1, UCP2, SRSF5, VAMP2, YWHAG, USF1, WDTC1	1224	77	16792	2.13802	1	0.314755	0.304997
									GOTERM_BP_DIRECT	GO:0070373~negative regulation of ERK1 and ERK2 cascade	10	0.763942	0.0235295	LYN, SLC9A3R1, DUSP1, GSTP1, RANBP9, CSK, ARRB1, EZR, EIF3A, DUSP6	1224	58	16792	2.36534	1	0.317878	0.308023
									GOTERM_BP_DIRECT	GO:0001895~retina homeostasis	8	0.611154	0.0239534	IGKC, PRDX1, LYZ, B2M, ACTB, ACTG1, SOD1, JCHAIN	1224	40	16792	2.74379	1	0.319455	0.309551
									GOTERM_BP_DIRECT	GO:0051262~protein tetramerization	8	0.611154	0.0239534	OXA1L, HLA-DRB5, CPSF7, CPSF6, RPS19, CAT, TP53, HLA-DRB1	1224	40	16792	2.74379	1	0.319455	0.309551
									GOTERM_BP_DIRECT	GO:0018279~protein N-linked glycosylation via asparagine	8	0.611154	0.0239534	VCP, RPN2, DAD1, OSTC, RPN1, STT3B, DDOST, UBE2J1	1224	40	16792	2.74379	1	0.319455	0.309551
									GOTERM_BP_DIRECT	GO:0045071~negative regulation of viral genome replication	8	0.611154	0.0239534	APOBEC3C, BST2, MAVS, ILF3, IFITM2, IFI16, ADAR, ZC3HAV1	1224	40	16792	2.74379	1	0.319455	0.309551
									GOTERM_BP_DIRECT	GO:0035855~megakaryocyte development	5	0.381971	0.0251283	ABI1, KIT, EP300, PTPN6, WASF2	1224	16	16792	4.28717	1	0.334054	0.323698
									GOTERM_BP_DIRECT	GO:0000209~protein polyubiquitination	22	1.68067	0.0269696	WSB1, RNF24, UBE2D3, HUWE1, UBE2E1, PRPF19, PSMB8, PSMA7, RNF167, PSMB7, PSMA3, PSMB4, UBB, PSMB3, PSMD2, UBC, PSMB1, PSME1, TPP2, TRIP12, RPS27A, UBA52	1224	184	16792	1.64031	1	0.354372	0.343386
									GOTERM_BP_DIRECT	GO:0045648~positive regulation of erythrocyte differentiation	6	0.458365	0.0269974	STAT5B, INPP5D, HMGB2, NCKAP1L, MAPK14, HIF1A	1224	24	16792	3.42974	1	0.354372	0.343386
									GOTERM_BP_DIRECT	GO:0006297~nucleotide-excision repair, DNA gap filling	6	0.458365	0.0269974	PCNA, UBB, UBC, RPA2, RPS27A, UBA52	1224	24	16792	3.42974	1	0.354372	0.343386
									GOTERM_BP_DIRECT	GO:0030866~cortical actin cytoskeleton organization	6	0.458365	0.0269974	FMNL1, PLEK, NCKAP1L, CALR, TLN1, ARF6	1224	24	16792	3.42974	1	0.354372	0.343386
									GOTERM_BP_DIRECT	GO:0090263~positive regulation of canonical Wnt signaling pathway	16	1.22231	0.0278142	JUP, PSMB8, PSMA7, CTDNEP1, PSMB7, PSMA3, PSMB4, UBB, PSMB3, PSMD2, UBC, PSMB1, PSME1, RPS27A, UBA52, SOX4	1224	120	16792	1.82919	1	0.359913	0.348755
									GOTERM_BP_DIRECT	GO:0030433~ER-associated ubiquitin-dependent protein catabolic process	10	0.763942	0.0287208	VCP, OS9, HSPA5, ERLIN1, AUP1, SEC61B, STT3B, UBXN4, HSP90B1, UBE2J1	1224	60	16792	2.28649	1	0.359913	0.348755
									GOTERM_BP_DIRECT	GO:0010918~positive regulation of mitochondrial membrane potential	3	0.229183	0.0288035	VCP, STOML2, MYC	1224	4	16792	10.2892	1	0.359913	0.348755
									GOTERM_BP_DIRECT	GO:0071787~endoplasmic reticulum tubular network assembly	3	0.229183	0.0288035	RTN3, ARL6IP1, RTN4	1224	4	16792	10.2892	1	0.359913	0.348755
									GOTERM_BP_DIRECT	GO:1902177~positive regulation of oxidative stress-induced intrinsic apoptotic signaling pathway	3	0.229183	0.0288035	SFPQ, PARK7, SOD1	1224	4	16792	10.2892	1	0.359913	0.348755
									GOTERM_BP_DIRECT	GO:0045646~regulation of erythrocyte differentiation	3	0.229183	0.0288035	LYN, SPI1, CDK6	1224	4	16792	10.2892	1	0.359913	0.348755
									GOTERM_BP_DIRECT	GO:0048205~COPI coating of Golgi vesicle	3	0.229183	0.0288035	TMED9, TMED10, TMED2	1224	4	16792	10.2892	1	0.359913	0.348755
									GOTERM_BP_DIRECT	GO:0002283~neutrophil activation involved in immune response	3	0.229183	0.0288035	TYROBP, FCER1G, SYK	1224	4	16792	10.2892	1	0.359913	0.348755
									GOTERM_BP_DIRECT	GO:0035771~interleukin-4-mediated signaling pathway	3	0.229183	0.0288035	STAT6, IL2RG, JAK3	1224	4	16792	10.2892	1	0.359913	0.348755
									GOTERM_BP_DIRECT	GO:0002328~pro-B cell differentiation	3	0.229183	0.0288035	FLT3, PRKDC, SOX4	1224	4	16792	10.2892	1	0.359913	0.348755
									GOTERM_BP_DIRECT	GO:0032673~regulation of interleukin-4 production	3	0.229183	0.0288035	HLA-DRB5, LGALS9, HLA-DRB1	1224	4	16792	10.2892	1	0.359913	0.348755
									GOTERM_BP_DIRECT	GO:0070254~mucus secretion	3	0.229183	0.0288035	VAMP8, VAMP2, VAMP3	1224	4	16792	10.2892	1	0.359913	0.348755
									GOTERM_BP_DIRECT	GO:1903377~negative regulation of oxidative stress-induced neuron intrinsic apoptotic signaling pathway	3	0.229183	0.0288035	NONO, PARK7, HIF1A	1224	4	16792	10.2892	1	0.359913	0.348755
									GOTERM_BP_DIRECT	GO:0015853~adenine transport	3	0.229183	0.0288035	VDAC3, SLC25A5, SLC25A6	1224	4	16792	10.2892	1	0.359913	0.348755
									GOTERM_BP_DIRECT	GO:0090666~scaRNA localization to Cajal body	3	0.229183	0.0288035	CCT2, TCP1, CCT4	1224	4	16792	10.2892	1	0.359913	0.348755
									GOTERM_BP_DIRECT	GO:0043308~eosinophil degranulation	3	0.229183	0.0288035	VAMP8, VAMP7, VAMP2	1224	4	16792	10.2892	1	0.359913	0.348755
									GOTERM_BP_DIRECT	GO:0018108~peptidyl-tyrosine phosphorylation	19	1.45149	0.0296221	LYN, STAT5A, STAT5B, CSF1R, HSP90AA1, FLT3, PRKCD, CLK1, FGR, FES, CDC37, KIT, IL3RA, ABI1, CNTRL, BTK, PTK2B, PTPN6, JAK3	1224	153	16792	1.70366	1	0.369035	0.357594
									GOTERM_BP_DIRECT	GO:1903146~regulation of mitophagy	7	0.534759	0.0299224	BNIP3L, KAT2A, SLC17A9, U2AF2, VDAC1, RPL28, SREBF2	1224	33	16792	2.91008	1	0.370288	0.358809
									GOTERM_BP_DIRECT	GO:2001244~positive regulation of intrinsic apoptotic signaling pathway	7	0.534759	0.0299224	BCAP31, SLC9A3R1, BCLAF1, RACK1, TP53, S100A9, S100A8	1224	33	16792	2.91008	1	0.370288	0.358809
									GOTERM_BP_DIRECT	GO:0075733~intracellular transport of virus	9	0.687548	0.0299897	XPO1, UBB, NUP210, UBC, RPS27A, KPNA2, UBA52, KPNB1, RAN	1224	51	16792	2.42099	1	0.370288	0.358809
									GOTERM_BP_DIRECT	GO:0006986~response to unfolded protein	8	0.611154	0.0305799	DNAJA1, HSPA8, HSP90AA1, HSP90AB1, TMBIM6, STT3B, UBXN4, HSPD1	1224	42	16792	2.61313	1	0.374287	0.362684
									GOTERM_BP_DIRECT	GO:0006366~transcription from RNA polymerase II promoter	50	3.81971	0.0309055	SPI1, LDB1, ARRB1, NUCKS1, ARRB2, YBX1, MYC, MYB, EP300, JUNB, SOX4, SUPT16H, PARP1, FOS, ETV6, RUNX1, HCFC1, ELF1, KAT2A, NCOR1, ELF4, TP53, ATF4, CEBPA, AKNA, MAX, SUPT4H1, DDX21, HIF1A, POLR2A, POLR2B, RAD21, E2F4, MEF2D, BTF3, EGR1, STAT5B, JUN, JUND, EAF2, HMGA1, DEK, USF1, CDK9, HNRNPK, MAFG, FUBP1, FOSB, TAF7, RBMX	1224	513	16792	1.33713	1	0.374287	0.362684
									GOTERM_BP_DIRECT	GO:0042789~mRNA transcription from RNA polymerase II promoter	5	0.381971	0.0310134	LMO2, STAT3, FLNA, HIF1A, ATF4	1224	17	16792	4.03499	1	0.374287	0.362684
									GOTERM_BP_DIRECT	GO:0030048~actin filament-based movement	5	0.381971	0.0310134	WIPF1, WAS, MYH9, MYO9B, WASF2	1224	17	16792	4.03499	1	0.374287	0.362684
									GOTERM_BP_DIRECT	GO:0009416~response to light stimulus	5	0.381971	0.0310134	COPS3, JUND, DUSP1, FOS, DNM2	1224	17	16792	4.03499	1	0.374287	0.362684
									GOTERM_BP_DIRECT	GO:0070935~3'-UTR-mediated mRNA stabilization	5	0.381971	0.0310134	ZFP36, MAPKAPK2, HNRNPC, MAPK14, MYD88	1224	17	16792	4.03499	1	0.374287	0.362684
									GOTERM_BP_DIRECT	GO:0051272~positive regulation of cellular component movement	4	0.305577	0.031393	LYN, RPS19, STMN1, ACTN4	1224	10	16792	5.48758	1	0.374287	0.362684
									GOTERM_BP_DIRECT	GO:0034063~stress granule assembly	4	0.305577	0.031393	ATXN2L, DYNC1H1, DDX3X, PUM2	1224	10	16792	5.48758	1	0.374287	0.362684
									GOTERM_BP_DIRECT	GO:0006613~cotranslational protein targeting to membrane	4	0.305577	0.031393	TRAM1, ARL6IP1, SRPRA, SRP14	1224	10	16792	5.48758	1	0.374287	0.362684
									GOTERM_BP_DIRECT	GO:0033148~positive regulation of intracellular estrogen receptor signaling pathway	4	0.305577	0.031393	DDX17, KMT2D, DDX5, PARP1	1224	10	16792	5.48758	1	0.374287	0.362684
									GOTERM_BP_DIRECT	GO:2000637~positive regulation of gene silencing by miRNA	4	0.305577	0.031393	ZFP36, STAT3, PUM1, PUM2	1224	10	16792	5.48758	1	0.374287	0.362684
									GOTERM_BP_DIRECT	GO:0071481~cellular response to X-ray	4	0.305577	0.031393	XRCC6, XRCC5, NUCKS1, DNM2	1224	10	16792	5.48758	1	0.374287	0.362684
									GOTERM_BP_DIRECT	GO:0070423~nucleotide-binding oligomerization domain containing signaling pathway	6	0.458365	0.0317843	UBB, IRAK1, UBC, TAB2, RPS27A, UBA52	1224	25	16792	3.29255	1	0.374659	0.363044
									GOTERM_BP_DIRECT	GO:0042273~ribosomal large subunit biogenesis	6	0.458365	0.0317843	RPL5, RPL11, RPL14, RPL35A, RPL26, RPL7	1224	25	16792	3.29255	1	0.374659	0.363044
									GOTERM_BP_DIRECT	GO:0007569~cell aging	6	0.458365	0.0317843	NPM1, CITED2, ZMIZ1, PDCD4, TP53, SOD1	1224	25	16792	3.29255	1	0.374659	0.363044
									GOTERM_BP_DIRECT	GO:0006913~nucleocytoplasmic transport	6	0.458365	0.0317843	EIF5A, NPM1, SET, ANP32A, ANP32E, RAN	1224	25	16792	3.29255	1	0.374659	0.363044
									GOTERM_BP_DIRECT	GO:0071260~cellular response to mechanical stimulus	11	0.840336	0.0323238	CNN2, MTPN, TGFB1, ARHGDIA, CASP2, CYBA, RAC1, ATP1A1, SLC38A2, MYD88, TNFRSF1A	1224	71	16792	2.12547	1	0.379942	0.368163
									GOTERM_BP_DIRECT	GO:0015031~protein transport	40	3.05577	0.0324784	ARF3, CD63, VPS29, ARF4, RAB5B, TRAM1, ARF1, RAB5C, RAB1B, GDI2, MLC1, ARRB1, ARRB2, HSP90B1, SNX3, SEC61A1, SERP1, LMAN2, EPS15, SEC31A, BTF3, TMED9, PDCD6IP, NUP210, ACTN4, COPZ1, SCAMP2, ARCN1, VAMP8, RAB14, ATG16L2, NACA, PPT1, UBAP1, MYH9, COPE, VAMP2, ARF5, RAB7A, ARF6	1224	395	16792	1.38926	1	0.380683	0.368881
									GOTERM_BP_DIRECT	GO:0001837~epithelial to mesenchymal transition	7	0.534759	0.0341723	TGFB1, TRIM28, RFLNB, CTNNB1, S100A4, HIF1A, HNRNPAB	1224	34	16792	2.82449	1	0.39882	0.386455
									GOTERM_BP_DIRECT	GO:0045429~positive regulation of nitric oxide biosynthetic process	8	0.611154	0.0343132	HSP90AA1, HSP90AB1, ITGB2, HBB, PTK2B, AIF1, KLF2, DNM2	1224	43	16792	2.55236	1	0.39882	0.386455
									GOTERM_BP_DIRECT	GO:0034260~negative regulation of GTPase activity	8	0.611154	0.0343132	CDC42SE1, RCC2, TMED2, ARRB1, ARRB2, IQGAP1, IQGAP2, GMIP	1224	43	16792	2.55236	1	0.39882	0.386455
									GOTERM_BP_DIRECT	GO:1901796~regulation of signal transduction by p53 class mediator	16	1.22231	0.0359017	SUPT16H, HDAC1, RPA2, CHD4, CHD3, HIPK1, MAPK14, RBBP4, UBB, UBC, EP300, MDM4, MTA2, RPS27A, UBA52, TP53	1224	124	16792	1.77019	1	0.41612	0.403219
									GOTERM_BP_DIRECT	GO:0030041~actin filament polymerization	6	0.458365	0.0370691	DIAPH1, PREX1, WAS, HCLS1, RAC1, AIF1	1224	26	16792	3.16591	1	0.42609	0.41288
									GOTERM_BP_DIRECT	GO:0060338~regulation of type I interferon-mediated signaling pathway	6	0.458365	0.0370691	HSP90AB1, CDC37, STAT2, PTPN6, TYK2, JAK1	1224	26	16792	3.16591	1	0.42609	0.41288
									GOTERM_BP_DIRECT	GO:0045070~positive regulation of viral genome replication	6	0.458365	0.0370691	DDX3X, LARP1, ADAR, RAD23A, PABPC1, PPIA	1224	26	16792	3.16591	1	0.42609	0.41288
									GOTERM_BP_DIRECT	GO:0034142~toll-like receptor 4 signaling pathway	5	0.381971	0.0376402	NFKBIA, IRAK1, ITGB2, LGALS9, PIK3AP1	1224	18	16792	3.81082	1	0.429099	0.415796
									GOTERM_BP_DIRECT	GO:0051412~response to corticosterone	5	0.381971	0.0376402	FOSB, CALM3, FOS, CALM1, CALM2	1224	18	16792	3.81082	1	0.429099	0.415796
									GOTERM_BP_DIRECT	GO:0001782~B cell homeostasis	5	0.381971	0.0376402	LYN, NCKAP1L, PKN1, TNFSF13B, GAPT	1224	18	16792	3.81082	1	0.429099	0.415796
									GOTERM_BP_DIRECT	GO:0043434~response to peptide hormone	8	0.611154	0.038337	BTG2, HHEX, BTG1, ANXA1, JUND, BSG, TIMP1, GNAI2	1224	44	16792	2.49436	1	0.43466	0.421184
									GOTERM_BP_DIRECT	GO:0019731~antibacterial humoral response	8	0.611154	0.038337	IGHM, HLA-A, FAU, RNASE3, B2M, RPL39, JCHAIN, HLA-E	1224	44	16792	2.49436	1	0.43466	0.421184
									GOTERM_BP_DIRECT	GO:0071902~positive regulation of protein serine/threonine kinase activity	7	0.534759	0.038793	CSF1R, HSP90AB1, CIB1, CALM3, CALM1, CALM2, RHOA	1224	35	16792	2.74379	1	0.437446	0.423884
									GOTERM_BP_DIRECT	GO:0007339~binding of sperm to zona pellucida	7	0.534759	0.038793	CCT3, CCT2, TCP1, UBAP2L, CCT8, CCT7, CCT4	1224	35	16792	2.74379	1	0.437446	0.423884
									GOTERM_BP_DIRECT	GO:0007219~Notch signaling pathway	15	1.14591	0.0398055	SPEN, CEBPA, TGFB1, APH1A, HHEX, NCSTN, SNW1, CDK6, RPS19, UBB, MYC, UBC, EP300, RPS27A, UBA52	1224	115	16792	1.78943	1	0.447651	0.433772
									GOTERM_BP_DIRECT	GO:0048146~positive regulation of fibroblast proliferation	9	0.687548	0.0405227	CD74, JUN, TGFB1, CDK6, PRKDC, ZMIZ1, MYC, S100A6, FOSL2	1224	54	16792	2.28649	1	0.448792	0.434879
									GOTERM_BP_DIRECT	GO:0060765~regulation of androgen receptor signaling pathway	4	0.305577	0.0408778	DDX5, EP300, PARK7, ARRB2	1224	11	16792	4.98871	1	0.448792	0.434879
									GOTERM_BP_DIRECT	GO:1903364~positive regulation of cellular protein catabolic process	4	0.305577	0.0408778	MSN, PTTG1IP, EZR, FBXL5	1224	11	16792	4.98871	1	0.448792	0.434879
									GOTERM_BP_DIRECT	GO:0002523~leukocyte migration involved in inflammatory response	4	0.305577	0.0408778	ITGB2, S100A9, S100A8, ELANE	1224	11	16792	4.98871	1	0.448792	0.434879
									GOTERM_BP_DIRECT	GO:0032786~positive regulation of DNA-templated transcription, elongation	4	0.305577	0.0408778	SUPT16H, DDX39B, SUPT4H1, HMGN1	1224	11	16792	4.98871	1	0.448792	0.434879
									GOTERM_BP_DIRECT	GO:0043486~histone exchange	4	0.305577	0.0408778	ANP32A, ANP32E, ANP32B, PTMA	1224	11	16792	4.98871	1	0.448792	0.434879
									GOTERM_BP_DIRECT	GO:0060213~positive regulation of nuclear-transcribed mRNA poly(A) tail shortening	4	0.305577	0.0408778	ZFP36, BTG2, CNOT1, PABPC1	1224	11	16792	4.98871	1	0.448792	0.434879
									GOTERM_BP_DIRECT	GO:0010941~regulation of cell death	4	0.305577	0.0408778	JUN, JUND, YWHAZ, JUNB	1224	11	16792	4.98871	1	0.448792	0.434879
									GOTERM_BP_DIRECT	GO:0042535~positive regulation of tumor necrosis factor biosynthetic process	4	0.305577	0.0408778	SPN, MAPKAPK2, CYBB, AZU1	1224	11	16792	4.98871	1	0.448792	0.434879
									GOTERM_BP_DIRECT	GO:0006464~cellular protein modification process	14	1.06952	0.0413679	PARP4, RPN2, UBA7, PRKDC, RPN1, UBE2D3, ARAF, UBE2L6, SERP1, STK38, UBA3, UBA1, MAN2B1, UBA52	1224	105	16792	1.82919	1	0.452394	0.438369
									GOTERM_BP_DIRECT	GO:0001889~liver development	11	0.840336	0.0414232	UPF2, CEBPA, JUN, PKM, DDX39B, CITED2, PRKCSH, HNRNPD, JARID2, ADA, ARF6	1224	74	16792	2.0393	1	0.452394	0.438369
									GOTERM_BP_DIRECT	GO:0032755~positive regulation of interleukin-6 production	8	0.611154	0.0426577	AKIRIN2, FCER1G, CYBA, ARHGEF2, IL6R, MYD88, HSPD1, TLR2	1224	45	16792	2.43893	1	0.462033	0.447709
									GOTERM_BP_DIRECT	GO:0071363~cellular response to growth factor stimulus	8	0.611154	0.0426577	STAT5B, CAT, TWF2, RACK1, CTNNB1, CIB1, PFN1, TNFRSF1B	1224	45	16792	2.43893	1	0.462033	0.447709
									GOTERM_BP_DIRECT	GO:0032728~positive regulation of interferon-beta production	6	0.458365	0.0428611	MAVS, DDX3X, HMGB2, HMGB1, ZC3HAV1, TLR2	1224	27	16792	3.04866	1	0.462033	0.447709
									GOTERM_BP_DIRECT	GO:0050832~defense response to fungus	6	0.458365	0.0428611	COTL1, CTSG, MPO, S100A9, S100A8, IL17RA	1224	27	16792	3.04866	1	0.462033	0.447709
									GOTERM_BP_DIRECT	GO:0090383~phagosome acidification	6	0.458365	0.0428611	ATP6V0B, ATP6V1G1, ATP6V0E1, TCIRG1, ATP6V1F, RAB7A	1224	27	16792	3.04866	1	0.462033	0.447709
									GOTERM_BP_DIRECT	GO:0010507~negative regulation of autophagy	7	0.534759	0.0437923	DAP, WDR6, TAB2, RNF5, EIF4G2, MCL1, EIF4G1	1224	36	16792	2.66757	1	0.469607	0.455048
									GOTERM_BP_DIRECT	GO:0050830~defense response to Gram-positive bacterium	12	0.91673	0.04398	FGR, HMGB2, HLA-A, FAU, RNASE3, LYZ, IL6R, B2M, RPL39, MYD88, TLR2, HLA-E	1224	85	16792	1.93679	1	0.469607	0.455048
									GOTERM_BP_DIRECT	GO:0034976~response to endoplasmic reticulum stress	11	0.840336	0.0448096	PDIA3, PPP1R15A, OS9, TMEM259, UFC1, P4HB, EEF2, PDIA6, HSP90B1, PDIA4, ATF4	1224	75	16792	2.01211	1	0.469607	0.455048
									GOTERM_BP_DIRECT	GO:0007623~circadian rhythm	11	0.840336	0.0448096	KLF10, PER1, JUN, CPT1A, NCOR1, JUND, THRAP3, NONO, EP300, TOP1, TYMS	1224	75	16792	2.01211	1	0.469607	0.455048
									GOTERM_BP_DIRECT	GO:0060314~regulation of ryanodine-sensitive calcium-release channel activity	5	0.381971	0.0450146	FKBP1A, SELENON, CALM3, CALM1, CALM2	1224	19	16792	3.61025	1	0.469607	0.455048
									GOTERM_BP_DIRECT	GO:0035019~somatic stem cell population maintenance	10	0.763942	0.0450858	KLF10, SPI1, POLR2A, LDB1, POLR2B, STAT3, KIT, RAF1, SOX4, ZFP36L2	1224	65	16792	2.11061	1	0.469607	0.455048
									GOTERM_BP_DIRECT	GO:0002381~immunoglobulin production involved in immunoglobulin mediated immune response	3	0.229183	0.045708	HLA-DRB5, HLA-DRB1, GAPT	1224	5	16792	8.23137	1	0.469607	0.455048
									GOTERM_BP_DIRECT	GO:0000056~ribosomal small subunit export from nucleus	3	0.229183	0.045708	RPS15, XPO1, RAN	1224	5	16792	8.23137	1	0.469607	0.455048
									GOTERM_BP_DIRECT	GO:0042270~protection from natural killer cell mediated cytotoxicity	3	0.229183	0.045708	HLA-B, HLA-A, HLA-E	1224	5	16792	8.23137	1	0.469607	0.455048
									GOTERM_BP_DIRECT	GO:0019941~modification-dependent protein catabolic process	3	0.229183	0.045708	UBA7, UBA1, UBE2L6	1224	5	16792	8.23137	1	0.469607	0.455048
									GOTERM_BP_DIRECT	GO:0043279~response to alkaloid	3	0.229183	0.045708	TMED10, DHX15, UQCRC1	1224	5	16792	8.23137	1	0.469607	0.455048
									GOTERM_BP_DIRECT	GO:1990441~negative regulation of transcription from RNA polymerase II promoter in response to endoplasmic reticulum stress	3	0.229183	0.045708	PPP1R15A, JUN, TMBIM6	1224	5	16792	8.23137	1	0.469607	0.455048
									GOTERM_BP_DIRECT	GO:1904385~cellular response to angiotensin	3	0.229183	0.045708	MYC, PRKCD, CYBA	1224	5	16792	8.23137	1	0.469607	0.455048
									GOTERM_BP_DIRECT	GO:0002551~mast cell chemotaxis	3	0.229183	0.045708	KIT, PIK3CD, RAC1	1224	5	16792	8.23137	1	0.469607	0.455048
									GOTERM_BP_DIRECT	GO:0035459~cargo loading into vesicle	3	0.229183	0.045708	TMED10, TMED2, PICALM	1224	5	16792	8.23137	1	0.469607	0.455048
									GOTERM_BP_DIRECT	GO:0006089~lactate metabolic process	3	0.229183	0.045708	LDHB, LDHA, HIF1A	1224	5	16792	8.23137	1	0.469607	0.455048
									GOTERM_BP_DIRECT	GO:0042531~positive regulation of tyrosine phosphorylation of STAT protein	3	0.229183	0.045708	LYN, FLT3, HCLS1	1224	5	16792	8.23137	1	0.469607	0.455048
									GOTERM_BP_DIRECT	GO:0002503~peptide antigen assembly with MHC class II protein complex	3	0.229183	0.045708	HLA-DMA, HLA-DRA, HLA-DRB1	1224	5	16792	8.23137	1	0.469607	0.455048
									GOTERM_BP_DIRECT	GO:1902966~positive regulation of protein localization to early endosome	3	0.229183	0.045708	MSN, EZR, SORL1	1224	5	16792	8.23137	1	0.469607	0.455048
									GOTERM_BP_DIRECT	GO:0030335~positive regulation of cell migration	21	1.60428	0.0469461	LYN, SUN2, CSF1R, TGFB1, HSPA5, PIK3CD, CIB1, ACTN4, AIF1, CORO1A, CCAR1, FGR, DIAPH1, SDCBP, KIT, MYADM, RACK1, PTK2B, ITGA5, MAPRE1, FERMT3	1224	184	16792	1.56575	1	0.481139	0.466223
									GOTERM_BP_DIRECT	GO:0006468~protein phosphorylation	44	3.36134	0.0487032	PXK, GMFG, PIK3CD, STK10, RASSF2, IRAK1, STK38, RPS6KA1, MKNK2, PIM1, PTK2B, CSK, CTSG, PIM2, PAK2, JAK3, PRKACB, JAK1, EIF2A, LYN, TGFB1, SYK, PRKCB, PRKCD, PRPF4B, IRAK3, TYK2, HIPK1, HIPK3, CDK9, FGR, ILF3, PAN3, CDK6, FES, WNK1, STK17B, STK26, MAPKAPK2, BTK, PKN1, RAF1, HCST, CSNK1G2	1224	456	16792	1.32376	1	0.495455	0.480095
									GOTERM_BP_DIRECT	GO:0030593~neutrophil chemotaxis	10	0.763942	0.0489777	PREX1, CSF3R, FCER1G, SYK, ITGB2, PIK3CD, NCKAP1L, S100A9, VAV1, S100A8	1224	66	16792	2.07863	1	0.495455	0.480095
									GOTERM_BP_DIRECT	GO:2000145~regulation of cell motility	6	0.458365	0.0491663	DIAPH1, CDK6, FES, PKN1, RAF1, RHOA	1224	28	16792	2.93978	1	0.495455	0.480095
									GOTERM_BP_DIRECT	GO:0051881~regulation of mitochondrial membrane potential	6	0.458365	0.0491663	PRDX3, UBB, UCP2, PARK7, CLIC1, SOD1	1224	28	16792	2.93978	1	0.495455	0.480095
									GOTERM_BP_DIRECT	GO:0000387~spliceosomal snRNP assembly	6	0.458365	0.0491663	SNRPD2, CLNS1A, STRAP, SNRPC, RBM22, SNRPB	1224	28	16792	2.93978	1	0.495455	0.480095
									GOTERM_BP_DIRECT	GO:0032715~negative regulation of interleukin-6 production	6	0.458365	0.0491663	CSK, ARRB1, IRAK3, NCKAP1L, ARRB2, KLF2	1224	28	16792	2.93978	1	0.495455	0.480095
									GOTERM_BP_DIRECT	GO:0061077~chaperone-mediated protein folding	7	0.534759	0.0491764	FKBP1A, CANX, FKBP8, CALR, PPIB, FKBP5, PDIA4	1224	37	16792	2.59548	1	0.495455	0.480095

## Sheet: G1 (positive)
									Category	Term	Count	%	PValue	Genes	List Total	Pop Hits	Pop Total	Fold Enrichment	Bonferroni	Benjamini	FDR
									GOTERM_BP_DIRECT	GO:0006954~inflammatory response	63	8.76217	8.11355e-23	ITGB2, ITGAL, LTB4R, PYCARD, PSTPIP1, STAB1, C3AR1, TNFRSF8, CCR5, HAVCR2, SLC11A1, NFAM1, CD180, CYBB, CYBA, FOS, TNFRSF1B, TLR1, TPST1, HCK, ADAM8, TLR6, S100A9, TLR4, S100A8, NAIP, CHST2, TLR2, CSF1R, CEBPB, C5AR2, C5AR1, PTAFR, FPR1, CXCR4, LY96, AOAH, NLRC4, MEFV, HDAC9, THBS1, AIF1, SCUBE1, CLEC7A, CCL5, CXCR2, CCL3, NLRP3, CD14, NLRP1, RELT, CCR1, IL10RB, TNFRSF9, LY86, AZU1, LYZ, NFKB2, P…	640	379	16792	4.36138	2.41297e-19	2.41297e-19	2.35455e-19
									GOTERM_BP_DIRECT	GO:0006955~immune response	63	8.76217	2.12219e-20	CD86, IL1RN, GPR65, LST1, SECTM1, LTB4R, CTSS, TNFSF13B, FCGR3A, FTH1, TNFSF10, TNFRSF8, CTSG, CD36, CCR5, HLA-DPA1, IL4R, SLC11A1, HLA-B, HLA-F, TNFRSF1B, TLR1, OAS1, OAS2, IRF8, BPI, TLR6, TLR4, HLA-DQB1, TLR2, CEBPB, IGSF6, C5AR1, PTAFR, CFP, SAMHD1, THBS1, CRIP1, HLA-DMA, HLA-DMB, NFIL3, HRH2, CCL5, CCL3, FCGR1A, FCGR1B, RELT, HLA-DQA1, CCR1, CD74, HLA-DRB5, IL10RB, TNFRSF9, TNFSF12, TNFSF13,…	640	421	16792	3.92628	6.31139e-17	3.1557e-17	3.0793e-17
									GOTERM_BP_DIRECT	GO:0060333~interferon-gamma-mediated signaling pathway	24	3.33797	6.66282e-16	CAMK2D, HLA-DRB5, IFNGR1, IFNGR2, PRKCD, PTAFR, HLA-B, IFI30, HLA-F, OASL, HCK, MT2A, OAS1, OAS2, HLA-DPB1, IRF8, HLA-DRA, IRF5, FCGR1A, FCGR1B, HLA-DQA1, HLA-DRB1, HLA-DPA1, HLA-DQB1	640	71	16792	8.86901	1.98108e-12	6.60508e-13	6.44517e-13
									GOTERM_BP_DIRECT	GO:0007165~signal transduction	101	14.0473	6.18156e-15	IRS2, EPS8, PYCARD, LGALS1, RASSF4, DPYSL2, NAMPT, TNFSF10, TNFRSF8, OSTF1, MAP3K6, IL4R, CD300A, STARD8, PRKCD, ARHGAP45, DOK2, ADCY9, TYROBP, S100A6, ULK2, CD300C, RIN1, S100A9, SKAP2, CSF1R, SDC4, C5AR1, FPR1, DAPP1, IQGAP1, MICAL1, CLTCL1, NLRP3, SRGAP2, SRGAP1, S100A11, VDR, TNFSF12, TNFSF13, PILRA, ARHGAP26, IGF2R, NR4A2, EXT1, NR4A1, ARHGAP31, GNB2, TNFSF8, MYD88, SECTM1, ARRB2, LSP1, ITGA…	640	1161	16792	2.2825	1.84901e-11	4.59599e-12	4.48472e-12
									GOTERM_BP_DIRECT	GO:0045087~innate immune response	49	6.81502	2.24747e-11	NCF1, NCF2, TREM1, SIRPB1, PYCARD, LGALS3, PSTPIP1, HAVCR2, FCER1G, CR1, CD180, HLA-B, CYBB, CYBA, TLR1, FGR, TYROBP, PADI4, TLR6, S100A9, TLR4, S100A8, NAIP, TLR2, CSF1R, SRC, UNC93B1, LY96, NLRC4, NOD2, CORO1A, C2, RNF135, CLEC7A, NLRP3, CD14, NLRP1, F12, MX2, CARD9, LY86, PTK6, PTK2, NFKB2, BST2, PTX3, MYD88, APOBEC3A, MSRB1	640	430	16792	2.98985	6.68397e-08	1.33679e-08	1.30443e-08
									GOTERM_BP_DIRECT	GO:0071222~cellular response to lipopolysaccharide	21	2.92072	8.68452e-09	CD86, CEBPB, SRC, CD180, LILRB1, LILRB2, TNFRSF1B, CXCL16, PYCARD, ZFP36, RARA, IRF8, TSPO, ADAM9, NLRP3, CD14, CD36, CCR5, TLR4, HAVCR2, PPARD	640	113	16792	4.876	2.58274e-05	4.30463e-06	4.20041e-06
									GOTERM_BP_DIRECT	GO:0019882~antigen processing and presentation	15	2.08623	1.19085e-08	CD74, HLA-DRB5, HFE, HLA-B, CTSS, HLA-DMB, FCGRT, CTSL, HLA-DPB1, CTSH, HLA-DRA, HLA-DQA1, HLA-DRB1, HLA-DPA1, HLA-DQB1	640	55	16792	7.15568	3.54154e-05	5.05943e-06	4.93694e-06
									GOTERM_BP_DIRECT	GO:0050900~leukocyte migration	21	2.92072	3.35566e-08	CD74, SELPLG, ITGAM, FCER1G, SRC, ITGB2, C5AR1, FPR1, ITGAL, TREM1, THBD, DOK2, SLC7A7, JAML, ITGAX, C3AR1, PECAM1, SIRPA, CD48, PTPN6, SLC16A3	640	122	16792	4.51629	9.97922e-05	1.24747e-05	1.21726e-05
									GOTERM_BP_DIRECT	GO:0002504~antigen processing and presentation of peptide or polysaccharide antigen via MHC class II	9	1.25174	7.55001e-08	HLA-DMA, HLA-DRB5, HLA-DMB, HLA-DPB1, HLA-DRA, HLA-DRB1, HLA-DQA1, HLA-DPA1, HLA-DQB1	640	17	16792	13.8904	0.000224512	2.49486e-05	2.43446e-05
									GOTERM_BP_DIRECT	GO:0032760~positive regulation of tumor necrosis factor production	13	1.80807	1.28079e-07	FCER1G, CARD9, PTAFR, LY96, CYBA, NOD2, PYCARD, CCL3, CD14, CD36, TLR4, MYD88, TLR2	640	47	16792	7.25718	0.000380835	3.80907e-05	3.71686e-05
									GOTERM_BP_DIRECT	GO:0045730~respiratory burst	8	1.11266	1.5716e-07	NCF1, NCF2, PGAM1, SLC11A1, NCF1B, CYBB, NCF1C, CYBA	640	13	16792	16.1462	0.000467284	4.24903e-05	4.14616e-05
									GOTERM_BP_DIRECT	GO:0019886~antigen processing and presentation of exogenous peptide antigen via MHC class II	16	2.22531	1.86606e-06	CD74, HLA-DRB5, FCER1G, IFI30, CTSS, HLA-DMA, HLA-DMB, CTSL, AP1S2, HLA-DPB1, HLA-DRA, CTSD, HLA-DQA1, HLA-DRB1, HLA-DPA1, HLA-DQB1	640	92	16792	4.56304	0.00553429	0.000462472	0.000451275
									GOTERM_BP_DIRECT	GO:0070374~positive regulation of ERK1 and ERK2 cascade	22	3.05981	3.26159e-06	CCR1, CD74, CSF1R, CAMK2D, SRC, C5AR2, C5AR1, PRKCA, ABCA7, ARRB2, NOD2, SCIMP, PYCARD, GPNMB, GLIPR2, CCL5, GPR183, CCL3, GCNT2, CD36, TLR4, HAVCR2	640	175	16792	3.29843	0.00965309	0.000746151	0.000728087
									GOTERM_BP_DIRECT	GO:0007229~integrin-mediated signaling pathway	16	2.22531	4.7949e-06	ITGAM, FCER1G, SRC, ITGB2, NEDD9, ITGAL, PTK2, FGR, HCK, TYROBP, ITGAX, ZYX, ADAM9, ITGA7, ADAM8, ITGB7	640	99	16792	4.2404	0.0141589	0.000974919	0.000951316
									GOTERM_BP_DIRECT	GO:0002224~toll-like receptor signaling pathway	9	1.25174	4.91721e-06	TLR1, UNC93B1, CTSL, CD180, TLR6, TLR4, CTSS, MYD88, CTSB	640	27	16792	8.74583	0.0145174	0.000974919	0.000951316
									GOTERM_BP_DIRECT	GO:0032755~positive regulation of interleukin-6 production	11	1.5299	5.67043e-06	P2RX7, PYCARD, FCER1G, CARD9, CYBA, LILRB2, CD36, NOD2, TLR4, MYD88, TLR2	640	45	16792	6.41361	0.0167225	0.00105399	0.00102847
									GOTERM_BP_DIRECT	GO:0008360~regulation of cell shape	19	2.64256	6.16355e-06	SEMA4A, CSF1R, HEXB, LST1, ITGB2, ARAP3, ARAP1, CORO1A, PTK2, FGD2, EPS8, FGR, FGD4, HCK, CDC42EP3, CCL3, PLXNB2, ITGA7, RHOU	640	140	16792	3.5608	0.0181635	0.00107826	0.00105215
									GOTERM_BP_DIRECT	GO:0031295~T cell costimulation	14	1.94715	7.02594e-06	CD86, HLA-DRB5, SRC, TNFSF13B, PAK1, CD4, LGALS1, HLA-DPB1, HLA-DRA, PTPN6, HLA-DQA1, HLA-DRB1, HLA-DPA1, HLA-DQB1	640	78	16792	4.70929	0.0206784	0.00116084	0.00113274
									GOTERM_BP_DIRECT	GO:0042130~negative regulation of T cell proliferation	10	1.39082	7.56252e-06	HLA-DRB5, CEBPB, SDC4, GPNMB, PELI1, PTPN6, LILRB1, LILRB2, HLA-DRB1, HAVCR2	640	37	16792	7.09122	0.02224	0.00118373	0.00115508
									GOTERM_BP_DIRECT	GO:0050718~positive regulation of interleukin-1 beta secretion	8	1.11266	1.15715e-05	P2RX7, PYCARD, NLRP12, CASP1, CCL3, NLRP3, NLRP1, NOD2	640	22	16792	9.54091	0.0338283	0.00172068	0.00167902
									GOTERM_BP_DIRECT	GO:0006915~apoptotic process	44	6.11961	1.39579e-05	HIP1, NCF1, GPR65, C5AR1, ITGB2, CXCR4, AHR, NLRC4, ZFP36L1, PYCARD, CST3, PAK1, BCL2L11, LGALS1, NUAK2, ADAMTSL4, PEA15, CASP1, TNFSF10, TSPO, CTSH, NLRP3, NLRP1, CD14, ZNF385A, HTATIP2, KLF11, TIGAR, TNFRSF9, TNFSF12, PRKCD, LY86, RHOB, GADD45G, NR4A1, PTPN6, TNFSF8, SGK1, S100A9, S100A8, MYD88, NAIP, PPARD, TLR2	640	567	16792	2.03607	0.0406612	0.0019767	0.00192884
									GOTERM_BP_DIRECT	GO:0050776~regulation of immune response	21	2.92072	1.50072e-05	SIGLEC9, CD300A, ITGB2, CRTAM, HLA-B, LILRB1, LILRB2, LILRA1, ITGAL, HLA-F, TREM1, OSCAR, FCGR3A, TYROBP, JAML, BCL6, ITGB7, CD300C, CD300LF, FCGR1A, HCST	640	178	16792	3.09544	0.0436504	0.0020287	0.00197958
									GOTERM_BP_DIRECT	GO:0006968~cellular defense response	12	1.66898	1.92924e-05	TYROBP, NCF1, NCF2, C5AR1, CXCR2, LY96, MNDA, LILRB2, CD300C, TCIRG1, LSP1, CCR5	640	62	16792	5.07823	0.0557613	0.00243926	0.0023802
									GOTERM_BP_DIRECT	GO:0031663~lipopolysaccharide-mediated signaling pathway	9	1.25174	1.96847e-05	HCK, CCL5, PTAFR, CCL3, LY96, CD14, TLR4, MYD88, TLR2	640	32	16792	7.3793	0.0568621	0.00243926	0.0023802
									GOTERM_BP_DIRECT	GO:0042535~positive regulation of tumor necrosis factor biosynthetic process	6	0.834492	2.99874e-05	TLR1, CYBB, TNFRSF8, AZU1, THBS1, TLR4	640	11	16792	14.3114	0.0853226	0.0035673	0.00348094
									GOTERM_BP_DIRECT	GO:0006952~defense response	12	1.66898	4.10535e-05	CST3, CD74, MX2, HLA-B, RNASE6, HP, NLRP3, CD48, LILRA1, NOD2, LILRB3, LILRA2	640	67	16792	4.69925	0.114936	0.00469589	0.00458221
									GOTERM_BP_DIRECT	GO:0002250~adaptive immune response	18	2.50348	4.87431e-05	LILRA6, CD86, UNC93B1, CRTAM, TFEB, LILRB1, LILRB2, LILRA1, LILRB3, LILRA2, CTSS, ADGRE1, CD4, CTSL, GPR183, CTSH, FCGR1B, HAVCR2	640	148	16792	3.19105	0.134948	0.00523843	0.00511161
									GOTERM_BP_DIRECT	GO:0032729~positive regulation of interferon-gamma production	10	1.39082	4.93195e-05	PYCARD, SLC11A1, BCL3, HLA-DPB1, IRF8, CD14, IL12RB1, TLR4, HAVCR2, HLA-DPA1	640	46	16792	5.7038	0.13643	0.00523843	0.00511161
									GOTERM_BP_DIRECT	GO:0032496~response to lipopolysaccharide	19	2.64256	5.41572e-05	IL10RA, TNFRSF9, SLC11A1, C5AR1, LY96, FOS, NFKB2, P2RX7, THBD, CASP1, PELI1, TNFRSF8, CTSG, TRIB1, JUNB, TLR4, RELT, S100A8, TLR2	640	164	16792	3.03971	0.148766	0.00555392	0.00541946
									GOTERM_BP_DIRECT	GO:0006935~chemotaxis	16	2.22531	6.11696e-05	CCR1, C5AR2, C5AR1, PTAFR, PLAUR, FPR1, CXCR4, LSP1, RNASE2, TYMP, CXCL16, CCL5, CXCR2, CCL3, C3AR1, CCR5	640	122	16792	3.44098	0.166335	0.00606394	0.00591714
									GOTERM_BP_DIRECT	GO:0009615~response to virus	15	2.08623	7.30552e-05	IFNGR1, SRC, IFNGR2, MX2, CXCR4, LILRB1, OASL, BST2, FGR, OAS1, OAS2, NPC2, CCL5, BCL3, MYD88	640	110	16792	3.57784	0.195291	0.00681104	0.00664614
									GOTERM_BP_DIRECT	GO:0051897~positive regulation of protein kinase B signaling	13	1.80807	7.65773e-05	HIP1, GPX1, SRC, PTPRJ, ARRB2, THBS1, PTK2, PIK3R5, CCL3, GCNT2, ADAM8, HPSE, HBEGF	640	84	16792	4.06057	0.203676	0.00681104	0.00664614
									GOTERM_BP_DIRECT	GO:0030335~positive regulation of cell migration	20	2.78164	7.82299e-05	CCR1, SEMA4A, CSF1R, PRKCA, IRS2, AIF1, CORO1A, THBS1, PTK2, CXCL16, FGR, PAK1, MMP14, MYO1C, GPNMB, CCL5, CCL3, GCNT2, CTSH, HBEGF	640	184	16792	2.8519	0.207581	0.00681104	0.00664614
									GOTERM_BP_DIRECT	GO:0048661~positive regulation of smooth muscle cell proliferation	11	1.5299	8.01568e-05	CAMK2D, CCL5, ID2, NAMPT, PTAFR, HMOX1, CYBA, THBS1, AIF1, MYD88, HBEGF	640	60	16792	4.81021	0.212109	0.00681104	0.00664614
									GOTERM_BP_DIRECT	GO:0042102~positive regulation of T cell proliferation	11	1.5299	8.01568e-05	CCDC88B, CD4, HLA-DMB, CCL5, HLA-DPB1, LILRB2, AIF1, CORO1A, TNFSF13B, HAVCR2, HLA-DPA1	640	60	16792	4.81021	0.212109	0.00681104	0.00664614
									GOTERM_BP_DIRECT	GO:0030890~positive regulation of B cell proliferation	9	1.25174	9.10056e-05	BST1, CD74, CDKN1A, BCL6, GPR183, PELI1, IRS2, TLR4, TNFSF13B	640	39	16792	6.05481	0.237126	0.00751807	0.00733606
									GOTERM_BP_DIRECT	GO:0007035~vacuolar acidification	6	0.834492	0.000118131	SLC11A1, DMXL2, TCIRG1, ATP6V0E2, ATP6V0D1, ATP6V0A1	640	14	16792	11.2446	0.296256	0.00949514	0.00926527
									GOTERM_BP_DIRECT	GO:0043547~positive regulation of GTPase activity	41	5.70236	0.000126033	CAMK2D, RGS19, LRRK2, IRS2, IQGAP1, CSF2RA, RASGRP4, RCBTB2, FGD2, SRGAP2C, FGD4, RGS2, CYTH4, ADAP2, RASGEF1B, CCL5, CCL3, SH3BGRL3, SRGAP2, ARHGEF40, SRGAP1, S100A10, ARHGEF11, IQSEC2, IQSEC1, STARD8, ARAP3, ARAP1, ADAP1, GMIP, ARHGAP26, PTK2, ARHGAP45, VAV2, ARHGAP31, TBC1D2, CDC42EP3, RIN1, RGL1, SMAP2, HBEGF	640	565	16792	1.90396	0.312605	0.00986376	0.00962496
									GOTERM_BP_DIRECT	GO:0042742~defense response to bacterium	17	2.36439	0.000130183	CEBPB, FCER1G, SLC11A1, PRKCD, HP, NLRC4, NOD2, CFP, TLR1, BCL3, STAB1, IRF8, NLRP1, TLR6, S100A9, TLR4, S100A8	640	145	16792	3.07612	0.321037	0.00992728	0.00968694
									GOTERM_BP_DIRECT	GO:0051056~regulation of small GTPase mediated signal transduction	16	2.22531	0.000178494	ARHGEF11, STARD8, RHOG, ARAP3, ARAP1, ARHGAP26, GMIP, FGD2, RHOB, ARHGAP45, VAV2, FGD4, ARHGAP31, RHOU, SRGAP2, SRGAP1	640	134	16792	3.13284	0.411919	0.0132566	0.0129357
									GOTERM_BP_DIRECT	GO:0030593~neutrophil chemotaxis	11	1.5299	0.000182758	LGALS3, FCER1G, JAML, CCL5, C5AR1, ITGB2, CXCR2, CCL3, TREM1, S100A9, S100A8	640	66	16792	4.37292	0.419329	0.0132566	0.0129357
									GOTERM_BP_DIRECT	GO:0002755~MyD88-dependent toll-like receptor signaling pathway	8	1.11266	0.0002013	TLR1, LY96, CD14, CD36, TLR6, TLR4, MYD88, TLR2	640	33	16792	6.36061	0.450488	0.0140897	0.0137486
									GOTERM_BP_DIRECT	GO:0043065~positive regulation of apoptotic process	26	3.61613	0.000212442	BCL2A1, SRC, NLRC4, FGD2, PYCARD, FGD4, BCL2L11, RASSF2, ADAMTSL4, TNFSF10, TSPO, HMOX1, TNFRSF8, ARHGEF11, KLF11, DUSP1, LILRB1, IGF2R, DUSP6, RHOB, GADD45G, VAV2, NR4A1, BCL6, IRF5, MNDA	640	300	16792	2.27392	0.468404	0.0140897	0.0137486
									GOTERM_BP_DIRECT	GO:0038124~toll-like receptor TLR6:TLR2 signaling pathway	4	0.556328	0.000213193	CD14, CD36, TLR6, TLR2	640	4	16792	26.2375	0.46959	0.0140897	0.0137486
									GOTERM_BP_DIRECT	GO:0071726~cellular response to diacyl bacterial lipopeptide	4	0.556328	0.000213193	CD14, CD36, TLR6, TLR2	640	4	16792	26.2375	0.46959	0.0140897	0.0137486
									GOTERM_BP_DIRECT	GO:0043154~negative regulation of cysteine-type endopeptidase activity involved in apoptotic process	11	1.5299	0.000265912	CDKN2D, NR4A1, POR, GPX1, SRC, MICAL1, ARRB2, KLF4, THBS1, NAIP, HERPUD1	640	69	16792	4.18279	0.546576	0.0171918	0.0167756
									GOTERM_BP_DIRECT	GO:0006919~activation of cysteine-type endopeptidase activity involved in apoptotic process	12	1.66898	0.000297531	PYCARD, NLRP12, BCL2L11, HIP1, CASP1, TNFSF10, NLRP3, CTSH, NLRC4, NLRP1, S100A9, S100A8	640	83	16792	3.79337	0.587281	0.0188267	0.0183709
									GOTERM_BP_DIRECT	GO:0002407~dendritic cell chemotaxis	6	0.834492	0.000332023	CCR1, CCL5, GPR183, CXCR2, CXCR4, CCR5	640	17	16792	9.26029	0.62753	0.0198656	0.0193847
									GOTERM_BP_DIRECT	GO:0097190~apoptotic signaling pathway	11	1.5299	0.00033731	P2RX7, HIP1, TNFSF12, LY96, TNFRSF8, PRKCA, CD14, TNFRSF1B, TLR4, RELT, PPARD	640	71	16792	4.06496	0.633343	0.0198656	0.0193847
									GOTERM_BP_DIRECT	GO:0007166~cell surface receptor signaling pathway	24	3.33797	0.000339471	CCR1, CDA, SIGLEC9, IGSF6, IFNGR2, LY96, LILRB2, LILRA1, LILRB3, ADAP1, SIRPB1, IL17RA, P2RX7, ADGRE1, DOK2, CD4, ADGRA2, CXCR2, TNFSF10, CD14, CD36, CCR5, MYD88, IL13RA1	640	274	16792	2.29818	0.635693	0.0198656	0.0193847
									GOTERM_BP_DIRECT	GO:0038096~Fc-gamma receptor signaling pathway involved in phagocytosis	15	2.08623	0.000340668	SRC, ARPC1B, PRKCD, PTK2, ACTB, VAV2, PLD2, FGR, HCK, PAK1, FCGR3A, MYO1C, FCGR2A, FCGR1A, MYO1G	640	127	16792	3.09892	0.636988	0.0198656	0.0193847
									GOTERM_BP_DIRECT	GO:0016485~protein processing	11	1.5299	0.000378604	SRGN, P2RX7, CPM, MMP14, F12, RHBDF2, CASP1, CTSG, AZU1, PCSK5, CTSS	640	72	16792	4.00851	0.675731	0.0216532	0.021129
									GOTERM_BP_DIRECT	GO:0006928~movement of cell or subcellular component	12	1.66898	0.000406871	ARHGEF11, VNN2, ABI3, ARPC1B, PLAUR, VIM, LSP1, ITGAL, CORO1A, LTB4R, ACTB, MTSS1	640	86	16792	3.66105	0.701887	0.0227442	0.0221936
									GOTERM_BP_DIRECT	GO:0006909~phagocytosis	9	1.25174	0.000412975	CD93, SLC11A1, ITGB2, PECAM1, IRF8, ABCA7, CD14, ITGAL, CORO1A	640	48	16792	4.91953	0.707251	0.0227442	0.0221936
									GOTERM_BP_DIRECT	GO:0045766~positive regulation of angiogenesis	14	1.94715	0.000430264	BTG1, TNFSF12, ITGB2, C5AR1, CYBB, PRKCA, THBS1, RHOB, LRG1, RRAS, CXCR2, C3AR1, CTSH, HMOX1	640	115	16792	3.19413	0.72193	0.0232656	0.0227023
									GOTERM_BP_DIRECT	GO:0031668~cellular response to extracellular stimulus	6	0.834492	0.000445413	NR4A2, P2RX7, CDKN1A, FOS, AIF1, ASGR1	640	18	16792	8.74583	0.734185	0.0236546	0.023082
									GOTERM_BP_DIRECT	GO:0032720~negative regulation of tumor necrosis factor production	8	1.11266	0.000504239	GPNMB, C5AR2, RARA, TSPO, BPI, ARRB2, TLR4, HAVCR2	640	38	16792	5.52368	0.776867	0.0263089	0.025672
									GOTERM_BP_DIRECT	GO:0002503~peptide antigen assembly with MHC class II protein complex	4	0.556328	0.000517869	HLA-DMA, HLA-DMB, HLA-DRA, HLA-DRB1	640	5	16792	20.99	0.785735	0.0265542	0.0259113
									GOTERM_BP_DIRECT	GO:0032689~negative regulation of interferon-gamma production	7	0.973574	0.000545667	PRNP, HLA-DRB5, RARA, LILRB1, TLR4, HLA-DRB1, HAVCR2	640	28	16792	6.55938	0.802744	0.0274357	0.0267715
									GOTERM_BP_DIRECT	GO:0016064~immunoglobulin mediated immune response	5	0.69541	0.00055351	CD74, IL4R, FCER1G, PRKCD, MYD88	640	11	16792	11.9261	0.807295	0.0274357	0.0267715
									GOTERM_BP_DIRECT	GO:0051607~defense response to virus	17	2.36439	0.000568838	CD86, IL10RB, UNC93B1, MX2, CARD9, LILRB1, AZU1, SAMHD1, OASL, BST2, PYCARD, OAS1, OAS2, ITGAX, NLRP3, IRF5, APOBEC3A	640	165	16792	2.70326	0.815887	0.0277332	0.0270618
									GOTERM_BP_DIRECT	GO:0042832~defense response to protozoan	6	0.834492	0.000585691	CCDC88B, IL4R, CLEC7A, SLC11A1, BCL3, IRF8	640	19	16792	8.28553	0.824893	0.0277687	0.0270964
									GOTERM_BP_DIRECT	GO:0022617~extracellular matrix disassembly	11	1.5299	0.00058824	MMP14, CTSL, FLOT1, CAPN2, MMP19, ADAM8, CAPG, CTSG, LCP1, TIMP1, CTSS	640	76	16792	3.79753	0.826216	0.0277687	0.0270964
									GOTERM_BP_DIRECT	GO:0050766~positive regulation of phagocytosis	7	0.973574	0.000666115	PYCARD, FCER1G, SLC11A1, ABCA7, PTX3, CYBA, AZU1	640	29	16792	6.33319	0.862163	0.03069	0.029947
									GOTERM_BP_DIRECT	GO:0060337~type I interferon signaling pathway	10	1.39082	0.000670762	BST2, OAS1, OAS2, MX2, HLA-B, IRF8, IRF5, SAMHD1, HLA-F, OASL	640	64	16792	4.09961	0.864057	0.03069	0.029947
									GOTERM_BP_DIRECT	GO:0060326~cell chemotaxis	10	1.39082	0.000752777	CCL5, C5AR1, PRKCD, FPR1, RHOG, CCL3, C3AR1, AZU1, ARRB2, HBEGF	640	65	16792	4.03654	0.893499	0.0335867	0.0327735
									GOTERM_BP_DIRECT	GO:0006801~superoxide metabolic process	6	0.834492	0.00075666	NCF1, NCF2, NCF1B, CYBB, NCF1C, CYBA	640	20	16792	7.87125	0.894723	0.0335867	0.0327735
									GOTERM_BP_DIRECT	GO:0050728~negative regulation of inflammatory response	11	1.5299	0.000801825	ZFP36, NLRP12, MAPK7, PRKCD, NLRP3, AOAH, KLF4, MEFV, METRNL, TNFRSF1B, PPARD	640	79	16792	3.65332	0.907965	0.0347125	0.0338721
									GOTERM_BP_DIRECT	GO:0042088~T-helper 1 type immune response	5	0.69541	0.000805367	HLA-DRB5, BCL3, TLR6, TLR4, HLA-DRB1	640	12	16792	10.9323	0.90893	0.0347125	0.0338721
									GOTERM_BP_DIRECT	GO:0032494~response to peptidoglycan	4	0.556328	0.00100642	C5AR1, CARD9, IRF5, MYD88	640	6	16792	17.4917	0.949944	0.0427587	0.0417235
									GOTERM_BP_DIRECT	GO:0016045~detection of bacterium	5	0.69541	0.00112847	HLA-DRB5, HLA-B, NLRC4, NOD2, HLA-DRB1	640	13	16792	10.0913	0.965194	0.046612	0.0454835
									GOTERM_BP_DIRECT	GO:0051770~positive regulation of nitric-oxide synthase biosynthetic process	5	0.69541	0.00112847	FCER2, NAMPT, NOD2, TLR4, TLR2	640	13	16792	10.0913	0.965194	0.046612	0.0454835
									GOTERM_BP_DIRECT	GO:0030036~actin cytoskeleton organization	14	1.94715	0.00137213	ARHGEF11, IQSEC2, IQSEC1, RHOG, ARHGAP26, CORO1A, MTSS1, FGD2, FGD4, NUAK2, BCL6, TMSB4X, RHOU, SH2B2	640	130	16792	2.82558	0.983152	0.0559004	0.054547
									GOTERM_BP_DIRECT	GO:0050830~defense response to Gram-positive bacterium	11	1.5299	0.00142097	P2RX7, FGR, C5AR1, CARD9, TNFSF8, CD36, RNASE3, LYZ, MYD88, HAVCR2, TLR2	640	85	16792	3.39544	0.985432	0.0571075	0.055725
									GOTERM_BP_DIRECT	GO:0030194~positive regulation of blood coagulation	5	0.69541	0.0015326	F12, CD36, HPSE, THBS1, S100A9	640	14	16792	9.37054	0.989553	0.0607728	0.0593015
									GOTERM_BP_DIRECT	GO:0002455~humoral immune response mediated by circulating immunoglobulin	4	0.556328	0.00171149	HLA-DRB5, BCL3, HLA-DRB1, HLA-DQB1	640	7	16792	14.9929	0.993869	0.0669733	0.0653519
									GOTERM_BP_DIRECT	GO:0034341~response to interferon-gamma	6	0.834492	0.00182893	BST2, CD86, SLC11A1, KYNU, MEFV, CXCL16	640	24	16792	6.55938	0.995679	0.0706396	0.0689294
									GOTERM_BP_DIRECT	GO:0006691~leukotriene metabolic process	5	0.69541	0.00202749	ALOX5, ALOX5AP, LTA4H, GGT1, TLR2	640	15	16792	8.74583	0.997609	0.0773045	0.075433
									GOTERM_BP_DIRECT	GO:0051603~proteolysis involved in cellular protein catabolic process	8	1.11266	0.00211841	SCPEP1, CTSL, CTSZ, CAPN2, CTSH, CPVL, CTSS, CTSB	640	48	16792	4.37292	0.998176	0.0797486	0.0778179
									GOTERM_BP_DIRECT	GO:0043407~negative regulation of MAP kinase activity	7	0.973574	0.00217946	RGS2, MAPK7, CD300A, DUSP1, PRKCD, PTPN6, PTPRJ	640	36	16792	5.10174	0.99848	0.0810214	0.0790599
									GOTERM_BP_DIRECT	GO:0050727~regulation of inflammatory response	9	1.25174	0.00257322	PYCARD, HCK, BCL6, CASP1, ZYX, NLRP1, NOD2, GGT1, MYD88	640	63	16792	3.74821	0.99953	0.0920274	0.0897994
									GOTERM_BP_DIRECT	GO:0002479~antigen processing and presentation of exogenous peptide antigen via MHC class I, TAP-dependent	9	1.25174	0.00257322	NCF1, NCF2, HLA-B, CYBB, CYBA, CD36, FCGR1A, HLA-F, FCGR1B	640	63	16792	3.74821	0.99953	0.0920274	0.0897994
									GOTERM_BP_DIRECT	GO:0050702~interleukin-1 beta secretion	4	0.556328	0.00266118	NLRC4, CD36, TLR6, TLR4	640	8	16792	13.1188	0.999638	0.0920274	0.0897994
									GOTERM_BP_DIRECT	GO:0045630~positive regulation of T-helper 2 cell differentiation	4	0.556328	0.00266118	CD86, IL4R, RARA, NLRP3	640	8	16792	13.1188	0.999638	0.0920274	0.0897994
									GOTERM_BP_DIRECT	GO:0031666~positive regulation of lipopolysaccharide-mediated signaling pathway	4	0.556328	0.00266118	CD180, LY86, LY96, PRKCA	640	8	16792	13.1188	0.999638	0.0920274	0.0897994
									GOTERM_BP_DIRECT	GO:0034383~low-density lipoprotein particle clearance	4	0.556328	0.00266118	DGAT2, HMOX1, CD36, LDLR	640	8	16792	13.1188	0.999638	0.0920274	0.0897994
									GOTERM_BP_DIRECT	GO:0007155~cell adhesion	31	4.31154	0.00291833	SELPLG, ITGAM, SIGLEC9, ITGB2, NEDD9, ITGAL, THBS1, ADGRE1, PSTPIP1, GPNMB, STAB1, ITGAX, EMILIN2, SIRPA, ITGB7, CD36, CCR1, CD300A, SIGLEC10, PRKCA, MTSS1, RHOB, HCK, CD4, VCAN, THEMIS2, NINJ1, ZYX, PECAM1, ITGA7, ADAM9	640	459	16792	1.77203	0.999832	0.0997598	0.0973446
									GOTERM_BP_DIRECT	GO:0043087~regulation of GTPase activity	9	1.25174	0.00313864	PYCARD, FGD4, BCL6, PLXNB2, IQGAP1, ADAP1, PTK2, VAV2, FGD2	640	65	16792	3.63288	0.999913	0.106072	0.103504
									GOTERM_BP_DIRECT	GO:0030198~extracellular matrix organization	17	2.36439	0.00342922	ITGAM, ITGB2, ITGAL, THBS1, PTK2, NFKB2, VCAN, SPINT1, CRISPLD2, ADAMTSL4, BCL3, ITGAX, PECAM1, ITGA7, ITGB7, HPSE, COL9A2	640	196	16792	2.2757	0.999963	0.114179	0.111415
									GOTERM_BP_DIRECT	GO:0007200~phospholipase C-activating G-protein coupled receptor signaling pathway	9	1.25174	0.00345531	C5AR2, P2RY2, C5AR1, CXCR2, FPR1, C3AR1, NMUR1, GPR84, LTB4R	640	66	16792	3.57784	0.999966	0.114179	0.111415
									GOTERM_BP_DIRECT	GO:0071223~cellular response to lipoteichoic acid	4	0.556328	0.00387945	CD14, CD36, TLR4, TLR2	640	9	16792	11.6611	0.99999	0.125408	0.122371
									GOTERM_BP_DIRECT	GO:0031638~zymogen activation	4	0.556328	0.00387945	MMP14, F12, CTSH, GGT1	640	9	16792	11.6611	0.99999	0.125408	0.122371
									GOTERM_BP_DIRECT	GO:0034142~toll-like receptor 4 signaling pathway	5	0.69541	0.00415095	ITGAM, ITGB2, LY96, CD14, TLR4	640	18	16792	7.28819	0.999996	0.12963	0.126492
									GOTERM_BP_DIRECT	GO:0002374~cytokine secretion involved in immune response	3	0.417246	0.00422803	NOD2, TREM1, TLR2	640	3	16792	26.2375	0.999997	0.12963	0.126492
									GOTERM_BP_DIRECT	GO:2001189~negative regulation of T cell activation via T cell receptor contact with antigen bound to MHC molecule on antigen presenting cell	3	0.417246	0.00422803	LGALS3, LILRB1, HAVCR2	640	3	16792	26.2375	0.999997	0.12963	0.126492
									GOTERM_BP_DIRECT	GO:0038123~toll-like receptor TLR1:TLR2 signaling pathway	3	0.417246	0.00422803	TLR1, CD14, TLR2	640	3	16792	26.2375	0.999997	0.12963	0.126492
									GOTERM_BP_DIRECT	GO:0071727~cellular response to triacyl bacterial lipopeptide	3	0.417246	0.00422803	TLR1, CD14, TLR2	640	3	16792	26.2375	0.999997	0.12963	0.126492
									GOTERM_BP_DIRECT	GO:0043542~endothelial cell migration	6	0.834492	0.00436893	ADGRA2, TNFSF12, ITGB2, PECAM1, S100P, PTK2	640	29	16792	5.42845	0.999998	0.132584	0.129374
									GOTERM_BP_DIRECT	GO:0006898~receptor-mediated endocytosis	16	2.22531	0.00506045	CD163, LRP1, HP, APOBR, ASGR1, IGF2R, CXCL16, CLTCL1, STAB1, PPT1, CD14, CD36, FCGR1A, LRP10, FCGR1B, LDLR	640	186	16792	2.25699	1	0.150222	0.146585
									GOTERM_BP_DIRECT	GO:0030449~regulation of complement activation	6	0.834492	0.00508149	CR1, C5AR2, C5AR1, C3AR1, CFP, C2	640	30	16792	5.2475	1	0.150222	0.146585
									GOTERM_BP_DIRECT	GO:0021772~olfactory bulb development	5	0.69541	0.00510169	EXT1, CSF1R, DPYSL2, ID2, LRRK2	640	19	16792	6.90461	1	0.150222	0.146585
									GOTERM_BP_DIRECT	GO:0002430~complement receptor mediated signaling pathway	4	0.556328	0.00538645	CR1, C5AR2, FPR1, C3AR1	640	10	16792	10.495	1	0.155527	0.151762
									GOTERM_BP_DIRECT	GO:0042116~macrophage activation	4	0.556328	0.00538645	TLR1, CD93, SLC11A1, TLR4	640	10	16792	10.495	1	0.155527	0.151762
									GOTERM_BP_DIRECT	GO:0031623~receptor internalization	7	0.973574	0.00545017	RAB31, FCER1G, ITGB2, CXCR2, LILRB1, CD36, ARRB2	640	43	16792	4.27122	1	0.155854	0.152081
									GOTERM_BP_DIRECT	GO:0002576~platelet degranulation	11	1.5299	0.00583615	SRGN, CFD, TMSB4X, APLP2, PSAP, PECAM1, FLNA, TIMP1, CD36, THBS1, TUBA4A	640	103	16792	2.80206	1	0.164764	0.160775
									GOTERM_BP_DIRECT	GO:0045765~regulation of angiogenesis	6	0.834492	0.00587257	RNH1, MAPK7, GPNMB, ADGRA2, HMOX1, HTATIP2	640	31	16792	5.07823	1	0.164764	0.160775
									GOTERM_BP_DIRECT	GO:0001666~response to hypoxia	15	2.08623	0.00612799	CAMK2D, CXCR4, AGTRAP, CYBA, PLOD1, THBS1, NR4A2, CST3, PAK1, MMP14, PKM, CASP1, CAPN2, HMOX1, TLR2	640	172	16792	2.28815	1	0.170324	0.1662
									GOTERM_BP_DIRECT	GO:0035556~intracellular signal transduction	27	3.75522	0.00631312	MAST3, SRC, LRRK2, AKAP7, NOD2, TREM1, ADCY7, NRBP2, ZFP36, NUAK2, PRKAR2B, SH3BP5, HMOX1, TNS3, SH2B2, DUSP1, NFAM1, PRKCD, STAC3, PRKCA, GMIP, ARHGAP45, TYROBP, ADCY9, PTPN6, ASB2, SGK1	640	403	16792	1.75785	1	0.173845	0.169636
									GOTERM_BP_DIRECT	GO:0045444~fat cell differentiation	9	1.25174	0.00641821	NR4A2, NR4A1, EGR2, GPX1, CEBPD, TMEM120A, KLF4, OSBPL11, METRNL	640	73	16792	3.23476	1	0.175117	0.170877
									GOTERM_BP_DIRECT	GO:0050873~brown fat cell differentiation	6	0.834492	0.00674649	CEBPB, ARL4A, RGS2, LRG1, METRNL, SH2B2	640	32	16792	4.91953	1	0.1824	0.177985
									GOTERM_BP_DIRECT	GO:0071407~cellular response to organic cyclic compound	8	1.11266	0.00685686	P2RY13, CEBPB, LGALS1, RGS19, CCL5, CCL3, CYBA, NOD2	640	59	16792	3.55763	1	0.183715	0.179267
									GOTERM_BP_DIRECT	GO:0002523~leukocyte migration involved in inflammatory response	4	0.556328	0.0071988	ITGB2, ADAM8, S100A9, S100A8	640	11	16792	9.54091	1	0.184562	0.180094
									GOTERM_BP_DIRECT	GO:0046135~pyrimidine nucleoside catabolic process	4	0.556328	0.0071988	DPYD, UPP1, UPB1, TYMP	640	11	16792	9.54091	1	0.184562	0.180094
									GOTERM_BP_DIRECT	GO:0010759~positive regulation of macrophage chemotaxis	4	0.556328	0.0071988	CCL5, C5AR1, C3AR1, THBS1	640	11	16792	9.54091	1	0.184562	0.180094
									GOTERM_BP_DIRECT	GO:0050707~regulation of cytokine secretion	4	0.556328	0.0071988	TLR1, TLR6, TLR4, TLR2	640	11	16792	9.54091	1	0.184562	0.180094
									GOTERM_BP_DIRECT	GO:0032495~response to muramyl dipeptide	4	0.556328	0.0071988	CARD9, IRF5, NLRP1, NOD2	640	11	16792	9.54091	1	0.184562	0.180094
									GOTERM_BP_DIRECT	GO:0000187~activation of MAPK activity	11	1.5299	0.00759984	P2RX7, CD74, LRRK2, C5AR1, PEA15, FPR1, CXCR4, NOD2, THBS1, TLR4, DUSP6	640	107	16792	2.69731	1	0.193179	0.188502
									GOTERM_BP_DIRECT	GO:0006816~calcium ion transport	9	1.25174	0.0081566	CCR1, CAMK2D, VDR, CCL5, CDH23, CCL3, NMUR1, CCR5, CORO1A	640	76	16792	3.10707	1	0.204286	0.19934
									GOTERM_BP_DIRECT	GO:0001845~phagolysosome assembly	3	0.417246	0.00824286	P2RX7, MYO7A, CORO1A	640	4	16792	19.6781	1	0.204286	0.19934
									GOTERM_BP_DIRECT	GO:0030260~entry into host cell	3	0.417246	0.00824286	CD4, CXCR4, CCR5	640	4	16792	19.6781	1	0.204286	0.19934
									GOTERM_BP_DIRECT	GO:0045860~positive regulation of protein kinase activity	7	0.973574	0.00844889	CDKN1A, CD4, RASSF2, SDC4, AZU1, IQGAP1, PTK2	640	47	16792	3.90771	1	0.207661	0.202634
									GOTERM_BP_DIRECT	GO:0043123~positive regulation of I-kappaB kinase/NF-kappaB signaling	14	1.94715	0.00863111	CARD9, SECTM1, NOD2, BST2, LGALS1, CASP1, TNFSF10, PELI1, FLNA, HMOX1, S100A4, CD36, TLR6, MYD88	640	161	16792	2.28152	1	0.20869	0.203638
									GOTERM_BP_DIRECT	GO:0007010~cytoskeleton organization	14	1.94715	0.00863111	HIP1, MAST3, NEDD9, MICAL2, ARAP3, TUBA4A, ACTB, FGD2, PLD2, FGD4, MICAL1, DPYSL2, CCL3, RHOU	640	161	16792	2.28152	1	0.20869	0.203638
									GOTERM_BP_DIRECT	GO:0034113~heterotypic cell-cell adhesion	5	0.69541	0.0087977	ITGB2, ITGAX, ITGA7, ITGB7, LILRB2	640	22	16792	5.96307	1	0.211003	0.205894
									GOTERM_BP_DIRECT	GO:0000902~cell morphogenesis	8	1.11266	0.00896787	P2RX7, BCL6, VDR, LST1, PTPRO, ADAM8, KLF2, SIDT2	640	62	16792	3.38548	1	0.213364	0.208198
									GOTERM_BP_DIRECT	GO:0097067~cellular response to thyroid hormone stimulus	4	0.556328	0.00932994	CTSL, CTSH, CTSS, CTSB	640	12	16792	8.74583	1	0.216775	0.211527
									GOTERM_BP_DIRECT	GO:0043097~pyrimidine nucleoside salvage	4	0.556328	0.00932994	CDA, PUDP, UPP1, TYMP	640	12	16792	8.74583	1	0.216775	0.211527
									GOTERM_BP_DIRECT	GO:0001774~microglial cell activation	4	0.556328	0.00932994	AZU1, TLR6, AIF1, TLR2	640	12	16792	8.74583	1	0.216775	0.211527
									GOTERM_BP_DIRECT	GO:0050918~positive chemotaxis	6	0.834492	0.00990698	LGALS3, GPNMB, CCL5, CCL3, PTPRJ, CORO1A	640	35	16792	4.49786	1	0.228398	0.222869
									GOTERM_BP_DIRECT	GO:0019221~cytokine-mediated signaling pathway	12	1.66898	0.0114302	CCR1, CSF1R, HCK, IL10RB, IL10RA, IRF5, IL12RB1, CSF2RA, MYD88, SH2B2, IL17RA, IL13RA1	640	131	16792	2.40344	1	0.261487	0.255156
									GOTERM_BP_DIRECT	GO:0048246~macrophage chemotaxis	4	0.556328	0.0117904	LGALS3, CCL5, CCL3, AZU1	640	13	16792	8.07308	1	0.265641	0.25921
									GOTERM_BP_DIRECT	GO:0006878~cellular copper ion homeostasis	4	0.556328	0.0117904	PRNP, MT2A, SLC31A2, SLC31A1	640	13	16792	8.07308	1	0.265641	0.25921
									GOTERM_BP_DIRECT	GO:0045742~positive regulation of epidermal growth factor receptor signaling pathway	5	0.69541	0.0120366	HIP1, SHKBP1, PLAUR, PTK6, ARAP1	640	24	16792	5.46615	1	0.26714	0.260672
									GOTERM_BP_DIRECT	GO:0001819~positive regulation of cytokine production	5	0.69541	0.0120366	CCDC88B, NFAM1, SLC11A1, FLOT1, PELI1	640	24	16792	5.46615	1	0.26714	0.260672
									GOTERM_BP_DIRECT	GO:0030168~platelet activation	11	1.5299	0.012333	FCER1G, SRC, PRKCD, RHOG, FLNA, PTPN6, PRKCA, ARRB2, VAV2, RHOB, PIK3R5	640	115	16792	2.50967	1	0.271691	0.265113
									GOTERM_BP_DIRECT	GO:0042542~response to hydrogen peroxide	7	0.973574	0.0124782	GPX1, DUSP1, SRC, HP, ADAM9, HMOX1, SLC8A1	640	51	16792	3.60123	1	0.272869	0.266262
									GOTERM_BP_DIRECT	GO:0051092~positive regulation of NF-kappaB transcription factor activity	12	1.66898	0.0127079	PYCARD, ITGB2, NLRP3, ADAM8, NLRC4, NOD2, S100A9, TLR4, S100A8, MYD88, NFKB2, TLR2	640	133	16792	2.36729	1	0.275864	0.269186
									GOTERM_BP_DIRECT	GO:1900227~positive regulation of NLRP3 inflammasome complex assembly	3	0.417246	0.0133929	CD36, TLR6, TLR4	640	5	16792	15.7425	1	0.280496	0.273705
									GOTERM_BP_DIRECT	GO:0002309~T cell proliferation involved in immune response	3	0.417246	0.0133929	CD86, SLC11A1, LILRB1	640	5	16792	15.7425	1	0.280496	0.273705
									GOTERM_BP_DIRECT	GO:0071447~cellular response to hydroperoxide	3	0.417246	0.0133929	PRKCD, CD36, AIF1	640	5	16792	15.7425	1	0.280496	0.273705
									GOTERM_BP_DIRECT	GO:0032611~interleukin-1 beta production	3	0.417246	0.0133929	PYCARD, CASP1, NLRP3	640	5	16792	15.7425	1	0.280496	0.273705
									GOTERM_BP_DIRECT	GO:0002381~immunoglobulin production involved in immunoglobulin mediated immune response	3	0.417246	0.0133929	HLA-DRB5, HLA-DRB1, HLA-DQB1	640	5	16792	15.7425	1	0.280496	0.273705
									GOTERM_BP_DIRECT	GO:0032735~positive regulation of interleukin-12 production	5	0.69541	0.0139072	IRF8, IRF5, CD36, TLR4, TLR2	640	25	16792	5.2475	1	0.289232	0.282229
									GOTERM_BP_DIRECT	GO:0071361~cellular response to ethanol	4	0.556328	0.014588	SPI1, KCNMB1, CYBB, ADCY7	640	14	16792	7.49643	1	0.297155	0.289961
									GOTERM_BP_DIRECT	GO:0050892~intestinal absorption	4	0.556328	0.014588	VDR, KCNQ1, CD36, SLC26A6	640	14	16792	7.49643	1	0.297155	0.289961
									GOTERM_BP_DIRECT	GO:0042554~superoxide anion generation	4	0.556328	0.014588	NCF1, NCF2, CYBB, CYBA	640	14	16792	7.49643	1	0.297155	0.289961
									GOTERM_BP_DIRECT	GO:0043066~negative regulation of apoptotic process	28	3.8943	0.0156861	SERPINB10, CSF1R, CDKN1A, BCL2A1, SRC, AIF1, THBS1, MAPK7, NUAK2, BAG3, FLNA, CTSH, TIMP1, HTATIP2, CD74, PRNP, DUSP1, ANXA5, PLAUR, AZU1, PTK2, HCK, BCL3, RARA, PPT1, MYD88, NAIP, PPARD	640	455	16792	1.61462	1	0.317349	0.309666
									GOTERM_BP_DIRECT	GO:0051928~positive regulation of calcium ion transport	5	0.69541	0.0159525	CCR1, CCL5, CCL3, TSPO, ARRB2	640	26	16792	5.04567	1	0.320559	0.312798
									GOTERM_BP_DIRECT	GO:0042981~regulation of apoptotic process	16	2.22531	0.0164476	HIP1, DUSP1, TNFRSF9, CARD9, NLRC4, NOD2, TNFRSF1B, LGALS1, BCL6, PEA15, BCL3, CASP1, CARD16, SGK1, RELT, CTSB	640	213	16792	1.97089	1	0.328289	0.320341
									GOTERM_BP_DIRECT	GO:0050829~defense response to Gram-negative bacterium	7	0.973574	0.0176951	PYCARD, CD4, SLC11A1, BPI, AZU1, LYZ, TLR4	640	55	16792	3.33932	1	0.346864	0.338466
									GOTERM_BP_DIRECT	GO:1901381~positive regulation of potassium ion transmembrane transport	4	0.556328	0.0177281	KCNMB1, KCNQ1, AKAP7, FLNA	640	15	16792	6.99667	1	0.346864	0.338466
									GOTERM_BP_DIRECT	GO:0032469~endoplasmic reticulum calcium ion homeostasis	4	0.556328	0.0177281	CAMK2D, KCTD17, GRINA, HERPUD1	640	15	16792	6.99667	1	0.346864	0.338466
									GOTERM_BP_DIRECT	GO:0050832~defense response to fungus	5	0.69541	0.018177	COTL1, CTSG, S100A9, S100A8, IL17RA	640	27	16792	4.8588	1	0.351028	0.34253
									GOTERM_BP_DIRECT	GO:0032728~positive regulation of interferon-beta production	5	0.69541	0.018177	RNF135, FLOT1, IRF5, TLR4, TLR2	640	27	16792	4.8588	1	0.351028	0.34253
									GOTERM_BP_DIRECT	GO:0032526~response to retinoic acid	6	0.834492	0.0189947	CDKN2D, RXRA, DUSP1, RARA, CTSH, IGF2R	640	41	16792	3.83963	1	0.359562	0.350857
									GOTERM_BP_DIRECT	GO:0048010~vascular endothelial growth factor receptor signaling pathway	8	1.11266	0.019449	NCF1, NCF2, SRC, CYBB, CYBA, PTK2, ACTB, VAV2	640	72	16792	2.91528	1	0.359562	0.350857
									GOTERM_BP_DIRECT	GO:0001765~membrane raft assembly	3	0.417246	0.0195861	ANXA2, FLOT1, S100A10	640	6	16792	13.1188	1	0.359562	0.350857
									GOTERM_BP_DIRECT	GO:0002830~positive regulation of type 2 immune response	3	0.417246	0.0195861	CD74, NLRP3, NOD2	640	6	16792	13.1188	1	0.359562	0.350857
									GOTERM_BP_DIRECT	GO:0043615~astrocyte cell migration	3	0.417246	0.0195861	MMP14, HEXB, CCL3	640	6	16792	13.1188	1	0.359562	0.350857
									GOTERM_BP_DIRECT	GO:0019262~N-acetylneuraminate catabolic process	3	0.417246	0.0195861	GNPDA1, NPL, RENBP	640	6	16792	13.1188	1	0.359562	0.350857
									GOTERM_BP_DIRECT	GO:0008063~Toll signaling pathway	3	0.417246	0.0195861	PELI3, PELI1, MYD88	640	6	16792	13.1188	1	0.359562	0.350857
									GOTERM_BP_DIRECT	GO:0045577~regulation of B cell differentiation	3	0.417246	0.0195861	NFAM1, PTPN6, ZFP36L1	640	6	16792	13.1188	1	0.359562	0.350857
									GOTERM_BP_DIRECT	GO:0032715~negative regulation of interleukin-6 production	5	0.69541	0.0205847	BPI, ARRB2, TLR4, KLF2, HAVCR2	640	28	16792	4.68527	1	0.375464	0.366374
									GOTERM_BP_DIRECT	GO:0006959~humoral immune response	7	0.973574	0.0207936	BST2, BST1, GPR183, TFEB, LY86, POU2F2, TREM1	640	57	16792	3.22215	1	0.375464	0.366374
									GOTERM_BP_DIRECT	GO:0050729~positive regulation of inflammatory response	8	1.11266	0.0208311	NLRP12, CCL5, CCL3, S100A9, TLR4, LDLR, S100A8, TLR2	640	73	16792	2.87534	1	0.375464	0.366374
									GOTERM_BP_DIRECT	GO:0014002~astrocyte development	4	0.556328	0.0212139	VIM, S100A9, TLR4, S100A8	640	16	16792	6.55938	1	0.377786	0.36864
									GOTERM_BP_DIRECT	GO:0044130~negative regulation of growth of symbiont in host	4	0.556328	0.0212139	IRF8, CTSG, CD36, MYD88	640	16	16792	6.55938	1	0.377786	0.36864
									GOTERM_BP_DIRECT	GO:0030334~regulation of cell migration	8	1.11266	0.02228	ABI3, LMNA, PECAM1, PLXNB2, FLNA, CXCR4, SGK1, RHOB	640	74	16792	2.83649	1	0.394408	0.38486
									GOTERM_BP_DIRECT	GO:0045429~positive regulation of nitric oxide biosynthetic process	6	0.834492	0.0229411	ITGB2, PTX3, KLF4, AIF1, TLR4, KLF2	640	43	16792	3.66105	1	0.398731	0.389078
									GOTERM_BP_DIRECT	GO:0010628~positive regulation of gene expression	18	2.50348	0.0229979	VDR, HFE, SLC11A1, LILRB1, AZU1, ARRB2, KLF4, P2RX7, NFIL3, ID2, CCL3, CTSH, VIM, ZBTB7B, LDLR, TLR4, TLR2, PPARD	640	262	16792	1.80258	1	0.398731	0.389078
									GOTERM_BP_DIRECT	GO:0048662~negative regulation of smooth muscle cell proliferation	5	0.69541	0.0231792	HMOX1, KLF4, TRIB1, AIF1, PPARD	640	29	16792	4.52371	1	0.398731	0.389078
									GOTERM_BP_DIRECT	GO:0045909~positive regulation of vasodilation	5	0.69541	0.0231792	SCPEP1, KCNMB1, PTAFR, HMOX1, PPARD	640	29	16792	4.52371	1	0.398731	0.389078
									GOTERM_BP_DIRECT	GO:0006811~ion transport	11	1.5299	0.0231945	SLC36A1, SLC24A4, SLC22A15, SLC9A9, CYBB, AKAP7, SLC1A3, SLC15A3, SLC8A1, SLC26A6, SLC12A9	640	127	16792	2.27254	1	0.398731	0.389078
									GOTERM_BP_DIRECT	GO:0001525~angiogenesis	16	2.22531	0.0237672	SEMA4A, ANXA2, TNFSF12, TNFAIP2, PRKCA, SAT1, PTK2, TYMP, RHOB, VAV2, MMP14, PECAM1, MMP19, HMOX1, ADAM8, HTATIP2	640	223	16792	1.88251	1	0.406229	0.396394
									GOTERM_BP_DIRECT	GO:0042493~response to drug	20	2.78164	0.0239059	FZD1, CD86, CDKN1A, ACSL1, SRC, CARD9, CYBB, SLC1A3, CYBA, FOS, THBS1, SLC8A1, DUSP6, P2RX7, CST3, POR, LGALS1, DPYSL2, TSPO, JUNB	640	304	16792	1.72615	1	0.406263	0.396428
									GOTERM_BP_DIRECT	GO:0006979~response to oxidative stress	10	1.39082	0.0244272	PRNP, MMP14, BTG1, GPX1, SRXN1, DUSP1, LRRK2, HMOX1, IPCEF1, MSRB1	640	110	16792	2.38523	1	0.412764	0.402771
									GOTERM_BP_DIRECT	GO:0050860~negative regulation of T cell receptor signaling pathway	4	0.556328	0.0250467	PRNP, LGALS3, PTPN6, PTPRJ	640	17	16792	6.17353	1	0.418478	0.408346
									GOTERM_BP_DIRECT	GO:0071310~cellular response to organic substance	4	0.556328	0.0250467	EGR2, PSAP, CASP1, CD68	640	17	16792	6.17353	1	0.418478	0.408346
									GOTERM_BP_DIRECT	GO:0055072~iron ion homeostasis	5	0.69541	0.0259635	HFE, SLC11A1, SFXN3, HMOX1, FTL	640	30	16792	4.37292	1	0.427487	0.417138
									GOTERM_BP_DIRECT	GO:0050852~T cell receptor signaling pathway	12	1.66898	0.02601	PAK1, HLA-DRB5, CD4, THEMIS2, HLA-DPB1, HLA-DRA, UBE2D1, PTPRJ, HLA-DRB1, HLA-DQA1, HLA-DPA1, HLA-DQB1	640	148	16792	2.12736	1	0.427487	0.417138
									GOTERM_BP_DIRECT	GO:0007264~small GTPase mediated signal transduction	17	2.36439	0.0263961	RGS19, RAB3D, LRRK2, RASL11A, RHOG, RASGRP4, VAV2, PLD2, ARHGAP31, ARL4A, RAB31, RRAS, RASGEF1B, RAB24, RAB29, HMOX1, RGL1	640	246	16792	1.81316	1	0.427487	0.417138
									GOTERM_BP_DIRECT	GO:0060907~positive regulation of macrophage cytokine production	3	0.417246	0.0267359	CD74, CD36, TLR4	640	7	16792	11.2446	1	0.427487	0.417138
									GOTERM_BP_DIRECT	GO:0006900~membrane budding	3	0.417246	0.0267359	P2RX7, ANXA2, S100A10	640	7	16792	11.2446	1	0.427487	0.417138
									GOTERM_BP_DIRECT	GO:0051099~positive regulation of binding	3	0.417246	0.0267359	ANXA2, RARA, S100A10	640	7	16792	11.2446	1	0.427487	0.417138
									GOTERM_BP_DIRECT	GO:0002606~positive regulation of dendritic cell antigen processing and presentation	3	0.417246	0.0267359	CD74, SLC11A1, NOD2	640	7	16792	11.2446	1	0.427487	0.417138
									GOTERM_BP_DIRECT	GO:0042167~heme catabolic process	3	0.417246	0.0267359	BLVRB, HMOX1, BLVRA	640	7	16792	11.2446	1	0.427487	0.417138
									GOTERM_BP_DIRECT	GO:0045454~cell redox homeostasis	8	1.11266	0.0270414	AIFM3, GPX1, NCF1, NCF2, SLC11A1, CYBB, SH3BGRL3, CYBA	640	77	16792	2.72597	1	0.430059	0.419648
									GOTERM_BP_DIRECT	GO:0030336~negative regulation of cell migration	9	1.25174	0.0282564	BST2, SRGAP2C, RRAS, ARAP3, PTPRJ, ABHD6, SRGAP1, ARPIN, RHOB	640	95	16792	2.48566	1	0.446992	0.436171
									GOTERM_BP_DIRECT	GO:0043552~positive regulation of phosphatidylinositol 3-kinase activity	5	0.69541	0.0289399	FGR, SRC, NOD2, PTK2, VAV2	640	31	16792	4.23185	1	0.455067	0.44405
									GOTERM_BP_DIRECT	GO:0050870~positive regulation of T cell activation	4	0.556328	0.0292259	PYCARD, CCDC88B, HLA-DPB1, HLA-DPA1	640	18	16792	5.83056	1	0.455067	0.44405
									GOTERM_BP_DIRECT	GO:0034199~activation of protein kinase A activity	4	0.556328	0.0292259	ADCY9, PRKAR2B, PRKACA, ADCY7	640	18	16792	5.83056	1	0.455067	0.44405
									GOTERM_BP_DIRECT	GO:0007169~transmembrane receptor protein tyrosine kinase signaling pathway	9	1.25174	0.0298404	FGR, CSF1R, HCK, DOK2, CD4, PTK6, PILRA, MTSS1, RASGRP4	640	96	16792	2.45977	1	0.459821	0.448689
									GOTERM_BP_DIRECT	GO:0071456~cellular response to hypoxia	9	1.25174	0.0298404	TIGAR, SRC, KCNMB1, LMNA, HMOX1, ADAM8, SLC8A1, ZFP36L1, PPARD	640	96	16792	2.45977	1	0.459821	0.448689
									GOTERM_BP_DIRECT	GO:0045600~positive regulation of fat cell differentiation	6	0.834492	0.0323344	ZFP36, CEBPB, ID2, ZNF385A, ZFP36L1, PPARD	640	47	16792	3.34947	1	0.49228	0.480362
									GOTERM_BP_DIRECT	GO:0048260~positive regulation of receptor-mediated endocytosis	4	0.556328	0.0337492	HIP1, ANXA2, HFE, PPT1	640	19	16792	5.52368	1	0.49228	0.480362
									GOTERM_BP_DIRECT	GO:0043393~regulation of protein binding	4	0.556328	0.0337492	SMARCD3, SRC, CAMK1, PRKACA	640	19	16792	5.52368	1	0.49228	0.480362
									GOTERM_BP_DIRECT	GO:0051493~regulation of cytoskeleton organization	4	0.556328	0.0337492	CAPN2, S100A9, PTK2, S100A8	640	19	16792	5.52368	1	0.49228	0.480362
									GOTERM_BP_DIRECT	GO:0016601~Rac protein signal transduction	4	0.556328	0.0337492	EPS8, RHOG, RHOU, AIF1	640	19	16792	5.52368	1	0.49228	0.480362
									GOTERM_BP_DIRECT	GO:0071294~cellular response to zinc ion	4	0.556328	0.0337492	MT2A, HVCN1, TSPO, MT1X	640	19	16792	5.52368	1	0.49228	0.480362
									GOTERM_BP_DIRECT	GO:0042119~neutrophil activation	3	0.417246	0.0347608	CCL5, CXCR2, PRKCD	640	8	16792	9.83906	1	0.49228	0.480362
									GOTERM_BP_DIRECT	GO:0045056~transcytosis	3	0.417246	0.0347608	SRC, PTAFR, MFSD2A	640	8	16792	9.83906	1	0.49228	0.480362
									GOTERM_BP_DIRECT	GO:0034138~toll-like receptor 3 signaling pathway	3	0.417246	0.0347608	CD86, UNC93B1, HAVCR2	640	8	16792	9.83906	1	0.49228	0.480362
									GOTERM_BP_DIRECT	GO:0071499~cellular response to laminar fluid shear stress	3	0.417246	0.0347608	MAPK7, KLF4, KLF2	640	8	16792	9.83906	1	0.49228	0.480362
									GOTERM_BP_DIRECT	GO:0002467~germinal center formation	3	0.417246	0.0347608	BCL6, BCL3, NFKB2	640	8	16792	9.83906	1	0.49228	0.480362
									GOTERM_BP_DIRECT	GO:0034115~negative regulation of heterotypic cell-cell adhesion	3	0.417246	0.0347608	IL1RN, MAPK7, KLF4	640	8	16792	9.83906	1	0.49228	0.480362
									GOTERM_BP_DIRECT	GO:0051247~positive regulation of protein metabolic process	3	0.417246	0.0347608	MAPK7, KLF4, KLF2	640	8	16792	9.83906	1	0.49228	0.480362
									GOTERM_BP_DIRECT	GO:0034128~negative regulation of MyD88-independent toll-like receptor signaling pathway	3	0.417246	0.0347608	LY96, CD14, TLR4	640	8	16792	9.83906	1	0.49228	0.480362
									GOTERM_BP_DIRECT	GO:0045410~positive regulation of interleukin-6 biosynthetic process	3	0.417246	0.0347608	TLR1, PTAFR, TLR6	640	8	16792	9.83906	1	0.49228	0.480362
									GOTERM_BP_DIRECT	GO:0010818~T cell chemotaxis	3	0.417246	0.0347608	GPR183, CCL3, CXCL16	640	8	16792	9.83906	1	0.49228	0.480362
									GOTERM_BP_DIRECT	GO:0019064~fusion of virus membrane with host plasma membrane	3	0.417246	0.0347608	CD4, CXCR4, CCR5	640	8	16792	9.83906	1	0.49228	0.480362
									GOTERM_BP_DIRECT	GO:0046330~positive regulation of JNK cascade	7	0.973574	0.0368037	PYCARD, RASSF2, CARD9, NOD2, TLR4, MYD88, GADD45G	640	65	16792	2.82558	1	0.51874	0.506182
									GOTERM_BP_DIRECT	GO:0015992~proton transport	6	0.834492	0.0378114	SLC2A9, HVCN1, TCIRG1, SLC15A3, ATP6V0D1, SLC2A6	640	49	16792	3.21276	1	0.529193	0.516381
									GOTERM_BP_DIRECT	GO:0006887~exocytosis	8	1.11266	0.0385403	CCR1, PAK1, CCL5, RAB3D, TNFAIP2, CCL3, SYTL3, MYO1G	640	83	16792	2.52892	1	0.529193	0.516381
									GOTERM_BP_DIRECT	GO:0032753~positive regulation of interleukin-4 production	4	0.556328	0.0386129	CEBPB, RARA, NLRP3, HAVCR2	640	20	16792	5.2475	1	0.529193	0.516381
									GOTERM_BP_DIRECT	GO:0046697~decidualization	4	0.556328	0.0386129	VDR, JUNB, CTSB, PPARD	640	20	16792	5.2475	1	0.529193	0.516381
									GOTERM_BP_DIRECT	GO:0043113~receptor clustering	4	0.556328	0.0386129	ITGB2, FLNA, ITGB7, ITGAL	640	20	16792	5.2475	1	0.529193	0.516381
									GOTERM_BP_DIRECT	GO:0019370~leukotriene biosynthetic process	4	0.556328	0.0386129	ALOX5, ALOX5AP, LTA4H, GGT1	640	20	16792	5.2475	1	0.529193	0.516381
									GOTERM_BP_DIRECT	GO:0006897~endocytosis	11	1.5299	0.0397041	PSTPIP1, FKBP15, SORT1, DPYSL2, LRRK2, TOM1, UNC119, SNX10, RIN1, LDLR, C9ORF72	640	139	16792	2.07635	1	0.541651	0.528538
									GOTERM_BP_DIRECT	GO:0007266~Rho protein signal transduction	6	0.834492	0.0407499	ARHGEF11, BCL6, CDC42EP3, PECAM1, RHOG, RHOB	640	50	16792	3.1485	1	0.55338	0.539983
									GOTERM_BP_DIRECT	GO:0030308~negative regulation of cell growth	10	1.39082	0.041432	CDKN2D, BST2, CDA, CDKN1A, BTG1, BCL6, PPT1, PTPRJ, FBP1, PPARD	640	121	16792	2.16839	1	0.560085	0.546525
									GOTERM_BP_DIRECT	GO:0006006~glucose metabolic process	7	0.973574	0.0417689	G6PD, GNPDA1, OAS1, GAA, IRS2, GALM, PPARD	640	67	16792	2.74123	1	0.562084	0.548476
									GOTERM_BP_DIRECT	GO:0033572~transferrin transport	5	0.69541	0.0427975	TCIRG1, ATP6V0E2, MCOLN1, ATP6V0D1, ATP6V0A1	640	35	16792	3.74821	1	0.56651	0.552795
									GOTERM_BP_DIRECT	GO:0090197~positive regulation of chemokine secretion	3	0.417246	0.0435841	PYCARD, CSF1R, IL4R	640	9	16792	8.74583	1	0.56651	0.552795
									GOTERM_BP_DIRECT	GO:0010666~positive regulation of cardiac muscle cell apoptotic process	3	0.417246	0.0435841	CAMK2D, TIGAR, CXCR2	640	9	16792	8.74583	1	0.56651	0.552795
									GOTERM_BP_DIRECT	GO:0009410~response to xenobiotic stimulus	3	0.417246	0.0435841	TIGAR, GPX1, AHR	640	9	16792	8.74583	1	0.56651	0.552795
									GOTERM_BP_DIRECT	GO:0048245~eosinophil chemotaxis	3	0.417246	0.0435841	LGALS3, CCL5, CCL3	640	9	16792	8.74583	1	0.56651	0.552795
									GOTERM_BP_DIRECT	GO:2000810~regulation of bicellular tight junction assembly	3	0.417246	0.0435841	MYO1C, GPBAR1, PRKACA	640	9	16792	8.74583	1	0.56651	0.552795
									GOTERM_BP_DIRECT	GO:0071404~cellular response to low-density lipoprotein particle stimulus	3	0.417246	0.0435841	FCER1G, ITGB2, CD36	640	9	16792	8.74583	1	0.56651	0.552795
									GOTERM_BP_DIRECT	GO:0051894~positive regulation of focal adhesion assembly	4	0.556328	0.0438122	SDC4, PTPRJ, IQGAP1, S100A10	640	21	16792	4.99762	1	0.56651	0.552795
									GOTERM_BP_DIRECT	GO:0006401~RNA catabolic process	4	0.556328	0.0438122	OAS2, RNASE6, RNASE3, RNASE2	640	21	16792	4.99762	1	0.56651	0.552795
									GOTERM_BP_DIRECT	GO:0007040~lysosome organization	5	0.69541	0.046753	HEXB, GAA, LRRK2, TFEB, MYO7A	640	36	16792	3.6441	1	0.600303	0.58577
									GOTERM_BP_DIRECT	GO:0034097~response to cytokine	6	0.834492	0.0470312	RARA, FOS, TIMP1, JUNB, NFKB2, CXCL16	640	52	16792	3.0274	1	0.600303	0.58577
									GOTERM_BP_DIRECT	GO:0071320~cellular response to cAMP	6	0.834492	0.0470312	KCNQ1, PTAFR, AKAP7, SLC8A1, SLC26A6, ZFP36L1	640	52	16792	3.0274	1	0.600303	0.58577
									GOTERM_BP_DIRECT	GO:0090023~positive regulation of neutrophil chemotaxis	4	0.556328	0.0493408	CD74, C5AR1, CXCR2, C3AR1	640	22	16792	4.77045	1	0.621777	0.606724
									GOTERM_BP_DIRECT	GO:0071345~cellular response to cytokine stimulus	4	0.556328	0.0493408	CD86, CSF1R, NLRP12, CXCR4	640	22	16792	4.77045	1	0.621777	0.606724
									GOTERM_BP_DIRECT	GO:0008037~cell recognition	4	0.556328	0.0493408	VCAN, CLEC7A, CRTAM, PECAM1	640	22	16792	4.77045	1	0.621777	0.606724

## Sheet: G1 (negative)
									Category	Term	Count	%	PValue	Genes	List Total	Pop Hits	Pop Total	Fold Enrichment	Bonferroni	Benjamini	FDR
									GOTERM_BP_DIRECT	GO:0006355~regulation of transcription, DNA-templated	185	17.5355	1.48294e-37	ZNF573, ZNF175, ZNF571, HMGN5, ZNF607, ZSCAN30, ZNF606, MYC, ZNF605, ZNF84, ZNF726, ZNF329, SPATA24, SCMH1, ZNF85, MYB, ZNF724, ZNF569, ZNF568, ZNF567, ZNF721, SOX6, ZNF566, ZNF445, SOX4, ZNF443, ZNF17, ZNF320, ZNF165, ZNF680, ZNF283, ZNF10, ZNF542P, ZNF91, ZNF93, ZNF837, KAT6B, MAK, ZNF836, ZNF439, ZNF559, ZNF713, ZNF678, PRKCQ, ZNF677, ZNF675, ZNF433, ZNF554, ABCG1, ZNF431, ZNF793, ZNF551, ZNF1…	767	1504	16792	2.69297	3.79187e-34	3.79187e-34	3.79187e-34
									GOTERM_BP_DIRECT	GO:0006351~transcription, DNA-templated	209	19.8104	8.30747e-34	ZNF175, IKZF2, ZNF607, ZSCAN30, ZNF606, ZNF605, ZNF726, SPATA24, ZNF724, ZNF721, SOX6, ZNF17, ZNF165, ZNF283, ZNF10, ZNF542P, ZNF837, ZNF836, ZNF713, ZNF154, ZNF395, ZBTB8A, ZNF273, ZNF20, CDCA7, GATA2, PRDM11, MED12L, MBTD1, ZNF829, ZNF708, ZNF827, HESX1, ZNF823, ZSCAN12, TP53BP1, SCAI, HACE1, ZNF382, BCL11A, ZNF260, ZNF816, ZNF813, ZNF702P, ZNF138, ZNF256, ZNF134, ZNF254, ZNF496, ZNF132, ZNF253…	767	1955	16792	2.34049	2.12422e-30	1.06211e-30	1.06211e-30
									GOTERM_BP_DIRECT	GO:0042384~cilium assembly	23	2.18009	3.99621e-08	BBS1, TTC26, WDR19, RPGRIP1L, FNBP1L, WDR35, KIF27, DYNC2LI1, AHI1, TTC8, ABLIM1, TMEM17, FAM161A, TMEM237, IFT81, TMEM67, TCTN2, TTC30A, CEP83, CEP41, CLUAP1, CEP290, BBS5	767	124	16792	4.06082	0.000102178	3.4061e-05	3.4061e-05
									GOTERM_BP_DIRECT	GO:0060271~cilium morphogenesis	19	1.80095	4.64552e-05	BBS1, TTC26, WDR19, RPGRIP1L, WDR35, KIF27, AHI1, TTC8, TMEM17, FAM161A, TMEM237, TBC1D32, IFT81, TMEM67, TCTN2, CEP83, CEP41, CEP290, BBS5	767	136	16792	3.05859	0.112005	0.0296965	0.0296965
									GOTERM_BP_DIRECT	GO:0007229~integrin-mediated signaling pathway	13	1.23223	0.00180461	SEMA7A, DST, ITGB4, ITGA2, TXK, ADAM22, ADAM11, CEACAM1, ADAMTS13, TEC, ITGA6, ZNF304, ITGA9	767	99	16792	2.87485	0.990133	0.922878	0.922878
									GOTERM_BP_DIRECT	GO:0001736~establishment of planar polarity	5	0.473934	0.00503794	FZD3, TTC8, PTK7, FZD6, RPGRIP1L	767	16	16792	6.84159	0.999998	1	1
									GOTERM_BP_DIRECT	GO:0030097~hemopoiesis	9	0.853081	0.00511136	SPTA1, KIRREL3, ZBTB16, FUT10, KIT, RTKN2, GATA2, DLL1, CD34	767	59	16792	3.33962	0.999998	1	1
									GOTERM_BP_DIRECT	GO:0007169~transmembrane receptor protein tyrosine kinase signaling pathway	11	1.04265	0.0120959	CNKSR1, AHI1, LTK, YES1, TEC, DOK4, TRAT1, TXK, KIT, MATK, IGF1R	767	96	16792	2.50858	1	1	1
									GOTERM_BP_DIRECT	GO:0007409~axonogenesis	11	1.04265	0.0138565	RTN4R, NTNG2, APP, PARD6B, ALS2, ATL1, AMIGO1, DOCK7, STMN1, BCL2, LRRC70	767	98	16792	2.45739	1	1	1
									GOTERM_BP_DIRECT	GO:0070986~left/right axis specification	4	0.379147	0.0191926	EPB41L5, AHI1, MNS1, DLL1	767	13	16792	6.73634	1	1	1
									GOTERM_BP_DIRECT	GO:0051693~actin filament capping	4	0.379147	0.0191926	SPTA1, DMTN, SPTBN1, SPTBN2	767	13	16792	6.73634	1	1	1
									GOTERM_BP_DIRECT	GO:0008217~regulation of blood pressure	8	0.758294	0.0281193	ACSM3, NPR2, NPR3, LRP5, GNB3, HBB, DLL1, CD34	767	65	16792	2.69453	1	1	1
									GOTERM_BP_DIRECT	GO:0006468~protein phosphorylation	31	2.93839	0.0286208	APP, LTK, DYRK3, NPR2, TXK, MAST1, STKLD1, MYLK, MYLK4, CCND1, GRK4, SPEG, PRKACB, NEK5, CDC42BPG, MOK, MATK, BCR, MEX3B, OBSCN, TEC, CDK6, PTK7, MAK, ADM2, STK26, TNIK, ERG, CDK14, SGK2, FGFR1	767	456	16792	1.48835	1	1	1
									GOTERM_BP_DIRECT	GO:0051491~positive regulation of filopodium assembly	5	0.473934	0.0288787	DNM3, TENM1, PALM, FSCN1, FNBP1L	767	26	16792	4.21021	1	1	1
									GOTERM_BP_DIRECT	GO:0042472~inner ear morphogenesis	7	0.663507	0.030256	BCR, FZD3, FZD6, SPRY2, GATA2, NTN1, FGFR1	767	52	16792	2.94715	1	1	1
									GOTERM_BP_DIRECT	GO:0007010~cytoskeleton organization	14	1.32701	0.0329854	DMTN, EPB42, DST, MAST4, MAST1, MICAL3, TUBB4A, ABLIM1, ZMYM3, PALM, TNIK, PDZD8, SPTBN1, SPTBN2	767	161	16792	1.90375	1	1	1
									GOTERM_BP_DIRECT	GO:0045656~negative regulation of monocyte differentiation	3	0.28436	0.0374599	CDK6, ZBTB46, MYC	767	7	16792	9.38275	1	1	1
									GOTERM_BP_DIRECT	GO:0003374~dynamin polymerization involved in mitochondrial fission	3	0.28436	0.0374599	DNM3, DNM1P46, DNM1	767	7	16792	9.38275	1	1	1
									GOTERM_BP_DIRECT	GO:0033138~positive regulation of peptidyl-serine phosphorylation	8	0.758294	0.0399434	OPRD1, TENM1, TRIM6, DOCK7, BCL2, SPRY2, SMYD3, SNCA	767	70	16792	2.50207	1	1	1
									GOTERM_BP_DIRECT	GO:0090002~establishment of protein localization to plasma membrane	6	0.56872	0.04117	CACNB2, TTC8, JUP, TTC7B, TSPAN5, TSPAN10	767	42	16792	3.12758	1	1	1
									GOTERM_BP_DIRECT	GO:0031623~receptor internalization	6	0.56872	0.0449083	DNM3, DNM1P46, GRK4, NEDD4, DNM1, SNCA	767	43	16792	3.05485	1	1	1
									GOTERM_BP_DIRECT	GO:0015889~cobalamin transport	3	0.28436	0.048461	ABCC1, AMN, CD320	767	8	16792	8.20991	1	1	1
									GOTERM_BP_DIRECT	GO:0050862~positive regulation of T cell receptor signaling pathway	3	0.28436	0.048461	TESPA1, TRAT1, ADA	767	8	16792	8.20991	1	1	1
									GOTERM_BP_DIRECT	GO:0072089~stem cell proliferation	3	0.28436	0.048461	RNF43, ABCB1, CD34	767	8	16792	8.20991	1	1	1

## Sheet: G2 (positive)
									Category	Term	Count	%	PValue	Genes	List Total	Pop Hits	Pop Total	Fold Enrichment	Bonferroni	Benjamini	FDR
									GOTERM_BP_DIRECT	GO:0006955~immune response	59	7.41206	1.41246e-17	CD86, TENM1, CIITA, CXCL8, GPR65, IL24, OTUD7B, SECTM1, ETS1, CTSS, JCHAIN, FCGR3A, IL18RAP, RGS1, TNFSF10, TNFRSF8, CD36, PGLYRP1, HLA-DOA, CCR5, HLA-DPA1, SLC11A1, SERPINB9, TNFRSF1B, TGFBR3, TLR1, OAS1, OAS2, OAS3, IRF8, TLR10, TLR6, HLA-DQB1, CD274, IGSF6, C5AR1, SAMHD1, THBS1, HLA-DMA, HLA-DMB, ICOS, GBP2, HLA-DQA1, CCR1, HLA-DRB5, TNFRSF9, GZMA, LILRB2, CD40LG, IL2RA, TNFSF4, HLA-DPB1, HLA-…	646	421	16792	3.64284	4.30375e-14	4.30375e-14	4.25573e-14
									GOTERM_BP_DIRECT	GO:0007165~signal transduction	97	12.1859	5.01537e-13	FAM13A, NR3C2, EPS8, CRHBP, RGS1, DPYSL2, AKT3, NAMPT, TNFSF10, TNFRSF8, HLA-DOA, PRKCH, CD300A, DAPK1, SP110, ARRDC3, ANK3, ANK1, CD2AP, INPP4B, VOPP1, ULK2, CD226, ZNF831, S100A9, OPTN, CARD11, SKAP2, CD274, EPAS1, C5AR1, FPR1, ITPR1, DAPP1, GATA3, IQGAP2, NDRG2, PLCXD2, RASGRP1, GRK3, PLCG1, PAG1, SLAMF1, NDFIP1, BCL11B, VDR, MCC, ESR1, IGF2R, EXT1, ARHGAP31, TNFSF4, TNFSF8, ATM, IL7R, ITK, TE…	646	1161	16792	2.17175	1.52803e-09	7.64091e-10	7.55565e-10
									GOTERM_BP_DIRECT	GO:0060333~interferon-gamma-mediated signaling pathway	21	2.63819	1.3122e-12	CIITA, CAMK2D, HLA-DRB5, STAT1, IFI30, OASL, OAS1, OAS2, IRF4, OAS3, HLA-DPB1, IRF8, HLA-DRA, NCAM1, JAK2, GBP2, GBP1, HLA-DQA1, HLA-DRB1, HLA-DPA1, HLA-DQB1	646	71	16792	7.68831	3.99819e-09	1.33276e-09	1.31789e-09
									GOTERM_BP_DIRECT	GO:0031295~T cell costimulation	19	2.38693	6.45251e-10	CD86, CD274, HLA-DRB5, SRC, CD3G, DPP4, PAK1, CD40LG, GRAP2, HLA-DPB1, CD28, BTLA, HLA-DRA, ICOS, HLA-DQA1, CARD11, HLA-DRB1, HLA-DPA1, HLA-DQB1	646	78	16792	6.33183	1.96608e-06	4.21174e-07	4.16475e-07
									GOTERM_BP_DIRECT	GO:0006954~inflammatory response	43	5.40201	6.91129e-10	CIITA, CXCL8, SGMS1, C5AR2, IL24, C5AR1, FPR1, LY96, CXCR6, NLRC4, MEFV, HDAC9, THBS1, CRHBP, IL18RAP, IFI16, CLEC7A, CXCR2, TNFRSF8, CD14, CCR5, APOL3, HAVCR2, KLRG1, CCR1, GBP5, CAMK1D, TNFRSF9, SLC11A1, CD180, F2R, CYBB, TNFRSF1B, TLR1, CD40LG, IL2RA, CAMK4, REL, TLR10, TLR6, S100A9, S100A8, NAIP	646	379	16792	2.94917	2.10587e-06	4.21174e-07	4.16475e-07
									GOTERM_BP_DIRECT	GO:0002250~adaptive immune response	25	3.1407	2.16115e-09	LILRA6, CD86, ITK, CD84, LILRA1, PRDM1, LILRA2, CTSS, JCHAIN, CTSL, BTLA, SLAMF7, JAK2, PAG1, HAVCR2, EOMES, TRAT1, SH2D1A, CRTAM, THEMIS, LILRB1, LILRB2, LILRB3, CAMK4, SKAP1	646	148	16792	4.39085	6.58499e-06	1.0975e-06	1.08526e-06
									GOTERM_BP_DIRECT	GO:0002504~antigen processing and presentation of peptide or polysaccharide antigen via MHC class II	10	1.25628	3.17726e-09	HLA-DMA, HLA-DRB5, HLA-DMB, HLA-DPB1, HLA-DRA, HLA-DOA, HLA-DRB1, HLA-DQA1, HLA-DPA1, HLA-DQB1	646	17	16792	15.2905	9.68106e-06	1.38302e-06	1.36758e-06
									GOTERM_BP_DIRECT	GO:0009615~response to virus	20	2.51256	3.58108e-08	IVNS1ABP, MEF2C, RSAD2, DDX58, SRC, MX1, LILRB1, GATA3, IFIT1, DDX60, IFIT3, IFIT2, OASL, IFIH1, ISG20, FGR, OAS1, OAS2, OAS3, TNFSF4	646	110	16792	4.72615	0.000109109	1.36394e-05	1.34872e-05
									GOTERM_BP_DIRECT	GO:0071222~cellular response to lipopolysaccharide	20	2.51256	5.61604e-08	CD86, MEF2C, CXCL8, SGMS1, SRC, ARG1, CD180, IL24, LILRB1, LILRB2, TFPI, TNFRSF1B, CXCL16, TNFSF4, PDE4B, IRF8, CD14, CD36, CCR5, HAVCR2	646	113	16792	4.60067	0.000171106	1.90134e-05	1.88012e-05
									GOTERM_BP_DIRECT	GO:0045087~innate immune response	42	5.27638	8.37637e-08	APP, ITK, CD84, NCF2, SRC, IFIT5, LY96, GATA3, NLRC4, PRDM1, DDX60, LY9, SIRPB1, JCHAIN, IFIH1, HERC5, IFI16, CLEC7A, SLAMF6, CD14, JAK2, PGLYRP1, HAVCR2, SLAMF1, KLRG1, ZBP1, CR1, DDX58, CD180, SH2D1A, MX1, CYBB, PTK2, FGR, TLR1, REL, TLR10, KLRD1, TLR6, S100A9, S100A8, NAIP	646	430	16792	2.53893	0.000255195	2.55228e-05	2.5238e-05
									GOTERM_BP_DIRECT	GO:0060337~type I interferon signaling pathway	15	1.88442	1.06994e-07	RSAD2, STAT1, MX1, IFIT1, SAMHD1, IFIT3, IFIT2, OASL, ISG20, OAS1, OAS2, IRF4, OAS3, IRF8, GBP2	646	64	16792	6.0923	0.000325957	2.96373e-05	2.93066e-05
									GOTERM_BP_DIRECT	GO:0030335~positive regulation of cell migration	24	3.01508	6.3835e-07	CCR1, CD274, TCAF2, CARMIL1, ATP8A1, F2R, LEF1, RRAS2, GLI1, THBS1, PTK2, SYNE2, CXCL16, MYLK, FGR, TIAM1, PAK1, APC, GPNMB, S1PR1, GCNT2, ITGA6, CPNE3, JAK2	646	184	16792	3.3905	0.00194316	0.000162088	0.000160279
									GOTERM_BP_DIRECT	GO:0032729~positive regulation of interferon-gamma production	12	1.50754	9.65146e-07	FZD5, SLC11A1, TNFSF4, PDE4B, HLA-DPB1, IRF8, SLAMF6, CD226, CD14, IL18R1, HAVCR2, HLA-DPA1	646	46	16792	6.78099	0.00293648	0.000215963	0.000213553
									GOTERM_BP_DIRECT	GO:0050852~T cell receptor signaling pathway	21	2.63819	9.9228e-07	ITK, HLA-DRB5, TRAT1, THEMIS, CD3G, GATA3, PAK1, GRAP2, HLA-DPB1, CD28, PDE4B, HLA-DRA, TAB2, PLCG1, HLA-DQA1, CARD11, PAG1, HLA-DRB1, SKAP1, HLA-DPA1, HLA-DQB1	646	148	16792	3.68831	0.00301891	0.000215963	0.000213553
									GOTERM_BP_DIRECT	GO:0019886~antigen processing and presentation of exogenous peptide antigen via MHC class II	16	2.01005	2.09406e-06	HLA-DRB5, IFI30, CTSS, CENPE, HLA-DMA, HLA-DMB, CTSL, AP1S2, HLA-DPB1, HLA-DRA, HLA-DOA, HLA-DQA1, HLA-DRB1, HLA-DPA1, LGMN, HLA-DQB1	646	92	16792	4.52066	0.00636031	0.000425374	0.000420628
									GOTERM_BP_DIRECT	GO:0007166~cell surface receptor signaling pathway	29	3.64322	2.52368e-06	CD274, IGSF6, SIGLEC9, LY96, CD3G, LILRA1, SIRPB1, IL18RAP, P2RY1, CXCR2, TNFSF10, LEPR, CD14, CD36, CLEC1B, CCR5, KLRG1, CCR1, ADGRV1, INHBA, LILRB2, LILRB3, TSPAN18, IL2RA, KLRF1, CD28, KLRD1, IL7R, BIRC3	646	274	16792	2.75117	0.00766018	0.000480604	0.000475241
									GOTERM_BP_DIRECT	GO:0051607~defense response to virus	21	2.63819	5.48102e-06	CD86, RSAD2, STAT1, MX1, IFIT5, LILRB1, IFIT1, DDX60, SAMHD1, IFIT3, IFI44L, IFIT2, OASL, ISG20, HERC5, IFI16, OAS1, OAS2, OAS3, GBP1, GBP3	646	165	16792	3.3083	0.016562	0.000982392	0.00097143
									GOTERM_BP_DIRECT	GO:0042102~positive regulation of T cell proliferation	12	1.50754	1.52071e-05	SPTA1, CD274, HLA-DMB, CD40LG, TNFSF4, HLA-DPB1, CD28, LILRB2, IL6ST, CARD11, HAVCR2, HLA-DPA1	646	60	16792	5.19876	0.0452793	0.00257422	0.0025455
									GOTERM_BP_DIRECT	GO:0030334~regulation of cell migration	13	1.63317	2.30596e-05	LAMA2, DDX58, GAB1, NEXN, AMOT, DOCK10, CEACAM1, ABI3, PECAM1, PLXNC1, SGK1, PLXNA4, VCL	646	74	16792	4.56648	0.0678518	0.00369803	0.00365677
									GOTERM_BP_DIRECT	GO:0019882~antigen processing and presentation	11	1.38191	3.99372e-05	HLA-DRB5, HLA-DMB, CTSL, HFE, HLA-DPB1, HLA-DRA, CTSS, HLA-DRB1, HLA-DQA1, HLA-DPA1, HLA-DQB1	646	55	16792	5.19876	0.114578	0.00608444	0.00601655
									GOTERM_BP_DIRECT	GO:0050776~regulation of immune response	20	2.51256	5.64422e-05	SIGLEC9, CD300A, SH2D1A, CRTAM, LILRB1, CD3G, LILRB2, LILRA1, FCGR3A, CLEC2B, CD40LG, SELL, JAML, KLRF1, SLAMF7, CD226, KLRD1, SLAMF6, CD34, CARD11	646	178	16792	2.92065	0.158007	0.00818949	0.0080981
									GOTERM_BP_DIRECT	GO:0042130~negative regulation of T cell proliferation	9	1.13065	6.52256e-05	HLA-DRB5, NDFIP1, GPNMB, IL2RA, LILRB1, PDE5A, LILRB2, HLA-DRB1, HAVCR2	646	37	16792	6.32282	0.180244	0.00886574	0.00876681
									GOTERM_BP_DIRECT	GO:0050900~leukocyte migration	16	2.01005	6.79536e-05	CD84, ANGPT2, SRC, C5AR1, FPR1, FN1, CEACAM1, SLC7A7, SELL, JAML, PDE4B, PECAM1, CD48, ITGA6, PLCG1, CD34	646	122	16792	3.40902	0.18703	0.00886574	0.00876681
									GOTERM_BP_DIRECT	GO:0032689~negative regulation of interferon-gamma production	8	1.00503	6.98319e-05	CD274, HLA-DRB5, TNFSF4, LILRB1, GATA3, PGLYRP1, HLA-DRB1, HAVCR2	646	28	16792	7.4268	0.19167	0.00886574	0.00876681
									GOTERM_BP_DIRECT	GO:0007507~heart development	20	2.51256	8.22101e-05	MEF2C, HEG1, GAB1, MICAL2, ECE1, KCNAB1, GATA3, SOD2, HDAC9, ACVR2B, HOPX, ZFP36L1, ADAM19, ADAP2, TRPS1, TAB2, ATM, CC2D2A, PAM, FBN1	646	183	16792	2.84085	0.221592	0.0100198	0.00990796
									GOTERM_BP_DIRECT	GO:0006968~cellular defense response	11	1.38191	0.000115295	ITK, NCF2, TRAT1, SH2D1A, C5AR1, CXCR2, LY96, LILRB2, LSP1, CCR5, KLRG1	646	62	16792	4.6118	0.296245	0.0135117	0.0133609
									GOTERM_BP_DIRECT	GO:0008037~cell recognition	7	0.879397	0.000138193	CSGALNACT1, VCAN, CLEC7A, CRTAM, PECAM1, CD226, TIGIT	646	22	16792	8.27076	0.343678	0.0155954	0.0154213
									GOTERM_BP_DIRECT	GO:0034341~response to interferon-gamma	7	0.879397	0.000233465	CD86, CIITA, SLC11A1, KYNU, MEFV, SNCA, CXCL16	646	24	16792	7.58153	0.509069	0.025406	0.0251226
									GOTERM_BP_DIRECT	GO:0007155~cell adhesion	34	4.27136	0.000424277	APP, SIGLEC9, LAMA2, ITGB5, NEDD9, THBS1, PDZD2, GPNMB, S1PR1, SLAMF7, NCAM1, PLXNC1, CD36, CD34, SLAMF1, CCR1, CD300A, ITGA2, PCDHGC3, FN1, ERBIN, SORBS1, MTSS1, VCAN, CEACAM1, SELL, MMRN1, APC, PECAM1, COL6A3, ITGA6, CD226, VCL, ITGA9	646	459	16792	1.92547	0.725566	0.0445783	0.0440809
									GOTERM_BP_DIRECT	GO:0002224~toll-like receptor signaling pathway	7	0.879397	0.00046543	TLR1, CTSL, CD180, TLR10, TLR6, CTSS, LGMN	646	27	16792	6.73914	0.757922	0.0472722	0.0467447
									GOTERM_BP_DIRECT	GO:0002503~peptide antigen assembly with MHC class II protein complex	4	0.502513	0.000532325	HLA-DMA, HLA-DMB, HLA-DRA, HLA-DRB1	646	5	16792	20.795	0.802581	0.0523224	0.0517385
									GOTERM_BP_DIRECT	GO:0032869~cellular response to insulin stimulus	11	1.38191	0.000702285	PAK1, CEACAM1, RAB31, TBC1D4, STAT1, SRC, SRD5A1, SORBS1, HDAC9, FOXO1, ZFP36L1	646	77	16792	3.7134	0.882417	0.0668707	0.0661245
									GOTERM_BP_DIRECT	GO:0045071~negative regulation of viral genome replication	8	1.00503	0.000737056	ISG20, IFI16, RSAD2, OAS1, OAS3, MX1, IFIT1, OASL	646	40	16792	5.19876	0.894246	0.0680548	0.0672954
									GOTERM_BP_DIRECT	GO:0035556~intracellular signal transduction	30	3.76884	0.000930878	ITK, PATJ, CXCL8, MAST4, SRC, LRRK2, TULP4, AKAP7, AKAP11, NUAK2, AKT3, HMOX1, PLCG1, JAK2, GPR155, PAG1, ARHGEF12, PRKCH, DAPK1, MCF2, PLCL1, DAPK2, PLCL2, TGFBR3, PRKD3, CAMK4, TNIK, PLCB1, SGK1, DGKH	646	403	16792	1.93502	0.94144	0.0834231	0.0824923
									GOTERM_BP_DIRECT	GO:0006952~defense response	10	1.25628	0.00100533	HCP5, CD84, MX1, CD48, LILRA1, GATA3, INHBA, LILRB3, CLEC1B, LILRA2	646	67	16792	3.87967	0.953336	0.0875211	0.0865445
									GOTERM_BP_DIRECT	GO:0031623~receptor internalization	8	1.00503	0.00115325	DNM3, GRK3, RAB31, CXCL8, CXCR2, LILRB1, CD36, SNCA	646	43	16792	4.83606	0.970282	0.0976101	0.0965209
									GOTERM_BP_DIRECT	GO:0006915~apoptotic process	38	4.77387	0.00121899	RB1, NOTCH2, SGMS1, GPR65, IL24, C5AR1, AHR, NLRC4, FOXO1, ZFP36L1, PAK1, NUAK2, GRK5, TP53INP1, TNFSF10, KIF1B, MAP3K9, CD14, JAK2, SNCA, HTATIP2, MEF2C, DAPK1, STAT1, TNFRSF9, DAPK2, GZMA, MX1, SERPINB9, RNF144B, TIAM1, IL2RA, TNFSF8, SGK1, S100A9, S100A8, NAIP, BIRC3	646	567	16792	1.74209	0.975682	0.100386	0.0992655
									GOTERM_BP_DIRECT	GO:0002755~MyD88-dependent toll-like receptor signaling pathway	7	0.879397	0.00143196	TLR1, LY96, TLR10, TAB2, CD14, CD36, TLR6	646	33	16792	5.51384	0.987302	0.114821	0.113539
									GOTERM_BP_DIRECT	GO:0030198~extracellular matrix organization	18	2.26131	0.00150697	CSGALNACT1, APP, LAMA2, ITGB5, ITGA2, FN1, THBS1, PTK2, VCAN, PRDX4, CRISPLD2, PECAM1, COL6A3, ITGA6, HPSE, ATP7A, ITGA9, FBN1	646	196	16792	2.38719	0.9899	0.117737	0.116423
									GOTERM_BP_DIRECT	GO:0030194~positive regulation of blood coagulation	5	0.628141	0.00158649	F2R, CD36, HPSE, THBS1, S100A9	646	14	16792	9.2835	0.992076	0.120851	0.119503
									GOTERM_BP_DIRECT	GO:0007204~positive regulation of cytosolic calcium ion concentration	14	1.75879	0.00196164	CCR1, CD52, C5AR2, F2R, C5AR1, FPR1, ITPR3, ESR1, P2RY1, CXCR2, CD36, JAK2, CCR5, CCL28	646	134	16792	2.71577	0.997479	0.139712	0.138153
									GOTERM_BP_DIRECT	GO:0042110~T cell activation	8	1.00503	0.00197165	DPP4, CD86, ITK, CLEC7A, IRF4, RAB29, CD48, CD3G	646	47	16792	4.42448	0.997555	0.139712	0.138153
									GOTERM_BP_DIRECT	GO:0031532~actin cytoskeleton reorganization	8	1.00503	0.00197165	EPS8, MKLN1, PAK1, SIPA1L1, GPR65, S1PR1, TNIK, S100A9	646	47	16792	4.42448	0.997555	0.139712	0.138153
									GOTERM_BP_DIRECT	GO:0043547~positive regulation of GTPase activity	37	4.64824	0.00213869	DOCK4, CAMK2D, DOCK9, RASGRF2, LRRK2, FAM13A, ASAP1, RASGRP1, FGD2, DOCK10, SPTA1, FGD4, RGS2, FGD6, CYTH4, ADAP2, HERC1, RGS1, RASGEF1B, PSD3, S1PR1, NCAM1, A2M, JAK2, SBF2, FARP1, ARHGEF12, MCF2, ARAP2, PTK2, ARHGAP31, IL2RA, CDC42EP3, RGS10, ITGA6, PLCB1, RGL1	646	565	16792	1.70225	0.998532	0.148104	0.146451
									GOTERM_BP_DIRECT	GO:0009967~positive regulation of signal transduction	9	1.13065	0.00221602	EPS8, GRAP2, SH2D1A, SLA, GATA3, SORBS1, PAG1, SKAP1, SKAP2	646	61	16792	3.83515	0.99884	0.150049	0.148375
									GOTERM_BP_DIRECT	GO:0001816~cytokine production	6	0.753769	0.00230785	ITK, MAF, CD226, S100A9, RASGRP1, S100A8	646	25	16792	6.23851	0.999124	0.15287	0.151164
									GOTERM_BP_DIRECT	GO:0006935~chemotaxis	13	1.63317	0.00256792	CCR1, CXCL8, C5AR2, C5AR1, FPR1, CXCR6, LSP1, AMOT, CXCL16, CXCR2, S1PR1, CCR5, CCL28	646	122	16792	2.76983	0.999604	0.166478	0.16462
									GOTERM_BP_DIRECT	GO:0046777~protein autophosphorylation	16	2.01005	0.00264433	CAMK2D, DAPK1, SRC, DAPK2, LRRK2, PTK2, FGR, PAK1, GRK5, PEAK1, CAMK4, ULK2, ATM, TNIK, MAP3K9, JAK2	646	172	16792	2.41803	0.999687	0.16786	0.165987
									GOTERM_BP_DIRECT	GO:0050702~interleukin-1 beta secretion	4	0.502513	0.00273323	GBP5, CD36, NLRC4, TLR6	646	8	16792	12.9969	0.999761	0.169962	0.168066
									GOTERM_BP_DIRECT	GO:0010506~regulation of autophagy	8	1.00503	0.002836	IFI16, DAPK1, DAPK2, LRRK2, TP53INP1, ITPR1, ULK2, ATM	646	50	16792	4.15901	0.999825	0.1714	0.169487
									GOTERM_BP_DIRECT	GO:0045893~positive regulation of transcription, DNA-templated	34	4.27136	0.00288651	RB1, CD86, CIITA, SRC, LEF1, FHL2, RORA, TAF1L, GATA3, AHR, GLI1, ETS1, FOXO1, ARNTL, SEC14L2, NPAT, NRIP1, TP53INP1, MYBL1, EOMES, EGR2, MEF2C, STAT1, F2R, INHBA, ESR1, MDFIC, IRF4, CAMK4, TCF4, PLCB1, KDM7A, SKAP1, CREB5	646	515	16792	1.7161	0.99985	0.1714	0.169487
									GOTERM_BP_DIRECT	GO:0043065~positive regulation of apoptotic process	23	2.88945	0.00292511	ARHGEF12, CAMK1D, BCL2A1, SRC, RASGRF2, MCF2, GZMA, LILRB1, NLRC4, FOXO1, IGF2R, FGD2, IFIT2, TIAM1, FGD4, APC, TNFSF10, TNFRSF8, HMOX1, ITGA6, ATM, MAP3K9, SNCA	646	300	16792	1.99286	0.999867	0.1714	0.169487
									GOTERM_BP_DIRECT	GO:0046847~filopodium assembly	5	0.628141	0.00344155	DNM3, FGD4, FGD6, ITGA6, FGD2	646	17	16792	7.64524	0.999973	0.197857	0.195649
									GOTERM_BP_DIRECT	GO:0007010~cytoskeleton organization	15	1.88442	0.00371015	MAST4, NEDD9, MICAL2, ADD3, ANK1, FGD2, CD2AP, PLD2, FGD4, ABLIM1, FMNL2, FGD6, PALLD, DPYSL2, TNIK	646	161	16792	2.42178	0.999988	0.209348	0.207012
									GOTERM_BP_DIRECT	GO:0051482~positive regulation of cytosolic calcium ion concentration involved in phospholipase C-activating G-protein coupled signaling pathway	6	0.753769	0.0038826	P2RY10, LPAR6, GPR65, F2R, S1PR1, GPR18	646	28	16792	5.5701	0.999993	0.212937	0.210561
									GOTERM_BP_DIRECT	GO:0035457~cellular response to interferon-alpha	4	0.502513	0.0039834	OAS1, GATA3, IFIT3, IFIT2	646	9	16792	11.5528	0.999995	0.212937	0.210561
									GOTERM_BP_DIRECT	GO:0003094~glomerular filtration	4	0.502513	0.0039834	MYO1E, CD34, SULF2, JCHAIN	646	9	16792	11.5528	0.999995	0.212937	0.210561
									GOTERM_BP_DIRECT	GO:0045954~positive regulation of natural killer cell mediated cytotoxicity	5	0.628141	0.00429201	SH2D1A, CRTAM, SLAMF6, CD226, RASGRP1	646	18	16792	7.2205	0.999998	0.225478	0.222962
									GOTERM_BP_DIRECT	GO:0048008~platelet-derived growth factor receptor signaling pathway	6	0.753769	0.00454571	MYO1E, PLEKHA1, SRC, GAB1, ARID5B, JAK2	646	29	16792	5.37803	0.999999	0.234759	0.232139
									GOTERM_BP_DIRECT	GO:0007229~integrin-mediated signaling pathway	11	1.38191	0.00470592	FGR, CEACAM1, ITGB5, SRC, ITGA2, ERBIN, NEDD9, ITGA6, PTK2, ADAMTS10, ITGA9	646	99	16792	2.8882	0.999999	0.238982	0.236316
									GOTERM_BP_DIRECT	GO:0045599~negative regulation of fat cell differentiation	7	0.879397	0.005066	SORT1, RORA, GATA3, SOD2, TRIB2, FOXO1, ARNTL	646	42	16792	4.3323	1	0.253051	0.250227
									GOTERM_BP_DIRECT	GO:0051493~regulation of cytoskeleton organization	5	0.628141	0.00527356	AFAP1, NEXN, S100A9, PTK2, S100A8	646	19	16792	6.84048	1	0.255636	0.252784
									GOTERM_BP_DIRECT	GO:0055072~iron ion homeostasis	6	0.753769	0.00528555	TF, EPAS1, HFE, SLC11A1, HMOX1, SOD2	646	30	16792	5.19876	1	0.255636	0.252784
									GOTERM_BP_DIRECT	GO:0007173~epidermal growth factor receptor signaling pathway	8	1.00503	0.00540442	EPS8, SRC, REPS2, GAB1, ERBIN, PLCG1, PAG1, PTK2	646	56	16792	3.7134	1	0.257301	0.25443
									GOTERM_BP_DIRECT	GO:0030032~lamellipodium assembly	6	0.753769	0.00610662	CARMIL1, FGD4, ABLIM1, PTPRO, S1PR1, VCL	646	31	16792	5.03106	1	0.28626	0.283065
									GOTERM_BP_DIRECT	GO:0032753~positive regulation of interleukin-4 production	5	0.628141	0.00639461	CD40LG, TNFSF4, CD28, GATA3, HAVCR2	646	20	16792	6.49845	1	0.295218	0.291923
									GOTERM_BP_DIRECT	GO:0009791~post-embryonic development	9	1.13065	0.00677776	PLEKHA1, HEG1, ITPR1, ARID5B, GATA3, PRDM1, SOD2, ACVR2B, IGF2R	646	73	16792	3.20472	1	0.308236	0.304797
									GOTERM_BP_DIRECT	GO:0007498~mesoderm development	6	0.753769	0.00701333	EXT1, SECTM1, JAK2, IKZF3, ACVR2B, ACVR2A	646	32	16792	4.87384	1	0.314259	0.310753
									GOTERM_BP_DIRECT	GO:0046710~GDP metabolic process	4	0.502513	0.00738772	DLG2, DLG3, CARD11, TJP2	646	11	16792	9.45229	1	0.321577	0.317989
									GOTERM_BP_DIRECT	GO:0042535~positive regulation of tumor necrosis factor biosynthetic process	4	0.502513	0.00738772	TLR1, CYBB, TNFRSF8, THBS1	646	11	16792	9.45229	1	0.321577	0.317989
									GOTERM_BP_DIRECT	GO:0007160~cell-matrix adhesion	10	1.25628	0.00763636	MKLN1, TIAM1, SNED1, ITGB5, ITGA2, ITGA6, SORBS1, HPSE, CD34, VCL	646	90	16792	2.8882	1	0.327718	0.324061
									GOTERM_BP_DIRECT	GO:0071726~cellular response to diacyl bacterial lipopeptide	3	0.376884	0.00839442	CD14, CD36, TLR6	646	4	16792	19.4954	1	0.350381	0.346471
									GOTERM_BP_DIRECT	GO:0038124~toll-like receptor TLR6:TLR2 signaling pathway	3	0.376884	0.00839442	CD14, CD36, TLR6	646	4	16792	19.4954	1	0.350381	0.346471
									GOTERM_BP_DIRECT	GO:0008630~intrinsic apoptotic signaling pathway in response to DNA damage	7	0.879397	0.0088265	BCL2A1, HMOX1, ATM, ERCC6, SOD2, TNFRSF1B, FNIP2	646	47	16792	3.87142	1	0.363437	0.359382
									GOTERM_BP_DIRECT	GO:0090023~positive regulation of neutrophil chemotaxis	5	0.628141	0.0090864	CXCL8, CAMK1D, DAPK2, C5AR1, CXCR2	646	22	16792	5.90768	1	0.36915	0.365031
									GOTERM_BP_DIRECT	GO:0032695~negative regulation of interleukin-12 production	4	0.502513	0.00957224	MEFV, TIGIT, THBS1, SLAMF1	646	12	16792	8.6646	1	0.369198	0.365078
									GOTERM_BP_DIRECT	GO:0010447~response to acidic pH	4	0.502513	0.00957224	SRC, GPR65, CTSS, LGMN	646	12	16792	8.6646	1	0.369198	0.365078
									GOTERM_BP_DIRECT	GO:0045086~positive regulation of interleukin-2 biosynthetic process	4	0.502513	0.00957224	CD86, IRF4, CD28, CARD11	646	12	16792	8.6646	1	0.369198	0.365078
									GOTERM_BP_DIRECT	GO:0055119~relaxation of cardiac muscle	4	0.502513	0.00957224	CAMK2D, RGS2, PDE5A, SLC8A1	646	12	16792	8.6646	1	0.369198	0.365078
									GOTERM_BP_DIRECT	GO:0006909~phagocytosis	7	0.879397	0.00976839	CD93, SLC11A1, LEPR, PECAM1, IRF8, CD14, SLAMF1	646	48	16792	3.79076	1	0.372054	0.367902
									GOTERM_BP_DIRECT	GO:0006468~protein phosphorylation	29	3.64322	0.0102045	APP, CAMK2D, DYRK3, LRRK2, TAF1L, MYLK, PAK1, GRK3, NUAK2, CCND1, AKT3, CPNE3, MAP3K9, JAK2, FNIP2, PDK1, PRKCH, CAMK1D, DAPK1, DAPK2, FGR, PRKD3, CAMK4, POMK, BMP2K, ATM, TNIK, SGK1, TRIB2	646	456	16792	1.65311	1	0.382358	0.378091
									GOTERM_BP_DIRECT	GO:0030501~positive regulation of bone mineralization	6	0.753769	0.0102899	MEF2C, BMPR2, ACVR2B, SLC8A1, GPM6B, ACVR2A	646	35	16792	4.45608	1	0.382358	0.378091
									GOTERM_BP_DIRECT	GO:0032733~positive regulation of interleukin-10 production	5	0.628141	0.0106715	CD40LG, TNFSF4, CD28, TIGIT, CD34	646	23	16792	5.65083	1	0.391009	0.386646
									GOTERM_BP_DIRECT	GO:0050728~negative regulation of inflammatory response	9	1.13065	0.0107794	NLRP12, NDFIP1, IL2RA, RORA, GATA3, PGLYRP1, MEFV, TNFRSF1B, ETS1	646	79	16792	2.96132	1	0.391009	0.386646
									GOTERM_BP_DIRECT	GO:0045944~positive regulation of transcription from RNA polymerase II promoter	53	6.65829	0.0112912	RB1, APP, CIITA, BMPR2, MAML2, RORA, AHR, IKZF2, GLI1, IKZF3, ETS1, TRPS1, NAMPT, MYBL1, EOMES, NCOA2, KLF12, MEF2C, DDX58, ZBTB38, SLC11A1, TET1, MAF, IRF4, ITGA6, SKAP1, PLAG1, EPAS1, LEF1, TAF1L, GATA3, FOXO1, MED12L, ARNTL, IFI16, NRIP1, P2RY1, S1PR1, TCF7L2, EGR2, BCL11B, FZD5, STAT1, VDR, LILRB1, INHBA, POU2F2, ESR1, ACVR2A, CD28, REL, TCF4, TNFSF8	646	981	16792	1.40435	1	0.404756	0.40024
									GOTERM_BP_DIRECT	GO:0007611~learning or memory	6	0.753769	0.0115811	CRHBP, MEF2C, EGR2, BHLHB9, POMK, KCNAB1	646	36	16792	4.3323	1	0.410322	0.405743
									GOTERM_BP_DIRECT	GO:0016045~detection of bacterium	4	0.502513	0.0120934	HLA-DRB5, NLRC4, PGLYRP1, HLA-DRB1	646	13	16792	7.99809	1	0.414028	0.409408
									GOTERM_BP_DIRECT	GO:0032026~response to magnesium ion	4	0.502513	0.0120934	CCND1, CD14, THBS1, SNCA	646	13	16792	7.99809	1	0.414028	0.409408
									GOTERM_BP_DIRECT	GO:0045730~respiratory burst	4	0.502513	0.0120934	CD52, NCF2, SLC11A1, CYBB	646	13	16792	7.99809	1	0.414028	0.409408
									GOTERM_BP_DIRECT	GO:0035023~regulation of Rho protein signal transduction	9	1.13065	0.0124382	FARP1, TIAM1, ARHGEF10, FGD4, ARHGEF12, FGD6, RASGRF2, MCF2, FGD2	646	81	16792	2.8882	1	0.41968	0.414997
									GOTERM_BP_DIRECT	GO:0043524~negative regulation of neuron apoptotic process	12	1.50754	0.0128548	MEF2C, BHLHB9, LRP1, F2R, C5AR1, HMOX1, JAK2, SOD2, NAIP, LGMN, CPEB4, SNCA	646	132	16792	2.36307	1	0.41968	0.414997
									GOTERM_BP_DIRECT	GO:0030593~neutrophil chemotaxis	8	1.00503	0.0130818	CXCL8, JAML, C5AR1, CXCR2, PDE4B, S100A9, S100A8, ITGA9	646	66	16792	3.15076	1	0.41968	0.414997
									GOTERM_BP_DIRECT	GO:0007200~phospholipase C-activating G-protein coupled receptor signaling pathway	8	1.00503	0.0130818	C5AR2, NPR3, P2RY1, F2R, C5AR1, CXCR2, FPR1, ESR1	646	66	16792	3.15076	1	0.41968	0.414997
									GOTERM_BP_DIRECT	GO:0030168~platelet activation	11	1.38191	0.0130978	GNG2, CD40LG, PRKCH, SRC, FZD6, P2RY1, F2R, ITPR1, ITPR3, CLEC1B, DGKH	646	115	16792	2.48636	1	0.41968	0.414997
									GOTERM_BP_DIRECT	GO:0002309~T cell proliferation involved in immune response	3	0.376884	0.0136358	CD86, SLC11A1, LILRB1	646	5	16792	15.5963	1	0.41968	0.414997
									GOTERM_BP_DIRECT	GO:0002381~immunoglobulin production involved in immunoglobulin mediated immune response	3	0.376884	0.0136358	HLA-DRB5, HLA-DRB1, HLA-DQB1	646	5	16792	15.5963	1	0.41968	0.414997
									GOTERM_BP_DIRECT	GO:0072540~T-helper 17 cell lineage commitment	3	0.376884	0.0136358	IRF4, SLAMF6, LY9	646	5	16792	15.5963	1	0.41968	0.414997
									GOTERM_BP_DIRECT	GO:1900227~positive regulation of NLRP3 inflammasome complex assembly	3	0.376884	0.0136358	GBP5, CD36, TLR6	646	5	16792	15.5963	1	0.41968	0.414997
									GOTERM_BP_DIRECT	GO:0001915~negative regulation of T cell mediated cytotoxicity	3	0.376884	0.0136358	CEACAM1, LILRB1, IL7R	646	5	16792	15.5963	1	0.41968	0.414997
									GOTERM_BP_DIRECT	GO:0051056~regulation of small GTPase mediated signal transduction	12	1.50754	0.0142641	TIAM1, FGD4, ARHGAP31, ARHGEF12, SIPA1L1, RASGRF2, MCF2, FAM13A, ARAP2, A2M, FGD2, AMOT	646	134	16792	2.3278	1	0.420338	0.415648
									GOTERM_BP_DIRECT	GO:0006919~activation of cysteine-type endopeptidase activity involved in apoptotic process	9	1.13065	0.0142771	CASP8AP2, NLRP12, F2R, TNFSF10, NLRC4, JAK2, S100A9, S100A8, SNCA	646	83	16792	2.81861	1	0.420338	0.415648
									GOTERM_BP_DIRECT	GO:0070372~regulation of ERK1 and ERK2 cascade	5	0.628141	0.0143516	TGFBR3, TIAM1, CEACAM1, FN1, RASGRP1	646	25	16792	5.19876	1	0.420338	0.415648
									GOTERM_BP_DIRECT	GO:0032735~positive regulation of interleukin-12 production	5	0.628141	0.0143516	CD40LG, TNFSF4, IRF8, CD36, PLCB1	646	25	16792	5.19876	1	0.420338	0.415648
									GOTERM_BP_DIRECT	GO:0001568~blood vessel development	6	0.753769	0.0144849	TCF7L2, MEF2C, CEACAM1, AHR, ATP7A, FOXO1	646	38	16792	4.10429	1	0.420338	0.415648
									GOTERM_BP_DIRECT	GO:0032720~negative regulation of tumor necrosis factor production	6	0.753769	0.0144849	GPNMB, C5AR2, CD34, GPR18, HAVCR2, SLAMF1	646	38	16792	4.10429	1	0.420338	0.415648
									GOTERM_BP_DIRECT	GO:0010738~regulation of protein kinase A signaling	4	0.502513	0.0149589	AKAP11, LRRK2, PDE4A, AKAP7	646	14	16792	7.4268	1	0.425978	0.421225
									GOTERM_BP_DIRECT	GO:0071361~cellular response to ethanol	4	0.502513	0.0149589	KCNMB1, TP53INP1, CYBB, SOD2	646	14	16792	7.4268	1	0.425978	0.421225
									GOTERM_BP_DIRECT	GO:0001666~response to hypoxia	14	1.75879	0.0155216	CAMK2D, ANGPT2, EPAS1, ITGA2, ITPR1, SOD2, ETS1, THBS1, TGFBR3, DPP4, PAK1, HMOX1, ATM, PAM	646	172	16792	2.11578	1	0.43791	0.433024
									GOTERM_BP_DIRECT	GO:0007223~Wnt signaling pathway, calcium modulating pathway	6	0.753769	0.0161045	TCF7L2, GNG2, FZD5, FZD6, LEF1, PLCB1	646	39	16792	3.99905	1	0.450187	0.445164
									GOTERM_BP_DIRECT	GO:0035025~positive regulation of Rho protein signal transduction	5	0.628141	0.0164577	P2RY10, LPAR6, GPR65, F2R, GPR18	646	26	16792	4.99881	1	0.455878	0.450791
									GOTERM_BP_DIRECT	GO:0070374~positive regulation of ERK1 and ERK2 cascade	14	1.75879	0.0176762	CCR1, CAMK2D, SRC, C5AR2, F2R, C5AR1, SCIMP, RASGRP1, GPNMB, P2RY1, GCNT2, CD36, HAVCR2, SLAMF1	646	175	16792	2.0795	1	0.485219	0.479805
									GOTERM_BP_DIRECT	GO:0043124~negative regulation of I-kappaB kinase/NF-kappaB signaling	6	0.753769	0.0178402	NLRP12, STAT1, OTUD7B, RORA, ESR1, OPTN	646	40	16792	3.89907	1	0.48535	0.479934
									GOTERM_BP_DIRECT	GO:0046037~GMP metabolic process	4	0.502513	0.0181741	DLG2, DLG3, CARD11, TJP2	646	15	16792	6.93168	1	0.485757	0.480337
									GOTERM_BP_DIRECT	GO:0002437~inflammatory response to antigenic stimulus	4	0.502513	0.0181741	HLA-DRB5, IL2RA, RASGRP1, HLA-DRB1	646	15	16792	6.93168	1	0.485757	0.480337
									GOTERM_BP_DIRECT	GO:0010575~positive regulation of vascular endothelial growth factor production	5	0.628141	0.0187474	C5AR1, RORA, HPSE, IL6ST, SULF2	646	27	16792	4.81367	1	0.496725	0.491182
									GOTERM_BP_DIRECT	GO:0045577~regulation of B cell differentiation	3	0.376884	0.0199366	IKZF3, CARD11, ZFP36L1	646	6	16792	12.9969	1	0.510478	0.504781
									GOTERM_BP_DIRECT	GO:1900122~positive regulation of receptor binding	3	0.376884	0.0199366	HFE, PLCL1, PLCL2	646	6	16792	12.9969	1	0.510478	0.504781
									GOTERM_BP_DIRECT	GO:0007256~activation of JNKK activity	3	0.376884	0.0199366	TNIK, MAP3K9, ERCC6	646	6	16792	12.9969	1	0.510478	0.504781
									GOTERM_BP_DIRECT	GO:0060613~fat pad development	3	0.376884	0.0199366	DGAT2, ARRDC3, ARID5B	646	6	16792	12.9969	1	0.510478	0.504781
									GOTERM_BP_DIRECT	GO:0043392~negative regulation of DNA binding	5	0.628141	0.0212249	IFI16, GZMA, LEF1, HMOX1, JAK2	646	28	16792	4.64175	1	0.531304	0.525376
									GOTERM_BP_DIRECT	GO:0032922~circadian regulation of gene expression	7	0.879397	0.0216597	NCOA2, PER3, NAMPT, NRIP1, RORA, AHR, ARNTL	646	57	16792	3.19222	1	0.531304	0.525376
									GOTERM_BP_DIRECT	GO:0051496~positive regulation of stress fiber assembly	6	0.753769	0.021672	CARMIL1, ARHGEF10, PAK1, GPR65, PFN2, AMOT	646	42	16792	3.7134	1	0.531304	0.525376
									GOTERM_BP_DIRECT	GO:0032924~activin receptor signaling pathway	4	0.502513	0.0217419	BMPR2, INHBA, ACVR2B, ACVR2A	646	16	16792	6.49845	1	0.531304	0.525376
									GOTERM_BP_DIRECT	GO:0050729~positive regulation of inflammatory response	8	1.00503	0.0217962	NLRP12, ITGA2, TNFSF4, TLR10, JAK2, ETS1, S100A9, S100A8	646	73	16792	2.84864	1	0.531304	0.525376
									GOTERM_BP_DIRECT	GO:0045444~fat cell differentiation	8	1.00503	0.0217962	TCF7L2, EGR2, CCND1, GRK5, ARID5B, OSBPL11, PLCB1, FOXO1	646	73	16792	2.84864	1	0.531304	0.525376
									GOTERM_BP_DIRECT	GO:0097421~liver regeneration	5	0.628141	0.0238936	CCND1, HFE, HMOX1, GLI1, SULF2	646	29	16792	4.48169	1	0.577807	0.571359
									GOTERM_BP_DIRECT	GO:0006879~cellular iron ion homeostasis	6	0.753769	0.0260021	TF, NDFIP1, HFE, SLC11A1, HMOX1, CP	646	44	16792	3.54461	1	0.623327	0.616372
									GOTERM_BP_DIRECT	GO:0060021~palate development	8	1.00503	0.0265367	TGFBR3, MEF2C, PLEKHA1, LEF1, ARID5B, INHBA, ACVR2B, DHRS3	646	76	16792	2.73619	1	0.623327	0.616372
									GOTERM_BP_DIRECT	GO:0048661~positive regulation of smooth muscle cell proliferation	7	0.879397	0.0271624	CAMK2D, STAT1, ITGA2, NAMPT, S1PR1, HMOX1, THBS1	646	60	16792	3.03261	1	0.623327	0.616372
									GOTERM_BP_DIRECT	GO:0002455~humoral immune response mediated by circulating immunoglobulin	3	0.376884	0.0272079	HLA-DRB5, HLA-DRB1, HLA-DQB1	646	7	16792	11.1402	1	0.623327	0.616372
									GOTERM_BP_DIRECT	GO:0001818~negative regulation of cytokine production	3	0.376884	0.0272079	GPNMB, SLC11A1, NDRG2	646	7	16792	11.1402	1	0.623327	0.616372
									GOTERM_BP_DIRECT	GO:0032609~interferon-gamma production	3	0.376884	0.0272079	EOMES, ITK, LILRB1	646	7	16792	11.1402	1	0.623327	0.616372
									GOTERM_BP_DIRECT	GO:0043305~negative regulation of mast cell degranulation	3	0.376884	0.0272079	CD84, CD300A, HMOX1	646	7	16792	11.1402	1	0.623327	0.616372
									GOTERM_BP_DIRECT	GO:0007264~small GTPase mediated signal transduction	17	2.13568	0.028405	DOCK4, DOCK9, RASGRF2, LRRK2, RRAS2, RAB39B, RAB27B, PLD2, DOCK10, ARHGAP31, RAB30, RAB31, RASGEF1B, RAB29, HMOX1, RAP1BL, RGL1	646	246	16792	1.79632	1	0.645896	0.638689
									GOTERM_BP_DIRECT	GO:0071392~cellular response to estradiol stimulus	5	0.628141	0.0298155	CRHBP, SRD5A1, ITGA2, NRIP1, ESR1	646	31	16792	4.19255	1	0.668	0.660546
									GOTERM_BP_DIRECT	GO:0043507~positive regulation of JUN kinase activity	5	0.628141	0.0298155	TIAM1, PAK1, FZD5, TLR6, FGD2	646	31	16792	4.19255	1	0.668	0.660546
									GOTERM_BP_DIRECT	GO:0045766~positive regulation of angiogenesis	10	1.25628	0.0330342	CXCL8, ANGPT2, C5AR1, CXCR2, CYBB, HMOX1, PLCG1, ETS1, THBS1, CD34	646	115	16792	2.26033	1	0.730242	0.722094
									GOTERM_BP_DIRECT	GO:0001974~blood vessel remodeling	5	0.628141	0.033073	MEF2C, BMPR2, EPAS1, ATP7A, ACVR2B	646	32	16792	4.06153	1	0.730242	0.722094
									GOTERM_BP_DIRECT	GO:0032760~positive regulation of tumor necrosis factor production	6	0.753769	0.0334703	ZBTB20, LY96, CD14, CD36, JAK2, RASGRP1	646	47	16792	3.31836	1	0.733698	0.725511
									GOTERM_BP_DIRECT	GO:0016477~cell migration	13	1.63317	0.0337603	CARMIL1, PARP9, THBS1, TGFBR3, FGR, TIAM1, CEACAM1, APC, PALLD, PEAK1, S1PR1, PLCG1, JAK2	646	172	16792	1.96465	1	0.734769	0.72657
									GOTERM_BP_DIRECT	GO:0021772~olfactory bulb development	4	0.502513	0.0345622	EOMES, EXT1, DPYSL2, LRRK2	646	19	16792	5.47238	1	0.736441	0.728223
									GOTERM_BP_DIRECT	GO:0043393~regulation of protein binding	4	0.502513	0.0345622	TGFBR3, APP, SRC, HOPX	646	19	16792	5.47238	1	0.736441	0.728223
									GOTERM_BP_DIRECT	GO:0042832~defense response to protozoan	4	0.502513	0.0345622	CLEC7A, IRF4, SLC11A1, IRF8	646	19	16792	5.47238	1	0.736441	0.728223
									GOTERM_BP_DIRECT	GO:1902260~negative regulation of delayed rectifier potassium channel activity	3	0.376884	0.0353662	KCNAB1, ANK3, KCNRG	646	8	16792	9.74768	1	0.743177	0.734884
									GOTERM_BP_DIRECT	GO:0034383~low-density lipoprotein particle clearance	3	0.376884	0.0353662	DGAT2, HMOX1, CD36	646	8	16792	9.74768	1	0.743177	0.734884
									GOTERM_BP_DIRECT	GO:0042981~regulation of apoptotic process	15	1.88442	0.0358226	DAPK1, STAT1, DAPK2, TNFRSF9, NLRC4, TNFRSF1B, ETS1, ESR1, IKZF3, TP53INP1, ATM, JAK2, SGK1, CARD11, BIRC3	646	213	16792	1.83055	1	0.747613	0.739271
									GOTERM_BP_DIRECT	GO:0043087~regulation of GTPase activity	7	0.879397	0.0382491	FGD4, SIPA1L1, FGD6, IQGAP2, SBF2, PTK2, FGD2	646	65	16792	2.79933	1	0.792824	0.783977
									GOTERM_BP_DIRECT	GO:0010629~negative regulation of gene expression	11	1.38191	0.0385202	RB1, CCR1, MEF2C, NDFIP1, PLAG1, TP53INP1, CD28, REL, ESR1, CD34, HAVCR2	646	137	16792	2.08709	1	0.793047	0.784198
									GOTERM_BP_DIRECT	GO:0009968~negative regulation of signal transduction	5	0.628141	0.0401872	NLRP12, UBASH3B, RGS1, RGS10, PRR5L	646	34	16792	3.82262	1	0.821814	0.812644
									GOTERM_BP_DIRECT	GO:0051897~positive regulation of protein kinase B signaling	8	1.00503	0.0424769	TCF7L2, SRC, GCNT2, CD28, GATA3, HPSE, THBS1, PTK2	646	84	16792	2.4756	1	0.862848	0.853219
									GOTERM_BP_DIRECT	GO:0006688~glycosphingolipid biosynthetic process	3	0.376884	0.0443327	UGCG, ST8SIA1, ST3GAL5	646	9	16792	8.6646	1	0.882886	0.873035
									GOTERM_BP_DIRECT	GO:0050807~regulation of synapse organization	3	0.376884	0.0443327	IL10RA, LRRC4, C1QL3	646	9	16792	8.6646	1	0.882886	0.873035
									GOTERM_BP_DIRECT	GO:0003254~regulation of membrane depolarization	3	0.376884	0.0443327	CAMK2D, FHL1, NEDD4L	646	9	16792	8.6646	1	0.882886	0.873035
									GOTERM_BP_DIRECT	GO:0002576~platelet degranulation	9	1.13065	0.0446463	APP, TF, MMRN1, PECAM1, FN1, CD36, A2M, THBS1, VCL	646	103	16792	2.2713	1	0.883359	0.873502
									GOTERM_BP_DIRECT	GO:0019722~calcium-mediated signaling	6	0.753769	0.0453122	CXCL8, LRRK2, PLCG1, CCR5, MCTP2, NCALD	646	51	16792	3.0581	1	0.89075	0.88081
									GOTERM_BP_DIRECT	GO:0043123~positive regulation of I-kappaB kinase/NF-kappaB signaling	12	1.50754	0.0464329	NDFIP1, F2R, TNFSF10, REL, HMOX1, SECTM1, TAB2, CD36, TLR6, CARD11, APOL3, BIRC3	646	161	16792	1.93743	1	0.905518	0.895414
									GOTERM_BP_DIRECT	GO:0010628~positive regulation of gene expression	17	2.13568	0.0466578	MEF2C, SGMS1, DDX58, PLAG1, VDR, HFE, SLC11A1, LEF1, FN1, LILRB1, SERPINB9, ANK3, INHBA, PRDM1, CD28, IL7R, CD34	646	262	16792	1.68662	1	0.905518	0.895414
									GOTERM_BP_DIRECT	GO:0010043~response to zinc ion	5	0.628141	0.0481029	ARG1, SLC30A4, SOD2, ATP7A, S100A8	646	36	16792	3.61025	1	0.925833	0.915502
									GOTERM_BP_DIRECT	GO:0034097~response to cytokine	6	0.753769	0.0486161	CD274, STAT1, REL, IL6ST, OSMR, CXCL16	646	52	16792	2.99929	1	0.925833	0.915502
									GOTERM_BP_DIRECT	GO:0071320~cellular response to cAMP	6	0.753769	0.0486161	CRHBP, APP, SRD5A1, AKAP7, SLC8A1, ZFP36L1	646	52	16792	2.99929	1	0.925833	0.915502

## Sheet: G2 (negative)
									Category	Term	Count	%	PValue	Genes	List Total	Pop Hits	Pop Total	Fold Enrichment	Bonferroni	Benjamini	FDR
									GOTERM_BP_DIRECT	GO:0006614~SRP-dependent cotranslational protein targeting to membrane	19	2.18894	1.0089e-07	RPL32, RPLP1, RPS5, RPL12, RPS15, RPS26, RPS28, RPL18A, RPL37A, RPL36, RPLP2, RPL35, RPL13, RPS2, FAU, RPL29, RPL18, RPL28, RPS21	731	94	16792	4.64313	0.000276501	0.000264741	0.000264258
									GOTERM_BP_DIRECT	GO:0006412~translation	32	3.68664	1.93171e-07	SLC25A1, RPL32, RPLP1, RPL12, MRPS12, MRPL57, MRPL55, RPS15, MRPL4, MRPL41, SLC25A29, PDF, RPL18A, RPL36, RPL35, RPLP2, RPL13, SLC25A42, RPS2, RPL18, RPS5, MRPS2, MRPL23, RPS26, RPS28, RPL37A, SLC25A10, FAU, RPL29, RPL28, RPS21, SLC25A35	731	253	16792	2.90546	0.000529342	0.000264741	0.000264258
									GOTERM_BP_DIRECT	GO:0006364~rRNA processing	28	3.22581	6.61713e-07	RPL32, RPLP1, RPL12, NOC4L, RRP9, RPS15, EXOSC4, RPL18A, RPL36, RPL35, RPLP2, RPL13, RPS2, RPL18, CDKN2A, WDR18, RPS5, CSNK1E, NPM3, RPS26, BOP1, RPS28, TBL3, RPL37A, FAU, RPL29, RPL28, RPS21	731	214	16792	3.00559	0.00181211	0.000596515	0.000595427
									GOTERM_BP_DIRECT	GO:0000184~nuclear-transcribed mRNA catabolic process, nonsense-mediated decay	20	2.30415	8.70507e-07	RPL32, RPLP1, RPS5, RPL12, RPS15, RPS26, CTIF, RPS28, RPL18A, RPL37A, RPL36, RPLP2, RPL35, RPL13, RPS2, FAU, RPL29, RPL18, RPL28, RPS21	731	119	16792	3.86072	0.00238322	0.000596515	0.000595427
									GOTERM_BP_DIRECT	GO:0019083~viral transcription	19	2.18894	1.52554e-06	RPL32, RPLP1, RPS5, RPL12, RPS15, RPS26, RPS28, RPL18A, RPL37A, RPL36, RPLP2, RPL35, RPL13, RPS2, FAU, RPL29, RPL18, RPL28, RPS21	731	112	16792	3.89691	0.00417278	0.000836301	0.000834776
									GOTERM_BP_DIRECT	GO:0006413~translational initiation	20	2.30415	7.48763e-06	RPL32, RPLP1, RPS5, RPL12, RPS15, RPS26, RPS28, EIF6, RPL18A, RPL37A, RPL36, RPLP2, RPL35, RPL13, RPS2, FAU, RPL29, RPL18, RPL28, RPS21	731	137	16792	3.35347	0.0203145	0.0034206	0.00341436
									GOTERM_BP_DIRECT	GO:0006094~gluconeogenesis	10	1.15207	9.51952e-05	SLC25A1, GPI, G6PC3, TPI1, SLC25A10, ALDOA, GAPDH, ENO3, PGM1, ATF4	731	44	16792	5.22074	0.229675	0.0372757	0.0372077
									GOTERM_BP_DIRECT	GO:0002576~platelet degranulation	14	1.6129	0.00051647	CFD, SRGN, CD63, ECM1, ACTN1, STXBP1, SERPINE1, VEGFB, CTSW, CLU, SERPING1, QSOX1, TIMP1, ALDOA	731	103	16792	3.12231	0.75732	0.176956	0.176633
									GOTERM_BP_DIRECT	GO:0055114~oxidation-reduction process	44	5.06912	0.000704205	DHRS11, HAAO, NCF4, TECR, MGST1, PLOD3, LPO, EPX, ALKBH7, MPO, HSD17B10, HSD17B8, FADS3, CYP27B1, PRDX5, ALDH3B1, PHYHD1, STAB1, FDXR, QSOX1, PCBD1, DECR2, P4HTM, VKORC1, VAT1, HSD3B7, GPX4, DCXR, PYCR1, HSD11B1L, P3H1, DHCR24, CYBA, DOHH, GFER, ALDH4A1, CCS, NDUFS7, BDH1, FASN, MSRB3, DHCR7, DUS1L, DUS3L	731	592	16792	1.70732	0.854983	0.21447	0.214078
									GOTERM_BP_DIRECT	GO:0070125~mitochondrial translational elongation	12	1.38249	0.00110543	GADD45GIP1, MRPL4, MRPL41, MRPS26, MRPS12, MRPS34, MRPL23, MRPL12, AURKAIP1, MRPL54, TUFM, MRPL55	731	85	16792	3.243	0.951765	0.302999	0.302446
									GOTERM_BP_DIRECT	GO:0070126~mitochondrial translational termination	11	1.26728	0.00406941	GADD45GIP1, MRPL4, MRPL41, MRPS26, MRPS12, MRPS34, MRPL23, MRPL12, AURKAIP1, MRPL54, MRPL55	731	86	16792	2.93819	0.999986	0.96893	0.967163
									GOTERM_BP_DIRECT	GO:0035269~protein O-linked mannosylation	5	0.576037	0.00424194	POMT2, DPM3, SDF2L1, B4GAT1, POMT1	731	16	16792	7.17852	0.999991	0.96893	0.967163
									GOTERM_BP_DIRECT	GO:0061077~chaperone-mediated protein folding	7	0.806452	0.00485562	FKBP2, FKBP8, P3H1, CALR, PPIB, CLU, PDIA4	731	37	16792	4.34592	0.999998	1	0.99854
									GOTERM_BP_DIRECT	GO:0090272~negative regulation of fibroblast growth factor production	3	0.345622	0.00549862	RGCC, WNT11, FGFR1	731	3	16792	22.9713	1	1	0.99854
									GOTERM_BP_DIRECT	GO:0006220~pyrimidine nucleotide metabolic process	4	0.460829	0.00564526	NME1-NME2, NME3, NME4, NME1	731	9	16792	10.2095	1	1	0.99854
									GOTERM_BP_DIRECT	GO:0050766~positive regulation of phagocytosis	6	0.691244	0.00763534	PYCARD, LMAN2, CYBA, AZU1, CALR, GATA2	731	29	16792	4.75268	1	1	0.99854
									GOTERM_BP_DIRECT	GO:0007084~mitotic nuclear envelope reassembly	4	0.460829	0.00780626	REEP4, LMNA, BANF1, EMD	731	10	16792	9.18851	1	1	0.99854
									GOTERM_BP_DIRECT	GO:0010038~response to metal ion	4	0.460829	0.00780626	CUTA, MT2A, MT1X, NDRG1	731	10	16792	9.18851	1	1	0.99854
									GOTERM_BP_DIRECT	GO:0006163~purine nucleotide metabolic process	4	0.460829	0.00780626	NME1-NME2, NME3, NME4, NME1	731	10	16792	9.18851	1	1	0.99854
									GOTERM_BP_DIRECT	GO:0097193~intrinsic apoptotic signaling pathway	6	0.691244	0.00884147	SIVA1, BAD, LGALS12, BAX, HRAS, CLU	731	30	16792	4.59425	1	1	0.99854
									GOTERM_BP_DIRECT	GO:0045740~positive regulation of DNA replication	7	0.806452	0.00912443	CST3, UCN, JUN, NPM2, CALR, HRAS, IGF1R	731	42	16792	3.82855	1	1	0.99854
									GOTERM_BP_DIRECT	GO:0097191~extrinsic apoptotic signaling pathway	7	0.806452	0.00912443	NDUFA13, TNFRSF12A, SIVA1, BAD, KRT8, BAX, CIB1	731	42	16792	3.82855	1	1	0.99854
									GOTERM_BP_DIRECT	GO:0043066~negative regulation of apoptotic process	32	3.68664	0.00920272	SERPINB10, UCN, LTK, CITED2, SCX, HSPB1, TGFA, CIB1, MPO, IGF1R, NME1-NME2, MYDGF, PIDD1, PRDX5, WNT11, MPZ, ARHGDIA, TIMP1, ANXA1, HSPA5, PLAUR, VEGFB, ASNS, DHCR24, AZU1, MIF, ATAD3A, THOC6, DDAH2, CAT, FKBP8, SPRY2	731	455	16792	1.61556	1	1	0.99854
									GOTERM_BP_DIRECT	GO:0042744~hydrogen peroxide catabolic process	5	0.576037	0.00983783	PRDX5, CAT, LPO, EPX, MPO	731	20	16792	5.74282	1	1	0.99854
									GOTERM_BP_DIRECT	GO:0021680~cerebellar Purkinje cell layer development	4	0.460829	0.0103905	B4GALT2, NAGLU, HSPA5, UQCRQ	731	11	16792	8.35319	1	1	0.99854
									GOTERM_BP_DIRECT	GO:0045217~cell-cell junction maintenance	3	0.345622	0.0106805	NLGN2, PARD6A, MYADM	731	4	16792	17.2285	1	1	0.99854
									GOTERM_BP_DIRECT	GO:0033490~cholesterol biosynthetic process via lathosterol	3	0.345622	0.0106805	EBP, DHCR24, DHCR7	731	4	16792	17.2285	1	1	0.99854
									GOTERM_BP_DIRECT	GO:0033489~cholesterol biosynthetic process via desmosterol	3	0.345622	0.0106805	EBP, DHCR24, DHCR7	731	4	16792	17.2285	1	1	0.99854
									GOTERM_BP_DIRECT	GO:0006228~UTP biosynthetic process	4	0.460829	0.0134121	NME1-NME2, NME3, NME4, NME1	731	12	16792	7.65709	1	1	0.99854
									GOTERM_BP_DIRECT	GO:0006241~CTP biosynthetic process	4	0.460829	0.0134121	NME1-NME2, NME3, NME4, NME1	731	12	16792	7.65709	1	1	0.99854
									GOTERM_BP_DIRECT	GO:0036499~PERK-mediated unfolded protein response	4	0.460829	0.0134121	HSPA5, DDIT3, ASNS, ATF4	731	12	16792	7.65709	1	1	0.99854
									GOTERM_BP_DIRECT	GO:0051591~response to cAMP	7	0.806452	0.0140834	FOSL1, PER1, JUN, JUND, BSG, MMP19, NME1	731	46	16792	3.49563	1	1	0.99854
									GOTERM_BP_DIRECT	GO:0001889~liver development	9	1.03687	0.0147816	MPST, CEBPA, JUN, RHBDD3, CITED2, PRKCSH, FPGS, ASNS, GFER	731	74	16792	2.7938	1	1	0.99854
									GOTERM_BP_DIRECT	GO:0006096~glycolytic process	6	0.691244	0.014976	GPI, TPI1, ALDOA, GAPDH, ENO3, PGM1	731	34	16792	4.05375	1	1	0.99854
									GOTERM_BP_DIRECT	GO:0006183~GTP biosynthetic process	4	0.460829	0.016881	NME1-NME2, NME3, NME4, NME1	731	13	16792	7.06808	1	1	0.99854
									GOTERM_BP_DIRECT	GO:0072201~negative regulation of mesenchymal cell proliferation	3	0.345622	0.0172901	WNT11, LMNA, CTNNBIP1	731	5	16792	13.7828	1	1	0.99854
									GOTERM_BP_DIRECT	GO:0006120~mitochondrial electron transport, NADH to ubiquinone	7	0.806452	0.0188562	NDUFA13, NDUFS8, NDUFB7, NDUFS7, NDUFA11, NDUFB11, NDUFS5	731	49	16792	3.28161	1	1	0.99854
									GOTERM_BP_DIRECT	GO:0032981~mitochondrial respiratory chain complex I assembly	8	0.921659	0.0191105	NDUFA13, NDUFAF8, NDUFS8, NDUFB7, NDUFS7, NDUFA11, NDUFB11, NDUFS5	731	63	16792	2.91699	1	1	0.99854
									GOTERM_BP_DIRECT	GO:0005975~carbohydrate metabolic process	15	1.72811	0.0197814	B4GALT2, CHID1, GPI, IDUA, B3GAT3, PIGQ, POMT1, NAGPA, YDJC, FUT4, DPM3, HYAL3, MAN2B1, PGLS, PGM1	731	174	16792	1.98028	1	1	0.99854
									GOTERM_BP_DIRECT	GO:0009142~nucleoside triphosphate biosynthetic process	4	0.460829	0.020803	NME1-NME2, NME3, NME4, NME1	731	14	16792	6.56322	1	1	0.99854
									GOTERM_BP_DIRECT	GO:0006979~response to oxidative stress	11	1.26728	0.0214454	UCN, PRDX5, NDUFS8, GPX4, NAPRT, NUDT1, MSRB3, DHCR24, LPO, EPX, MPO	731	110	16792	2.29713	1	1	0.99854
									GOTERM_BP_DIRECT	GO:0061621~canonical glycolysis	5	0.576037	0.0247273	GPI, TPI1, ALDOA, GAPDH, ENO3	731	26	16792	4.41755	1	1	0.99854
									GOTERM_BP_DIRECT	GO:0090200~positive regulation of release of cytochrome c from mitochondria	5	0.576037	0.0316431	PYCARD, BAD, BIK, PLAUR, BAX	731	28	16792	4.10201	1	1	0.99854
									GOTERM_BP_DIRECT	GO:0016255~attachment of GPI anchor to protein	3	0.345622	0.0342669	PIGT, GPAA1, PLAUR	731	7	16792	9.84483	1	1	0.99854
									GOTERM_BP_DIRECT	GO:0045599~negative regulation of fat cell differentiation	6	0.691244	0.0345319	JAG1, CCDC85B, DDIT3, E2F1, TRIB3, GATA2	731	42	16792	3.28161	1	1	0.99854
									GOTERM_BP_DIRECT	GO:0016485~protein processing	8	0.921659	0.036557	SRGN, PSENEN, ADAMTS13, CTSG, CPXM1, AZU1, RHBDL1, PCSK4	731	72	16792	2.55236	1	1	0.99854
									GOTERM_BP_DIRECT	GO:0010628~positive regulation of gene expression	19	2.18894	0.0378595	TLE1, ZNF580, CITED2, TESC, MST1, SCX, AZU1, ACTA2, RGCC, WNT11, STAR, ADM2, ZC3H12A, E2F1, SPRY2, VIM, CALR, HRAS, ATF4	731	262	16792	1.66586	1	1	0.99854
									GOTERM_BP_DIRECT	GO:0033574~response to testosterone	5	0.576037	0.0395832	GPI, BAD, TSPO, CALR, NME1	731	30	16792	3.82855	1	1	0.99854
									GOTERM_BP_DIRECT	GO:0009058~biosynthetic process	5	0.576037	0.0395832	PCYT2, FASN, GPT2, ACCS, GCAT	731	30	16792	3.82855	1	1	0.99854
									GOTERM_BP_DIRECT	GO:0010977~negative regulation of neuron projection development	6	0.691244	0.0411041	LGALS1, PRKCSH, GFI1, CIB1, VIM, ITM2C	731	44	16792	3.13245	1	1	0.99854
									GOTERM_BP_DIRECT	GO:0009612~response to mechanical stimulus	7	0.806452	0.0423753	FOSL1, JUN, ENDOG, JUND, CITED2, ASNS, MPO	731	59	16792	2.72541	1	1	0.99854
									GOTERM_BP_DIRECT	GO:0030097~hemopoiesis	7	0.806452	0.0423753	KIRREL3, EBP, JAG1, GFI1, ROGDI, CRIP2, GATA2	731	59	16792	2.72541	1	1	0.99854
									GOTERM_BP_DIRECT	GO:0042493~response to drug	21	2.41935	0.0435201	JUN, ANXA1, JUND, BAD, ABCA3, CARD9, MGST1, VEGFB, TGFA, CYBA, COMT, ENO3, FOSL1, CST3, LGALS1, STAR, CAT, FPGS, PEMT, TSPO, CALR	731	304	16792	1.58683	1	1	0.99854
									GOTERM_BP_DIRECT	GO:0051726~regulation of cell cycle	11	1.26728	0.0438476	BOP1, JUN, MS4A3, JUND, GADD45B, MOK, CABLES1, MYBL2, PKMYT1, GAS2L1, CDK16	731	124	16792	2.03777	1	1	0.99854
									GOTERM_BP_DIRECT	GO:0032355~response to estradiol	9	1.03687	0.0442375	CST3, GPI, UCN, ENDOG, ANXA1, MMP15, BAD, CAT, CALR	731	91	16792	2.27188	1	1	0.99854
									GOTERM_BP_DIRECT	GO:0006527~arginine catabolic process	3	0.345622	0.0443931	DDAH2, ASL, FAH	731	8	16792	8.61423	1	1	0.99854
									GOTERM_BP_DIRECT	GO:0045654~positive regulation of megakaryocyte differentiation	3	0.345622	0.0443931	TESC, GATA2, RAB7B	731	8	16792	8.61423	1	1	0.99854
									GOTERM_BP_DIRECT	GO:0002115~store-operated calcium entry	3	0.345622	0.0443931	CRACR2B, ORAI3, ORAI1	731	8	16792	8.61423	1	1	0.99854
									GOTERM_BP_DIRECT	GO:0071236~cellular response to antibiotic	3	0.345622	0.0443931	STAR, HSPA5, CRIP1	731	8	16792	8.61423	1	1	0.99854
									GOTERM_BP_DIRECT	GO:0032755~positive regulation of interleukin-6 production	6	0.691244	0.0446546	PYCARD, SPON2, UCN, CARD9, CYBA, RAB7B	731	45	16792	3.06284	1	1	0.99854
									GOTERM_BP_DIRECT	GO:0006869~lipid transport	8	0.921659	0.0468812	OSBPL5, ABCA3, SPNS3, SPNS2, TSPO, NME4, ANO7, PLTP	731	76	16792	2.41803	1	1	0.99854
									GOTERM_BP_DIRECT	GO:0022617~extracellular matrix disassembly	8	0.921659	0.0468812	BMP1, MMP15, BSG, MMP19, CAPG, CTSG, TIMP1, ELANE	731	76	16792	2.41803	1	1	0.99854
									GOTERM_BP_DIRECT	GO:0007026~negative regulation of microtubule depolymerization	4	0.460829	0.0471876	MID1IP1, KATNB1, CIB1, GAS2L1	731	19	16792	4.83606	1	1	0.99854
									GOTERM_BP_DIRECT	GO:0009116~nucleoside metabolic process	4	0.460829	0.0471876	FPGS, NME4, DNPH1, APRT	731	19	16792	4.83606	1	1	0.99854
									GOTERM_BP_DIRECT	GO:0006694~steroid biosynthetic process	5	0.576037	0.0485552	HSD3B7, STAR, FDXR, TSPO, HSD17B8	731	32	16792	3.58926	1	1	0.99854

## Sheet: G3 (positive)
									Category	Term	Count	%	PValue	Genes	List Total	Pop Hits	Pop Total	Fold Enrichment	Bonferroni	Benjamini	FDR
									GOTERM_BP_DIRECT	GO:0007165~signal transduction	119	11.237	6.58975e-12	SPARC, IGF1R, NR3C2, CRHBP, SYNGAP1, SIT1, DPYSL2, RPS6KA2, CAPN5, HLA-DOA, MAP3K6, HLA-DOB, PDGFRB, TLE2, PRKCH, DAPK1, STARD8, ARRDC2, FLT3LG, ANK1, SIGIRR, INPP4B, ADGRB1, CD226, ZNF831, RIN1, PDE9A, OPTN, CARD11, CD274, SH2D2A, PXN, GATA3, NDRG2, RASAL3, PLCXD2, RASGRP1, RAP1GAP, ARHGAP22, CD79B, CACNA1I, ARHGAP21, CASKIN2, RHPN1, PLCG1, RALGDS, ASIC3, RHBDL1, SLAMF1, JUP, BCL11B, LRRN2, TNFR…	901	1161	16792	1.91026	2.29784e-08	1.60739e-08	1.59171e-08
									GOTERM_BP_DIRECT	GO:0031295~T cell costimulation	24	2.26629	9.21931e-12	PRR5, CD274, SRC, TRAC, CD3G, CD3E, CD3D, DPP4, EFNB1, TMIGD2, CD40LG, CD5, LCK, GRAP2, CD28, FYN, TNFRSF14, PDCD1, CD247, ICOS, MAP3K14, HLA-DQA1, CARD11, HLA-DQB1	901	78	16792	5.73448	3.21477e-08	1.60739e-08	1.59171e-08
									GOTERM_BP_DIRECT	GO:0006955~immune response	59	5.57129	3.23576e-11	IFITM3, CIITA, IFITM2, PTGDR2, IL24, SECTM1, ETS1, CXCL2, IGF1R, IL18RAP, CCR7, HLA-DOA, HLA-DOB, SERPINB9, HLA-F, TGFBR3, ZAP70, NCR3, ZEB1, TMIGD2, CD8B, CD8A, OAS2, OAS3, IGHD, TNFRSF25, LTB, TNFRSF21, HLA-DQB1, CD274, SEMA7A, NOTCH1, C1R, TCF7, THBS1, CD79B, IGKC, CNR2, CCL4, CCL3, TNFRSF14, ICOS, GBP2, HLA-DQA1, IL32, GZMA, OSM, TNFRSF10C, LILRB2, GZMH, CD40LG, IL2RA, CD7, CD27, IL7R, MAP3K1…	901	421	16792	2.61185	1.12831e-07	3.76103e-08	3.72436e-08
									GOTERM_BP_DIRECT	GO:0043547~positive regulation of GTPase activity	68	6.42115	7.33007e-10	DOCK6, DOCK3, DOCK9, RASGRF2, ARHGAP5, FNBP1L, ICAM1, SYNGAP1, MCF2L, SBF1, JAK3, HRAS, PSD, PDGFRB, PLEKHG3, PLEKHG1, CDKL5, ARHGEF12, PLEKHG2, SH2D3A, STARD8, ARHGEF17, PLEKHG5, SH2D3C, ARAP3, ACAP3, OBSCN, RASA3, ARHGEF1, RIN1, RAPGEF3, LLGL2, RTN4R, SPTBN5, CAMK2D, RGS14, RASAL3, RASGRP1, RAP1GAP, ARHGAP22, SPTA1, ARHGAP21, WNT11, ALS2CL, CYTH4, CCL4, CCL3, S1PR1, EPS8L2, NCAM1, SNX9, FYN, RA…	901	565	16792	2.24305	2.55599e-06	6.38999e-07	6.32768e-07
									GOTERM_BP_DIRECT	GO:0007155~cell adhesion	59	5.57129	9.76872e-10	COL18A1, APP, PTPRS, ITGB5, ITGB4, TGFB1I1, ITGA2B, ICAM5, ARHGAP5, HAPLN3, LOXL2, ICAM1, PSTPIP1, STAB1, EMILIN1, DGCR6, SCARF1, NEO1, CD34, EPHB4, EGFL7, VWF, ITGA3, ITGA2, CEACAM1, COL6A2, COL6A1, ADGRB1, COL6A3, PRKD2, CD226, GAS6, ITGA9, ENG, TNXB, PXN, THBS1, EFNB1, ARVCF, ADGRG1, CXCR3, CCL4, S1PR1, SLAMF7, NCAM1, MYH10, SLAMF1, IL32, CD72, JUP, LRRN2, SORBS1, L1CAM, SORBS3, CD2, PTK7, COL…	901	459	16792	2.39561	3.40635e-06	6.81271e-07	6.74628e-07
									GOTERM_BP_DIRECT	GO:0030335~positive regulation of cell migration	32	3.02172	1.2472e-08	CD274, COL18A1, SEMA7A, NOTCH1, CSF1, LEF1, THBS1, SYNE2, IGF1R, MYLK, WNT11, CCL3, S1PR1, HRAS, PDGFRB, SEMA6C, TCAF2, CARMIL1, CARMIL2, SEMA4B, SPHK1, F2R, SEMA4C, RRAS2, SEMA4F, SEMA4G, PTK2, TIAM1, MMP14, MYO1C, SNAI1, TRIM32	901	184	16792	3.24123	4.34888e-05	7.24828e-06	7.17761e-06
									GOTERM_BP_DIRECT	GO:0042110~T cell activation	15	1.41643	9.49857e-08	ITK, NLRC3, CD3G, CD3E, FOXP3, DPP4, CD2, ZAP70, CD8B, IRF4, CD8A, CD7, CD48, FYN, LAT	901	47	16792	5.948	0.00033116	4.73165e-05	4.68551e-05
									GOTERM_BP_DIRECT	GO:0050852~T cell receptor signaling pathway	26	2.45515	3.01129e-07	ITK, TRAC, CD3G, GATA3, CD3E, CD3D, GRAP2, FYN, PLCG1, HRAS, HLA-DQA1, CARMIL2, THEMIS, LIME1, FOXP3, ZAP70, CACNB3, LCK, CD28, PRKD2, CD247, CARD11, LAT, TNFRSF21, SKAP1, HLA-DQB1	901	148	16792	3.27408	0.00104949	0.000131255	0.000129975
									GOTERM_BP_DIRECT	GO:0002250~adaptive immune response	24	2.26629	3.90918e-06	EOMES, IGHM, ITK, THEMIS, TAP1, LILRB1, LILRB2, LIME1, CD79B, CD79A, ZAP70, CD6, CD8B, SIT1, CAMK4, CD7, SLAMF7, FYN, PRKD2, JAK3, LAT, TNFRSF21, SKAP1, JAM3	901	148	16792	3.02223	0.0135388	0.00151459	0.00149982
									GOTERM_BP_DIRECT	GO:0007166~cell surface receptor signaling pathway	35	3.305	4.45884e-06	CD274, IFITM1, CD3G, CD3E, CD3D, TSPAN32, ADGRG1, IL18RAP, ADGRG5, CXCR3, TSPAN4, CD59, TNFRSF14, CD14, HRAS, TNK2, INHBA, LILRB2, CD2, TSPAN13, CD8A, TSPAN18, IL2RA, TSPAN17, ADGRB1, KLRF1, CD28, ADGRL1, CD27, EVL, TNFRSF25, KLRD1, CD247, IL7R, LY6E	901	274	16792	2.38065	0.0154277	0.0015548	0.00153964
									GOTERM_BP_DIRECT	GO:0016477~cell migration	25	2.36072	1.60632e-05	THBS1, ADGRG1, PSTPIP1, MDK, S1PR1, FYN, PLCG1, JAK3, PDGFRB, CARMIL1, CARMIL2, JUP, TNK2, NFATC2, FMNL3, TGFBR3, TIAM1, CEACAM1, PTK7, SNAI1, FSCN1, FGFR4, GAS6, FGFR1, ENG	901	172	16792	2.70888	0.054473	0.00509203	0.00504238
									GOTERM_BP_DIRECT	GO:0035023~regulation of Rho protein signal transduction	16	1.51086	2.26188e-05	PLEKHG3, PLEKHG4, ARHGEF10, FARP1, PLEKHG1, ARHGEF12, PLEKHG2, ARHGEF17, RASGRF2, PLEKHG5, TIAM1, OBSCN, ALS2CL, MCF2L, ARHGEF1, EPS8L2	901	81	16792	3.6814	0.0758424	0.00655475	0.00649084
									GOTERM_BP_DIRECT	GO:0060337~type I interferon signaling pathway	14	1.322	2.84124e-05	IFITM3, IFITM1, IFITM2, MX1, ISG15, IFIT1, HLA-F, OASL, ISG20, OAS2, IRF4, OAS3, IRF7, GBP2	901	64	16792	4.07686	0.0943257	0.00655475	0.00649084
									GOTERM_BP_DIRECT	GO:0050776~regulation of immune response	25	2.36072	2.85929e-05	IFITM1, SPPL2B, TRAC, CD3G, ICAM5, CD3E, CD3D, ICAM1, IGKC, SLAMF7, CD34, LILRB1, LILRB2, HLA-F, NCR3, CD40LG, CD8B, CD8A, IRF7, KLRF1, CD226, KLRD1, CD247, CARD11, NECTIN2	901	178	16792	2.61757	0.0948956	0.00655475	0.00649084
									GOTERM_BP_DIRECT	GO:0035556~intracellular signal transduction	43	4.06043	2.91509e-05	BRSK1, ITK, PATJ, RGS14, TUFT1, SRC, NPR2, MAST1, HSPB1, ADCY7, NRBP2, NUAK2, MCF2L, RPS6KA2, DVL1, SH3BP5, RAC3, FYN, PLCG1, JAK3, TNS1, ARHGEF12, PRKCH, CISH, DAPK1, CDC42BPG, SPHK1, NFATC1, MAPK13, TGFBR3, MAPK11, ZAP70, SPSB1, PRKD3, DGKQ, CAMK4, PRKD2, TNIK, PLCH2, SIPA1, LAT, RAPGEF3, DGKH	901	403	16792	1.98857	0.0966548	0.00655475	0.00649084
									GOTERM_BP_DIRECT	GO:0051056~regulation of small GTPase mediated signal transduction	21	1.983	3.00763e-05	ARHGEF12, PLEKHG2, ARHGEF17, RASGRF2, PLEKHG5, STARD8, ARAP3, RHOF, RHOC, ARHGAP5, RAP1GAP, AMOT, ARHGAP22, TIAM1, ARHGAP32, ARHGAP31, OBSCN, MCF2L, TRIP10, RAC3, SIPA1	901	134	16792	2.92073	0.0995653	0.00655475	0.00649084
									GOTERM_BP_DIRECT	GO:0006954~inflammatory response	41	3.87158	3.37265e-05	SEMA7A, CIITA, CSF1, GPR68, IL24, THBS1, CXCL2, CRHBP, MMP25, PSTPIP1, IL18RAP, CNR2, NLRP6, IRAK2, CXCR3, CCL4, STAB1, CCL3, CCR7, TNFRSF14, NLRP1, CD14, APOL3, GBP5, CAMK1D, SPHK1, F2R, TNFRSF10C, IL17RE, NFKB2, ZAP70, NCR3, CD40LG, IL2RA, CAMK4, CD27, TNFRSF25, ADAM8, CHST2, LAT, TNFRSF21	901	379	16792	2.01615	0.110954	0.00691791	0.00685045
									GOTERM_BP_DIRECT	GO:0030198~extracellular matrix organization	26	2.45515	5.04269e-05	COL18A1, APP, SPARC, ITGB5, ITGB4, ITGA2B, SERPINE1, ICAM5, THBS1, ICAM1, SPOCK2, EMILIN1, JAM3, VWF, ITGA3, ITGA2, HSPG2, PTK2, NFKB2, COL6A2, COL7A1, COL6A1, BCL3, COL6A3, HPSE, ITGA9	901	196	16792	2.47226	0.161251	0.00976882	0.00967357
									GOTERM_BP_DIRECT	GO:0007264~small GTPase mediated signal transduction	30	2.83286	5.7101e-05	DOCK6, DOCK3, DOCK9, RASGRF2, ARHGAP5, PLD2, RAB43, RASD1, RRAS, RAC3, HRAS, RALGDS, REM2, ARL10, RASL10A, SH2D3A, TNK2, SH2D3C, RRAS2, RAB39B, RHOF, RHOC, RUNDC3A, ARL4C, ARHGAP32, ARHGAP31, RAB30, RAB34, RGL1, RAPGEF3	901	246	16792	2.27281	0.180546	0.0104795	0.0103774
									GOTERM_BP_DIRECT	GO:0009615~response to virus	18	1.69972	7.46666e-05	IFITM3, IFITM1, IFITM2, SRC, MX1, HSPB1, LILRB1, GATA3, IFIT1, FOXP3, OASL, ISG20, OAS2, OAS3, TBX21, CCL4, BCL3, IRF7	901	110	16792	3.0497	0.229235	0.0130181	0.0128912
									GOTERM_BP_DIRECT	GO:0007160~cell-matrix adhesion	16	1.51086	8.10957e-05	SNED1, ITGB5, ITGB4, ITGA3, ITGA2, PXN, ITGA2B, SORBS1, PKD1, TIAM1, ADAMTS13, HPSE, CD34, TMEM8B, JAM3, TECTA	901	90	16792	3.31326	0.246324	0.0134658	0.0133345
									GOTERM_BP_DIRECT	GO:0060333~interferon-gamma-mediated signaling pathway	14	1.322	8.87996e-05	CIITA, CAMK2D, HLA-F, ICAM1, OASL, OAS2, IRF4, OAS3, IRF7, NCAM1, GBP2, GBP1, HLA-DQA1, HLA-DQB1	901	71	16792	3.67492	0.266302	0.0140747	0.0139375
									GOTERM_BP_DIRECT	GO:0045786~negative regulation of cell cycle	10	0.944287	0.000112011	TSPYL2, NR4A1, PPP1R13B, RPS6KA2, LILRB1, GATA3, INHBA, RUNX3, ETS1, SIPA1	901	37	16792	5.03705	0.323352	0.0169818	0.0168163
									GOTERM_BP_DIRECT	GO:0007010~cytoskeleton organization	22	2.07743	0.00014299	DMTN, EPB42, TPM1, MAST1, MICAL3, ARAP3, TUBB4A, ANK1, TUBA4A, TSPAN32, PLD2, FMNL3, ABLIM1, TUBB2A, DPYSL2, PALM, CCL3, TNIK, APOE, NECTIN2, SIPA1, SPTBN2	901	161	16792	2.54668	0.392645	0.0207752	0.0205727
									GOTERM_BP_DIRECT	GO:0048870~cell motility	8	0.75543	0.000192222	MMP14, ITGB4, FSCN1, ETS1, CD34, PTK2, ENG, PLD2	901	24	16792	6.21236	0.488467	0.0268111	0.0265497
									GOTERM_BP_DIRECT	GO:0045071~negative regulation of viral genome replication	10	0.944287	0.000213044	ISG20, IFITM3, PARP10, IFITM1, IFITM2, OAS3, MX1, ISG15, IFIT1, OASL	901	40	16792	4.65927	0.524298	0.0285725	0.0282939
									GOTERM_BP_DIRECT	GO:0007157~heterophilic cell-cell adhesion via plasma membrane cell adhesion molecules	11	1.03872	0.000269826	NCR3, CD6, AMIGO1, AMIGO2, ADGRL1, DCHS1, CD226, TIGIT, SCARF2, NECTIN2, ICAM1	901	50	16792	4.10016	0.609766	0.034404	0.0340685
									GOTERM_BP_DIRECT	GO:0071526~semaphorin-plexin signaling pathway	9	0.849858	0.000276258	SEMA6C, SEMA7A, SEMA4B, SEMA4C, PLXNB3, SEMA4F, SEMA4G, PLXNA4, PLXNA3	901	33	16792	5.08284	0.618424	0.034404	0.0340685
									GOTERM_BP_DIRECT	GO:0042102~positive regulation of T cell proliferation	12	1.13314	0.0003019	SPTA1, CD274, EFNB1, CARMIL2, CD40LG, CD6, CD28, CD59, LILRB2, CD3E, JAK3, CARD11	901	60	16792	3.72741	0.65107	0.0363009	0.0359469
									GOTERM_BP_DIRECT	GO:0051496~positive regulation of stress fiber assembly	10	0.944287	0.000315517	CARMIL1, ARHGEF10, WNT11, TPM1, SERPINF2, EVL, SORBS3, RAPGEF3, PPM1F, AMOT	901	42	16792	4.4374	0.667256	0.0366736	0.036316
									GOTERM_BP_DIRECT	GO:0000165~MAPK cascade	29	2.73843	0.000399952	SPTBN5, CAMK2D, RASGRF2, RASAL3, RASGRP1, ZFP36L1, SPTA1, SYNGAP1, CCL3, NCAM1, FYN, HRAS, JAK3, SPTBN2, PDGFRB, DUSP5, PTK2, MAPK13, MAPK11, DOK4, RASA3, IL2RA, IL2RB, FGFR4, FGFR3, SHANK3, MAP3K14, LAT, FGFR1	901	262	16792	2.06288	0.752145	0.0449882	0.0445495
									GOTERM_BP_DIRECT	GO:0006468~protein phosphorylation	43	4.06043	0.000445041	APP, BRSK1, CAMK2D, DYRK3, NPR2, MAST1, AATK, MYLK, NRBP2, WNT11, NUAK2, CCND1, IRAK2, PIM1, SPEG, PIM3, FYN, MAP3K6, JAK3, PDK2, CDK18, CDKL5, PRKCH, CAMK1D, DMPK, DAPK1, CDC42BPG, LMTK3, RUNX3, ZAP70, OBSCN, SBK1, PRKD3, LCK, PTK7, CAMK4, ADM2, ADCK5, PRKD2, TNIK, GAS6, TRIB2, FGFR1	901	456	16792	1.75744	0.788219	0.0484956	0.0480227
									GOTERM_BP_DIRECT	GO:0010875~positive regulation of cholesterol efflux	6	0.566572	0.000583318	LRP1, PTCH1, NR1H3, ABCA7, APOE, ABCG1	901	14	16792	7.98732	0.86927	0.0616373	0.0610363
									GOTERM_BP_DIRECT	GO:0007229~integrin-mediated signaling pathway	15	1.41643	0.000790495	SEMA7A, ITGB5, ITGB4, SRC, ITGA3, ITGA2, ITGA2B, ADAMTS10, PTK2, TSPAN32, CEACAM1, ADAMTS13, ADAM8, LAT, ITGA9	901	99	16792	2.8238	0.936553	0.0810723	0.0802818
									GOTERM_BP_DIRECT	GO:0007507~heart development	22	2.07743	0.000822056	NOTCH1, SPARC, ITGA3, HEG1, AP1B1, ECE1, GATA3, CACNA1C, GATA2, PKD1, GATA1, EPOR, HOPX, ZFP36L1, POU6F1, ADAM19, GNA11, RPS6KA2, SH3PXD2B, DVL1, ZFPM1, PPARD	901	183	16792	2.24052	0.94317	0.0819002	0.0811017
									GOTERM_BP_DIRECT	GO:0007411~axon guidance	20	1.88857	0.000876455	SEMA6C, SPTBN5, SEMA4F, GATA3, L1CAM, NTN1, MAPK8IP3, PTK2, EXT1, SPTA1, EFNB1, DPYSL2, DVL1, FYN, EVL, NCAM1, HRAS, MYH10, NEO1, SPTBN2	901	159	16792	2.34429	0.952997	0.0848944	0.0840666
									GOTERM_BP_DIRECT	GO:0038083~peptidyl-tyrosine autophosphorylation	9	0.849858	0.00109732	ITK, ZAP70, SRC, LCK, TNK2, FYN, JAK3, PTK2, IGF1R	901	40	16792	4.19334	0.978257	0.103415	0.102406
									GOTERM_BP_DIRECT	GO:0007265~Ras protein signal transduction	12	1.13314	0.00117071	CNKSR1, MAPK11, SYNGAP1, RRAS, GRAP2, RRAS2, GRAP, HRAS, RALGDS, RASGRP1, NTN1, LAT	901	70	16792	3.19493	0.983171	0.107428	0.106381
									GOTERM_BP_DIRECT	GO:0045766~positive regulation of angiogenesis	16	1.51086	0.00122317	SPHK1, SERPINE1, HSPB1, GATA2, ETS1, THBS1, AQP1, TMIGD2, RRAS, CXCR3, ADM2, PRKD2, PLCG1, CD34, RAPGEF3, ENG	901	115	16792	2.59298	0.985987	0.109364	0.108298
									GOTERM_BP_DIRECT	GO:0045648~positive regulation of erythrocyte differentiation	7	0.661001	0.00136428	MAPK11, ID2, ISG15, INHBA, GATA2, ETS1, GATA1	901	24	16792	5.43581	0.991439	0.118892	0.117732
									GOTERM_BP_DIRECT	GO:0007269~neurotransmitter secretion	10	0.944287	0.00139792	BRSK1, SNPH, STXBP1, DVL1, NRXN2, PPFIA4, SYN2, SLC18A2, PPFIA3, BAIAP3	901	51	16792	3.65433	0.992388	0.118892	0.117732
									GOTERM_BP_DIRECT	GO:0030036~actin cytoskeleton organization	17	1.60529	0.00159293	SPTBN5, TNXB, DMTN, IQSEC1, ARHGEF17, KLHL17, FHL3, AMOT, ADD2, FMNL3, INF2, NUAK2, FSCN1, TRIP10, CORO6, RAC3, FLNB	901	130	16792	2.43716	0.996147	0.132251	0.130961
									GOTERM_BP_DIRECT	GO:0001525~angiogenesis	24	2.26629	0.00202862	COL18A1, EGFL7, TNFRSF12A, SH2D2A, SERPINE1, RORA, PLXDC1, HSPG2, PTK2, FMNL3, ARHGAP22, MMP14, ADGRG1, CEACAM1, ANPEP, CXCR3, ADM2, S1PR1, ADAM8, PRKD2, EPHB4, RAPGEF3, FGFR1, JAM3	901	223	16792	2.00578	0.999159	0.164507	0.162903
									GOTERM_BP_DIRECT	GO:0050853~B cell receptor signaling pathway	10	0.944287	0.00211722	CD79B, IGHM, CD79A, ZAP70, IGHG1, IGKC, LCK, IGHD, NFATC2, LIME1	901	54	16792	3.45131	0.999383	0.164997	0.163389
									GOTERM_BP_DIRECT	GO:0048843~negative regulation of axon extension involved in axon guidance	7	0.661001	0.0021293	SEMA6C, SEMA7A, SEMA4B, SEMA4C, SEMA4F, SEMA4G, PLXNA3	901	26	16792	5.01767	0.999408	0.164997	0.163389
									GOTERM_BP_DIRECT	GO:0050900~leukocyte migration	16	1.51086	0.00222171	SRC, ITGA3, L1CAM, ICAM1, CD2, THBD, CEACAM1, LCK, CD48, FYN, ESAM, PLCG1, GAS6, HRAS, CD34, JAM3	901	122	16792	2.44421	0.999572	0.168416	0.166773
									GOTERM_BP_DIRECT	GO:0016337~single organismal cell-cell adhesion	14	1.322	0.00284384	NLGN2, JUP, SRC, ICAM5, NTN1, PKD1, ICAM1, CD2, ARVCF, ADAM8, ESAM, ICOS, CD34, LIMS2	901	101	16792	2.58336	0.999951	0.204208	0.202217
									GOTERM_BP_DIRECT	GO:0003376~sphingosine-1-phosphate signaling pathway	5	0.472144	0.00286957	SPHK1, SPNS2, S1PR1, S1PR2, S1PR5	901	12	16792	7.76545	0.999956	0.204208	0.202217
									GOTERM_BP_DIRECT	GO:0032695~negative regulation of interleukin-12 production	5	0.472144	0.00286957	ACP5, TIGIT, THBS1, JAK3, SLAMF1	901	12	16792	7.76545	0.999956	0.204208	0.202217
									GOTERM_BP_DIRECT	GO:0043065~positive regulation of apoptotic process	29	2.73843	0.00312016	RARG, NOTCH1, SRC, RASGRF2, FOXO1, WNT11, PNMA1, MCF2L, RPS6KA2, APBB1, PDGFRB, ARHGEF12, PLEKHG2, CAMK1D, TNFRSF12A, ARHGEF17, PLEKHG5, GZMA, HIP1R, OSGIN1, LILRB1, GADD45G, CLIP3, NR4A1, TIAM1, OBSCN, BIN1, PDCD1, BCL2L1	901	300	16792	1.80158	0.999981	0.2176	0.215478
									GOTERM_BP_DIRECT	GO:0030168~platelet activation	15	1.41643	0.00336382	PRKCH, VWF, SRC, FZD6, F2R, ITPR3, ADAMTS13, CD40LG, LCK, DGKQ, GNA11, FYN, GAS6, LAT, DGKH	901	115	16792	2.43092	0.999992	0.229993	0.22775
									GOTERM_BP_DIRECT	GO:0050850~positive regulation of calcium-mediated signaling	6	0.566572	0.00345413	ZAP70, CD8A, CCL4, CCL3, FCER1A, CD3E	901	20	16792	5.59112	0.999994	0.231626	0.229367
									GOTERM_BP_DIRECT	GO:0048873~homeostasis of number of cells within a tissue	7	0.661001	0.00383063	CSF1, F2R, CD7, FLT3LG, RAC3, GATA2, GATA1	901	29	16792	4.4986	0.999998	0.252027	0.249569
									GOTERM_BP_DIRECT	GO:0021915~neural tube development	7	0.661001	0.00457498	NOTCH1, TCF7, DVL1, DCHS1, ZNF358, PKD1, ZFP36L1	901	30	16792	4.34865	1	0.295425	0.292545
									GOTERM_BP_DIRECT	GO:0048010~vascular endothelial growth factor receptor signaling pathway	11	1.03872	0.00487308	MAPK11, BMPR2, SRC, SH2D2A, PXN, HSPB1, FYN, PRKD2, BAIAP2, PTK2, MAPK13	901	72	16792	2.84733	1	0.302647	0.299696
									GOTERM_BP_DIRECT	GO:0016485~protein processing	11	1.03872	0.00487308	MMP14, ADAMTS13, PTCH1, GZMB, ECE1, AEBP1, PCSK6, ASPRV1, RHBDL1, GZMH, ATG4D	901	72	16792	2.84733	1	0.302647	0.299696
									GOTERM_BP_DIRECT	GO:0009967~positive regulation of signal transduction	10	0.944287	0.00494719	SH2D3A, SH2D2A, GRAP2, SH2D3C, GATA3, SORBS1, GRAP, LDLRAP1, LAT, SKAP1	901	61	16792	3.05526	1	0.302647	0.299696
									GOTERM_BP_DIRECT	GO:0007169~transmembrane receptor protein tyrosine kinase signaling pathway	13	1.22757	0.00515833	ITK, CSF1, TNK2, CD3E, IGF1R, ZAP70, CNKSR1, DOK4, CD8B, LCK, CD8A, CD7, FYN	901	96	16792	2.52377	1	0.309502	0.306484
									GOTERM_BP_DIRECT	GO:2000147~positive regulation of cell motility	5	0.472144	0.00532553	SPOCK2, CLDN7, CCR7, TRIM32, NTN1	901	14	16792	6.6561	1	0.309502	0.306484
									GOTERM_BP_DIRECT	GO:0030194~positive regulation of blood coagulation	5	0.472144	0.00532553	DMTN, F2R, SERPINE1, HPSE, THBS1	901	14	16792	6.6561	1	0.309502	0.306484
									GOTERM_BP_DIRECT	GO:0007409~axonogenesis	13	1.22757	0.00608736	RTN4R, APP, BRSK1, NUMBL, LINGO3, NOTCH1, LRRN2, AMIGO1, BAIAP2, LRFN4, LRFN1, ADGRB1, APBB1	901	98	16792	2.47226	1	0.347977	0.344584
									GOTERM_BP_DIRECT	GO:0055085~transmembrane transport	24	2.26629	0.00620964	ABCA2, DMTN, ABCB1, ABCB6, SLC44A2, ABCA3, SPNS2, PRF1, TAP1, SLC41A1, ABCA7, SLC16A10, ADD2, SLC22A23, PANX2, SLC25A39, SV2A, SLC22A18, SLC16A6, MAL, SLC25A23, SLC37A3, SLC18A2, ABCG1	901	244	16792	1.83315	1	0.349242	0.345837
									GOTERM_BP_DIRECT	GO:0042692~muscle cell differentiation	5	0.472144	0.00695788	BIN1, SEMA4C, SPEG, RORA, SYNE1	901	15	16792	6.21236	1	0.376246	0.372577
									GOTERM_BP_DIRECT	GO:1902715~positive regulation of interferon-gamma secretion	4	0.377715	0.00701348	CD2, CARMIL2, RASGRP1, SLAMF1	901	8	16792	9.31853	1	0.376246	0.372577
									GOTERM_BP_DIRECT	GO:0007172~signal complex assembly	4	0.377715	0.00701348	SRC, PXN, CD3E, PTK2	901	8	16792	9.31853	1	0.376246	0.372577
									GOTERM_BP_DIRECT	GO:0045893~positive regulation of transcription, DNA-templated	42	3.96601	0.007244	CDKN1C, CIITA, NOTCH1, SRC, TGFB1I1, LEF1, LRP5, FHL2, RORA, GATA3, ETS1, GATA1, FOXO1, LBH, WNT11, MDK, TBX21, DVL1, APBB1, MYBL1, EOMES, EGR2, PTCH1, F2R, NR1H3, NFATC2, NFATC1, PBX4, INHBA, RUNX3, ESR1, FOXP3, KLF2, IRF4, ID2, CAMK4, BCL3, IRF7, SNAI1, MAPRE3, SKAP1, PPARD	901	515	16792	1.51992	1	0.381817	0.378094
									GOTERM_BP_DIRECT	GO:0010628~positive regulation of gene expression	25	2.36072	0.00743826	CSF1, PLAG1, LEF1, CD3E, PPM1F, WNT11, RPS6KA2, CCL3, DNMT3B, HRAS, CD34, WHRN, ITGA3, SERPINB9, LILRB1, INHBA, MAPK11, ID2, ADM2, CD28, FGFR4, IL7R, GAS6, PPARD, ENG	901	262	16792	1.77835	1	0.381817	0.378094
									GOTERM_BP_DIRECT	GO:0010634~positive regulation of epithelial cell migration	7	0.661001	0.00744581	BMPR2, SRC, ITGA3, ITGA2, PLCG1, INSL3, PPM1F	901	33	16792	3.95332	1	0.381817	0.378094
									GOTERM_BP_DIRECT	GO:0006897~endocytosis	16	1.51086	0.00761984	APP, ZFYVE9, TNK2, LRP5, STON2, FNBP1L, PSTPIP1, BIN1, DPYSL2, MICALL1, TRIP10, SNX9, RIN1, HRAS, ATP9A, BCL2L1	901	139	16792	2.14527	1	0.384508	0.380759
									GOTERM_BP_DIRECT	GO:0043066~negative regulation of apoptotic process	38	3.58829	0.00771884	RARG, FCMR, SRC, LEF1, AMIGO2, FHL2, HSPB1, THBS1, GATA1, FOXO1, IGF1R, AQP1, PRDX2, SOCS3, WNT11, NUAK2, GRK5, BAG3, PIM1, CD59, PIM3, PDGFRB, CAMK1D, EGR3, BCL11B, SPHK1, SERPINB9, PTK2, CD40LG, CLDN7, BCL3, IL2RB, CD27, PDCD1, GAS6, LIMS2, BCL2L1, PPARD	901	455	16792	1.5565	1	0.384508	0.380759
									GOTERM_BP_DIRECT	GO:0003192~mitral valve formation	3	0.283286	0.00830188	NOTCH1, DCHS1, ZFPM1	901	3	16792	18.6371	1	0.402065	0.398144
									GOTERM_BP_DIRECT	GO:0021773~striatal medium spiny neuron differentiation	3	0.283286	0.00830188	BCL11B, INHBA, SHANK3	901	3	16792	18.6371	1	0.402065	0.398144
									GOTERM_BP_DIRECT	GO:0043588~skin development	7	0.661001	0.00864052	JUP, ABCB6, ITGA3, ITGB4, LTB, PKD1, ASPRV1	901	34	16792	3.83704	1	0.407156	0.403186
									GOTERM_BP_DIRECT	GO:0050919~negative chemotaxis	7	0.661001	0.00864052	SEMA6C, SEMA7A, SEMA4B, SEMA4C, SEMA4F, SEMA4G, PLXNA3	901	34	16792	3.83704	1	0.407156	0.403186
									GOTERM_BP_DIRECT	GO:0006915~apoptotic process	45	4.24929	0.00876957	KANK2, PPP1R13B, PLEKHF1, IL24, PRF1, NTN1, FOXO1, ZFP36L1, BBC3, NUAK2, GRK5, PPP1R13L, CXCR3, PIM1, PIM3, APBB1, NLRP1, CD14, DAPK1, GZMA, MX1, HIP1R, RASSF7, NME3, GZMB, SERPINB9, TRAF1, GADD45G, GZMH, CD2, NR4A1, TIAM1, GZMM, PACS2, PLSCR3, IL2RA, TRAF5, MZB1, MAL, TNFRSF25, PDCD1, GAS6, TNFRSF21, PPARD, ATG4D	901	567	16792	1.47913	1	0.407726	0.403751
									GOTERM_BP_DIRECT	GO:0002576~platelet degranulation	13	1.22757	0.0089937	APP, SPARC, VWF, STXBP1, SERPINF2, ITGA2B, SERPINE1, THBS1, TUBA4A, TF, HABP4, SERPING1, GAS6	901	103	16792	2.35225	1	0.412645	0.408622
									GOTERM_BP_DIRECT	GO:0001755~neural crest cell migration	8	0.75543	0.0094746	SEMA6C, EFNB1, SEMA7A, SEMA4B, LEF1, SEMA4C, SEMA4F, SEMA4G	901	45	16792	3.31326	1	0.421285	0.417178
									GOTERM_BP_DIRECT	GO:0001816~cytokine production	6	0.566572	0.00948246	ITK, MAF, NFATC2, CD226, RASGRP1, FOXP3	901	25	16792	4.4729	1	0.421285	0.417178
									GOTERM_BP_DIRECT	GO:0001570~vasculogenesis	9	0.849858	0.00954446	EGFL7, HEG1, JUNB, PTK2, TEAD2, ZFP36L1, ENG, HDAC7, AMOT	901	56	16792	2.99524	1	0.421285	0.417178
									GOTERM_BP_DIRECT	GO:0009887~organ morphogenesis	12	1.13314	0.0100399	COL18A1, TLE2, ABLIM1, ITGA2, PTCH1, FHL1, EVL, GATA3, DGCR6, GATA2, HRAS, GATA1	901	92	16792	2.43092	1	0.437616	0.433349
									GOTERM_BP_DIRECT	GO:0042127~regulation of cell proliferation	19	1.79415	0.010593	ITK, BMPR2, JUP, SRC, TNK2, TCF7, TNFRSF10C, CXCL2, PTK2, LCK, MZB1, CD27, FYN, TNFRSF25, TNFRSF14, MELTF, JUNB, TNFRSF21, ENG	901	185	16792	1.91408	1	0.450585	0.446191
									GOTERM_BP_DIRECT	GO:0043401~steroid hormone mediated signaling pathway	9	0.849858	0.0105959	NR4A1, PAQR6, RARG, LEF1, NR1H3, RORA, ESR1, NR3C2, PPARD	901	57	16792	2.9427	1	0.450585	0.446191
									GOTERM_BP_DIRECT	GO:0046777~protein autophosphorylation	18	1.69972	0.0110256	PDGFRB, CAMK2D, CDKL5, DAPK1, SRC, PTK2, IGF1R, GRK5, CAMK4, PIM1, ATP13A2, PRKD2, PIM3, TNIK, FGFR4, FGFR3, EPHB4, FGFR1	901	172	16792	1.95039	1	0.460826	0.456333
									GOTERM_BP_DIRECT	GO:0031589~cell-substrate adhesion	5	0.472144	0.0111396	VWF, ITGA2, GAS6, SORBS3, PPARD	901	17	16792	5.48149	1	0.460826	0.456333
									GOTERM_BP_DIRECT	GO:0072661~protein targeting to plasma membrane	6	0.566572	0.0112332	EHD3, PACS2, PTCH1, PALM, GAS6, ANK1	901	26	16792	4.30086	1	0.460826	0.456333
									GOTERM_BP_DIRECT	GO:0070374~positive regulation of ERK1 and ERK2 cascade	18	1.69972	0.0129438	PDGFRB, SEMA7A, CAMK2D, SRC, SERPINF2, F2R, ABCA7, RASGRP1, ICAM1, CCL4, CCL3, PRKD2, CCR7, FGFR4, GAS6, HRAS, FGFR3, SLAMF1	901	175	16792	1.91696	1	0.519138	0.514076
									GOTERM_BP_DIRECT	GO:0030097~hemopoiesis	9	0.849858	0.0129524	SPTA1, CSF1, LCK, CRIP2, GATA2, RUNX3, DLL1, CD34, ADD2	901	59	16792	2.84294	1	0.519138	0.514076
									GOTERM_BP_DIRECT	GO:0097190~apoptotic signaling pathway	10	0.944287	0.0132367	CD5, DAPK1, CD28, TNFRSF14, TNFRSF25, CD14, CD3E, TNFRSF21, BBC3, PPARD	901	71	16792	2.62494	1	0.524503	0.519389
									GOTERM_BP_DIRECT	GO:0051918~negative regulation of fibrinolysis	4	0.377715	0.0138663	THBD, SERPINF2, SERPINE1, THBS1	901	10	16792	7.45483	1	0.537244	0.532005
									GOTERM_BP_DIRECT	GO:0033089~positive regulation of T cell differentiation in thymus	4	0.377715	0.0138663	EGR3, ADAM8, IL7R, RASGRP1	901	10	16792	7.45483	1	0.537244	0.532005
									GOTERM_BP_DIRECT	GO:0007015~actin filament organization	10	0.944287	0.0144315	SPTA1, CARMIL1, TPM2, TPM1, FSCN1, EVL, SORBS1, RHOF, SORBS3, DBN1	901	72	16792	2.58848	1	0.552995	0.547603
									GOTERM_BP_DIRECT	GO:0032496~response to lipopolysaccharide	17	1.60529	0.0150177	NOTCH1, SPARC, IL10RA, F2R, TNFRSF10C, CXCL2, NFKB2, THBD, CNR2, CD6, CD27, ACP5, TNFRSF25, CCR7, TNFRSF14, JUNB, TNFRSF21	901	164	16792	1.93189	1	0.569202	0.563652
									GOTERM_BP_DIRECT	GO:0050690~regulation of defense response to virus by virus	6	0.566572	0.0153683	CD8B, LCK, AP1B1, CD28, FYN, CD247	901	28	16792	3.99366	1	0.56982	0.564264
									GOTERM_BP_DIRECT	GO:0051607~defense response to virus	17	1.60529	0.0158337	IFITM3, IFITM1, IFITM2, MX1, NLRC5, PRF1, ISG15, LILRB1, IFIT1, IFI44L, OASL, ISG20, OAS2, CD8A, OAS3, DDIT4, GBP1	901	165	16792	1.92018	1	0.56982	0.564264
									GOTERM_BP_DIRECT	GO:0003273~cell migration involved in endocardial cushion formation	3	0.283286	0.0160144	NOTCH1, DCHS1, ENG	901	4	16792	13.9778	1	0.56982	0.564264
									GOTERM_BP_DIRECT	GO:0070232~regulation of T cell apoptotic process	3	0.283286	0.0160144	CD274, JAK3, GIMAP8	901	4	16792	13.9778	1	0.56982	0.564264
									GOTERM_BP_DIRECT	GO:0072675~osteoclast fusion	3	0.283286	0.0160144	SBNO2, SH3PXD2A, CD109	901	4	16792	13.9778	1	0.56982	0.564264
									GOTERM_BP_DIRECT	GO:0072676~lymphocyte migration	3	0.283286	0.0160144	TBX21, SPNS2, GATA3	901	4	16792	13.9778	1	0.56982	0.564264
									GOTERM_BP_DIRECT	GO:0043536~positive regulation of blood vessel endothelial cell migration	5	0.472144	0.016664	HSPB1, PRKD2, PLCG1, THBS1, AMOT	901	19	16792	4.90449	1	0.581074	0.575408
									GOTERM_BP_DIRECT	GO:0043393~regulation of protein binding	5	0.472144	0.016664	TGFBR3, APP, SRC, LDLRAP1, HOPX	901	19	16792	4.90449	1	0.581074	0.575408
									GOTERM_BP_DIRECT	GO:0045746~negative regulation of Notch signaling pathway	6	0.566572	0.017772	MMP14, EGFL7, NRARP, GATA2, GDPD5, PEAR1	901	29	16792	3.85595	1	0.592383	0.586607
									GOTERM_BP_DIRECT	GO:0060412~ventricular septum morphogenesis	6	0.566572	0.017772	TGFBR3, BMPR2, NOTCH1, WNT11, ZFPM1, FGFRL1	901	29	16792	3.85595	1	0.592383	0.586607
									GOTERM_BP_DIRECT	GO:0001937~negative regulation of endothelial cell proliferation	6	0.566572	0.017772	SPARC, CXCR3, PTPRM, APOE, THBS1, ENG	901	29	16792	3.85595	1	0.592383	0.586607
									GOTERM_BP_DIRECT	GO:0071222~cellular response to lipopolysaccharide	13	1.22757	0.0179397	SRC, IL24, SERPINE1, NR1H3, LILRB1, LILRB2, TFPI, ICAM1, SBNO2, ADAMTS13, PLSCR3, CD14, PPARD	901	113	16792	2.14409	1	0.592383	0.586607
									GOTERM_BP_DIRECT	GO:0048333~mesodermal cell differentiation	4	0.377715	0.0183173	ITGA3, ITGB4, ITGA2, INHBA	901	11	16792	6.77712	1	0.592383	0.586607
									GOTERM_BP_DIRECT	GO:2000178~negative regulation of neural precursor cell proliferation	4	0.377715	0.0183173	ID2, SPINT2, GATA2, LIMS2	901	11	16792	6.77712	1	0.592383	0.586607
									GOTERM_BP_DIRECT	GO:0045060~negative thymic T cell selection	4	0.377715	0.0183173	ZAP70, CD28, CCR7, CD3E	901	11	16792	6.77712	1	0.592383	0.586607
									GOTERM_BP_DIRECT	GO:0019722~calcium-mediated signaling	8	0.75543	0.0183474	PTGDR2, CXCR3, SPHK1, CCL3, NMUR1, PLCG1, LAT, NCALD	901	51	16792	2.92346	1	0.592383	0.586607
									GOTERM_BP_DIRECT	GO:0032753~positive regulation of interleukin-4 production	5	0.472144	0.0199665	CD40LG, CD28, GATA3, CD3E, FOXP3	901	20	16792	4.65927	1	0.632937	0.626766
									GOTERM_BP_DIRECT	GO:0017015~regulation of transforming growth factor beta receptor signaling pathway	5	0.472144	0.0199665	BCL9, ZEB1, ITGA3, LTBP4, ENG	901	20	16792	4.65927	1	0.632937	0.626766
									GOTERM_BP_DIRECT	GO:0042981~regulation of apoptotic process	20	1.88857	0.0205862	PPP1R13B, DAPK1, LRP5, TNFRSF10C, NME3, CD3E, ETS1, ESR1, IKZF3, BBC3, PRDX2, TRAF5, BCL3, SARM1, FYN, TNFRSF25, TNFRSF14, TNFRSF21, CARD11, BCL2L1	901	213	16792	1.74996	1	0.646704	0.640398
									GOTERM_BP_DIRECT	GO:0070527~platelet aggregation	7	0.661001	0.0210661	STXBP1, ITGA2B, HBB, HSPB1, GAS6, GATA1, TSPAN32	901	41	16792	3.18194	1	0.655871	0.649475
									GOTERM_BP_DIRECT	GO:0006898~receptor-mediated endocytosis	18	1.69972	0.0222988	SPARC, LRP1, HIP1R, HBB, ASGR1, SCART1, LOXL2, IGKC, CD6, DNAJC6, CD5, MICALL1, STAB1, SNX9, CD14, APOE, LDLRAP1, SCARF1	901	186	16792	1.80359	1	0.670303	0.663767
									GOTERM_BP_DIRECT	GO:0014068~positive regulation of phosphatidylinositol 3-kinase signaling	9	0.849858	0.0223066	PDGFRB, PRR5, F2R, CD28, FYN, PRR5L, PTK2, FGFR1, PPARD	901	65	16792	2.58052	1	0.670303	0.663767
									GOTERM_BP_DIRECT	GO:0007205~protein kinase C-activating G-protein coupled receptor signaling pathway	6	0.566572	0.0232943	CISH, LRP1, PRKD3, DGKQ, F2R, DGKH	901	31	16792	3.60717	1	0.670303	0.663767
									GOTERM_BP_DIRECT	GO:0014066~regulation of phosphatidylinositol 3-kinase signaling	10	0.944287	0.0233265	PPP1R16B, PDGFRB, CEACAM1, LCK, CD28, FYN, FGFR4, FGFR3, RASGRP1, FGFR1	901	78	16792	2.38937	1	0.670303	0.663767
									GOTERM_BP_DIRECT	GO:0045086~positive regulation of interleukin-2 biosynthetic process	4	0.377715	0.0234665	IRF4, CD28, CD3E, CARD11	901	12	16792	6.21236	1	0.670303	0.663767
									GOTERM_BP_DIRECT	GO:0032693~negative regulation of interleukin-10 production	4	0.377715	0.0234665	CD274, DLL1, JAK3, FOXP3	901	12	16792	6.21236	1	0.670303	0.663767
									GOTERM_BP_DIRECT	GO:0030195~negative regulation of blood coagulation	4	0.377715	0.0234665	THBD, SERPINE1, APOE, CD34	901	12	16792	6.21236	1	0.670303	0.663767
									GOTERM_BP_DIRECT	GO:0001706~endoderm formation	4	0.377715	0.0234665	EOMES, DUSP4, DUSP5, DUSP2	901	12	16792	6.21236	1	0.670303	0.663767
									GOTERM_BP_DIRECT	GO:1902287~semaphorin-plexin signaling pathway involved in axon guidance	4	0.377715	0.0234665	PLXNB3, PLXNA1, PLXNA4, PLXNA3	901	12	16792	6.21236	1	0.670303	0.663767
									GOTERM_BP_DIRECT	GO:0050921~positive regulation of chemotaxis	4	0.377715	0.0234665	PDGFRB, CXCR3, THBS1, PPM1F	901	12	16792	6.21236	1	0.670303	0.663767
									GOTERM_BP_DIRECT	GO:0019835~cytolysis	5	0.472144	0.0236442	GZMM, GZMA, PRF1, GZMB, GZMH	901	21	16792	4.4374	1	0.670303	0.663767
									GOTERM_BP_DIRECT	GO:0045087~innate immune response	34	3.21058	0.0245051	APP, IGHM, ITK, CSF1, C1R, SRC, NLRC5, GATA3, LY9, PSTPIP1, IGHG1, IGKC, NLRP6, FYN, NLRP1, CD14, JAK3, SLAMF1, ZBP1, TNK2, MX1, PTK2, NFKB2, ZAP70, GZMM, CD6, LCK, IRF7, IGHD, SARM1, SERPING1, TBKBP1, KLRD1, TRIM32	901	430	16792	1.47363	1	0.680171	0.673539
									GOTERM_BP_DIRECT	GO:0001764~neuron migration	12	1.13314	0.024986	CDKL5, ITGA3, DDIT4, NAV1, FYN, GATA3, GATA2, GAS6, MYH10, NTN1, PTK2, FGFR1	901	105	16792	2.12995	1	0.680171	0.673539
									GOTERM_BP_DIRECT	GO:0050728~negative regulation of inflammatory response	10	0.944287	0.0251211	SOCS3, CNR2, IL2RA, ACP5, NR1H3, RORA, GATA3, APOE, ETS1, PPARD	901	79	16792	2.35912	1	0.680171	0.673539
									GOTERM_BP_DIRECT	GO:0033153~T cell receptor V(D)J recombination	3	0.283286	0.0257478	BCL11B, TCF7, LEF1	901	5	16792	11.1822	1	0.680171	0.673539
									GOTERM_BP_DIRECT	GO:0001915~negative regulation of T cell mediated cytotoxicity	3	0.283286	0.0257478	CEACAM1, LILRB1, IL7R	901	5	16792	11.1822	1	0.680171	0.673539
									GOTERM_BP_DIRECT	GO:0010757~negative regulation of plasminogen activation	3	0.283286	0.0257478	SERPINF2, SERPINE1, THBS1	901	5	16792	11.1822	1	0.680171	0.673539
									GOTERM_BP_DIRECT	GO:0045077~negative regulation of interferon-gamma biosynthetic process	3	0.283286	0.0257478	LILRB1, INHBA, FOXP3	901	5	16792	11.1822	1	0.680171	0.673539
									GOTERM_BP_DIRECT	GO:0010715~regulation of extracellular matrix disassembly	3	0.283286	0.0257478	LRP1, FGFR4, ETS1	901	5	16792	11.1822	1	0.680171	0.673539
									GOTERM_BP_DIRECT	GO:0038203~TORC2 signaling	3	0.283286	0.0257478	PRR5, SESN3, PRR5L	901	5	16792	11.1822	1	0.680171	0.673539
									GOTERM_BP_DIRECT	GO:0045785~positive regulation of cell adhesion	7	0.661001	0.026113	ADGRG1, ITGA2, TPM1, CCR7, ADAM8, PRKD2, SKAP1	901	43	16792	3.03394	1	0.684631	0.677955
									GOTERM_BP_DIRECT	GO:0048015~phosphatidylinositol-mediated signaling	12	1.13314	0.0265827	PDGFRB, PRR5, MOV10, LCK, NPR3, CD28, FYN, FGFR4, FGFR3, FGFR1, PIK3C2B, IGF1R	901	106	16792	2.10986	1	0.691746	0.685001
									GOTERM_BP_DIRECT	GO:0046718~viral entry into host cell	10	0.944287	0.0270115	DPP4, ITGB5, ANPEP, ITGA2, TNFRSF14, NCAM1, GAS6, NECTIN2, ICAM1, SLAMF1	901	80	16792	2.32963	1	0.697696	0.690893
									GOTERM_BP_DIRECT	GO:0008037~cell recognition	5	0.472144	0.0277056	NCR3, CD5, CD226, TIGIT, NECTIN2	901	22	16792	4.2357	1	0.710363	0.703437
									GOTERM_BP_DIRECT	GO:0010951~negative regulation of endopeptidase activity	13	1.22757	0.0289401	APP, SERPINF2, SERPINE1, SERPINB9, SPINT2, TFPI, RENBP, COL7A1, SPOCK2, CD109, SERPINH1, SERPING1, COL6A3	901	121	16792	2.00233	1	0.73016	0.72304
									GOTERM_BP_DIRECT	GO:2000573~positive regulation of DNA biosynthetic process	4	0.377715	0.0293153	PDGFRB, SRC, PRKD2, FGFR4	901	13	16792	5.73448	1	0.73016	0.72304
									GOTERM_BP_DIRECT	GO:0051693~actin filament capping	4	0.377715	0.0293153	SPTA1, SPTBN5, DMTN, SPTBN2	901	13	16792	5.73448	1	0.73016	0.72304
									GOTERM_BP_DIRECT	GO:0032026~response to magnesium ion	4	0.377715	0.0293153	CCND1, D2HGDH, CD14, THBS1	901	13	16792	5.73448	1	0.73016	0.72304
									GOTERM_BP_DIRECT	GO:0030838~positive regulation of actin filament polymerization	7	0.661001	0.0319037	CARMIL1, BAIAP2L2, MYO1C, CCR7, EVL, BAIAP2, ICAM1	901	45	16792	2.8991	1	0.784136	0.776491
									GOTERM_BP_DIRECT	GO:0032967~positive regulation of collagen biosynthetic process	5	0.472144	0.032157	PDGFRB, ITGA2, SERPINF2, F2R, ENG	901	23	16792	4.05154	1	0.784136	0.776491
									GOTERM_BP_DIRECT	GO:0035924~cellular response to vascular endothelial growth factor stimulus	5	0.472144	0.032157	NR4A1, NOTCH1, EGR3, HSPB1, PRKD2	901	23	16792	4.05154	1	0.784136	0.776491
									GOTERM_BP_DIRECT	GO:0060070~canonical Wnt signaling pathway	10	0.944287	0.0332796	BCL9, RARG, WNT11, CCND1, PTK7, TCF7, LEF1, DVL1, LRP5, BCL9L	901	83	16792	2.24543	1	0.804853	0.797005
									GOTERM_BP_DIRECT	GO:0001837~epithelial to mesenchymal transition	6	0.566572	0.0334682	TGFBR3, NOTCH1, WNT11, LEF1, SNAI1, LOXL2	901	34	16792	3.28889	1	0.804853	0.797005
									GOTERM_BP_DIRECT	GO:0070373~negative regulation of ERK1 and ERK2 cascade	8	0.75543	0.0346247	DUSP4, RGS14, NLRP6, CNKSR3, TBC1D10C, SPRY1, NDRG2, GBP1	901	58	16792	2.57063	1	0.81733	0.809361
									GOTERM_BP_DIRECT	GO:0051897~positive regulation of protein kinase B signaling	10	0.944287	0.035575	SRC, CCL3, CD28, CCR7, ADAM8, GATA3, HPSE, GAS6, THBS1, PTK2	901	84	16792	2.2187	1	0.81733	0.809361
									GOTERM_BP_DIRECT	GO:0009607~response to biotic stimulus	4	0.377715	0.0358579	IFITM3, IFITM1, IFITM10, IFITM2	901	14	16792	5.32488	1	0.81733	0.809361
									GOTERM_BP_DIRECT	GO:0060065~uterus development	4	0.377715	0.0358579	CDKN1C, SRC, GATA3, ESR1	901	14	16792	5.32488	1	0.81733	0.809361
									GOTERM_BP_DIRECT	GO:0033700~phospholipid efflux	4	0.377715	0.0358579	ABCA2, ABCA7, APOE, ABCG1	901	14	16792	5.32488	1	0.81733	0.809361
									GOTERM_BP_DIRECT	GO:0090303~positive regulation of wound healing	4	0.377715	0.0358579	DMTN, INSL3, HRAS, MYLK	901	14	16792	5.32488	1	0.81733	0.809361
									GOTERM_BP_DIRECT	GO:0018105~peptidyl-serine phosphorylation	13	1.22757	0.0359764	CAMK2D, PRKCH, DMPK, SRC, MAST1, PKD1, MAPK13, PRKD3, CAMK4, RPS6KA2, PRKD2, GAS6, SMTNL1	901	125	16792	1.93826	1	0.81733	0.809361
									GOTERM_BP_DIRECT	GO:0030511~positive regulation of transforming growth factor beta receptor signaling pathway	5	0.472144	0.0370026	CDKN1C, TGFBR3, TGFB1I1, GIPC1, THBS1	901	24	16792	3.88272	1	0.81733	0.809361
									GOTERM_BP_DIRECT	GO:0071353~cellular response to interleukin-4	5	0.472144	0.0370026	ADAMTS13, IL24, TCF7, LEF1, GATA3	901	24	16792	3.88272	1	0.81733	0.809361
									GOTERM_BP_DIRECT	GO:0030010~establishment of cell polarity	5	0.472144	0.0370026	BRSK1, UST, PKD1, PTK2, JAM3	901	24	16792	3.88272	1	0.81733	0.809361
									GOTERM_BP_DIRECT	GO:0046632~alpha-beta T cell differentiation	3	0.283286	0.0372636	BCL11B, TCF7, LEF1	901	6	16792	9.31853	1	0.81733	0.809361
									GOTERM_BP_DIRECT	GO:0045577~regulation of B cell differentiation	3	0.283286	0.0372636	IKZF3, CARD11, ZFP36L1	901	6	16792	9.31853	1	0.81733	0.809361
									GOTERM_BP_DIRECT	GO:0048565~digestive tract development	6	0.566572	0.0373852	ITGB4, DCHS1, GATA3, GATA2, PKD1, GATA1	901	35	16792	3.19493	1	0.81733	0.809361
									GOTERM_BP_DIRECT	GO:0008283~cell proliferation	29	2.73843	0.0375227	IGSF8, LRP1, CSF1, SRC, SH2D2A, ZFP36L1, PIM1, HRAS, MYH10, CD34, ITGA2, OSM, EMP1, CBFA2T3, ISG20, ZEB1, BIN1, CD5, IL2RA, DDIT4, FSCN1, ARHGEF1, BCAT1, GAS6, SIPA1, RAPGEF3, BCL2L1, PPARD, SLC29A2	901	366	16792	1.47671	1	0.81733	0.809361
									GOTERM_BP_DIRECT	GO:0008360~regulation of cell shape	14	1.322	0.0376883	DMTN, EPB42, TPM1, ARAP3, BAIAP2, PTK2, ICAM1, FMNL3, SPTA1, PALM, CCL3, PLXNB3, FYN, MYH10	901	140	16792	1.86371	1	0.81733	0.809361
									GOTERM_BP_DIRECT	GO:0042493~response to drug	25	2.36072	0.0377374	COL18A1, ABCB1, SRC, ATP1A3, PTPRM, GATA3, THBS1, AQP1, ICAM1, CCND1, MDK, DPYSL2, DNMT3B, FYN, JUNB, CBX7, ABCA2, ITGA3, ABCA3, ITGA2, PTCH1, NFATC2, INHBA, LCK, SMTNL1	901	304	16792	1.53265	1	0.81733	0.809361
									GOTERM_BP_DIRECT	GO:0001934~positive regulation of protein phosphorylation	13	1.22757	0.039915	PRR5, FLT3LG, PRR5L, PLA2G6, RASGRP1, PTK2, CLIP3, CCND1, DVL1, TNIK, GAS6, HRAS, ENG	901	127	16792	1.90773	1	0.859158	0.850781
									GOTERM_BP_DIRECT	GO:0043433~negative regulation of sequence-specific DNA binding transcription factor activity	8	0.75543	0.0406165	SIGIRR, ID2, PTCH1, FZD6, PIM1, GAS6, ESR1, FOXP3	901	60	16792	2.48494	1	0.868894	0.860422
									GOTERM_BP_DIRECT	GO:0070372~regulation of ERK1 and ERK2 cascade	5	0.472144	0.0422446	TGFBR3, TIAM1, CEACAM1, RRAS, RASGRP1	901	25	16792	3.72741	1	0.892769	0.884064
									GOTERM_BP_DIRECT	GO:0002040~sprouting angiogenesis	5	0.472144	0.0422446	NOTCH1, LEF1, THBS1, LOXL2, ENG	901	25	16792	3.72741	1	0.892769	0.884064
									GOTERM_BP_DIRECT	GO:0002437~inflammatory response to antigenic stimulus	4	0.377715	0.0430829	NOTCH1, PNMA1, IL2RA, RASGRP1	901	15	16792	4.96989	1	0.899582	0.890811
									GOTERM_BP_DIRECT	GO:0045582~positive regulation of T cell differentiation	4	0.377715	0.0430829	ZAP70, IL2RA, CD27, GATA3	901	15	16792	4.96989	1	0.899582	0.890811
									GOTERM_BP_DIRECT	GO:0007416~synapse assembly	8	0.75543	0.0438502	FARP1, NLGN2, SPOCK2, DVL1, NRXN2, SHANK3, SDK2, SPTBN2	901	61	16792	2.44421	1	0.901965	0.89317
									GOTERM_BP_DIRECT	GO:0001701~in utero embryonic development	17	1.60529	0.043863	NOTCH1, HEG1, PTCH1, TPM1, GATA3, MAPK8IP3, PKD1, GATA1, KLF2, AMOT, PLCG1, SOX6, APBA3, APBA2, MYH10, FGFR1, BCL2L1	901	187	16792	1.69428	1	0.901965	0.89317
									GOTERM_BP_DIRECT	GO:0030334~regulation of cell migration	9	0.849858	0.043973	CEACAM1, ABI3, LMO4, LMNA, PLXNA1, NTN1, PLXNA4, PLXNA3, AMOT	901	74	16792	2.26667	1	0.901965	0.89317
									GOTERM_BP_DIRECT	GO:0045944~positive regulation of transcription from RNA polymerase II promoter	66	6.23229	0.0448267	APP, RARG, CIITA, BMPR2, MAML2, SERPINE1, RORA, IKZF2, CD3D, IKZF3, PKD1, ETS1, SOX6, JUNB, HRAS, MYBL1, TEAD2, EOMES, KLF12, LMO4, SERPINF2, FLT3LG, FOXP3, ZEB1, MAF, IRF4, IRF7, PRKD2, SKAP1, ENG, NOTCH1, PLAG1, LEF1, NLRC5, LRP5, GATA3, GATA2, GATA1, DLL1, FOXO1, MED12L, HELZ2, SBNO2, CXCR3, HSF4, S1PR1, STAT4, APBB1, BCL9L, EGR2, BCL11B, OSM, NFATC2, NR1H3, NFATC1, LILRB1, INHBA, ESR1, KLF2, …	901	981	16792	1.25387	1	0.914097	0.905184
									GOTERM_BP_DIRECT	GO:0045597~positive regulation of cell differentiation	6	0.566572	0.0460292	EOMES, SOCS3, PPP1R13L, SERPINF2, HSF4, JUNB	901	37	16792	3.02223	1	0.933162	0.924063
									GOTERM_BP_DIRECT	GO:0035025~positive regulation of Rho protein signal transduction	5	0.472144	0.047883	PDGFRB, P2RY10, ADGRG1, MCF2L, F2R	901	26	16792	3.58405	1	0.945455	0.936236
									GOTERM_BP_DIRECT	GO:0007517~muscle organ development	10	0.944287	0.0486818	EGR3, LMNA, FHL1, SPEG, FHL3, COL6A3, AEBP1, SOX6, VAMP5, POU6F1	901	89	16792	2.09405	1	0.945455	0.936236
									GOTERM_BP_DIRECT	GO:0007420~brain development	17	1.60529	0.0494389	EOMES, EGR2, BMPR2, ABCB6, SPHK1, PTCH1, KLHL17, EPOR, POU6F1, ADGRG1, SNPH, BAG3, DPYSL2, DDIT4, S1PR1, CD27, CKB	901	190	16792	1.66753	1	0.945455	0.936236

## Sheet: G3 (negative)
									Category	Term	Count	%	PValue	Genes	List Total	Pop Hits	Pop Total	Fold Enrichment	Bonferroni	Benjamini	FDR
									GOTERM_BP_DIRECT	GO:0007062~sister chromatid cohesion	14	0.0280118	1.26579e-08	CENPU, KNL1, CENPA, NDC80, SKA1, SKA2, SGO1, CENPE, SGO2, CENPH, CENPK, NUF2, CENPQ, MAD2L1	275	103	16792	8.29966	1.50122e-05	1.50123e-05	1.49364e-05
									GOTERM_BP_DIRECT	GO:0007067~mitotic nuclear division	20	0.0400168	2.63254e-08	NCAPG2, CETN3, YEATS4, KIF11, KNL1, CDC25C, SKA3, NDC80, SKA1, KIF15, SKA2, SGO1, CCNA2, ANLN, MIS18BP1, NUF2, CLTCL1, RBBP8, CDK1, KIF20B	275	248	16792	4.92434	3.12214e-05	1.5611e-05	1.5532e-05
									GOTERM_BP_DIRECT	GO:0051301~cell division	23	0.0460193	7.29786e-08	NCAPG2, CETN3, KIF14, KIF11, KNL1, CDC25C, SKA3, SMC4, NDC80, SKA1, SKA2, SGO1, CCNA2, CENPE, SGO2, MIS18BP1, NUF2, RBBP8, CDK1, KIF20B, CDK14, EVI5, MAD2L1	275	350	16792	4.01263	8.65489e-05	2.88509e-05	2.87049e-05
									GOTERM_BP_DIRECT	GO:0007059~chromosome segregation	11	0.0220092	1.43522e-07	TOP2A, SGO1, CENPE, NUF2, BRCA1, ESCO2, KIF11, SKA3, NDC80, SKA1, SKA2	275	68	16792	9.87765	0.000170203	4.25544e-05	4.23391e-05
									GOTERM_BP_DIRECT	GO:0000732~strand displacement	6	0.012005	5.53951e-05	RAD51AP1, BRIP1, RMI1, RBBP8, BRCA1, BRCA2	275	26	16792	14.0912	0.0635886	0.0129695	0.0129039
									GOTERM_BP_DIRECT	GO:0034080~CENP-A containing nucleosome assembly	7	0.0140059	6.56129e-05	CENPU, CENPH, MIS18BP1, CENPK, KNL1, CENPA, CENPQ	275	43	16792	9.9403	0.0748686	0.0129695	0.0129039
									GOTERM_BP_DIRECT	GO:0000731~DNA synthesis involved in DNA repair	6	0.012005	0.000242485	RAD51AP1, BRIP1, RMI1, RBBP8, BRCA1, BRCA2	275	35	16792	10.4677	0.249955	0.0410839	0.0408761
									GOTERM_BP_DIRECT	GO:0006111~regulation of gluconeogenesis	4	0.00800336	0.000335626	NLN, SLC35B4, SDHAF3, FBP1	275	9	16792	27.1386	0.328418	0.0497565	0.0495048
									GOTERM_BP_DIRECT	GO:0000070~mitotic sister chromatid segregation	5	0.0100042	0.000669548	NUSAP1, CENPA, SMC4, NDC80, MAD2L1	275	25	16792	12.2124	0.548125	0.0882316	0.0877852
									GOTERM_BP_DIRECT	GO:0006260~DNA replication	10	0.0200084	0.00101701	BRIP1, RMI1, DSCC1, RPA3, CDK1, RBBP8, NAP1L1, BRCA1, CLSPN, CDC25C	275	155	16792	3.93947	0.700842	0.120617	0.120007
									GOTERM_BP_DIRECT	GO:0002322~B cell proliferation involved in immune response	3	0.00600252	0.00256806	CD180, TLR4, GAPT	275	5	16792	36.6371	0.952624	0.276884	0.275483
									GOTERM_BP_DIRECT	GO:0007098~centrosome cycle	3	0.00600252	0.00381065	CETN3, CDK1, BRCA1	275	6	16792	30.5309	0.989198	0.37662	0.374714
									GOTERM_BP_DIRECT	GO:0006302~double-strand break repair	6	0.012005	0.00443063	BRIP1, XRCC4, MND1, BRCA1, ESCO2, BRCA2	275	66	16792	5.55107	0.994838	0.40421	0.402165
									GOTERM_BP_DIRECT	GO:0010666~positive regulation of cardiac muscle cell apoptotic process	3	0.00600252	0.00885436	LTK, TIGAR, CXCR2	275	9	16792	20.3539	0.999974	0.65633	0.653009
									GOTERM_BP_DIRECT	GO:0031110~regulation of microtubule polymerization or depolymerization	3	0.00600252	0.00885436	SKA3, SKA1, SKA2	275	9	16792	20.3539	0.999974	0.65633	0.653009
									GOTERM_BP_DIRECT	GO:0008608~attachment of spindle microtubules to kinetochore	3	0.00600252	0.00885436	SGO1, KNL1, NDC80	275	9	16792	20.3539	0.999974	0.65633	0.653009
									GOTERM_BP_DIRECT	GO:0034501~protein localization to kinetochore	3	0.00600252	0.0109495	CDK1, TTK, KNL1	275	10	16792	18.3185	0.999998	0.763891	0.760026
									GOTERM_BP_DIRECT	GO:0051310~metaphase plate congression	3	0.00600252	0.0157182	CENPE, CENPQ, NDC80	275	12	16792	15.2655	1	0.981146	0.976182
									GOTERM_BP_DIRECT	GO:0051382~kinetochore assembly	3	0.00600252	0.0157182	CENPE, CENPH, CENPA	275	12	16792	15.2655	1	0.981146	0.976182
									GOTERM_BP_DIRECT	GO:0006518~peptide metabolic process	3	0.00600252	0.0183781	CPM, NLN, CPD	275	13	16792	14.0912	1	1	0.995781
									GOTERM_BP_DIRECT	GO:0051770~positive regulation of nitric-oxide synthase biosynthetic process	3	0.00600252	0.0183781	NAMPT, TLR4, TLR2	275	13	16792	14.0912	1	1	0.995781
									GOTERM_BP_DIRECT	GO:0000729~DNA double-strand break processing	3	0.00600252	0.0242164	UBE2V2, RBBP8, BRCA1	275	15	16792	12.2124	1	1	0.995781
									GOTERM_BP_DIRECT	GO:0042073~intraciliary transport	3	0.00600252	0.0273822	TTC26, TTC30B, RPGR	275	16	16792	11.4491	1	1	0.995781
									GOTERM_BP_DIRECT	GO:0006289~nucleotide-excision repair	4	0.00800336	0.0290394	NEIL3, RPA3, RBBP8, BRCA2	275	41	16792	5.95725	1	1	0.995781
									GOTERM_BP_DIRECT	GO:0016485~protein processing	5	0.0100042	0.0300561	SRGN, CPM, CPD, CTSG, AZU1	275	72	16792	4.2404	1	1	0.995781
									GOTERM_BP_DIRECT	GO:0033364~mast cell secretory granule organization	2	0.00400168	0.0323693	SRGN, LYST	275	2	16792	61.0618	1	1	0.995781
									GOTERM_BP_DIRECT	GO:0071373~cellular response to luteinizing hormone stimulus	2	0.00400168	0.0323693	CCNA2, STAR	275	2	16792	61.0618	1	1	0.995781
									GOTERM_BP_DIRECT	GO:0000724~double-strand break repair via homologous recombination	5	0.0100042	0.0327884	RAD51AP1, RPA3, RBBP8, BRCA1, BRCA2	275	74	16792	4.1258	1	1	0.995781
									GOTERM_BP_DIRECT	GO:0031572~G2 DNA damage checkpoint	3	0.00600252	0.04155	RBBP8, BRCA1, CLSPN	275	20	16792	9.15927	1	1	0.995781
									GOTERM_BP_DIRECT	GO:0007018~microtubule-based movement	5	0.0100042	0.0434619	CENPE, KIF14, KIF11, KIF20B, KIF15	275	81	16792	3.76925	1	1	0.995781
									GOTERM_BP_DIRECT	GO:0006890~retrograde vesicle-mediated transport, Golgi to ER	5	0.0100042	0.0451281	CENPE, COPG2, KIF11, TMED7, KIF15	275	82	16792	3.72328	1	1	0.995781
									GOTERM_BP_DIRECT	GO:0006401~RNA catabolic process	3	0.00600252	0.0454398	RNASE6, RNASE3, RNASE2	275	21	16792	8.72312	1	1	0.995781
									GOTERM_BP_DIRECT	GO:0034421~post-translational protein acetylation	2	0.00400168	0.0481603	DSCC1, ESCO2	275	3	16792	40.7079	1	1	0.995781
									GOTERM_BP_DIRECT	GO:0043009~chordate embryonic development	2	0.00400168	0.0481603	CENPU, BRCA1	275	3	16792	40.7079	1	1	0.995781
									GOTERM_BP_DIRECT	GO:0051383~kinetochore organization	2	0.00400168	0.0481603	CENPH, SMC4	275	3	16792	40.7079	1	1	0.995781
									GOTERM_BP_DIRECT	GO:0010165~response to X-ray	3	0.00600252	0.0494577	IKBIP, XRCC4, BRCA2	275	22	16792	8.32661	1	1	0.995781
									GOTERM_BP_DIRECT	GO:0006935~chemotaxis	6	0.012005	0.0496929	PLGRKT, CMTM6, CXCR2, PIK3CB, RNASE2, PLD1	275	122	16792	3.00304	1	1	0.995781

## Sheet: G4 (positive)
									Category	Term	Count	%	PValue	Genes	List Total	Pop Hits	Pop Total	Fold Enrichment	Bonferroni	Benjamini	FDR
									GOTERM_BP_DIRECT	GO:0006955~immune response	39	6.56566	8.82903e-11	CD86, CIITA, CXCL8, LST1, LY75, IFI6, SECTM1, CXCL2, CRIP1, LTB4R, CTSS, HLA-DMA, CYSLTR2, HLA-DMB, C1QBP, ENPP2, HLA-DOA, RELT, HLA-DQA1, HLA-DPA1, CD74, HLA-DRB5, SERPINB9, LILRB2, TNFRSF1B, OAS1, OAS2, OAS3, IL1B, IL2RA, TNFSF4, CD7, HLA-DPB1, HLA-DRA, TLR6, CCL28, TNFRSF21, HLA-DRB1, HLA-DQB1	457	421	16792	3.40384	2.04657e-07	1.72513e-07	1.70652e-07
									GOTERM_BP_DIRECT	GO:0002504~antigen processing and presentation of peptide or polysaccharide antigen via MHC class II	10	1.6835	1.48846e-10	HLA-DMA, HLA-DRB5, HLA-DMB, HLA-DPB1, HLA-DRA, HLA-DOA, HLA-DRB1, HLA-DQA1, HLA-DPA1, HLA-DQB1	457	17	16792	21.6141	3.45026e-07	1.72513e-07	1.70652e-07
									GOTERM_BP_DIRECT	GO:0006954~inflammatory response	34	5.72391	3.97587e-09	CIITA, CXCL8, PTGER2, ITGB2, LY75, LY96, ITGAL, HDAC9, AIF1, CXCL2, LTB4R, PTGS1, PYCARD, CRHBP, CLEC7A, CD14, LGALS9, RELT, APOL3, HAVCR2, LYN, TGFB1, CAMK1D, CD180, F2R, LY86, MIF, TNFRSF1B, IRGM, IL1B, IL2RA, TLR6, SMPDL3B, TNFRSF21	457	379	16792	3.29629	9.21603e-06	3.07202e-06	3.03889e-06
									GOTERM_BP_DIRECT	GO:0019886~antigen processing and presentation of exogenous peptide antigen via MHC class II	15	2.52525	1.77046e-07	CD74, HLA-DRB5, IFI30, CTSS, HLA-DMA, HLA-DMB, AP1S2, HLA-DPB1, HLA-DRA, HLA-DOA, CTSD, HLA-DQA1, HLA-DRB1, HLA-DPA1, HLA-DQB1	457	92	16792	5.99087	0.000410309	0.000102598	0.000101492
									GOTERM_BP_DIRECT	GO:0060333~interferon-gamma-mediated signaling pathway	13	2.18855	4.17142e-07	CIITA, HLA-DRB5, IFI30, OAS1, OAS2, OAS3, HLA-DPB1, HLA-DRA, IRF5, HLA-DQA1, HLA-DRB1, HLA-DPA1, HLA-DQB1	457	71	16792	6.72777	0.000966467	0.000193387	0.000191301
									GOTERM_BP_DIRECT	GO:0007165~signal transduction	61	10.2694	1.0747e-06	ARHGAP9, LGALS3BP, CXCL8, LY75, SECTM1, LSP1, SHB, ITGAL, ARHGAP4, ELK3, EPS8, PYCARD, CRHBP, SYNGAP1, CASP1, RAC2, HLA-DOA, CD34, IL15RA, PRKCH, CD300A, DAPK1, ARHGAP45, INPP4B, DOK2, IL1B, CDC42EP3, PECAM1, RIN3, TLR6, CD300C, MAPRE2, TNFRSF21, SKAP2, SRC, PXN, ITPR1, NRXN2, ADCY3, LILRA2, CXXC5, NDRG2, ARHGAP22, SH3BP1, GRK6, RHPN1, FLNB, PDE6B, IL12RB1, APOL3, LYN, CD74, NDFIP1, JUP, NEK6, MX…	457	1161	16792	1.93056	0.00248806	0.000415193	0.000410715
									GOTERM_BP_DIRECT	GO:0019882~antigen processing and presentation	11	1.85185	1.93423e-06	CD74, HLA-DRB5, HLA-DMB, HLA-DPB1, HLA-DRA, CTSS, HLA-DRB1, RAB33A, HLA-DQA1, HLA-DPA1, HLA-DQB1	457	55	16792	7.3488	0.00447352	0.000640508	0.0006336
									GOTERM_BP_DIRECT	GO:0051607~defense response to virus	18	3.0303	2.62485e-06	CD86, APOBEC3D, RSAD2, APOBEC3H, MX1, IFIT5, IFIT1, IFIT3, UNC13D, IFI44L, PYCARD, EXOSC5, OAS1, OAS2, OAS3, DDIT4, ITGAX, IRF5	457	165	16792	4.00843	0.00606593	0.000760549	0.000752347
									GOTERM_BP_DIRECT	GO:0002250~adaptive immune response	16	2.6936	1.23754e-05	LILRA6, LYN, CD86, CD84, TFEB, LILRB2, LILRA1, LILRB3, LILRA2, CTSS, LAT2, ADGRE1, CD7, CD244, TNFRSF21, HAVCR2	457	148	16792	3.97232	0.0282788	0.00318735	0.00315297
									GOTERM_BP_DIRECT	GO:0050900~leukocyte migration	14	2.3569	2.74618e-05	LYN, CD74, CD84, SRC, ITGB2, MIF, ITGAL, DOK2, SELL, JAML, ITGAX, PECAM1, CD34, CD244	457	122	16792	4.21652	0.0616734	0.00617664	0.00611002
									GOTERM_BP_DIRECT	GO:0032729~positive regulation of interferon-gamma production	9	1.51515	2.93111e-05	PYCARD, IL1B, TNFSF4, BCL3, HLA-DPB1, CD14, IL12RB1, HAVCR2, HLA-DPA1	457	46	16792	7.18904	0.0656872	0.00617664	0.00611002
									GOTERM_BP_DIRECT	GO:0006909~phagocytosis	9	1.51515	4.04215e-05	ITGB2, PECAM1, ICAM3, PLD4, CD14, ICAM5, GATA2, ITGAL, UNC13D	457	48	16792	6.8895	0.0894432	0.00780809	0.00772388
									GOTERM_BP_DIRECT	GO:0009615~response to virus	13	2.18855	4.40744e-05	MEF2C, RSAD2, SRC, MX1, HMGA1, IFIT1, IFIT3, FGR, OAS1, OAS2, OAS3, TNFSF4, BCL3	457	110	16792	4.34247	0.097121	0.00785881	0.00777405
									GOTERM_BP_DIRECT	GO:0042130~negative regulation of T cell proliferation	8	1.3468	5.28571e-05	HLA-DRB5, TGFB1, NDFIP1, IL2RA, LILRB2, HLA-DRB1, TNFRSF21, HAVCR2	457	37	16792	7.94464	0.115317	0.00875163	0.00865724
									GOTERM_BP_DIRECT	GO:0071222~cellular response to lipopolysaccharide	13	2.18855	5.75472e-05	CD86, MEF2C, CXCL8, SRC, CD180, NR1D1, LILRB2, TFPI, TNFRSF1B, PYCARD, TNFSF4, CD14, HAVCR2	457	113	16792	4.22718	0.124884	0.00889297	0.00879706
									GOTERM_BP_DIRECT	GO:0006952~defense response	10	1.6835	7.84896e-05	CD74, CYSLTR1, CD84, MX1, RNASE6, LILRA1, INHBA, LILRB3, LILRA2, IRGM	457	67	16792	5.48418	0.166354	0.0113712	0.0112485
									GOTERM_BP_DIRECT	GO:0002503~peptide antigen assembly with MHC class II protein complex	4	0.673401	0.00019101	HLA-DMA, HLA-DMB, HLA-DRA, HLA-DRB1	457	5	16792	29.3952	0.357767	0.0245979	0.0243326
									GOTERM_BP_DIRECT	GO:0002381~immunoglobulin production involved in immunoglobulin mediated immune response	4	0.673401	0.00019101	HLA-DRB5, HLA-DRB1, GAPT, HLA-DQB1	457	5	16792	29.3952	0.357767	0.0245979	0.0243326
									GOTERM_BP_DIRECT	GO:0042102~positive regulation of T cell proliferation	9	1.51515	0.000206229	CARMIL2, HLA-DMB, IL1B, TNFSF4, HLA-DPB1, LILRB2, AIF1, HAVCR2, HLA-DPA1	457	60	16792	5.5116	0.380033	0.02516	0.0248886
									GOTERM_BP_DIRECT	GO:0006614~SRP-dependent cotranslational protein targeting to membrane	11	1.85185	0.000232918	RPS15, RPS26, RPS17, RPS9, RPL18A, RPS8, RPLP1, RPL12, RPL36, RPL27, RPL28	457	94	16792	4.29983	0.417233	0.0258412	0.0255625
									GOTERM_BP_DIRECT	GO:0019083~viral transcription	12	2.0202	0.000234109	RPS15, RPS26, RPS17, RPS9, NUP210, RPL18A, RPS8, RPLP1, RPL12, RPL36, RPL27, RPL28	457	112	16792	3.93686	0.418839	0.0258412	0.0255625
									GOTERM_BP_DIRECT	GO:0031295~T cell costimulation	10	1.6835	0.00025734	LYN, CD86, HLA-DRB5, SRC, HLA-DPB1, HLA-DRA, HLA-DRB1, HLA-DQA1, HLA-DPA1, HLA-DQB1	457	78	16792	4.71077	0.449315	0.0261567	0.0258746
									GOTERM_BP_DIRECT	GO:0090023~positive regulation of neutrophil chemotaxis	6	1.0101	0.000259536	CD74, CXCL8, CAMK1D, C1QBP, RAC2, CXCL2	457	22	16792	10.0211	0.452111	0.0261567	0.0258746
									GOTERM_BP_DIRECT	GO:0060337~type I interferon signaling pathway	9	1.51515	0.000324567	RSAD2, OAS1, OAS2, OAS3, MX1, IFI6, IRF5, IFIT1, IFIT3	457	64	16792	5.16712	0.528798	0.0313477	0.0310096
									GOTERM_BP_DIRECT	GO:0000184~nuclear-transcribed mRNA catabolic process, nonsense-mediated decay	12	2.0202	0.000397022	RPS15, RPS26, RPS17, RPS9, RPL18A, RPS8, RPLP1, RPL12, RPL36, RPL27, GSPT2, RPL28	457	119	16792	3.70528	0.601672	0.0368118	0.0364148
									GOTERM_BP_DIRECT	GO:0002455~humoral immune response mediated by circulating immunoglobulin	4	0.673401	0.000641841	HLA-DRB5, BCL3, HLA-DRB1, HLA-DQB1	457	7	16792	20.9966	0.774236	0.0572226	0.0566054
									GOTERM_BP_DIRECT	GO:0045087~innate immune response	25	4.20875	0.000727277	CD84, SRC, IFIT5, LY96, PYCARD, CLEC7A, C1QBP, C1RL, CD14, HAVCR2, LYN, APOBEC3D, PPP1R14B, APOBEC3H, F12, CD180, MX1, LY86, MIF, IRGM, FGR, ELF4, TLR6, SMPDL3B, CD244	457	430	16792	2.13628	0.814823	0.0624381	0.0617647
									GOTERM_BP_DIRECT	GO:0032689~negative regulation of interferon-gamma production	6	1.0101	0.000846997	HLA-DRB5, C1QBP, TNFSF4, LGALS9, HLA-DRB1, HAVCR2	457	28	16792	7.87371	0.859728	0.0701192	0.069363
									GOTERM_BP_DIRECT	GO:0035338~long-chain fatty-acyl-CoA biosynthetic process	7	1.17845	0.00088832	SLC25A1, ACOT9, SCD5, ACOT2, ELOVL6, ELOVL7, ACSF2	457	42	16792	6.124	0.872551	0.0710043	0.0702385
									GOTERM_BP_DIRECT	GO:0031666~positive regulation of lipopolysaccharide-mediated signaling pathway	4	0.673401	0.00100627	CD180, LY86, LY96, MIF	457	8	16792	18.372	0.903065	0.0777515	0.0769129
									GOTERM_BP_DIRECT	GO:0050776~regulation of immune response	14	2.3569	0.0011736	CD300A, ITGB2, ICAM3, ICAM5, LILRB2, LILRA1, ITGAL, CLEC2B, SELL, JAML, TREML2, CD300C, CD300LF, CD34	457	178	16792	2.88998	0.934257	0.0877551	0.0868086
									GOTERM_BP_DIRECT	GO:0009967~positive regulation of signal transduction	8	1.3468	0.00127975	VAV3, SOCS2, EPS8, HSH2D, GRAP, SHB, SKAP2, ARHGAP4	457	61	16792	4.81888	0.948613	0.0927019	0.0917021
									GOTERM_BP_DIRECT	GO:0007229~integrin-mediated signaling pathway	10	1.6835	0.00148177	VAV3, FGR, SRC, ITGB2, ITGAX, ITGAE, ITGAL, PRAM1, TSPAN32, ITGA9	457	99	16792	3.71151	0.967848	0.104083	0.102961
									GOTERM_BP_DIRECT	GO:0043113~receptor clustering	5	0.841751	0.00184028	SYNGAP1, GRIK5, ITGB2, CACNA1A, ITGAL	457	20	16792	9.186	0.986014	0.125464	0.124111
									GOTERM_BP_DIRECT	GO:0009887~organ morphogenesis	9	1.51515	0.00353407	GAMT, ABLIM1, TRPS1, FHL1, PDGFC, ITGAX, PNPLA6, GATA2, E2F5	457	92	16792	3.59452	0.999727	0.228382	0.225919
									GOTERM_BP_DIRECT	GO:0007204~positive regulation of cytosolic calcium ion concentration	11	1.85185	0.0036041	CD52, CYSLTR1, GPR35, SWAP70, PTGER2, P2RY1, F2R, CACNA1A, CIB2, GATA2, CCL28	457	134	16792	3.0163	0.999768	0.228382	0.225919
									GOTERM_BP_DIRECT	GO:0042088~T-helper 1 type immune response	4	0.673401	0.00364545	HLA-DRB5, BCL3, TLR6, HLA-DRB1	457	12	16792	12.248	0.999789	0.228382	0.225919
									GOTERM_BP_DIRECT	GO:0030168~platelet activation	10	1.6835	0.00412189	VAV3, LYN, PRKCH, VWF, SRC, FZD6, P2RY1, F2R, RAC2, ITPR1	457	115	16792	3.19513	0.999931	0.239726	0.237141
									GOTERM_BP_DIRECT	GO:0006413~translational initiation	11	1.85185	0.00421971	RPS15, RPS26, RPS17, RPS9, RPL18A, RPS8, RPLP1, RPL12, RPL36, RPL27, RPL28	457	137	16792	2.95025	0.999945	0.239726	0.237141
									GOTERM_BP_DIRECT	GO:0002906~negative regulation of mature B cell apoptotic process	3	0.505051	0.00425761	CD74, MIF, ADA	457	4	16792	27.558	0.999949	0.239726	0.237141
									GOTERM_BP_DIRECT	GO:0032673~regulation of interleukin-4 production	3	0.505051	0.00425761	HLA-DRB5, LGALS9, HLA-DRB1	457	4	16792	27.558	0.999949	0.239726	0.237141
									GOTERM_BP_DIRECT	GO:0045071~negative regulation of viral genome replication	6	1.0101	0.00434362	PARP10, RSAD2, OAS1, OAS3, MX1, IFIT1	457	40	16792	5.5116	0.999959	0.239726	0.237141
									GOTERM_BP_DIRECT	GO:2000484~positive regulation of interleukin-8 secretion	4	0.673401	0.00464435	PYCARD, F2R, LGALS9, CD244	457	13	16792	11.3058	0.999979	0.250363	0.247663
									GOTERM_BP_DIRECT	GO:0042104~positive regulation of activated T cell proliferation	5	0.841751	0.0057389	PYCARD, CD86, IL2RA, TNFSF4, IL12RB1	457	27	16792	6.80444	0.999998	0.302335	0.299075
									GOTERM_BP_DIRECT	GO:0032611~interleukin-1 beta production	3	0.505051	0.00696868	PYCARD, IL1B, CASP1	457	5	16792	22.0464	1	0.341344	0.337662
									GOTERM_BP_DIRECT	GO:0051902~negative regulation of mitochondrial depolarization	3	0.505051	0.00696868	HSH2D, SRC, IFI6	457	5	16792	22.0464	1	0.341344	0.337662
									GOTERM_BP_DIRECT	GO:0002437~inflammatory response to antigenic stimulus	4	0.673401	0.00709691	CYSLTR1, HLA-DRB5, IL2RA, HLA-DRB1	457	15	16792	9.7984	1	0.341344	0.337662
									GOTERM_BP_DIRECT	GO:0006636~unsaturated fatty acid biosynthetic process	4	0.673401	0.00709691	FADS2, SCD5, ELOVL6, ELOVL7	457	15	16792	9.7984	1	0.341344	0.337662
									GOTERM_BP_DIRECT	GO:0050852~T cell receptor signaling pathway	11	1.85185	0.00721563	HLA-DRB5, CARMIL2, HLA-DPB1, HLA-DRA, SHB, HLA-DRB1, PSMB10, TNFRSF21, HLA-DQA1, HLA-DPA1, HLA-DQB1	457	148	16792	2.73097	1	0.341344	0.337662
									GOTERM_BP_DIRECT	GO:0007166~cell surface receptor signaling pathway	16	2.6936	0.00810801	LY96, INHBA, LILRB2, LILRA1, MIF, LILRB3, TSPAN32, ADGRE1, CYSLTR1, DOK2, ADGRG5, IL2RA, P2RY1, CD37, CD14, LY6E	457	274	16792	2.14563	1	0.375887	0.371833
									GOTERM_BP_DIRECT	GO:0070374~positive regulation of ERK1 and ERK2 cascade	12	2.0202	0.00840025	PYCARD, CD74, TGFB1, CYSLTR2, SRC, PDGFD, PDGFC, P2RY1, F2R, MIF, LGALS9, HAVCR2	457	175	16792	2.51959	1	0.3818	0.377682
									GOTERM_BP_DIRECT	GO:0042110~T cell activation	6	1.0101	0.00867663	CD86, HSH2D, CLEC7A, TREML2, CD7, ADA	457	47	16792	4.69072	1	0.386777	0.382606
									GOTERM_BP_DIRECT	GO:0030593~neutrophil chemotaxis	7	1.17845	0.00892469	VAV3, CXCL8, JAML, IL1B, ITGB2, CKLF, ITGA9	457	66	16792	3.89709	1	0.390329	0.386119
									GOTERM_BP_DIRECT	GO:0043552~positive regulation of phosphatidylinositol 3-kinase activity	5	0.841751	0.00944967	VAV3, LYN, FGR, TGFB1, SRC	457	31	16792	5.92645	1	0.392994	0.388756
									GOTERM_BP_DIRECT	GO:0030032~lamellipodium assembly	5	0.841751	0.00944967	VAV3, FGD4, ABLIM1, PARVB, VCL	457	31	16792	5.92645	1	0.392994	0.388756
									GOTERM_BP_DIRECT	GO:0006412~translation	15	2.52525	0.00949425	SLC25A1, RPS9, RPS8, RPLP1, RPL12, RPS15, RPS26, RPS17, RPL18A, RPL36, RPL27, RPL22L1, SLC25A22, RPL28, SLC25A6	457	253	16792	2.1785	1	0.392994	0.388756
									GOTERM_BP_DIRECT	GO:2000778~positive regulation of interleukin-6 secretion	4	0.673401	0.0101886	PYCARD, IL1B, F2R, LGALS9	457	17	16792	8.64564	1	0.396604	0.392327
									GOTERM_BP_DIRECT	GO:0061737~leukotriene signaling pathway	3	0.505051	0.0102659	CYSLTR1, CYSLTR2, LTB4R	457	6	16792	18.372	1	0.396604	0.392327
									GOTERM_BP_DIRECT	GO:0032020~ISG15-protein conjugation	3	0.505051	0.0102659	UBA7, UBE2E2, UBE2L6	457	6	16792	18.372	1	0.396604	0.392327
									GOTERM_BP_DIRECT	GO:0045591~positive regulation of regulatory T cell differentiation	3	0.505051	0.0102659	CARMIL2, TGFB1, LILRB2	457	6	16792	18.372	1	0.396604	0.392327
									GOTERM_BP_DIRECT	GO:0031663~lipopolysaccharide-mediated signaling pathway	5	0.841751	0.0105728	LYN, TGFB1, IL1B, LY96, CD14	457	32	16792	5.74125	1	0.401768	0.397435
									GOTERM_BP_DIRECT	GO:0051056~regulation of small GTPase mediated signal transduction	10	1.6835	0.0109349	VAV3, ARHGAP22, ARHGAP9, FGD4, RAC2, RHOF, SIPA1, RHOBTB2, ARHGAP45, ARHGAP4	457	134	16792	2.74209	1	0.408822	0.404413
									GOTERM_BP_DIRECT	GO:0034142~toll-like receptor 4 signaling pathway	4	0.673401	0.0119837	ITGB2, LY96, CD14, LGALS9	457	18	16792	8.16533	1	0.440924	0.436168
									GOTERM_BP_DIRECT	GO:0042127~regulation of cell proliferation	12	2.0202	0.0124146	FGR, TES, JUP, SRC, PTGER2, PLA2G4A, TNFRSF1B, CXCL2, RELT, TNFRSF21, ENG, PTGS1	457	185	16792	2.38339	1	0.446362	0.441548
									GOTERM_BP_DIRECT	GO:0010629~negative regulation of gene expression	10	1.6835	0.0125166	PARP10, MEF2C, TGFB1, NDFIP1, MIF, LGALS9, CD34, AIF1, HAVCR2, ENG	457	137	16792	2.68204	1	0.446362	0.441548
									GOTERM_BP_DIRECT	GO:0043305~negative regulation of mast cell degranulation	3	0.505051	0.0141155	CD84, CD300A, LGALS9	457	7	16792	15.7474	1	0.479146	0.473979
									GOTERM_BP_DIRECT	GO:0045650~negative regulation of macrophage differentiation	3	0.505051	0.0141155	ZBTB46, INHBA, GATA2	457	7	16792	15.7474	1	0.479146	0.473979
									GOTERM_BP_DIRECT	GO:0007155~cell adhesion	22	3.7037	0.0141922	LGALS3BP, EGFL7, JUP, VWF, CD300A, PXN, ITGB2, ICAM3, ITGAE, ICAM5, PARVB, ITGAL, ADGRE1, SELL, MMRN1, CASS4, ITGAX, PECAM1, CD34, VCL, ITGA9, ENG	457	459	16792	1.76115	1	0.479146	0.473979
									GOTERM_BP_DIRECT	GO:0008360~regulation of cell shape	10	1.6835	0.0142628	EPS8, FGR, SLC9A3R1, FGD4, LST1, ITGB2, CDC42EP3, PLXNB2, PLEKHO1, ERMN	457	140	16792	2.62457	1	0.479146	0.473979
									GOTERM_BP_DIRECT	GO:0007568~aging	11	1.85185	0.014791	CD86, SREBF1, CIITA, TGFB1, BCL2A1, KCNMB1, P2RY1, ITGB2, TNFRSF1B, ADA, SNCA	457	165	16792	2.4496	1	0.489795	0.484512
									GOTERM_BP_DIRECT	GO:0030154~cell differentiation	22	3.7037	0.0152639	GPSM1, GGNBP1, PRKCH, FHL1, TNFAIP2, NR1D1, INHBA, SPATA20, NDRG2, SHB, ETS2, DUSP6, ELK3, ARHGAP22, SPATA25, FGR, HLX, ANGPTL6, ELF4, ZGLP1, FLNB, HTATIP2	457	462	16792	1.74971	1	0.493901	0.488574
									GOTERM_BP_DIRECT	GO:0048146~positive regulation of fibroblast proliferation	6	1.0101	0.0153412	CD74, TGFB1, ZMIZ1, PDGFD, PDGFC, MIF	457	54	16792	4.08266	1	0.493901	0.488574
									GOTERM_BP_DIRECT	GO:0030198~extracellular matrix organization	12	2.0202	0.018362	PRDX4, SPINT1, VWF, ITGB2, BCL3, PECAM1, ITGAX, ICAM3, ITGAE, ICAM5, ITGAL, ITGA9	457	196	16792	2.24963	1	0.563799	0.557718
									GOTERM_BP_DIRECT	GO:0002467~germinal center formation	3	0.505051	0.0184852	MEF2C, BCL3, UNC13D	457	8	16792	13.779	1	0.563799	0.557718
									GOTERM_BP_DIRECT	GO:0043304~regulation of mast cell degranulation	3	0.505051	0.0184852	LYN, RAC2, UNC13D	457	8	16792	13.779	1	0.563799	0.557718
									GOTERM_BP_DIRECT	GO:1902715~positive regulation of interferon-gamma secretion	3	0.505051	0.0184852	CARMIL2, LGALS9, CD244	457	8	16792	13.779	1	0.563799	0.557718
									GOTERM_BP_DIRECT	GO:0071346~cellular response to interferon-gamma	6	1.0101	0.0190223	CIITA, DAPK1, LGALS9, IL12RB1, AIF1, HLA-DPA1	457	57	16792	3.86779	1	0.572645	0.566469
									GOTERM_BP_DIRECT	GO:0030890~positive regulation of B cell proliferation	5	0.841751	0.0208575	VAV3, CD74, MEF2C, MIF, ADA	457	39	16792	4.71077	1	0.619842	0.613157
									GOTERM_BP_DIRECT	GO:0006915~apoptotic process	25	4.20875	0.0217463	KLLN, PHLPP1, MTFP1, ITGB2, AHR, SHB, PYCARD, C1QBP, CASP1, PIM1, CD14, SNCA, HTATIP2, MEF2C, DAPK1, NEK6, MX1, LY86, SERPINB9, RNF144B, IL1B, IL2RA, TNFRSF21, MCM2, SLC25A6	457	567	16792	1.62011	1	0.630884	0.62408
									GOTERM_BP_DIRECT	GO:0043406~positive regulation of MAP kinase activity	6	1.0101	0.0217734	MEF2C, TGFB1, SRC, PDGFD, PDGFC, MIF	457	59	16792	3.73668	1	0.630884	0.62408
									GOTERM_BP_DIRECT	GO:0002576~platelet degranulation	8	1.3468	0.0221447	LYN, LGALS3BP, ABCC4, TGFB1, MMRN1, VWF, PECAM1, VCL	457	103	16792	2.8539	1	0.633352	0.626521
									GOTERM_BP_DIRECT	GO:0008283~cell proliferation	18	3.0303	0.022405	CD74, IL15RA, SRC, LY86, MIF, CRIP1, DNPH1, RASGRP4, EPS8, BIN1, IL2RA, DDIT4, PIM1, BCAT1, MAPRE2, CD34, CKLF, SIPA1	457	366	16792	1.80708	1	0.633352	0.626521
									GOTERM_BP_DIRECT	GO:0043030~regulation of macrophage activation	3	0.505051	0.0233441	CD74, MIF, SNCA	457	9	16792	12.248	1	0.651947	0.644916
									GOTERM_BP_DIRECT	GO:0001933~negative regulation of protein phosphorylation	6	1.0101	0.0247708	LYN, TGFB1, CD109, PRR5L, ZBED3, SNCA	457	61	16792	3.61416	1	0.683557	0.676185
									GOTERM_BP_DIRECT	GO:0006968~cellular defense response	6	1.0101	0.026364	LGALS3BP, LY96, LILRB2, CD300C, TCIRG1, LSP1	457	62	16792	3.55587	1	0.710816	0.70315
									GOTERM_BP_DIRECT	GO:0034341~response to interferon-gamma	4	0.673401	0.026372	CD86, CIITA, KYNU, SNCA	457	24	16792	6.124	1	0.710816	0.70315
									GOTERM_BP_DIRECT	GO:0019371~cyclooxygenase pathway	3	0.505051	0.0286625	CBR1, AKR1C3, PTGS1	457	10	16792	11.0232	1	0.763674	0.755437
									GOTERM_BP_DIRECT	GO:0050715~positive regulation of cytokine secretion	4	0.673401	0.0293795	FGR, SRC, CD14, MIF	457	25	16792	5.87904	1	0.768614	0.760325
									GOTERM_BP_DIRECT	GO:0006928~movement of cell or subcellular component	7	1.17845	0.0295111	CXCL8, ENPP2, LSP1, ITGAL, WASF1, VCL, LTB4R	457	86	16792	2.99079	1	0.768614	0.760325
									GOTERM_BP_DIRECT	GO:0043087~regulation of GTPase activity	6	1.0101	0.03153	VAV3, PYCARD, FGD4, SYNGAP1, PLXNB2, STMN3	457	65	16792	3.39175	1	0.812072	0.803314
									GOTERM_BP_DIRECT	GO:0006364~rRNA processing	12	2.0202	0.0323119	RPS15, RPS26, EXOSC5, RPS17, RPS9, RPL18A, RPS8, RPLP1, RPL12, RPL36, RPL27, RPL28	457	214	16792	2.06041	1	0.823065	0.814189
									GOTERM_BP_DIRECT	GO:0007200~phospholipase C-activating G-protein coupled receptor signaling pathway	6	1.0101	0.0333829	CYSLTR1, CYSLTR2, NPR3, P2RY1, F2R, LTB4R	457	66	16792	3.34036	1	0.841103	0.832032
									GOTERM_BP_DIRECT	GO:0043306~positive regulation of mast cell degranulation	3	0.505051	0.0344119	FGR, FCER1A, GATA2	457	11	16792	10.0211	1	0.857708	0.848458
									GOTERM_BP_DIRECT	GO:0051781~positive regulation of cell division	5	0.841751	0.0382465	TGFB1, MACC1, IL1B, PDGFD, PDGFC	457	47	16792	3.90893	1	0.943141	0.932969
									GOTERM_BP_DIRECT	GO:0050777~negative regulation of immune response	3	0.505051	0.0405652	LYN, IL2RA, LILRB2	457	12	16792	9.186	1	0.979481	0.968917
									GOTERM_BP_DIRECT	GO:0001774~microglial cell activation	3	0.505051	0.0405652	TLR6, AIF1, SNCA	457	12	16792	9.186	1	0.979481	0.968917
									GOTERM_BP_DIRECT	GO:0050766~positive regulation of phagocytosis	4	0.673401	0.0431273	PYCARD, CAMK1D, IL1B, GATA2	457	29	16792	5.06814	1	0.999692	0.98891
									GOTERM_BP_DIRECT	GO:0002376~immune system process	4	0.673401	0.0431273	CD300A, CD300C, TAPBPL, CD300LF	457	29	16792	5.06814	1	0.999692	0.98891
									GOTERM_BP_DIRECT	GO:0042113~B cell activation	4	0.673401	0.0431273	LAT2, CD86, HDAC9, SKAP2	457	29	16792	5.06814	1	0.999692	0.98891
									GOTERM_BP_DIRECT	GO:0048008~platelet-derived growth factor receptor signaling pathway	4	0.673401	0.0431273	SRC, PDGFD, PDGFC, ARID5B	457	29	16792	5.06814	1	0.999692	0.98891
									GOTERM_BP_DIRECT	GO:0097190~apoptotic signaling pathway	6	1.0101	0.0436511	DAPK1, LY96, CD14, TNFRSF1B, RELT, TNFRSF21	457	71	16792	3.10513	1	1	0.989642
									GOTERM_BP_DIRECT	GO:0016485~protein processing	6	1.0101	0.0459079	F12, RHBDF2, CASP1, CPXM1, PCSK6, CTSS	457	72	16792	3.062	1	1	0.989642
									GOTERM_BP_DIRECT	GO:0071360~cellular response to exogenous dsRNA	3	0.505051	0.0470963	CIITA, FLOT1, IFIT1	457	13	16792	8.47938	1	1	0.989642
									GOTERM_BP_DIRECT	GO:0050730~regulation of peptidyl-tyrosine phosphorylation	3	0.505051	0.0470963	PDGFD, PDGFC, ITGB2	457	13	16792	8.47938	1	1	0.989642
									GOTERM_BP_DIRECT	GO:0006935~chemotaxis	8	1.3468	0.0487235	CYSLTR1, CXCL8, ENPP2, RAC2, LGALS9, LSP1, CXCL2, CCL28	457	122	16792	2.40944	1	1	0.989642

## Sheet: G4 (negative)
									Category	Term	Count	%	PValue	Genes	List Total	Pop Hits	Pop Total	Fold Enrichment	Bonferroni	Benjamini	FDR
									GOTERM_BP_DIRECT	GO:0007165~signal transduction	86	10.4623	8.78274e-08	DGKG, RET, ITK, SPARC, CSF3R, RTKN2, PDE3B, PTPRM, IRS2, PIK3CB, ARHGAP5, SIRPB1, IGF1R, NR3C2, MRC2, THBD, PSTPIP1, RASSF4, RPS6KA2, AKT3, GRB10, CAPN3, PDGFRB, CHRNB1, TLE2, TLE1, IL4R, PDE4D, MAGI3, PRKCE, NFAM1, ANXA5, PLAUR, ARAP3, ANK1, ARHGAP10, ADCY9, TYRO3, ZNF831, RIN1, HBEGF, DDR2, GRN, LTK, PLPPR3, EPAS1, ACVR1B, RAP1GAP, ARHGAP12, ARHGAP21, CASKIN2, GNA11, CHN2, CLTCL1, CCL4, SH3BP5,…	686	1161	16792	1.8132	0.000274335	0.000173921	0.000173698
									GOTERM_BP_DIRECT	GO:0030335~positive regulation of cell migration	26	3.16302	1.27673e-07	RET, IRS2, SYNE2, IGF1R, FAM83H, WNT11, GPNMB, PODXL, S1PR1, CTSH, ITGAV, PDGFRB, MCAM, HGF, INSR, SEMA4C, RRAS2, LAMB1, PRKCA, VEGFA, TIAM1, MMP14, MYO1C, RUFY3, SNAI1, HBEGF	686	184	16792	3.45887	0.000398772	0.000173921	0.000173698
									GOTERM_BP_DIRECT	GO:0002576~platelet degranulation	19	2.31144	1.67018e-07	CFD, SRGN, APP, SPARC, HGF, ACTN1, STXBP1, SERPINE1, F13A1, CLU, TUBA4A, TTN, VEGFA, TF, HABP4, CD9, SERPING1, TIMP1, A2M	686	103	16792	4.51538	0.000521627	0.000173921	0.000173698
									GOTERM_BP_DIRECT	GO:0007155~cell adhesion	43	5.23114	9.13917e-07	APP, CSF3R, PTPRS, LAMA2, ITGB4, ADAM22, ARHGAP5, PTPRF, PSTPIP1, GPNMB, PODXL, CCL4, STAB1, HAS3, S1PR1, EMILIN2, NCAM1, ITGAV, EMILIN1, MYH10, NEO1, EPHB4, SLAMF1, ENTPD1, DST, LRRN2, MCAM, PRKCE, CASK, LAMB1, PRKCA, CD2, AFDN, MFAP4, COL6A2, COL6A1, TYRO3, CERCAM, COL6A3, CD9, ADAM9, DDR2, NECTIN1	686	459	16792	2.29316	0.002851	0.000713769	0.000712855
									GOTERM_BP_DIRECT	GO:0043547~positive regulation of GTPase activity	49	5.96107	1.28803e-06	RET, ERRFI1, DOCK4, DOCK9, RASGRF2, IRS2, ARHGAP5, FNBP1L, RGS5, MCF2L, RALGPS2, PDGFRB, PLEKHG3, ARHGEF11, PLEKHG1, CDKL5, PLEKHG6, ARAP3, ARHGAP10, AGAP9, CDC42EP4, RIN1, HBEGF, RAP1GAP, ARHGAP12, ARHGAP21, WNT11, CHN2, CCL4, S1PR1, NCAM1, SNX9, SRGAP3, A2M, S100A10, SPTBN2, ARFGEF1, FARP1, JUN, IQSEC2, AFDN, ARHGAP31, IL2RB, TRIP10, PLXNB1, RGL1, AGRN, FGFR3, FGFR1	686	565	16792	2.12288	0.00401571	0.000804759	0.000803728
									GOTERM_BP_DIRECT	GO:0007010~cytoskeleton organization	19	2.31144	0.000103038	EPB42, DST, AVIL, MAST1, ARAP3, CDC42BPB, TUBB4A, SYNE3, ANK1, TUBA4A, ARHGAP10, STRIP2, TUBB2A, PALM, RHOU, TNIK, APOE, AGRN, SPTBN2	686	161	16792	2.88872	0.275234	0.0536482	0.0535795
									GOTERM_BP_DIRECT	GO:0035556~intracellular signal transduction	32	3.89294	0.00056278	DGKG, BRSK1, ITK, PATJ, TUFT1, MAST1, NOD2, TREM1, MCF2L, CHN2, RPS6KA2, AKT3, SH3BP5, GPR155, TNS2, MAP4K4, MAGI3, PRKCE, NFAM1, PRKCA, CDC42BPB, CORO2A, LAX1, TGFBR3, SPSB1, ADCY9, DLG5, CAMK4, PLXNB1, GNB1L, TNIK, DGKH	686	403	16792	1.94367	0.827718	0.251161	0.250839
									GOTERM_BP_DIRECT	GO:0030198~extracellular matrix organization	19	2.31144	0.00113544	APP, COL27A1, SPARC, LAMA2, ITGB4, SERPINE1, LAMB1, CCDC80, ELF3, CRISPLD2, COL6A2, COL6A1, COL6A3, ITGAV, EMILIN1, AGRN, JAM3, FBN1, DDR2	686	196	16792	2.37288	0.971251	0.400549	0.400036
									GOTERM_BP_DIRECT	GO:0051056~regulation of small GTPase mediated signal transduction	15	1.82482	0.00115395	ARHGEF11, RASGRF2, ARAP3, ARHGAP5, RAP1GAP, ARHGAP12, TIAM1, ARHGAP10, ARHGAP31, CHN2, MCF2L, TRIP10, RHOU, SRGAP3, A2M	686	134	16792	2.74009	0.972867	0.400549	0.400036
									GOTERM_BP_DIRECT	GO:0001525~angiogenesis	20	2.43309	0.00203987	JUN, JAG1, TNFRSF12A, ANXA2, EPAS1, MCAM, PDE3B, SERPINE1, TGFA, PRKCA, VEGFA, MMP14, ADM2, S1PR1, LEPR, MMP19, ITGAV, EPHB4, FGFR1, JAM3	686	223	16792	2.19535	0.998303	0.544447	0.54375
									GOTERM_BP_DIRECT	GO:0071467~cellular response to pH	4	0.486618	0.00209135	GPR68, HVCN1, GNA11, ASIC1	686	7	16792	13.9875	0.998556	0.544447	0.54375
									GOTERM_BP_DIRECT	GO:0032609~interferon-gamma production	4	0.486618	0.00209135	EOMES, ITK, AZI2, TLR4	686	7	16792	13.9875	0.998556	0.544447	0.54375
									GOTERM_BP_DIRECT	GO:0006468~protein phosphorylation	32	3.89294	0.00392697	RET, APP, BRSK1, LTK, PXK, MAST1, ACVR1B, WNT11, IRAK2, AKT3, SPEG, CTSG, MAP4K4, CDKL5, MAP3K1, DMPK, PRKCE, MOK, LMTK3, CASK, PRKCA, TEX14, CDC42BPB, ERN1, CAMK4, ADM2, AAK1, FAM20C, TNIK, CAMK1, TRIB2, FGFR1	686	456	16792	1.71776	0.999995	0.94368	0.942472
									GOTERM_BP_DIRECT	GO:0090272~negative regulation of fibroblast growth factor production	3	0.364964	0.00485008	RGCC, WNT11, FGFR1	686	3	16792	24.4781	1	1	0.999039
									GOTERM_BP_DIRECT	GO:0060412~ventricular septum morphogenesis	6	0.729927	0.00585829	TGFBR3, BMPR2, WNT11, CITED2, FGFRL1, SMAD7	686	29	16792	5.06444	1	1	0.999039
									GOTERM_BP_DIRECT	GO:0043393~regulation of protein binding	5	0.608273	0.0065208	TGFBR3, HDAC4, APP, SMARCD3, CAMK1	686	19	16792	6.44161	1	1	0.999039
									GOTERM_BP_DIRECT	GO:0021772~olfactory bulb development	5	0.608273	0.0065208	EOMES, EXT1, AGTPBP1, CHD7, KIF14	686	19	16792	6.44161	1	1	0.999039
									GOTERM_BP_DIRECT	GO:0030217~T cell differentiation	6	0.729927	0.00679853	EGR1, CHD7, LEPR, PTPN22, IL7R, CD3D	686	30	16792	4.89563	1	1	0.999039
									GOTERM_BP_DIRECT	GO:0030168~platelet activation	12	1.45985	0.00732153	DGKG, GNG2, FCER1G, ACTN1, PRKCE, GNA11, TYRO3, CD9, PRKCA, ITPR3, PIK3CB, DGKH	686	115	16792	2.55424	1	1	0.999039
									GOTERM_BP_DIRECT	GO:0042744~hydrogen peroxide catabolic process	5	0.608273	0.00789213	GPX3, HBB, LPO, EPX, MPO	686	20	16792	6.11953	1	1	0.999039
									GOTERM_BP_DIRECT	GO:0016485~protein processing	9	1.09489	0.0088376	SRGN, DYNC2H1, CPM, MMP14, CPD, PTCH1, CTSG, AZU1, PCSK5	686	72	16792	3.05977	1	1	0.999039
									GOTERM_BP_DIRECT	GO:0003007~heart morphogenesis	6	0.729927	0.00898601	TGFBR3, INSR, PTCH1, CHD7, EPHB4, VEGFA	686	32	16792	4.58965	1	1	0.999039
									GOTERM_BP_DIRECT	GO:0006898~receptor-mediated endocytosis	16	1.94647	0.00934215	SPARC, HP, HBB, LOXL4, LRP3, SSC5D, ADRB2, DNM1, SCART1, HSP90B1, IGKC, CLTCL1, STAB1, SNX9, CALR, APOE	686	186	16792	2.10565	1	1	0.999039
									GOTERM_BP_DIRECT	GO:0001754~eye photoreceptor cell differentiation	3	0.364964	0.009438	AGTPBP1, PPP2R3A, NKD1	686	4	16792	18.3586	1	1	0.999039
									GOTERM_BP_DIRECT	GO:0051208~sequestering of calcium ion	3	0.364964	0.009438	ATP7B, CALR, HSP90B1	686	4	16792	18.3586	1	1	0.999039
									GOTERM_BP_DIRECT	GO:0042089~cytokine biosynthetic process	3	0.364964	0.009438	CEBPE, CD28, PCSK5	686	4	16792	18.3586	1	1	0.999039
									GOTERM_BP_DIRECT	GO:0008284~positive regulation of cell proliferation	31	3.77129	0.00954659	HDAC4, SLC35F6, EIF5A2, KIF14, TGFA, IRS2, DLL1, IGF1R, CST3, NACC2, CTSH, ITGAV, TIMP1, MTA3, SLAMF1, PDGFRB, HGF, INSR, CLEC11A, TBC1D8, OSMR, VEGFA, ACER2, TIAM1, GAREM1, CLDN7, PRTN3, CALR, FGFR3, FGFR1, HBEGF	686	466	16792	1.62837	1	1	0.999039
									GOTERM_BP_DIRECT	GO:0007517~muscle organ development	10	1.21655	0.0103237	CENPF, ZFHX3, EGR3, LAMA2, SPEG, CAPN3, COL6A3, SOX6, POU6F1, HBEGF	686	89	16792	2.75035	1	1	0.999039
									GOTERM_BP_DIRECT	GO:0016477~cell migration	15	1.82482	0.0109243	PDGFRB, CDC42BPB, PIK3CB, PTPRF, TGFBR3, TIAM1, STRIP2, PSTPIP1, PODXL, S1PR1, SNAI1, ADAM9, ITGAV, PLXNB1, FGFR1	686	172	16792	2.13472	1	1	0.999039
									GOTERM_BP_DIRECT	GO:0010628~positive regulation of gene expression	20	2.43309	0.0113424	TLE1, CITED2, PLAG1, MST1, RAB27A, PTPN22, PIK3CB, AZU1, VEGFA, RGCC, WNT11, STAR, RPS6KA2, ADM2, CD28, CTSH, SPRY2, CALR, IL7R, TLR4	686	262	16792	1.86856	1	1	0.999039
									GOTERM_BP_DIRECT	GO:0006897~endocytosis	13	1.58151	0.0114966	APP, ZFYVE9, FNBP1L, DNM1, MRC2, PSTPIP1, AAK1, TRIP10, PACSIN3, ANKFY1, SNX9, RIN1, ATP9A	686	139	16792	2.28932	1	1	0.999039
									GOTERM_BP_DIRECT	GO:0001837~epithelial to mesenchymal transition	6	0.729927	0.0116158	TGFBR3, EPB41L5, WNT11, HGF, RFLNB, SNAI1	686	34	16792	4.31967	1	1	0.999039
									GOTERM_BP_DIRECT	GO:0042110~T cell activation	7	0.851582	0.0116621	CD2, ITK, CD8B, CD8A, IRF4, CD3G, AZI2	686	47	16792	3.64568	1	1	0.999039
									GOTERM_BP_DIRECT	GO:0043066~negative regulation of apoptotic process	30	3.64964	0.0120879	SERPINB10, LTK, SYCP2, CITED2, OGG1, AMIGO2, KIF14, TGFA, NOL3, MPO, HSP90B1, IGF1R, WNT11, CTSH, CAPN3, TIMP1, NTSR1, TXNDC5, MAP4K4, PDGFRB, EGR3, BCL11B, ANXA5, PLAUR, AZU1, VEGFA, ARHGAP10, CLDN7, IL2RB, SPRY2	686	455	16792	1.61394	1	1	0.999039
									GOTERM_BP_DIRECT	GO:0022617~extracellular matrix disassembly	9	1.09489	0.0120916	MMP14, MMP15, SH3PXD2B, MMP19, CTSG, TIMP1, A2M, ELANE, FBN1	686	76	16792	2.89873	1	1	0.999039
									GOTERM_BP_DIRECT	GO:0032733~positive regulation of interleukin-10 production	5	0.608273	0.013097	FCER1G, HGF, CD28, NOD2, TLR4	686	23	16792	5.32133	1	1	0.999039
									GOTERM_BP_DIRECT	GO:0010952~positive regulation of peptidase activity	4	0.486618	0.0142303	APP, MMP14, CTSH, PCOLCE	686	13	16792	7.53173	1	1	0.999039
									GOTERM_BP_DIRECT	GO:0006878~cellular copper ion homeostasis	4	0.486618	0.0142303	APP, MT2A, ATP7B, SLC31A2	686	13	16792	7.53173	1	1	0.999039
									GOTERM_BP_DIRECT	GO:0030574~collagen catabolic process	8	0.973236	0.0151055	MRC2, MMP14, MMP15, COL6A2, COL6A1, MMP19, COL6A3, PRTN3	686	64	16792	3.05977	1	1	0.999039
									GOTERM_BP_DIRECT	GO:0042742~defense response to bacterium	13	1.58151	0.0156686	FCER1G, CEBPE, HP, LPO, NOD2, MPO, LYST, COCH, IGHG1, IGKC, STAB1, TLR4, ELANE	686	145	16792	2.19459	1	1	0.999039
									GOTERM_BP_DIRECT	GO:0042542~response to hydrogen peroxide	7	0.851582	0.0170697	PDGFRB, JUN, NR4A3, STAR, HP, ADAM9, HBB	686	51	16792	3.35974	1	1	0.999039
									GOTERM_BP_DIRECT	GO:0035023~regulation of Rho protein signal transduction	9	1.09489	0.0173022	ARHGEF11, PLEKHG3, FARP1, TIAM1, ARHGEF10, PLEKHG1, RASGRF2, MCF2L, PLEKHG6	686	81	16792	2.71979	1	1	0.999039
									GOTERM_BP_DIRECT	GO:0032720~negative regulation of tumor necrosis factor production	6	0.729927	0.018347	GPNMB, C5AR2, BPI, PTPN22, TLR4, SLAMF1	686	38	16792	3.86497	1	1	0.999039
									GOTERM_BP_DIRECT	GO:0034446~substrate adhesion-dependent cell spreading	6	0.729927	0.018347	FZD7, TYRO3, KIF14, ITGAV, LAMB1, FGFRL1	686	38	16792	3.86497	1	1	0.999039
									GOTERM_BP_DIRECT	GO:0045840~positive regulation of mitotic nuclear division	5	0.608273	0.0200866	PDGFRB, RGCC, INSR, CD28, TGFA	686	26	16792	4.70733	1	1	0.999039
									GOTERM_BP_DIRECT	GO:0031175~neuron projection development	10	1.21655	0.0209021	ARFGEF1, APP, CLMN, RAB13, PTPRM, BICDL1, LAMB1, NCAM1, FRY, GDPD5	686	100	16792	2.44781	1	1	0.999039
									GOTERM_BP_DIRECT	GO:0051044~positive regulation of membrane protein ectodomain proteolysis	4	0.486618	0.0213104	ADAM9, PACSIN3, SNX9, APOE	686	15	16792	6.5275	1	1	0.999039
									GOTERM_BP_DIRECT	GO:0044794~positive regulation by host of viral process	3	0.364964	0.0223433	PC, APOE, PPIB	686	6	16792	12.2391	1	1	0.999039
									GOTERM_BP_DIRECT	GO:0045577~regulation of B cell differentiation	3	0.364964	0.0223433	NFAM1, IKZF3, ZFP36L1	686	6	16792	12.2391	1	1	0.999039
									GOTERM_BP_DIRECT	GO:0035987~endodermal cell differentiation	5	0.608273	0.0228393	MMP14, MMP15, COL6A1, ITGAV, LAMB1	686	27	16792	4.53299	1	1	0.999039
									GOTERM_BP_DIRECT	GO:0014065~phosphatidylinositol 3-kinase signaling	5	0.608273	0.0228393	LTK, TYRO3, PIK3CB, ZFP36L1, IGF1R	686	27	16792	4.53299	1	1	0.999039
									GOTERM_BP_DIRECT	GO:0098869~cellular oxidant detoxification	8	0.973236	0.0236909	NXN, GPX3, HP, HBB, LPO, APOE, EPX, IPCEF1	686	70	16792	2.7975	1	1	0.999039
									GOTERM_BP_DIRECT	GO:0050829~defense response to Gram-negative bacterium	7	0.851582	0.0239917	APP, SERPINE1, SSC5D, BPI, AZU1, LYZ, TLR4	686	55	16792	3.1154	1	1	0.999039
									GOTERM_BP_DIRECT	GO:0046777~protein autophosphorylation	14	1.70316	0.0240908	PDGFRB, CDKL5, INSR, ACVR1B, IGF1R, ERN1, CAMK4, AAK1, TYRO3, TNIK, FGFR3, EPHB4, FGFR1, DDR2	686	172	16792	1.99241	1	1	0.999039
									GOTERM_BP_DIRECT	GO:0007264~small GTPase mediated signal transduction	18	2.18978	0.0244747	DOCK4, RASL10A, DOCK9, RASGRF2, RHOBTB3, RRAS2, RAB27A, ARHGAP5, RUNDC3A, RAB43, RAB44, ARHGAP31, RAB30, RAB15, RAB13, RGL1, RAB6B, RALGPS2	686	246	16792	1.79108	1	1	0.999039
									GOTERM_BP_DIRECT	GO:0032526~response to retinoic acid	6	0.729927	0.0248053	ACER2, PDGFRB, RXRA, PTCH1, CTSH, AQP3	686	41	16792	3.58217	1	1	0.999039
									GOTERM_BP_DIRECT	GO:0046328~regulation of JNK cascade	4	0.486618	0.0254496	TGFBR3, MAGI3, MAP4K4, IGF1R	686	16	16792	6.11953	1	1	0.999039
									GOTERM_BP_DIRECT	GO:0045665~negative regulation of neuron differentiation	7	0.851582	0.025977	ASPM, APP, JAG1, DIXDC1, CALR, DLL1, RAP1GAP	686	56	16792	3.05977	1	1	0.999039
									GOTERM_BP_DIRECT	GO:0030308~negative regulation of cell growth	11	1.3382	0.0262316	CDA, BMPR2, WNT11, CDKN2A, CAPRIN2, PTPRJ, APBB1, GAS2L1, ACVR1B, FBP1, DCBLD2	686	121	16792	2.22528	1	1	0.999039
									GOTERM_BP_DIRECT	GO:0010951~negative regulation of endopeptidase activity	11	1.3382	0.0262316	SERPINB10, APP, SERPINF1, PAPLN, SERPINE1, SERPINH1, SERPING1, COL6A3, TIMP1, A2M, SERPINB8	686	121	16792	2.22528	1	1	0.999039
									GOTERM_BP_DIRECT	GO:0006024~glycosaminoglycan biosynthetic process	6	0.729927	0.0272439	HS3ST3B1, EXT1, PDGFRB, NDST2, PXYLP1, AGRN	686	42	16792	3.49688	1	1	0.999039
									GOTERM_BP_DIRECT	GO:0070374~positive regulation of ERK1 and ERK2 cascade	14	1.70316	0.0272666	PDGFRB, JUN, C5AR2, PRKCA, PTPN22, NOD2, VEGFA, GAREM1, GPNMB, CCL4, SPRY2, FGFR3, TLR4, SLAMF1	686	175	16792	1.95825	1	1	0.999039
									GOTERM_BP_DIRECT	GO:0001764~neuron migration	10	1.21655	0.0276708	NR4A2, KIRREL3, ASPM, FZD3, CDKL5, NAV1, CELSR1, POMGNT2, MYH10, FGFR1	686	105	16792	2.33125	1	1	0.999039
									GOTERM_BP_DIRECT	GO:0008360~regulation of cell shape	12	1.45985	0.028285	STRIP2, EPB42, CDC42EP4, PALM, ARAP3, RHOU, PLXNB1, BAIAP2, MYH10, SYNE3, COCH, VEGFA	686	140	16792	2.09813	1	1	0.999039
									GOTERM_BP_DIRECT	GO:0000281~mitotic cytokinesis	5	0.608273	0.0290025	ANLN, SNX9, KIF20A, CENPA, MYH10	686	29	16792	4.22037	1	1	0.999039
									GOTERM_BP_DIRECT	GO:0030155~regulation of cell adhesion	6	0.729927	0.0298297	RET, LAMA2, KIF14, S1PR1, PTPRJ, DLL1	686	43	16792	3.41555	1	1	0.999039
									GOTERM_BP_DIRECT	GO:0050860~negative regulation of T cell receptor signaling pathway	4	0.486618	0.0299877	LGALS3, PTPRJ, PTPN22, UBASH3A	686	17	16792	5.75956	1	1	0.999039
									GOTERM_BP_DIRECT	GO:0021522~spinal cord motor neuron differentiation	4	0.486618	0.0299877	DYNC2H1, LMO4, PTCH1, GDPD5	686	17	16792	5.75956	1	1	0.999039
									GOTERM_BP_DIRECT	GO:0015012~heparan sulfate proteoglycan biosynthetic process	4	0.486618	0.0299877	HS3ST3B1, EXT1, NDST2, DSE	686	17	16792	5.75956	1	1	0.999039
									GOTERM_BP_DIRECT	GO:0071276~cellular response to cadmium ion	4	0.486618	0.0299877	STAR, OGG1, CYBB, MT1X	686	17	16792	5.75956	1	1	0.999039
									GOTERM_BP_DIRECT	GO:1901214~regulation of neuron death	4	0.486618	0.0299877	RILPL1, RRAS2, APOE, CLU	686	17	16792	5.75956	1	1	0.999039
									GOTERM_BP_DIRECT	GO:0060041~retina development in camera-type eye	7	0.851582	0.0302682	RET, AGTPBP1, SERPINF1, CHD7, DLL1, MYH10, NECTIN1	686	58	16792	2.95426	1	1	0.999039
									GOTERM_BP_DIRECT	GO:0015808~L-alanine transport	3	0.364964	0.0304441	SLC36A1, SLC1A4, SLC36A4	686	7	16792	10.4906	1	1	0.999039
									GOTERM_BP_DIRECT	GO:0006548~histidine catabolic process	3	0.364964	0.0304441	HAL, HDC, CARNS1	686	7	16792	10.4906	1	1	0.999039
									GOTERM_BP_DIRECT	GO:0035524~proline transmembrane transport	3	0.364964	0.0304441	SLC36A1, SLC1A4, SLC36A4	686	7	16792	10.4906	1	1	0.999039
									GOTERM_BP_DIRECT	GO:0006900~membrane budding	3	0.364964	0.0304441	ANXA2, FNBP1L, S100A10	686	7	16792	10.4906	1	1	0.999039
									GOTERM_BP_DIRECT	GO:0003085~negative regulation of systemic arterial blood pressure	3	0.364964	0.0304441	KCNK6, BMPR2, NTSR1	686	7	16792	10.4906	1	1	0.999039
									GOTERM_BP_DIRECT	GO:0034616~response to laminar fluid shear stress	3	0.364964	0.0304441	ABCA1, ADAM9, SMAD7	686	7	16792	10.4906	1	1	0.999039
									GOTERM_BP_DIRECT	GO:0045944~positive regulation of transcription from RNA polymerase II promoter	53	6.44769	0.0316342	TOP2A, APP, BMPR2, MAML2, CITED2, SERPINE1, CHD7, CD3D, IKZF3, SOX6, MYBL1, EOMES, KLF12, LMO4, HGF, CASK, ELF3, IRF4, AHRR, TLR4, HDAC4, CEBPD, CEBPE, PLAG1, EPAS1, NLRC5, ADRB2, NOD2, ACVR1B, DLL1, RXRA, S1PR1, STAT4, APBB1, TBL1X, E2F8, EGR1, JUN, EGR2, JAG1, BCL11B, AUTS2, CDKN2A, SMAD7, VEGFA, NR4A2, RGCC, NR4A3, CAPRIN2, CD28, FOSB, CAMK1, AGRN	686	981	16792	1.32247	1	1	0.999039
									GOTERM_BP_DIRECT	GO:0030097~hemopoiesis	7	0.851582	0.0325777	KIRREL3, JAG1, GFI1, RTKN2, PGM3, DLL1, ADD2	686	59	16792	2.90419	1	1	0.999039
									GOTERM_BP_DIRECT	GO:0007166~cell surface receptor signaling pathway	19	2.31144	0.0327327	CDA, CD3G, ADRB2, CD3D, SIRPB1, IL17RA, CD2, ADGRG2, IL18RAP, CD8A, TSPAN18, CD28, LEPR, KLRF1, CD9, KLRD1, CD247, IL7R, CLEC2D	686	274	16792	1.69739	1	1	0.999039
									GOTERM_BP_DIRECT	GO:0043691~reverse cholesterol transport	4	0.486618	0.0349218	ABCA1, ABCA5, APOE, CLU	686	18	16792	5.43959	1	1	0.999039
									GOTERM_BP_DIRECT	GO:0001935~endothelial cell proliferation	4	0.486618	0.0349218	ERN1, MMP14, BMPR2, PIK3CB	686	18	16792	5.43959	1	1	0.999039
									GOTERM_BP_DIRECT	GO:0030705~cytoskeleton-dependent intracellular transport	4	0.486618	0.0349218	KIF5C, KIF26B, KIF14, KIF1C	686	18	16792	5.43959	1	1	0.999039
									GOTERM_BP_DIRECT	GO:0048661~positive regulation of smooth muscle cell proliferation	7	0.851582	0.0349986	PDGFRB, HDAC4, JUN, NR4A3, S1PR1, ELANE, HBEGF	686	60	16792	2.85578	1	1	0.999039
									GOTERM_BP_DIRECT	GO:0006869~lipid transport	8	0.973236	0.0351521	ABCA5, ABCA3, APOE, ANO7, OSBPL1A, OSBP2, PLEKHA8, OSBPL10	686	76	16792	2.57665	1	1	0.999039
									GOTERM_BP_DIRECT	GO:0006508~proteolysis	30	3.64964	0.0371046	CFD, FCN1, C1S, ZFYVE9, PAPLN, ADAM22, PRSS23, ADAMTS10, MMP25, IGHG1, IGKC, NRIP3, CTSH, CAPN3, CTSG, CTSF, TBL1X, ELANE, AGTPBP1, HGF, MST1, PCOLCE, AZU1, NAALADL1, GZMK, MMP14, MMP15, MMP19, PRTN3, TRABD2A	686	500	16792	1.46869	1	1	0.999039
									GOTERM_BP_DIRECT	GO:0032869~cellular response to insulin stimulus	8	0.973236	0.0373646	ERRFI1, STAR, TBC1D4, INSR, RAB13, PDE3B, IRS2, ZFP36L1	686	77	16792	2.54318	1	1	0.999039
									GOTERM_BP_DIRECT	GO:0003151~outflow tract morphogenesis	6	0.729927	0.0384914	TGFBR3, JUN, BMPR2, WNT11, CITED2, VEGFA	686	46	16792	3.1928	1	1	0.999039
									GOTERM_BP_DIRECT	GO:0015824~proline transport	3	0.364964	0.0395105	SLC36A1, SLC1A4, SLC36A4	686	8	16792	9.1793	1	1	0.999039
									GOTERM_BP_DIRECT	GO:0033629~negative regulation of cell adhesion mediated by integrin	3	0.364964	0.0395105	ACER2, PDE3B, SERPINE1	686	8	16792	9.1793	1	1	0.999039
									GOTERM_BP_DIRECT	GO:0043129~surfactant homeostasis	3	0.364964	0.0395105	EPAS1, CTSH, VEGFA	686	8	16792	9.1793	1	1	0.999039
									GOTERM_BP_DIRECT	GO:0090286~cytoskeletal anchoring at nuclear membrane	3	0.364964	0.0395105	SPAG4, SYNE3, SYNE2	686	8	16792	9.1793	1	1	0.999039
									GOTERM_BP_DIRECT	GO:1902715~positive regulation of interferon-gamma secretion	3	0.364964	0.0395105	CD2, PTPN22, SLAMF1	686	8	16792	9.1793	1	1	0.999039
									GOTERM_BP_DIRECT	GO:0001974~blood vessel remodeling	5	0.608273	0.0399276	BMPR2, JAG1, EPAS1, CHD7, NOL3	686	32	16792	3.82471	1	1	0.999039
									GOTERM_BP_DIRECT	GO:0050852~T cell receptor signaling pathway	12	1.45985	0.0400208	ITK, PDE4D, GRAP2, TRAC, THEMIS, CD28, PTPRJ, CD3G, PTPN22, CD247, PIK3CB, CD3D	686	148	16792	1.98471	1	1	0.999039
									GOTERM_BP_DIRECT	GO:0030336~negative regulation of cell migration	9	1.09489	0.0401133	WNT11, CITED2, SERPINE1, ARAP3, PTPRJ, LDLRAD4, SRGAP3, ARPIN, SMAD7	686	95	16792	2.31898	1	1	0.999039
									GOTERM_BP_DIRECT	GO:0010634~positive regulation of epithelial cell migration	5	0.608273	0.044022	EPB41L5, JUN, BMPR2, PRKCE, CTSH	686	33	16792	3.70881	1	1	0.999039
									GOTERM_BP_DIRECT	GO:0042493~response to drug	20	2.43309	0.0442329	ABCA1, RET, HDAC4, FZD3, JUN, ACSL1, OGG1, ABCA3, PTCH1, ABCC6, CYBB, PTPRM, SLC1A3, TGFA, ACACB, CST3, CENPF, STAR, FOSB, CALR	686	304	16792	1.6104	1	1	0.999039
									GOTERM_BP_DIRECT	GO:0002052~positive regulation of neuroblast proliferation	4	0.486618	0.0459567	ASPM, FZD3, SMARCD3, VEGFA	686	20	16792	4.89563	1	1	0.999039
									GOTERM_BP_DIRECT	GO:0072583~clathrin-mediated endocytosis	4	0.486618	0.0459567	FCHO2, FNBP1L, DLL1, DNM1	686	20	16792	4.89563	1	1	0.999039
									GOTERM_BP_DIRECT	GO:0007018~microtubule-based movement	8	0.973236	0.047121	DYNC2H1, CENPE, KIF5C, KIF26B, KIF14, KIF1C, KIF21A, KIF20A	686	81	16792	2.41759	1	1	0.999039
									GOTERM_BP_DIRECT	GO:0045787~positive regulation of cell cycle	5	0.608273	0.0483428	NR4A3, CITED2, CALR, GDPD5, FGFR1	686	34	16792	3.59973	1	1	0.999039
									GOTERM_BP_DIRECT	GO:0071560~cellular response to transforming growth factor beta stimulus	6	0.729927	0.04854	EPB41L5, STAR, SOX6, ZFP36L1, FBN1, SMAD7	686	49	16792	2.99732	1	1	0.999039
									GOTERM_BP_DIRECT	GO:0043627~response to estrogen	7	0.851582	0.048821	PDGFRB, GSTM3, MMP14, IL4R, STAR, CITED2, CA2	686	65	16792	2.63611	1	1	0.999039
									GOTERM_BP_DIRECT	GO:0010389~regulation of G2/M transition of mitotic cell cycle	3	0.364964	0.0494504	CENPF, CDKN2A, KIF14	686	9	16792	8.15938	1	1	0.999039
									GOTERM_BP_DIRECT	GO:0035988~chondrocyte proliferation	3	0.364964	0.0494504	MMP14, FGFR3, DDR2	686	9	16792	8.15938	1	1	0.999039
									GOTERM_BP_DIRECT	GO:0035767~endothelial cell chemotaxis	3	0.364964	0.0494504	EGR3, RAB13, VEGFA	686	9	16792	8.15938	1	1	0.999039
									GOTERM_BP_DIRECT	GO:0097186~amelogenesis	3	0.364964	0.0494504	SLC24A4, CSF3R, ITGB4	686	9	16792	8.15938	1	1	0.999039

## Sheet: G5 (positive)
									Category	Term	Count	%	PValue	Genes	List Total	Pop Hits	Pop Total	Fold Enrichment	Bonferroni	Benjamini	FDR
									GOTERM_BP_DIRECT	GO:0042384~cilium assembly	18	2.02475	2.00014e-05	DYNC2H1, ARL6, RAB3IP, IFT80, SNX10, WDR35, TMEM231, TTC8, TTC30B, KIF3A, TMEM67, TTC30A, TRIM59, BBS7, IFT57, CFAP53, BBS5, SSX2IP	716	124	16792	3.4044	0.0554291	0.057024	0.057024
									GOTERM_BP_DIRECT	GO:0007155~cell adhesion	38	4.27447	0.000155124	COL18A1, CNTNAP1, PTPRS, TNXB, ITGB5, ITGA2B, THBS1, PTPRF, ADGRE1, ADGRG1, PDZD2, ITGAV, MYH10, NEO1, CTNNAL1, SLAMF1, FARP2, VWF, DST, ITGA2, GP1BA, SORBS1, PARVB, SORBS3, CD4, PPFIBP1, MMRN1, COL7A1, COL6A1, NINJ1, ADGRB1, TYRO3, ITGA7, TLN2, CD24, MFGE8, SSX2IP, DDR2	716	459	16792	1.9416	0.357439	0.22113	0.22113
									GOTERM_BP_DIRECT	GO:0006636~unsaturated fatty acid biosynthetic process	6	0.674916	0.00029016	FADS3, SCD, SCD5, ELOVL6, ELOVL7, FADS1	716	15	16792	9.38101	0.562801	0.275749	0.275749
									GOTERM_BP_DIRECT	GO:0007178~transmembrane receptor protein serine/threonine kinase signaling pathway	6	0.674916	0.000556941	ACVR1, BMPR2, LTBP4, LTBP1, ACVR2B, ACVR2A	716	17	16792	8.27736	0.795724	0.39696	0.39696
									GOTERM_BP_DIRECT	GO:0032092~positive regulation of protein binding	9	1.01237	0.00416269	EPB41L5, SPAG8, PLK2, CAPRIN2, RAPGEF2, TRIB3, HIPK2, ADD2, DACT1	716	61	16792	3.46021	0.999993	1	1
									GOTERM_BP_DIRECT	GO:0030198~extracellular matrix organization	18	2.02475	0.00434903	COL18A1, COL27A1, ITGB5, VWF, ITGA2, ITGA2B, THBS1, PRDX4, COL7A1, COL6A1, DAG1, ITGA7, ITGAV, COL9A2, RECK, JAM3, FBN1, DDR2	716	196	16792	2.1538	0.999996	1	1
									GOTERM_BP_DIRECT	GO:0031589~cell-substrate adhesion	5	0.56243	0.00497759	VWF, ITGA2, ITGAV, SORBS3, PPARD	716	17	16792	6.8978	0.999999	1	1
									GOTERM_BP_DIRECT	GO:2001237~negative regulation of extrinsic apoptotic signaling pathway	7	0.787402	0.00502815	ACVR1, SRC, PELI3, LMNA, ITGAV, GCLM, THBS1	716	38	16792	4.3202	0.999999	1	1
									GOTERM_BP_DIRECT	GO:0035987~endodermal cell differentiation	6	0.674916	0.00510776	ITGB5, MMP15, COL7A1, COL6A1, ITGA7, ITGAV	716	27	16792	5.21167	1	1	1
									GOTERM_BP_DIRECT	GO:0060271~cilium morphogenesis	14	1.5748	0.00535287	DYNC2H1, ARL6, IFT80, SNX10, WDR35, PTPDC1, TMEM231, TTC8, KIF3A, TMEM67, BBS7, IFT57, BBS5, SSX2IP	716	136	16792	2.41423	1	1	1
									GOTERM_BP_DIRECT	GO:0016477~cell migration	16	1.79978	0.00679286	CARMIL1, PTK6, THBS1, PTPRF, VAV2, FGR, ADGRG1, DEPDC1B, STRIP2, ABI2, PSTPIP2, ITGAV, CD24, FAM83D, FGFR4, TNS3	716	172	16792	2.18163	1	1	1
									GOTERM_BP_DIRECT	GO:0070527~platelet aggregation	7	0.787402	0.0073544	CSRP1, STXBP1, ITGA2B, TYRO3, GP1BA, GATA1, TSPAN32	716	41	16792	4.00409	1	1	1
									GOTERM_BP_DIRECT	GO:0035338~long-chain fatty-acyl-CoA biosynthetic process	7	0.787402	0.00827856	ACOT7, SCD, SCD5, THEM4, ACSBG1, ELOVL6, ELOVL7	716	42	16792	3.90875	1	1	1
									GOTERM_BP_DIRECT	GO:0016485~protein processing	9	1.01237	0.0112675	SRGN, DYNC2H1, CPM, F12, PSEN2, ECE1, CTSG, AZU1, PCSK5	716	72	16792	2.93156	1	1	1
									GOTERM_BP_DIRECT	GO:0061337~cardiac conduction	7	0.787402	0.0115482	CACNB1, CACNB3, KCNQ1, KCNJ14, CACNA2D4, SCN5A, CACNA1F	716	45	16792	3.64817	1	1	1
									GOTERM_BP_DIRECT	GO:0015758~glucose transport	6	0.674916	0.0121787	SLC2A9, STXBP4, SORBS1, SLC2A5, SLC2A8, PPARD	716	33	16792	4.26409	1	1	1
									GOTERM_BP_DIRECT	GO:0010634~positive regulation of epithelial cell migration	6	0.674916	0.0121787	EPB41L5, JUN, BMPR2, SRC, ITGA2, ENPP2	716	33	16792	4.26409	1	1	1
									GOTERM_BP_DIRECT	GO:0030335~positive regulation of cell migration	16	1.79978	0.0122491	ACVR1, SEMA6C, COL18A1, CARMIL1, CSF1, SEMA4C, SEMA4F, THBS1, FAM83H, FGR, WNT11, PDGFD, GCNT2, ITGAV, CPNE3, TRIM32	716	184	16792	2.03935	1	1	1
									GOTERM_BP_DIRECT	GO:0046323~glucose import	4	0.449944	0.0126784	SORT1, SLC2A13, SESN2, SLC2A8	716	12	16792	7.8175	1	1	1
									GOTERM_BP_DIRECT	GO:0007160~cell-matrix adhesion	10	1.12486	0.0143265	BCL2L11, ITGB5, ITGA2, ITGA2B, ITGA7, ITGAV, SORBS1, JAM3, TMEM8B, TECTA	716	90	16792	2.60583	1	1	1
									GOTERM_BP_DIRECT	GO:0009967~positive regulation of signal transduction	8	0.899888	0.0146247	SOCS2, CNTNAP1, SH2D3A, SH2D2A, SORBS1, SH3BGR, MPP7, SKAP2	716	61	16792	3.07574	1	1	1
									GOTERM_BP_DIRECT	GO:0030501~positive regulation of bone mineralization	6	0.674916	0.0155404	ACVR1, BMPR2, TGFB3, ACVR2B, SLC8A1, ACVR2A	716	35	16792	4.02043	1	1	1
									GOTERM_BP_DIRECT	GO:0034220~ion transmembrane transport	17	1.91226	0.0178838	ANO9, ATP1A3, NEDD4L, ANO7, AQP3, CLCN2, CLCN5, ATP7B, S100A6, SFXN3, SFXN1, ATP13A2, CHRFAM7A, ATP6V0E2, SGK2, ASIC1, ATP6V0A1	716	210	16792	1.89854	1	1	1
									GOTERM_BP_DIRECT	GO:0046718~viral entry into host cell	9	1.01237	0.0203445	DPP4, ITGB5, CD81, ITGA2, TYRO3, DAG1, ITGAV, HSPA1B, SLAMF1	716	80	16792	2.63841	1	1	1
									GOTERM_BP_DIRECT	GO:0007269~neurotransmitter secretion	7	0.787402	0.0206302	PTPRN2, RAB3A, SNPH, STXBP1, PPFIA4, SYN2, PPFIA3	716	51	16792	3.21897	1	1	1
									GOTERM_BP_DIRECT	GO:0042759~long-chain fatty acid biosynthetic process	3	0.337458	0.0242271	SCD, SCD5, ELOVL6	716	6	16792	11.7263	1	1	1
									GOTERM_BP_DIRECT	GO:0007229~integrin-mediated signaling pathway	10	1.12486	0.0251614	FGR, DST, ITGB5, SRC, ITGA2, ITGA2B, ADAM11, ITGA7, ITGAV, TSPAN32	716	99	16792	2.36894	1	1	1
									GOTERM_BP_DIRECT	GO:0006750~glutathione biosynthetic process	4	0.449944	0.0284453	GGT7, MGST2, OPLAH, GCLM	716	16	16792	5.86313	1	1	1
									GOTERM_BP_DIRECT	GO:0032924~activin receptor signaling pathway	4	0.449944	0.0284453	ACVR1, BMPR2, ACVR2B, ACVR2A	716	16	16792	5.86313	1	1	1
									GOTERM_BP_DIRECT	GO:1903830~magnesium ion transmembrane transport	4	0.449944	0.0284453	NIPAL2, NIPA1, ZDHHC13, SLC41A1	716	16	16792	5.86313	1	1	1
									GOTERM_BP_DIRECT	GO:0042073~intraciliary transport	4	0.449944	0.0284453	TTC30B, BBS12, TTC30A, IFT57	716	16	16792	5.86313	1	1	1
									GOTERM_BP_DIRECT	GO:0007368~determination of left/right symmetry	7	0.787402	0.0288291	ACVR1, DYNC2H1, ARL6, BBS7, PCSK5, ACVR2B, ACVR2A	716	55	16792	2.98487	1	1	1
									GOTERM_BP_DIRECT	GO:0014047~glutamate secretion	5	0.56243	0.0296183	RAB3A, GIPC1, STXBP1, PPFIA4, PPFIA3	716	28	16792	4.18795	1	1	1
									GOTERM_BP_DIRECT	GO:0055085~transmembrane transport	18	2.02475	0.0322091	SLC46A3, SLC46A1, ABCA5, ABCB6, SLC44A1, SPNS3, ABCC6, NIPA1, SLC41A1, ABCA7, ABCB9, SLC16A14, ADD2, ABCA10, SLC22A15, SLC25A23, SLC25A4, MFSD2A	716	244	16792	1.7301	1	1	1
									GOTERM_BP_DIRECT	GO:2000144~positive regulation of DNA-templated transcription, initiation	3	0.337458	0.0329716	FOSL1, JUN, MITF	716	7	16792	10.0511	1	1	1
									GOTERM_BP_DIRECT	GO:0019048~modulation by virus of host morphology or physiology	3	0.337458	0.0329716	RXRA, DAG1, HIPK2	716	7	16792	10.0511	1	1	1
									GOTERM_BP_DIRECT	GO:0006882~cellular zinc ion homeostasis	4	0.449944	0.0334741	ATP7B, MT1X, ATP13A2, SLC39A14	716	17	16792	5.51824	1	1	1
									GOTERM_BP_DIRECT	GO:0001764~neuron migration	10	1.12486	0.0350159	KIRREL3, FZD3, CDKL5, DDIT4, RAPGEF2, CELSR1, POMGNT2, MYH10, MATN2, CDK5R1	716	105	16792	2.23357	1	1	1
									GOTERM_BP_DIRECT	GO:0023014~signal transduction by protein phosphorylation	6	0.674916	0.0381192	ACVR1, KCNH4, BMPR2, TYRO3, ACVR2B, ACVR2A	716	44	16792	3.19807	1	1	1
									GOTERM_BP_DIRECT	GO:0006879~cellular iron ion homeostasis	6	0.674916	0.0381192	SLC46A1, NDFIP1, ABCB6, TFR2, SLC40A1, ATP13A2	716	44	16792	3.19807	1	1	1
									GOTERM_BP_DIRECT	GO:0033189~response to vitamin A	4	0.449944	0.0389315	CAT, DNMT3B, FADS1, PPARD	716	18	16792	5.21167	1	1	1
									GOTERM_BP_DIRECT	GO:0034199~activation of protein kinase A activity	4	0.449944	0.0389315	PRKAR2B, ADCY4, ADCY6, FBN1	716	18	16792	5.21167	1	1	1
									GOTERM_BP_DIRECT	GO:0060048~cardiac muscle contraction	6	0.674916	0.0414405	PPP1R13L, KCNQ1, TPM1, ATP1A3, SCN5A, SLC8A1	716	45	16792	3.127	1	1	1
									GOTERM_BP_DIRECT	GO:0007179~transforming growth factor beta receptor signaling pathway	9	1.01237	0.0421946	ACVR1, GDF9, JUN, PARD6A, ITGB5, TGFB3, SRC, GCNT2, HIPK2	716	92	16792	2.29427	1	1	1
									GOTERM_BP_DIRECT	GO:0016188~synaptic vesicle maturation	3	0.337458	0.0427402	RAB3A, STXBP1, SYP	716	8	16792	8.79469	1	1	1
									GOTERM_BP_DIRECT	GO:0044351~macropinocytosis	3	0.337458	0.0427402	CARMIL1, RAB34, SNX33	716	8	16792	8.79469	1	1	1
									GOTERM_BP_DIRECT	GO:0008104~protein localization	7	0.787402	0.0447164	NBEA, CD81, MARVELD1, CROCC, AKAP7, DHCR24, BBS7	716	61	16792	2.69127	1	1	1
									GOTERM_BP_DIRECT	GO:0001894~tissue homeostasis	4	0.449944	0.0448104	CUBN, TP53INP2, AKR1B1, TRIM32	716	19	16792	4.93737	1	1	1
									GOTERM_BP_DIRECT	GO:1904659~glucose transmembrane transport	4	0.449944	0.0448104	SLC2A9, SLC2A13, SLC2A5, SLC2A8	716	19	16792	4.93737	1	1	1
									GOTERM_BP_DIRECT	GO:0008637~apoptotic mitochondrial changes	4	0.449944	0.0448104	AIFM2, BIK, GCLM, SLC25A4	716	19	16792	4.93737	1	1	1
									GOTERM_BP_DIRECT	GO:0006883~cellular sodium ion homeostasis	4	0.449944	0.0448104	ATP1A3, NEDD4L, SGK2, SLC8A1	716	19	16792	4.93737	1	1	1
									GOTERM_BP_DIRECT	GO:0070830~bicellular tight junction assembly	5	0.56243	0.0455712	PARD6B, PARD6A, WNT11, RAB13, MPP7	716	32	16792	3.66446	1	1	1
									GOTERM_BP_DIRECT	GO:0045860~positive regulation of protein kinase activity	6	0.674916	0.0485926	CD4, CSF1, RAPGEF2, AZU1, VLDLR, DDR2	716	47	16792	2.99394	1	1	1
									GOTERM_BP_DIRECT	GO:0030182~neuron differentiation	9	1.01237	0.0494293	FZD1, NRBP2, FZD3, WNT11, SNPH, FZD7, DDIT4, CDK5R1, HIPK2	716	95	16792	2.22182	1	1	1

[truncated: 24 more sheets: G5 (negative), G6 (positive), G6 (negative), G7 (positive), G7 (negative), G8 (positive), G8 (negative), G9 (positive), G9 (negative), G10 (positive), G10 (negative), G11 (positive), G11 (negative), G12 (positive), G12 (negative), G13 (positive), G13 (negative), G14 (positive), G14 (negative), G15 (positive) …]
