# Supplementary material for: Transcriptome free energy can serve as a dynamic patient-specific biomarker in acute myeloid leukemia
Source: NPJ Syst Biol Appl. 2024 Mar 25;10:32. doi: 10.1038/s41540-024-00352-6 (PMC10963775; doi:10.1038/s41540-024-00352-6)
Supplement: Supplementary file 8 — Supplementary Table 6 [file 41540_2024_352_MOESM8_ESM.xlsx]

## Sheet: TARGET
Sample no	Patient ID	Sample type	PaSSS barcode
1	BM3897	NBM	'-1 0 0 0 0 0 0 0 0 0 0 0'
2	BM3969	NBM	'-1 0 0 0 0 0 0 0 0 0 0 0'
3	BM4203	NBM	'-1 0 -1 0 0 0 0 0 0 0 0 0'
4	BM4404	NBM	'-1 0 -1 0 0 0 0 0 0 0 0 0'
5	BM4473	NBM	'-1 0 0 0 0 0 0 0 0 0 0 0'
6	BM4508	NBM	'-1 0 -1 0 0 0 0 0 0 0 0 0'
7	BM4616	NBM	'-1 0 0 0 0 0 0 0 0 0 0 0'
8	BM4641	NBM	'-1 0 0 0 0 0 0 0 0 0 0 0'
9	BM5108	NBM	'-1 0 -1 1 0 0 0 0 0 0 0 0'
10	BM5136	NBM	'-1 0 -1 1 0 0 0 0 0 0 0 0'
11	BM5233	NBM	'-1 0 0 0 0 0 0 0 0 0 0 0'
12	BM5563	NBM	'-1 0 -1 0 0 0 0 0 0 0 0 0'
13	BM5571	NBM	'-1 0 -1 0 0 0 0 0 0 0 0 0'
14	BM5682	NBM	'-1 0 -1 0 0 0 0 0 0 0 0 0'
15	BM5751	NBM	'-1 0 0 0 0 0 0 0 0 0 0 0'
16	BM5756	NBM	'-1 0 -1 0 0 0 0 0 0 0 0 0'
17	BM5759	NBM	'-1 0 -1 0 0 0 0 0 0 0 0 0'
18	BM5776	NBM	'-1 0 0 0 0 0 0 0 0 0 0 0'
19	RO02176	NBM	'-1 0 1 0 0 0 0 0 0 0 0 0'
20	RO02177	NBM	'-1 0 0 0 0 0 0 0 0 0 0 0'
21	RO02191	NBM	'-1 0 0 0 0 0 0 0 0 0 0 0'
22	RO02201	NBM	'-1 0 0 0 0 0 0 0 0 0 0 0'
23	RO02205	NBM	'-1 0 0 0 0 0 0 0 0 0 0 0'
24	RO02208	NBM	'-1 0 0 0 0 0 0 0 0 0 0 0'
25	RO02209	NBM	'-1 0 1 0 0 0 0 0 0 0 0 0'
26	RO02210	NBM	'-1 0 1 0 0 0 0 0 0 0 0 0'
27	RO02211	NBM	'-1 0 1 0 0 0 0 0 0 0 0 0'
28	RO02213	NBM	'-1 0 0 0 0 0 0 0 0 0 0 0'
29	RO02214	NBM	'-1 0 0 0 0 0 0 0 0 0 0 0'
30	RO02216	NBM	'-1 0 0 0 0 0 0 0 0 0 0 0'
31	RO02224	NBM	'-1 0 0 0 0 0 0 0 0 0 0 0'
32	RO02239	NBM	'-1 0 0 0 0 0 0 0 0 0 0 0'
33	RO02240	NBM	'-1 0 0 0 0 0 0 0 0 0 0 0'
34	RO02249	NBM	'-1 0 1 0 0 0 0 0 0 0 0 0'
35	RO02265	NBM	'-1 0 1 0 0 0 0 0 0 0 0 0'
36	RO02280	NBM	'-1 0 1 0 0 0 0 0 0 0 0 0'
37	RO02297	NBM	'-1 0 0 0 0 0 0 0 0 0 0 0'
38	RO02327	NBM	'-1 0 0 0 0 0 0 0 0 0 0 0'
39	RO02356	NBM	'-1 0 0 0 0 0 0 0 0 0 0 0'
40	RO02361	NBM	'-1 1 0 0 0 0 0 0 0 0 0 0'
41	RO02379	NBM	'-1 1 0 0 0 0 0 0 0 0 0 0'
42	RO02380	NBM	'-1 0 0 0 0 0 0 0 0 0 0 0'
43	RO02391	NBM	'-1 0 0 0 0 0 0 0 0 0 0 0'
44	RO02395	NBM	'-1 0 0 0 0 0 0 0 0 0 0 0'
45	RO02401	NBM	'-1 0 0 0 0 0 0 0 0 0 0 0'
46	RO02417	NBM	'-1 0 1 0 0 0 0 0 0 0 0 0'
47	RO02431	NBM	'-1 0 0 0 0 0 0 0 0 0 0 0'
48	RO02434	NBM	'-1 0 0 0 0 0 0 0 0 0 0 0'
49	RO02441	NBM	'-1 0 0 0 0 0 0 0 0 0 0 0'
50	RO02447	NBM	'-1 0 0 0 0 0 0 0 0 0 0 0'
51	RO02461	NBM	'-1 0 0 0 0 1 0 0 0 0 0 0'
52	RO02462	NBM	'-1 0 0 0 0 0 0 0 0 0 0 0'
53	RO02466	NBM	'-1 0 0 0 0 0 0 0 0 0 0 0'
54	RO02485	NBM	'-1 0 0 0 0 0 0 0 0 0 0 0'
55	RO02496	NBM	'-1 0 0 0 0 0 0 0 0 0 0 0'
56	RO02505	NBM	'-1 0 0 0 0 0 0 0 0 0 0 0'
57	RO02580	NBM	'-1 0 0 0 0 0 0 0 0 0 0 0'
58	RO02590	NBM	'-1 0 0 0 0 0 0 0 0 0 0 0'
59	RO02605	NBM	'-1 0 0 0 0 0 0 0 0 0 0 0'
60	RO02609	NBM	'-1 0 0 0 0 0 0 0 0 0 0 0'
61	RO02619	NBM	'-1 0 0 0 0 0 0 0 0 0 0 0'
62	RO02645	NBM	'-1 0 0 0 0 0 0 0 0 0 0 0'
63	RO02652	NBM	'-1 0 0 0 0 0 0 0 0 0 0 0'
64	RO02722	NBM	'-1 0 0 0 0 0 0 0 0 0 0 0'
65	RO02748	NBM	'-1 0 0 0 0 0 0 0 0 0 0 0'
66	RO02756	NBM	'-1 0 0 0 0 0 0 0 0 0 0 0'
67	RO02776	NBM	'-1 0 0 0 0 0 0 0 0 0 0 0'
68	RO02815	NBM	'-1 0 0 0 0 0 0 0 0 0 0 0'
69	PATIAK	BM	' 1 0 0 0 0 0 0 0 0 0 0 0'
70	PAWANV	BM	' 0 0 0 0 0 0 0 0 0 0 0 0'
71	PAVIDJ	BM	' 0 1 -1 1 0 -1 0 0 0 0 0 0'
72	PAWAXV	BM	'-1 0 0 0 0 0 0 0 0 0 0 0'
73	PAWSRG	BM	' 1 0 0 0 0 0 0 0 0 0 0 0'
74	PATJSP	BM	' 0 0 0 0 0 0 0 0 -1 0 0 0'
75	PAWYEM	BM	' 0 0 0 0 0 1 0 0 0 0 0 0'
76	PAVBMM	BM	' 0 0 0 0 0 0 0 0 0 0 0 0'
77	PAXMKT	BM	' 0 0 0 0 0 0 0 0 0 0 0 0'
78	PAWZHY	BM	' 0 1 -1 0 1 0 -1 0 0 0 0 0'
79	PAUWPW	BM	' 1 0 0 0 0 0 0 0 0 0 0 0'
80	PAVLLR	BM	' 1 1 -1 0 0 0 0 -1 0 0 0 0'
81	PAWVGF	BM	' 0 0 1 1 0 0 0 0 0 0 0 0'
82	PASMYS	BM	' 0 0 0 0 0 0 0 0 0 0 0 0'
83	PAXJVE	BM	' 0 0 0 0 0 0 0 0 0 0 0 0'
84	PAWNIX	BM	' 0 0 0 0 0 0 0 0 0 0 0 0'
85	PAVMIY	BM	' 0 0 0 0 0 0 0 0 0 0 0 0'
86	PAWKLB	BM	' 0 1 -1 0 0 0 0 -1 0 0 0 0'
87	PAWKUR	BM	' 1 1 0 0 0 0 0 0 0 0 0 0'
88	PAWFZT	BM	' 1 1 0 0 0 0 1 0 0 0 0 0'
89	PASDVA	BM	' 0 1 0 0 0 0 0 0 0 0 0 0'
90	PAXJGA	BM	' 0 1 0 0 1 0 0 0 0 0 0 0'
91	PAVAKA	BM	' 1 0 0 0 0 0 0 0 0 1 0 0'
92	PAXARX	BM	' 1 0 -1 0 0 0 0 0 0 0 0 0'
93	PAVHCV	BM	' 0 -1 0 0 0 0 0 0 0 0 0 0'
94	PAUURD	BM	' 0 0 0 0 0 0 0 0 0 0 0 0'
95	PAVMGM	BM	' 0 0 0 0 0 0 0 0 0 0 0 0'
96	PAWNGC	BM	' 0 0 0 0 1 -1 0 0 0 1 -1 0'
97	PAWITY	BM	' 1 0 0 0 0 0 0 0 0 0 0 0'
98	PANWHP	BM	' 1 0 1 0 0 1 -1 1 0 0 0 0'
99	PAVSAN	BM	' 1 0 0 0 0 0 0 0 0 0 0 0'
100	PAWZKW	BM	' 0 0 0 0 0 0 0 0 0 0 0 0'
101	PAXGDG	BM	' 1 0 0 0 0 0 0 0 0 0 0 0'
102	PAXJTM	BM	' 0 -1 0 0 0 0 0 0 0 0 0 0'
103	PAVAYD	BM	' 1 -1 0 0 0 0 0 0 0 0 0 0'
104	PAVGIV	BM	' 1 0 0 0 0 0 0 0 0 0 0 0'
105	PAVLZE	BM	' 0 -1 0 0 0 0 0 0 0 0 0 0'
106	PARJRG	BM	' 1 0 0 0 0 0 0 0 0 0 0 0'
107	PAVUPS	BM	' 0 0 0 0 0 0 0 0 0 0 0 0'
108	PAUWYG	BM	' 1 0 0 0 0 0 0 0 0 0 0 0'
109	PAWGCP	BM	' 1 -1 0 0 0 0 0 0 0 0 0 0'
110	PAWZUZ	BM	' 1 0 0 0 1 0 0 0 0 0 0 0'
111	PAVHWK	BM	' 0 -1 0 0 0 0 0 0 0 0 0 0'
112	PAVHWK	BM	' 0 -1 0 0 0 0 0 0 0 0 0 0'
113	PAWENM	BM	' 1 0 0 0 0 0 0 0 0 0 0 0'
114	PAXMAD	BM	' 0 -1 0 0 0 0 0 0 0 0 0 0'
115	PAWAWL	BM	' 0 0 1 1 0 0 0 0 0 0 0 0'
116	PAWZAU	BM	' 1 1 0 0 0 0 0 0 0 0 0 0'
117	PARUTH	BM	' 1 0 0 0 0 1 0 0 0 0 0 0'
118	PAVPJM	BM	' 1 1 0 0 0 0 0 0 0 0 0 0'
119	PAURWH	BM	' 1 0 0 0 0 0 0 0 0 0 0 0'
120	PAUJCF	BM	' 1 0 1 0 0 0 0 0 0 1 0 0'
121	PAXKES	BM	' 0 -1 0 0 0 0 0 0 0 0 0 0'
122	PAVSEJ	BM	' 0 1 0 0 1 0 0 0 0 0 0 0'
123	PAVUAD	BM	' 1 0 0 0 0 0 0 0 0 0 0 0'
124	PAWLII	BM	' 1 1 0 0 0 0 0 0 0 0 0 0'
125	PAWMPH	BM	' 0 -1 -1 0 0 -1 0 1 0 0 0 0'
126	PAXKKE	BM	' 1 0 0 0 0 0 0 0 0 0 0 0'
127	PAWTGF	BM	' 0 -1 0 0 0 0 0 0 0 0 0 0'
128	PASYJI	BM	' 1 0 0 0 0 0 0 0 0 0 0 0'
129	PAWXZJ	BM	' 0 0 0 0 0 0 0 0 0 0 0 0'
130	PAWLAJ	BM	' 1 1 0 0 0 0 -1 0 0 0 0 0'
131	PAWVUX	BM	' 1 0 0 0 0 0 0 0 0 0 0 0'
132	PAWERN	BM	' 1 0 0 0 0 0 0 0 0 0 0 0'
133	PAUWRZ	BM	' 1 -1 0 0 0 0 0 0 0 0 0 0'
134	PAXIPJ	BM	' 0 0 0 0 0 0 0 0 0 0 0 0'
135	PAVCFR	BM	' 1 0 0 0 0 0 1 0 0 0 0 0'
136	PAVUAP	BM	' 1 0 0 0 0 1 0 0 0 0 0 0'
137	PAWNHW	BM	' 1 1 0 0 0 1 0 0 1 0 0 0'
138	PAVPLL	BM	' 0 0 0 0 1 0 0 0 0 0 0 -1'
139	PAWSCV	BM	' 0 -1 0 0 0 0 0 0 0 0 0 0'
140	PAWDBB	BM	' 0 -1 0 0 0 0 0 0 0 0 0 0'
141	PAUXCD	BM	' 1 0 0 0 0 0 0 0 0 0 0 0'
142	PAWTHU	BM	' 0 0 0 0 1 0 0 0 0 0 0 0'
143	PAVKEM	BM	' 1 -1 0 0 0 0 0 0 0 0 0 0'
144	PAVLJH	BM	' 0 -1 0 0 0 0 0 0 0 0 0 0'
145	PAXEKE	BM	' 0 1 0 0 1 0 0 0 0 0 0 0'
146	PAVUVD	BM	' 1 1 0 0 0 0 0 0 0 0 0 0'
147	PAWLUE	BM	' 1 0 0 0 0 0 0 0 0 0 0 0'
148	PARTAL	BM	' 0 0 0 0 0 0 0 0 0 0 0 0'
149	PAVDBT	BM	' 1 0 0 0 -1 0 0 0 0 0 0 0'
150	PAWYTW	BM	' 0 0 0 0 0 -1 0 0 1 0 0 0'
151	PAXKZA	BM	' 1 0 0 0 0 0 0 0 0 0 0 0'
152	PAVSNL	BM	' 0 0 0 0 0 0 0 0 0 0 0 0'
153	PAURKG	BM	' 1 1 0 0 0 0 0 0 0 0 0 0'
154	PAUSXS	BM	' 0 0 0 1 0 0 0 0 0 0 0 0'
155	PAXMLN	BM	' 1 -1 0 0 0 0 0 0 0 0 0 0'
156	PAWBSE	BM	' 0 -1 0 0 0 0 0 0 0 0 0 0'
157	PAVPDN	BM	' 0 -1 0 0 0 0 0 0 0 0 0 0'
158	PAVKBW	BM	' 1 0 0 0 0 0 0 0 0 0 0 0'
159	PAWSJC	BM	' 1 0 0 0 0 0 0 0 0 0 0 0'
160	PAWSJZ	BM	' 0 0 1 0 0 0 0 0 0 0 0 0'
161	PAWNWV	BM	' 1 0 0 0 0 0 0 0 0 0 0 0'
162	PAXBPF	BM	' 1 1 0 0 0 0 0 1 0 0 0 0'
163	PAVNKI	BM	' 1 0 0 0 0 0 0 0 0 0 0 0'
164	PAUWEW	BM	' 1 0 0 0 1 0 0 0 0 0 0 0'
165	PAXDDY	BM	' 1 0 0 0 0 0 0 0 0 0 0 0'
166	PAVGXC	BM	' 0 -1 0 0 0 0 0 0 0 0 0 0'
167	PAWMFH	BM	' 1 0 0 0 0 0 0 0 0 0 0 0'
168	PAXXBC	BM	' 1 1 0 0 0 0 0 0 0 0 0 0'
169	PAXXCX	BM	' 1 0 0 0 0 0 0 0 0 0 0 0'
170	PARSHM	PB	' 0 0 0 0 0 0 0 0 -1 0 0 0'
171	PAVGJG	PB	' 0 -1 0 0 0 0 0 0 0 0 0 0'
172	PAWFTV	PB	' 0 -1 0 0 0 0 0 0 0 0 0 0'
173	PARYFN	PB	' 1 0 0 0 -1 0 0 0 0 0 0 0'
174	PAXGYZ	PB	' 1 0 1 0 0 0 0 0 0 0 0 0'
175	PAXGYZ	PB	' 1 0 1 0 0 0 0 0 0 0 0 0'
176	PARIMT	PB	' 1 0 0 0 -1 0 0 0 0 0 0 0'
177	PATLHB	PB	' 0 0 1 1 0 -1 0 0 0 0 0 0'
178	PAWHTL	PB	' 1 0 -1 -1 0 0 0 0 0 0 0 -1'
179	PAWUBZ	PB	' 1 1 0 0 -1 0 0 0 0 0 0 0'
180	PAWSED	PB	' 1 0 0 0 0 0 0 0 0 0 0 0'
181	PATMFM	PB	' 1 0 1 0 0 -1 0 0 0 0 0 0'
182	PATLZC	PB	' 1 0 0 0 0 -1 0 0 0 0 0 0'
183	PAWSYM	PB	' 1 0 0 0 0 0 0 0 0 0 0 0'
184	PAUKEZ	PB	' 1 0 0 0 0 0 0 0 0 0 0 0'
185	PARZYL	PB	' 0 1 0 0 0 0 0 0 0 0 0 0'
186	PAVMCA	PB	' 1 0 0 0 0 0 0 0 0 0 0 0'
187	PASMHY	PB	' 1 1 0 0 -1 0 0 0 0 0 0 0'
188	PAWTDZ	PB	' 0 -1 0 0 0 0 0 0 0 0 0 0'
189	PAVHLI	PB	' 0 0 0 0 0 0 0 0 0 0 0 0'
190	PAUUMZ	PB	' 0 0 0 1 0 0 0 0 0 0 0 0'

## Sheet: TCGA
Sample no	Patient ID	Sample type	PaSSS barcode
1	TCGA-AB-3011-03A	PB	'-1 0 0 0 0 0 1 -1 0 0 0 0 0 0 0 0 0 0'
2	TCGA-AB-2896-03B	PB	' 0 0 0 0 0 0 0 0 0 0 0 0 0 0 0 0 0 0'
3	TCGA-AB-3008-03A	PB	'-1 0 0 0 0 0 0 0 -1 0 0 0 0 0 0 0 0 0'
4	TCGA-AB-2914-03A	PB	' 0 1 -1 0 -1 0 0 0 0 0 0 0 0 0 0 0 0 0'
5	TCGA-AB-2808-03A	PB	' 0 0 -1 0 0 0 0 0 -1 0 0 0 0 0 0 0 0 0'
6	TCGA-AB-3009-03A	PB	'-1 0 0 0 0 0 0 -1 0 0 0 0 0 0 0 0 0 0'
7	TCGA-AB-2880-03A	PB	' 0 0 0 0 -1 0 0 0 0 0 0 0 0 0 0 0 0 0'
8	TCGA-AB-2812-03A	PB	'-1 0 -1 0 0 0 0 0 0 0 0 0 0 0 0 0 0 0'
9	TCGA-AB-2994-03A	PB	' 0 -1 0 -1 0 -1 0 0 0 0 0 0 0 0 0 0 0 0'
10	TCGA-AB-3000-03A	PB	' 0 0 0 0 0 0 0 -1 0 0 0 0 0 0 0 0 0 0'
11	TCGA-AB-2886-03A	PB	'-1 0 0 0 -1 0 0 0 0 -1 -1 0 0 0 0 0 0 0'
12	TCGA-AB-2901-03A	PB	' 0 0 0 0 0 0 0 0 1 0 1 0 0 0 0 0 0 0'
13	TCGA-AB-2982-03B	PB	' 0 0 0 -1 0 0 0 0 0 0 0 0 0 0 0 0 0 0'
14	TCGA-AB-2979-03B	PB	' 0 -1 1 1 -1 0 0 0 -1 0 0 0 0 0 0 0 0 0'
15	TCGA-AB-3001-03A	PB	' 0 0 0 -1 0 0 0 0 0 0 0 0 0 0 0 0 0 0'
16	TCGA-AB-2986-03A	PB	' 0 -1 -1 1 0 1 0 1 0 0 0 0 0 0 0 0 0 0'
17	TCGA-AB-2825-03A	PB	' 1 0 0 0 0 -1 0 0 0 0 0 0 0 0 0 0 0 0'
18	TCGA-AB-2992-03A	PB	' 0 0 0 0 0 0 0 0 0 0 0 0 0 0 0 0 0 0'
19	TCGA-AB-2834-03A	PB	' 0 0 -1 0 0 0 0 0 0 1 0 0 0 0 0 0 0 0'
20	TCGA-AB-2862-03A	PB	'-1 -1 0 -1 0 0 0 0 0 0 0 0 0 0 0 0 0 0'
21	TCGA-AB-2950-03A	PB	'-1 0 0 0 0 0 -1 0 1 -1 0 0 0 0 0 0 0 0'
22	TCGA-AB-2970-03A	PB	' 0 1 0 0 0 0 0 0 0 0 0 0 0 0 0 0 0 0'
23	TCGA-AB-2981-03B	PB	' 1 0 0 0 0 0 0 0 0 0 0 0 0 0 0 0 0 0'
24	TCGA-AB-2940-03A	PB	' 0 0 0 0 0 0 0 0 -1 0 0 0 0 0 0 0 0 0'
25	TCGA-AB-3007-03A	PB	'-1 -1 0 -1 0 0 0 0 0 0 0 0 0 0 0 0 0 0'
26	TCGA-AB-2836-03A	PB	' 1 0 0 0 0 0 0 0 0 0 0 0 0 0 0 0 0 0'
27	TCGA-AB-2937-03A	PB	' 0 0 0 1 -1 0 0 0 1 0 -1 0 -1 0 1 0 0 0'
28	TCGA-AB-2845-03B	PB	' 0 0 0 0 0 0 0 0 0 0 0 0 0 0 0 0 0 0'
29	TCGA-AB-2984-03A	PB	' 0 -1 -1 1 0 1 1 0 0 0 0 -1 -1 -1 0 0 0 0'
30	TCGA-AB-2849-03A	PB	'-1 1 0 0 0 0 0 0 0 0 0 0 -1 0 0 0 0 1'
31	TCGA-AB-2814-03A	PB	'-1 0 0 0 0 0 0 0 0 0 0 1 0 0 0 0 0 0'
32	TCGA-AB-2991-03A	PB	' 0 -1 0 -1 0 0 0 0 0 0 0 0 0 0 0 0 0 0'
33	TCGA-AB-2859-03A	PB	' 0 0 0 0 0 0 0 0 0 0 0 0 0 0 0 0 0 0'
34	TCGA-AB-2917-03A	PB	'-1 1 0 0 0 0 0 0 0 0 0 0 0 0 0 0 0 0'
35	TCGA-AB-2895-03A	PB	'-1 0 0 0 1 -1 0 0 0 0 0 0 0 0 0 0 0 0'
36	TCGA-AB-2946-03A	PB	' 0 0 0 0 0 0 0 0 -1 0 0 0 0 0 0 0 0 0'
37	TCGA-AB-2891-03A	PB	' 0 0 0 0 0 0 0 0 0 0 0 0 0 0 0 0 0 0'
38	TCGA-AB-2872-03A	PB	' 0 -1 0 -1 0 0 0 0 0 0 0 0 0 1 0 0 0 0'
39	TCGA-AB-2892-03A	PB	' 0 0 0 0 0 0 0 0 0 0 0 0 0 0 0 0 0 0'
40	TCGA-AB-2928-03A	PB	'-1 0 1 0 0 0 0 0 0 0 0 0 0 0 0 -1 0 0'
41	TCGA-AB-2875-03A	PB	' 0 0 0 0 0 0 0 0 0 0 0 0 0 0 0 0 0 0'
42	TCGA-AB-2884-03A	PB	' 1 0 0 0 0 0 0 0 0 0 0 0 0 0 0 0 0 0'
43	TCGA-AB-2920-03B	PB	' 0 -1 1 0 0 0 0 0 0 0 0 0 0 0 1 0 0 0'
44	TCGA-AB-2893-03A	PB	' 1 0 -1 0 0 1 0 0 0 0 0 0 0 0 0 0 0 0'
45	TCGA-AB-2983-03A	PB	' 0 0 0 0 0 0 0 0 0 0 0 0 0 0 0 0 0 0'
46	TCGA-AB-2876-03A	PB	' 0 0 -1 0 -1 0 0 0 -1 0 0 0 0 0 0 0 0 0'
47	TCGA-AB-2806-03A	PB	'-1 0 -1 0 0 0 0 0 0 0 0 0 0 0 0 0 0 0'
48	TCGA-AB-2918-03A	PB	' 0 0 0 1 0 0 0 0 0 0 0 0 0 0 0 0 0 0'
49	TCGA-AB-2878-03A	PB	' 0 0 0 0 0 1 0 0 0 0 0 0 0 0 0 0 0 0'
50	TCGA-AB-2835-03A	PB	' 1 -1 0 0 0 0 0 0 0 0 0 0 0 0 0 0 0 0'
51	TCGA-AB-2916-03A	PB	' 1 1 0 0 0 0 0 0 0 0 0 0 0 0 0 0 0 0'
52	TCGA-AB-2944-03A	PB	' 0 0 1 0 0 0 0 0 0 0 0 1 0 0 0 0 0 0'
53	TCGA-AB-2881-03A	PB	' 0 0 0 0 0 0 0 0 0 0 0 0 0 0 0 0 0 0'
54	TCGA-AB-2815-03A	PB	' 1 0 0 0 0 0 0 0 0 0 0 0 0 0 0 0 0 0'
55	TCGA-AB-2980-03A	PB	'-1 0 -1 -1 0 0 0 0 0 0 0 0 0 0 0 0 0 0'
56	TCGA-AB-2897-03A	PB	' 0 -1 0 -1 0 0 0 0 0 0 0 0 0 0 0 0 0 0'
57	TCGA-AB-2894-03A	PB	' 0 0 -1 0 1 0 0 -1 0 0 -1 0 0 0 0 -1 0 0'
58	TCGA-AB-2841-03B	PB	' 0 -1 0 -1 -1 0 0 0 0 0 0 0 0 0 0 0 0 0'
59	TCGA-AB-2839-03A	PB	'-1 0 -1 0 0 0 0 0 0 0 0 0 0 0 0 0 0 0'
60	TCGA-AB-2873-03A	PB	' 1 0 0 0 0 0 0 0 0 0 0 0 0 0 0 0 0 0'
61	TCGA-AB-2871-03A	PB	'-1 0 1 0 0 0 0 0 0 0 0 0 0 0 0 0 0 0'
62	TCGA-AB-2853-03A	PB	' 0 0 -1 0 0 0 0 0 0 0 0 0 0 0 0 0 0 0'
63	TCGA-AB-2911-03A	PB	' 1 0 0 0 0 0 0 0 0 0 0 0 0 0 1 0 0 0'
64	TCGA-AB-2990-03B	PB	' 0 -1 0 0 0 0 0 0 0 0 0 0 0 0 0 0 0 0'
65	TCGA-AB-2819-03A	PB	' 0 0 -1 0 0 1 -1 0 0 0 0 0 0 0 0 0 0 0'
66	TCGA-AB-3012-03A	PB	' 0 -1 0 -1 0 0 0 0 0 0 0 0 0 0 0 0 0 0'
67	TCGA-AB-2847-03A	PB	' 0 0 1 0 0 0 0 0 0 0 0 0 0 0 0 0 0 0'
68	TCGA-AB-2976-03A	PB	'-1 0 -1 0 1 0 0 0 0 0 0 0 0 0 0 0 0 0'
69	TCGA-AB-2975-03A	PB	' 0 0 0 0 0 0 0 0 0 0 0 0 0 0 0 0 0 0'
70	TCGA-AB-2919-03A	PB	'-1 -1 0 0 0 0 0 0 0 0 0 -1 0 0 0 0 0 0'
71	TCGA-AB-2857-03A	PB	' 0 0 1 0 0 1 0 0 0 0 0 0 0 0 0 0 0 0'
72	TCGA-AB-2828-03A	PB	' 1 1 -1 0 0 0 0 0 0 0 0 0 0 0 0 0 0 0'
73	TCGA-AB-2889-03A	PB	' 0 0 0 0 0 0 0 0 0 0 0 0 0 0 0 0 0 0'
74	TCGA-AB-2955-03A	PB	'-1 1 -1 0 -1 0 0 0 -1 0 0 0 0 0 0 0 0 0'
75	TCGA-AB-2963-03A	PB	' 0 0 -1 0 0 0 0 0 0 0 0 0 0 0 0 0 0 0'
76	TCGA-AB-2921-03A	PB	' 0 0 0 0 0 0 0 0 0 0 0 0 0 0 0 0 0 0'
77	TCGA-AB-2846-03A	PB	' 0 0 0 0 0 0 0 0 0 0 0 0 0 0 0 0 0 0'
78	TCGA-AB-2966-03A	PB	'-1 1 0 0 0 0 0 0 0 0 0 0 0 0 0 0 0 0'
79	TCGA-AB-2925-03A	PB	' 1 -1 0 0 0 0 0 0 0 0 0 0 0 0 0 0 0 0'
80	TCGA-AB-2888-03B	PB	' 1 1 0 0 -1 0 0 0 0 0 0 0 0 0 0 0 0 0'
81	TCGA-AB-2933-03A	PB	' 0 1 0 0 0 0 0 0 0 0 0 0 0 0 0 0 0 0'
82	TCGA-AB-2949-03B	PB	' 0 0 0 0 0 0 0 0 0 0 0 0 0 0 0 0 0 0'
83	TCGA-AB-2924-03A	PB	' 1 0 0 0 0 0 0 0 0 0 0 0 0 0 0 0 0 0'
84	TCGA-AB-2874-03A	PB	' 0 0 0 0 0 0 0 0 0 0 0 0 0 1 0 0 0 0'
85	TCGA-AB-2952-03B	PB	' 1 0 1 0 0 0 0 0 0 0 0 0 0 0 0 0 0 0'
86	TCGA-AB-2883-03A	PB	' 0 0 0 0 1 0 0 -1 0 0 -1 0 0 0 0 0 0 0'
87	TCGA-AB-2877-03A	PB	'-1 -1 0 0 0 0 1 0 0 0 0 -1 0 0 0 0 0 0'
88	TCGA-AB-2965-03A	PB	' 0 0 -1 0 0 0 0 0 0 0 0 0 0 0 0 0 0 0'
89	TCGA-AB-2823-03A	PB	' 0 -1 0 -1 0 0 0 1 0 0 0 0 0 0 0 0 0 0'
90	TCGA-AB-2956-03A	PB	' 1 0 0 0 1 0 0 0 0 0 0 0 0 0 0 0 0 0'
91	TCGA-AB-2913-03A	PB	'-1 0 0 0 0 0 0 0 0 0 0 0 0 0 0 0 0 0'
92	TCGA-AB-2936-03A	PB	' 0 1 1 0 0 0 0 0 0 0 0 0 0 0 0 0 0 0'
93	TCGA-AB-2910-03A	PB	' 1 -1 0 0 1 0 -1 -1 0 0 0 0 0 0 0 0 0 0'
94	TCGA-AB-2932-03A	PB	' 1 -1 0 0 0 0 0 0 0 0 0 0 0 0 0 0 0 0'
95	TCGA-AB-2818-03A	PB	' 1 0 0 0 0 0 0 0 0 0 0 0 0 0 0 0 0 0'
96	TCGA-AB-2999-03B	PB	'-1 -1 0 -1 0 0 0 0 0 0 0 0 0 0 0 0 0 0'
97	TCGA-AB-2930-03A	PB	' 0 0 0 0 0 0 0 0 0 0 0 0 0 0 0 0 0 0'
98	TCGA-AB-2856-03A	PB	' 1 -1 0 0 0 0 0 0 0 0 0 0 0 0 0 0 0 0'
99	TCGA-AB-2995-03A	PB	'-1 0 1 0 0 0 0 0 0 0 0 0 0 0 0 0 0 0'
100	TCGA-AB-2912-03A	PB	' 0 1 -1 0 0 0 0 0 0 0 0 0 0 0 0 0 0 0'
101	TCGA-AB-2844-03A	PB	' 0 0 0 0 0 0 0 0 0 0 0 0 0 0 0 0 0 0'
102	TCGA-AB-2863-03A	PB	'-1 0 -1 0 0 0 0 0 0 0 1 0 0 0 -1 0 0 0'
103	TCGA-AB-2830-03A	PB	' 0 0 0 0 0 0 0 0 0 0 0 0 0 0 0 0 0 0'
104	TCGA-AB-2821-03A	PB	' 0 0 1 0 0 0 0 0 0 0 0 0 0 0 0 0 0 0'
105	TCGA-AB-2869-03A	PB	'-1 0 0 0 1 0 0 0 0 0 0 0 0 0 0 0 0 0'
106	TCGA-AB-2817-03A	PB	' 0 0 1 0 0 0 0 0 0 0 0 0 0 0 0 0 0 0'
107	TCGA-AB-2826-03A	PB	' 1 0 -1 0 0 0 0 0 0 0 0 0 0 0 0 0 0 0'
108	TCGA-AB-2842-03A	PB	' 0 0 -1 0 0 0 0 0 0 0 0 0 0 0 0 0 0 0'
109	TCGA-AB-2822-03A	PB	'-1 0 0 0 0 0 0 0 0 0 0 0 0 0 0 0 0 0'
110	TCGA-AB-2934-03A	PB	' 1 0 1 0 0 0 0 0 0 0 0 0 0 0 0 0 0 0'
111	TCGA-AB-2867-03A	PB	' 0 1 0 0 0 0 0 0 0 0 0 0 0 0 0 0 0 0'
112	TCGA-AB-2935-03A	PB	' 0 0 1 0 0 0 0 0 0 0 0 0 0 0 0 0 0 0'
113	TCGA-AB-2851-03A	PB	' 1 0 0 0 0 -1 0 0 0 0 0 0 0 0 0 0 0 0'
114	TCGA-AB-2942-03A	PB	' 0 0 0 0 -1 0 0 0 0 0 0 0 0 0 0 0 0 0'
115	TCGA-AB-2948-03A	PB	' 1 0 0 0 0 0 0 0 0 0 0 0 0 0 0 0 0 0'
116	TCGA-AB-2988-03B	PB	' 0 0 0 0 0 -1 0 0 0 0 0 0 0 0 0 0 0 0'
117	TCGA-AB-2866-03A	PB	' 1 0 0 0 0 0 0 0 0 0 0 0 0 0 0 0 0 0'
118	TCGA-AB-3002-03A	PB	' 0 0 0 0 0 1 0 0 0 0 0 0 1 0 0 0 0 0'
119	TCGA-AB-2973-03A	PB	' 1 1 0 0 0 0 1 0 0 0 0 0 0 0 0 0 0 0'
120	TCGA-AB-2998-03A	PB	' 0 -1 0 -1 0 0 0 0 0 0 0 0 0 0 0 0 0 0'
121	TCGA-AB-2898-03A	PB	' 0 0 1 0 0 0 0 0 0 0 0 0 0 1 0 0 0 0'
122	TCGA-AB-2890-03A	PB	' 0 1 1 0 0 0 0 0 0 0 0 0 0 0 0 0 0 0'
123	TCGA-AB-2943-03A	PB	' 0 0 1 0 0 0 0 0 0 0 0 0 0 0 0 0 0 0'
124	TCGA-AB-2900-03A	PB	' 1 0 0 0 0 0 0 0 0 0 0 0 0 0 0 0 0 0'
125	TCGA-AB-2929-03A	PB	' 0 1 1 0 0 0 0 0 0 0 0 0 0 0 0 0 0 0'
126	TCGA-AB-2885-03A	PB	'-1 0 1 0 0 0 0 0 0 0 0 0 0 0 0 0 0 0'
127	TCGA-AB-2959-03A	PB	'-1 1 0 0 0 0 0 0 0 0 0 0 0 0 0 0 0 0'
128	TCGA-AB-2977-03B	PB	' 1 -1 1 1 0 1 1 0 0 0 0 0 0 0 0 0 0 0'
129	TCGA-AB-2939-03A	PB	' 0 0 0 0 0 0 0 0 0 0 0 0 0 0 0 0 0 0'
130	TCGA-AB-2915-03A	PB	' 0 0 1 0 0 0 0 0 0 0 0 0 0 0 0 0 0 0'
131	TCGA-AB-2882-03A	PB	' 0 0 1 0 0 0 0 0 0 0 0 0 0 0 0 0 0 0'
132	TCGA-AB-2941-03A	PB	' 0 0 0 0 1 1 -1 1 0 -1 0 0 0 0 0 -1 0 0'
133	TCGA-AB-2996-03A	PB	' 0 0 0 0 0 0 0 0 0 0 0 0 0 0 0 0 0 0'
134	TCGA-AB-2840-03A	PB	' 0 0 0 -1 0 0 0 0 0 0 0 0 0 0 0 0 0 0'
135	TCGA-AB-2858-03A	PB	'-1 0 0 0 0 0 0 0 0 -1 -1 0 0 0 0 0 0 0'
136	TCGA-AB-2865-03A	PB	' 0 0 1 0 0 0 0 0 0 0 0 0 0 0 0 0 0 0'
137	TCGA-AB-2931-03A	PB	' 0 0 0 0 0 -1 0 0 0 0 0 0 0 0 0 0 0 0'
138	TCGA-AB-2987-03A	PB	' 1 1 0 0 0 1 0 0 0 -1 0 0 0 0 0 0 0 0'
139	TCGA-AB-2971-03A	PB	' 0 0 0 0 0 0 1 0 0 0 0 0 0 0 0 0 0 0'
140	TCGA-AB-2861-03A	PB	' 1 -1 0 0 1 0 0 -1 0 0 0 0 0 0 0 0 0 0'
141	TCGA-AB-2938-03A	PB	' 0 1 0 0 0 1 -1 0 0 0 0 0 0 0 0 0 0 0'
142	TCGA-AB-2899-03A	PB	' 0 1 1 0 0 0 0 0 0 0 0 0 0 0 0 0 0 0'
143	TCGA-AB-2820-03A	PB	' 0 0 1 0 0 0 0 0 0 0 0 0 0 0 0 0 0 0'
144	TCGA-AB-2870-03A	PB	' 0 0 0 0 0 0 0 0 0 0 0 0 0 0 0 0 0 0'
145	TCGA-AB-2810-03A	PB	' 0 -1 0 0 0 1 1 0 0 0 0 0 0 0 0 0 1 0'
146	TCGA-AB-2805-03A	PB	' 1 1 0 0 0 0 0 0 0 0 0 0 0 0 0 0 0 0'
147	TCGA-AB-2843-03A	PB	' 0 0 1 0 0 0 0 0 0 0 0 0 0 0 0 0 0 0'
148	TCGA-AB-2813-03A	PB	' 1 0 0 0 0 0 0 0 0 0 0 0 0 0 0 0 0 0'
149	TCGA-AB-2811-03B	PB	' 1 -1 0 1 0 1 1 0 0 0 0 0 1 0 0 0 0 1'
150	TCGA-AB-2908-03A	PB	' 0 0 1 0 0 1 0 0 0 0 0 0 0 0 0 0 0 0'
151	TCGA-AB-2927-03A	PB	' 0 0 1 0 0 0 0 0 0 0 0 0 0 0 0 0 0 0'

## Sheet: BEATAML
Sample no	Patient ID	Sample type	PaSSS barcode
1	BA2271	PPB	' 0 1 0 0 0 0 0 0 0 0 0 0 0 0'
2	BA2675	PPB	' 1 0 0 0 0 0 0 0 0 0 0 0 0 0'
3	BA2272	PPB	' 0 1 0 0 0 0 0 0 0 0 0 0 0 0'
4	BA2947	PPB	' 0 0 0 0 0 0 0 0 0 0 0 0 0 0'
5	BA2978	PPB	' 0 1 0 0 0 0 0 0 0 0 0 0 0 0'
6	BA2350	PPB	'-1 0 -1 1 0 0 0 0 0 0 0 0 0 0'
7	BA2564	PPB	' 0 0 0 0 0 0 0 0 0 0 0 0 0 0'
8	BA2762	PPB	' 0 -1 0 0 0 0 0 0 0 0 0 0 0 0'
9	BA2944	PPB	' 1 0 0 0 1 0 0 0 0 0 0 0 0 0'
10	BA2000	PPB	' 1 1 0 0 0 0 0 0 -1 0 0 0 0 0'
11	BA2658	PPB	' 0 0 0 1 0 0 0 0 0 0 0 0 0 0'
12	BA2775	PPB	' 0 0 0 0 0 0 0 0 0 0 0 0 0 0'
13	BA3023	PPB	' 0 -1 -1 0 0 0 0 0 0 0 0 0 0 0'
14	BA2053	PPB	'-1 -1 0 0 1 0 0 0 0 0 0 1 0 0'
15	BA2148	PPB	'-1 -1 0 0 0 0 0 0 -1 0 0 0 0 0'
16	BA2733	PPB	' 0 -1 0 0 0 0 0 0 0 0 0 0 0 0'
17	BA2507	PPB	' 1 -1 0 0 0 0 0 0 0 0 0 0 0 0'
18	BA3006	PPB	' 1 0 0 0 0 0 0 0 0 0 0 0 0 0'
19	BA2022	PPB	' 1 0 -1 0 0 0 0 0 0 0 1 0 0 0'
20	BA2915	PPB	' 0 -1 -1 0 0 0 0 -1 0 0 0 0 0 0'
21	BA2501	PPB	' 1 0 -1 0 0 0 0 0 0 -1 0 0 0 0'
22	BA2639	PPB	' 0 0 0 0 0 0 0 0 0 0 0 0 0 0'
23	BA2087	PPB	' 0 0 0 0 0 -1 0 0 0 0 0 0 0 0'
24	BA2806	PPB	' 1 0 0 0 0 0 0 0 0 0 0 0 0 0'
25	BA2584	PPB	' 0 0 0 0 0 -1 0 0 0 0 0 0 0 0'
26	BA2653	PPB	' 0 0 1 0 0 0 0 0 0 0 0 0 0 0'
27	BA2405	PPB	' 1 -1 1 1 0 0 0 0 0 0 0 0 0 0'
28	BA2812	PPB	' 0 0 0 0 0 0 0 0 0 0 0 0 0 0'
29	BA2567	PPB	'-1 0 1 0 0 0 1 0 0 -1 0 0 0 0'
30	BA2570	PPB	' 0 0 0 0 0 0 0 0 0 0 0 0 0 0'
31	BA2139	PPB	'-1 1 0 1 0 0 0 0 0 0 0 0 0 0'
32	BA2928	PPB	' 0 1 -1 0 0 -1 0 0 0 0 0 0 0 0'
33	BA2306	PPB	' 0 0 -1 0 0 0 0 0 0 0 0 0 0 0'
34	BA2524	PPB	'-1 0 0 0 0 0 0 0 0 0 0 0 0 0'
35	BA3043	PPB	' 0 1 1 0 0 0 0 0 0 0 0 0 0 0'
36	BA2386	PPB	' 0 -1 0 0 0 0 0 0 0 0 0 0 0 0'
37	BA2109	PPB	'-1 0 0 0 0 1 0 0 0 0 0 0 0 0'
38	BA2311	PPB	'-1 1 0 0 0 0 0 0 0 0 0 0 0 0'
39	BA2688	PPB	'-1 -1 1 0 0 -1 0 0 0 0 0 0 0 0'
40	BA2856	PPB	'-1 -1 0 0 0 0 1 0 0 0 0 0 0 0'
41	BA2956	PPB	' 0 -1 0 0 0 0 0 0 0 0 0 0 0 0'
42	BA2808	PPB	' 0 -1 0 0 0 0 0 0 0 0 0 0 0 0'
43	BA2260	PPB	' 0 0 0 0 0 0 0 0 0 0 0 0 0 0'
44	BA2836	PPB	' 0 0 0 0 -1 0 0 0 0 0 0 0 0 0'
45	BA2714	PPB	' 0 1 0 0 0 0 0 0 0 0 0 0 0 0'
46	BA2035	PPB	' 1 0 0 0 0 0 0 0 0 0 0 0 0 0'
47	BA2242	PPB	' 1 0 0 0 -1 0 1 0 0 0 0 0 0 0'
48	BA2772	PPB	' 0 0 -1 0 0 0 0 0 0 0 0 0 0 0'
49	BA2742	PPB	' 0 1 0 0 0 0 0 0 0 0 0 0 0 0'
50	BA2312	PPB	' 0 0 1 0 0 0 0 0 0 0 0 0 0 0'
51	BA2619	PPB	' 0 0 0 0 0 0 0 0 0 0 0 0 0 0'
52	BA2011	PPB	'-1 0 1 0 0 0 0 0 0 0 0 0 0 0'
53	BA2731	PPB	'-1 0 0 1 0 0 0 0 0 0 0 0 0 0'
54	BA2828	PPB	' 0 0 1 0 0 0 0 0 0 -1 0 0 0 0'
55	BA2600	PPB	' 0 0 0 0 0 0 0 0 0 0 0 0 0 0'
56	BA2036	PPB	' 1 0 0 0 -1 0 0 0 0 0 0 0 0 0'
57	BA2510	PPB	' 0 0 -1 1 0 -1 0 0 0 0 0 -1 0 0'
58	BA2456	PPB	'-1 0 0 0 0 -1 0 0 0 0 0 0 0 0'
59	BA2442	PPB	' 1 0 0 0 0 0 0 0 0 0 0 0 0 0'
60	BA2425	PPB	' 0 0 1 0 0 0 0 0 0 0 0 0 0 0'
61	BA2101	PPB	' 0 0 1 0 0 0 0 0 0 0 0 0 0 0'
62	BA2868	PPB	' 1 0 0 0 0 0 0 -1 0 0 0 0 0 0'
63	BA2047	PPB	' 1 0 0 0 -1 0 0 0 0 0 1 0 0 0'
64	BA2095	PPB	' 1 0 -1 0 0 0 0 0 0 -1 0 0 0 0'
65	BA2132	PPB	' 0 0 1 0 0 0 0 0 0 0 0 0 0 0'
66	BA2479	PPB	' 0 -1 1 0 0 -1 0 0 0 0 0 0 0 0'
67	BA2505	PPB	' 0 0 1 0 0 0 0 0 0 0 0 0 0 0'
68	BA2876	PPB	'-1 -1 1 0 0 0 0 0 0 0 0 0 0 0'
69	BA2511	PPB	'-1 -1 1 0 0 0 0 0 0 0 0 0 0 0'
70	BA2751	PPB	' 1 0 0 0 0 0 0 0 -1 0 0 0 0 0'
71	BA2525	PPB	' 0 -1 1 0 0 -1 1 0 0 0 0 0 0 0'
72	BA2175	PPB	'-1 -1 -1 -1 0 0 0 0 0 0 0 0 0 0'
73	BA2512	PPB	'-1 1 0 1 0 0 0 0 0 0 0 0 0 0'
74	BA2455	PPB	' 0 0 0 1 -1 -1 0 0 0 0 0 0 0 0'
75	BA2645	PPB	' 0 -1 0 0 0 0 0 0 0 0 0 0 0 0'
76	BA2454	PPB	' 1 0 0 0 1 0 0 0 0 0 0 0 0 0'
77	BA2621	PPB	'-1 0 0 0 0 1 0 0 0 0 0 0 0 0'
78	BA2325	PPB	'-1 1 0 1 0 0 0 0 0 0 0 0 0 0'
79	BA2682	PPB	' 0 0 0 0 0 0 0 0 0 0 0 0 0 0'
80	BA2162	PPB	' 0 0 1 0 0 0 0 0 0 0 0 0 0 0'
81	BA2935	PPB	' 0 0 0 0 0 0 0 0 0 0 0 0 0 0'
82	BA2871	PPB	' 0 0 1 0 0 0 0 0 0 0 0 0 0 0'
83	BA2538	PPB	' 0 -1 0 0 0 0 0 0 0 -1 0 0 0 0'
84	BA2984	PPB	' 1 0 0 0 -1 0 0 0 0 0 0 0 0 -1'
85	BA2747	PPB	' 1 -1 0 1 0 0 0 0 0 0 0 0 0 0'
86	BA2906	RPB	' 1 0 0 0 0 -1 0 0 -1 0 0 0 0 0'
87	BA2248	RPB	' 1 -1 0 0 0 0 0 0 0 0 0 0 0 0'
88	BA2911	RPB	' 1 0 0 1 0 0 1 0 0 0 0 0 0 0'
89	BA2723	RPB	'-1 -1 0 0 0 0 0 0 -1 0 0 0 0 0'
90	BA3073	RPB	' 1 -1 0 0 0 0 0 0 0 0 0 0 0 0'
91	BA3025	RPB	' 1 0 0 0 1 0 0 -1 0 0 0 0 0 0'
92	BA2726	RPB	'-1 1 0 0 0 0 0 0 0 0 0 0 0 0'
93	BA3076	RPB	'-1 0 -1 0 0 0 1 0 0 0 0 0 0 0'
94	BA3077	RPB	' 0 1 -1 0 0 0 0 0 0 0 0 0 0 0'
95	BA2882	RPB	'-1 1 0 0 0 0 0 0 0 0 0 0 0 0'
96	BA2339	RPB	'-1 0 -1 1 0 0 0 0 0 0 0 0 0 0'
97	BA2786	RPB	' 0 0 -1 0 0 0 0 0 0 0 0 0 0 0'
98	BA2334	RPB	' 0 -1 0 0 0 0 0 0 0 0 0 0 0 0'
99	BA2939	RPB	' 1 -1 0 1 0 0 0 0 0 0 0 0 0 0'
100	BA2727	RPB	' 1 0 0 0 0 0 0 0 0 0 0 0 0 0'
101	BA2822	RPB	' 1 0 0 0 1 0 0 0 0 0 0 -1 0 0'
102	BA2169	RPB	' 0 -1 1 0 0 0 0 0 0 0 0 0 0 0'
103	BA3064	RPB	' 0 1 0 0 0 0 0 0 0 0 0 0 0 0'
104	BA2019	RPB	' 1 0 0 -1 0 0 0 0 0 0 0 0 -1 0'
105	BA2218	RPB	' 0 -1 -1 0 0 0 0 0 0 0 0 0 0 0'
106	BA2705	RPB	' 0 -1 0 0 0 0 0 0 0 0 0 0 0 0'
107	BA2765	RPB	'-1 1 0 0 0 1 0 0 0 0 0 0 0 0'
108	BA2282	RPB	'-1 1 1 1 0 0 0 0 0 0 0 0 0 0'
109	BA2589	RPB	'-1 -1 0 0 0 0 0 0 0 0 0 0 0 0'
110	BA2348	RPB	'-1 0 0 0 0 0 0 0 0 0 0 0 0 0'
111	BA2950	RPB	' 0 0 0 0 0 0 0 0 0 0 0 0 0 0'
112	BA2657	RPB	' 0 1 0 0 0 0 0 0 0 0 0 0 0 0'
113	BA2450	RPB	' 1 0 0 0 0 0 0 0 0 0 0 0 0 0'
114	BA2824	RPB	' 1 0 0 0 0 0 0 0 0 0 0 0 0 0'
115	BA2994	RPB	' 1 -1 0 0 0 0 0 0 0 0 0 0 0 0'
116	BA2168	RPB	' 1 -1 0 0 0 0 0 0 1 0 0 0 0 0'
117	BA2418	RPB	' 1 -1 1 0 0 0 0 0 0 0 0 0 0 0'
118	BA3070	RPB	' 0 1 1 0 0 0 0 0 0 0 0 0 0 0'
119	BA3071	RPB	' 1 0 0 0 -1 0 0 0 0 0 0 0 0 0'
120	BA3072	RPB	' 1 0 0 0 0 0 1 0 0 0 0 0 0 0'
121	BA2502	RPB	' 0 1 0 0 0 0 0 0 0 0 0 0 0 0'
122	BA2441	RPB	' 1 0 0 0 1 0 0 0 0 0 0 0 0 0'
123	BA2850	RPB	' 1 0 0 1 0 0 0 0 0 0 0 0 0 0'
124	BA2993	RPB	' 1 0 0 1 0 0 0 0 0 0 0 0 0 0'
125	BA2526	RPB	' 0 -1 0 1 0 0 0 0 0 0 0 0 0 0'
126	BA2842	RPB	'-1 0 0 0 0 0 0 0 0 0 0 0 0 0'
127	BA2701	RPB	' 0 0 0 0 0 0 0 0 0 0 0 0 0 0'
128	BA2079	RPB	'-1 1 1 0 0 0 0 0 0 0 0 0 0 0'
129	BA2802	RPB	' 0 0 1 0 0 0 0 0 0 0 0 0 0 0'
130	BA2427	RPB	'-1 -1 0 0 1 0 0 0 0 0 0 0 0 0'
131	BA3027	RPB	'-1 0 1 0 0 0 0 0 0 -1 0 0 0 0'
132	BA2249	RPB	' 0 1 0 0 0 0 0 0 0 0 0 0 0 0'
133	BA2579	RPB	' 0 0 1 0 0 0 0 0 0 0 0 0 0 0'
134	BA2829	RPB	' 0 0 0 0 0 0 0 0 0 0 0 0 0 0'
135	BA2480	RPB	' 1 0 0 0 0 0 0 0 0 0 0 0 0 0'
136	BA2003	RPB	' 0 -1 0 0 0 0 0 0 0 0 0 0 0 0'
137	BA2463	RPB	' 0 0 0 0 0 -1 0 0 0 0 0 0 0 0'
138	BA2737	RPB	' 0 0 0 1 0 -1 0 0 0 0 0 0 0 0'
139	BA2423	RPB	'-1 0 0 1 0 0 0 0 0 -1 0 0 0 0'
140	BA2787	RPB	'-1 1 0 0 0 1 0 0 0 0 0 0 0 0'
141	BA2903	RPB	'-1 0 0 0 -1 1 0 0 0 0 0 0 0 0'
142	BA3059	RPB	'-1 0 0 0 0 0 0 0 0 0 0 0 0 0'
143	BA3067	RPB	' 1 0 0 0 0 0 0 0 0 0 0 0 0 0'
144	BA3068	RPB	' 1 0 0 0 0 0 0 0 0 0 0 0 0 0'
145	BA2209	RPB	'-1 -1 0 0 0 0 0 0 -1 0 0 0 0 0'
146	BA2904	RPB	' 0 0 0 0 0 0 0 0 0 0 0 0 0 0'
147	BA2494	RPB	' 0 -1 1 0 0 0 0 0 0 0 0 0 0 0'
148	BA2712	RPB	' 0 1 -1 0 0 -1 0 0 0 0 0 0 0 0'
149	BA2240	RPB	' 1 0 0 0 0 0 0 0 0 0 0 0 0 0'
150	BA2229	RPB	' 0 -1 1 0 0 0 0 0 0 0 0 0 0 0'
151	BA2776	RPB	' 1 0 0 0 0 0 0 0 0 0 0 0 0 0'
152	BA2347	RPB	'-1 0 0 1 0 0 0 0 0 0 0 0 0 0'
153	BA2470	RPB	' 0 0 0 0 0 0 0 0 0 0 0 0 0 0'
154	BA2735	RPB	' 0 -1 0 0 0 0 0 0 0 0 0 0 0 0'
155	BA3029	RPB	' 0 -1 0 0 -1 0 0 0 0 0 0 0 0 0'
156	BA2814	RPB	' 0 1 -1 0 0 -1 0 0 0 0 0 0 0 0'
157	BA3053	RPB	' 1 0 0 0 0 0 0 0 0 0 0 0 0 0'
158	BA2483	RPB	' 1 1 0 0 0 0 0 0 0 0 0 0 0 0'
159	BA3002	RPB	' 1 1 0 0 0 0 0 0 0 0 0 0 0 0'
160	BA2032	RPB	' 0 -1 0 1 0 0 0 0 0 0 0 0 0 0'
161	BA2245	RPB	' 1 0 0 0 1 0 0 0 0 0 0 0 0 0'
162	BA2951	RPB	' 1 0 0 0 0 0 0 0 0 0 0 0 0 0'
163	BA2595	RPB	' 0 -1 -1 0 0 0 0 0 0 0 0 0 0 0'
164	BA2697	RPB	'-1 1 0 1 0 1 0 0 0 0 0 0 0 0'
165	BA2552	RPB	' 1 -1 0 0 -1 0 0 0 0 0 0 0 0 0'
166	BA2948	RPB	'-1 0 0 0 0 0 0 0 0 0 0 0 0 0'
167	BA2244	RPB	' 0 1 0 0 0 0 0 0 0 0 0 0 0 0'
168	BA2695	RPB	'-1 0 0 0 0 0 0 0 0 0 0 0 0 0'
169	BA2034	RPB	' 1 0 0 0 1 0 0 0 0 0 0 0 0 0'
170	BA2089	RPB	'-1 1 -1 0 0 0 0 0 0 0 0 0 0 0'
171	BA2195	RPB	'-1 0 0 0 0 0 0 0 0 0 0 0 0 0'
172	BA2707	RPB	' 0 0 0 0 0 0 0 0 0 0 0 0 0 0'
173	BA2832	RPB	' 0 0 0 0 0 0 0 0 0 0 0 0 0 0'
174	BA2860	RPB	' 0 0 0 0 1 0 0 0 0 0 0 0 0 0'
175	BA2721	RPB	' 0 1 0 0 0 0 0 0 0 0 0 0 0 0'
176	BA2417	RPB	' 0 0 -1 0 -1 -1 0 0 0 0 0 0 0 0'
177	BA2921	RPB	' 0 -1 0 0 0 0 0 0 0 0 0 0 0 0'
178	BA2809	RPB	' 1 0 0 1 0 0 0 0 0 0 0 0 0 0'
179	BA3010	RPB	' 0 0 0 0 0 0 0 0 0 0 0 0 0 0'
180	BA2499	RPB	' 0 -1 0 0 0 0 0 0 0 0 0 0 0 0'
181	BA2344	RPB	' 0 0 0 0 0 0 0 0 0 0 0 0 0 0'
182	BA2308	RPB	' 1 -1 1 0 0 0 0 0 0 0 0 0 0 0'
183	BA2033	RPB	'-1 0 0 0 0 0 0 0 0 0 0 0 0 0'
184	BA2134	RPB	' 0 1 0 0 0 0 0 0 0 0 0 0 0 0'
185	BA2769	RPB	'-1 0 0 0 0 0 0 0 0 0 0 0 0 0'
186	BA2623	RPB	' 0 0 0 0 0 0 0 0 0 0 0 0 0 0'
187	BA2277	RPB	' 1 0 0 0 0 0 0 0 0 0 0 0 0 0'
188	BA2280	RPB	' 1 0 0 0 0 0 0 0 0 0 0 0 0 0'
189	BA2801	RPB	'-1 0 0 0 -1 1 0 0 0 0 0 0 0 0'
190	BA2830	RPB	' 0 -1 0 0 0 0 0 0 0 0 0 0 0 0'
191	BA2670	RPB	'-1 0 0 1 0 0 0 0 -1 0 0 0 0 0'
192	BA2375	RPB	' 0 0 1 0 0 0 0 0 0 0 0 0 0 0'
193	BA2133	RPB	'-1 -1 1 0 0 0 0 0 0 0 0 0 0 0'
194	BA2100	RPB	'-1 -1 0 0 0 0 0 0 -1 0 0 0 0 0'
195	BA2817	RPB	'-1 -1 0 0 0 0 0 0 -1 0 0 0 0 0'
196	BA2394	RPB	' 0 0 1 0 0 0 0 0 0 0 0 0 0 0'
197	BA2934	RPB	'-1 0 1 0 0 0 1 0 0 0 0 0 0 0'
198	BA2636	RPB	' 0 0 0 0 0 0 0 0 0 0 0 0 0 0'
199	BA2852	RPB	'-1 -1 1 0 0 0 0 0 1 0 0 0 0 0'
200	BA2634	RPB	' 0 0 1 0 0 0 0 0 0 0 0 0 0 0'
201	BA2094	RPB	' 0 1 0 0 0 -1 0 0 0 0 0 0 0 0'
202	BA2421	RPB	'-1 0 -1 0 0 0 0 0 0 0 0 0 0 0'
203	BA2758	RPB	' 0 0 1 1 0 0 0 0 0 0 0 0 0 0'
204	BA2930	RPB	'-1 1 0 1 0 0 0 0 0 0 0 0 0 0'
205	BA2694	RPB	' 0 -1 1 0 0 0 0 0 0 0 0 0 0 0'
206	BA2744	RPB	' 1 0 0 0 0 0 0 0 0 0 0 0 0 0'
207	BA2004	RPB	' 0 0 1 0 0 0 0 0 0 0 0 0 0 0'
208	BA2905	RPB	' 0 -1 0 0 0 0 0 0 0 0 0 0 0 0'
209	BA2097	RPB	' 0 0 1 0 0 0 0 0 0 0 0 0 0 0'
210	BA2302	RPB	' 0 -1 0 0 0 0 0 0 0 0 0 0 0 0'
211	BA2429	RPB	' 0 0 1 0 0 0 0 0 0 0 0 0 0 0'
212	BA2837	RPB	' 0 0 0 0 0 0 0 0 0 0 0 0 0 0'
213	BA2363	RPB	' 0 0 0 0 0 0 0 0 0 0 0 0 0 0'
214	BA2910	RPB	' 1 -1 0 0 0 0 0 0 0 0 -1 0 0 0'
215	BA2597	RPB	' 0 -1 0 0 0 0 0 1 0 0 0 0 0 0'
216	BA2520	RPB	' 0 -1 0 0 1 0 0 0 0 0 0 0 0 0'
217	BA2116	RPB	'-1 -1 0 0 0 0 0 0 0 0 0 0 0 0'
218	BA2923	RPB	' 0 1 0 0 0 0 0 0 0 0 0 0 0 0'
219	BA2722	RPB	' 0 0 0 -1 0 0 0 0 0 0 0 0 0 0'
220	BA2402	RPB	' 0 0 0 0 0 0 0 0 0 0 0 0 0 0'
221	BA2691	RPB	'-1 1 1 0 0 0 0 0 0 0 0 0 0 0'
222	BA2104	RPB	'-1 1 0 1 0 0 0 0 0 0 0 0 0 0'
223	BA2251	RPB	' 1 0 0 0 0 0 1 -1 0 0 0 0 0 0'
224	BA2412	RPB	'-1 1 1 1 0 0 0 0 0 0 0 0 0 0'
225	BA2172	RPB	' 0 0 -1 0 0 -1 0 0 0 0 0 0 0 0'
226	BA2656	RPB	' 1 -1 0 0 0 0 0 0 0 0 0 0 -1 0'
227	BA2031	PBM	' 0 1 -1 0 0 -1 0 0 0 0 0 0 0 0'
228	BA2449	PBM	' 0 -1 -1 0 0 0 0 0 0 0 0 0 0 0'
229	BA2909	PBM	' 0 1 0 0 0 0 0 0 0 0 0 0 0 0'
230	BA2748	PBM	' 1 0 0 0 0 0 0 -1 0 0 0 0 0 0'
231	BA2482	PBM	' 0 0 0 0 0 0 0 0 0 0 0 0 0 0'
232	BA2952	PBM	' 0 1 -1 0 0 -1 0 0 0 0 0 0 0 0'
233	BA2227	PBM	' 1 -1 0 0 0 0 0 0 0 0 0 0 0 0'
234	BA2816	PBM	' 0 0 1 0 0 0 -1 0 0 0 0 0 0 0'
235	BA2861	PBM	' 0 0 0 0 0 0 0 0 0 0 0 0 0 0'
236	BA2651	PBM	' 0 -1 -1 0 0 0 0 0 0 0 0 0 0 0'
237	BA2887	PBM	' 1 0 0 0 0 0 0 0 0 0 0 0 0 0'
238	BA3038	PBM	' 0 1 0 0 0 0 0 0 0 0 0 0 0 0'
239	BA2281	PBM	' 1 0 0 0 0 0 0 0 0 -1 0 0 0 0'
240	BA3009	PBM	' 0 0 0 0 0 0 0 0 0 0 0 0 0 0'
241	BA2791	PBM	' 0 0 -1 0 0 0 0 0 1 0 1 0 0 0'
242	BA2932	PBM	' 1 0 0 0 0 0 0 0 0 0 0 0 0 0'
243	BA2709	PBM	'-1 0 -1 0 0 0 -1 0 0 0 0 0 0 0'
244	BA3011	PBM	'-1 -1 -1 0 0 0 1 0 0 -1 0 0 0 0'
245	BA2041	PBM	' 0 -1 0 -1 0 0 0 0 0 0 0 0 0 0'
246	BA2037	PBM	' 1 0 0 0 1 0 0 0 0 0 0 0 0 0'
247	BA2377	PBM	'-1 0 -1 0 0 -1 0 0 0 0 0 0 0 0'
248	BA2072	PBM	' 0 1 0 0 0 0 0 0 0 0 0 0 0 0'
249	BA2322	PBM	' 0 0 0 0 0 0 0 0 0 0 0 0 0 0'
250	BA2121	PBM	' 0 0 -1 0 0 0 0 0 0 0 0 0 0 0'
251	BA2374	PBM	' 0 0 -1 0 0 0 0 0 0 0 0 0 0 0'
252	BA2575	PBM	'-1 1 0 0 0 0 0 0 0 0 0 0 0 0'
253	BA2821	PBM	' 0 0 0 0 0 0 0 0 0 0 0 0 0 0'
254	BA2354	PBM	' 0 0 0 0 0 0 0 0 0 0 0 0 0 0'
255	BA2545	PBM	' 0 1 0 -1 0 0 0 0 0 0 0 0 0 0'
256	BA2914	PBM	' 0 1 0 0 0 0 0 0 0 0 0 0 0 0'
257	BA2541	PBM	' 1 0 0 0 0 0 0 0 0 0 0 0 0 0'
258	BA2972	PBM	' 0 0 0 0 0 0 0 -1 0 0 0 0 0 0'
259	BA2464	PBM	' 1 0 -1 0 0 0 1 0 0 0 1 0 0 0'
260	BA2532	PBM	' 0 0 -1 0 0 0 1 0 0 -1 0 0 0 0'
261	BA2301	PBM	'-1 0 0 0 0 0 0 0 0 0 0 0 0 0'
262	BA2559	PBM	'-1 0 0 0 0 0 0 0 0 0 0 0 0 0'
263	BA2660	PBM	' 0 1 0 0 0 0 0 0 0 0 0 0 0 0'
264	BA2521	PBM	' 0 1 0 0 0 0 0 0 0 0 0 0 0 0'
265	BA2400	PBM	' 1 0 0 0 0 0 0 0 0 0 0 0 0 0'
266	BA2296	PBM	' 0 0 0 0 0 0 0 -1 0 0 0 0 0 0'
267	BA2474	PBM	' 0 0 0 0 0 0 0 0 0 0 0 0 0 0'
268	BA2217	PBM	' 1 0 0 0 0 0 0 -1 0 0 0 0 0 0'
269	BA3013	PBM	' 0 0 -1 0 0 0 0 0 0 0 0 0 0 0'
270	BA2184	PBM	' 1 0 0 0 0 0 0 -1 0 0 0 0 0 0'
271	BA2811	PBM	' 1 0 -1 0 0 0 1 0 0 -1 1 0 0 0'
272	BA2024	PBM	'-1 0 0 0 0 0 0 0 0 0 0 0 0 0'
273	BA2054	PBM	' 0 1 0 0 0 0 0 0 0 0 0 0 0 0'
274	BA2865	PBM	' 1 0 0 0 0 0 0 0 0 0 0 0 0 0'
275	BA2093	PBM	' 1 0 0 0 0 0 0 0 0 0 0 0 0 0'
276	BA3001	PBM	' 1 0 0 0 0 0 0 0 0 0 0 0 0 0'
277	BA2020	PBM	' 1 0 0 0 0 0 0 0 0 0 0 0 0 0'
278	BA2992	PBM	'-1 0 0 0 0 0 -1 0 -1 0 0 0 0 0'
279	BA2357	PBM	'-1 0 0 -1 0 0 0 0 0 0 0 0 0 0'
280	BA2851	PBM	' 1 0 0 0 0 0 0 0 0 0 0 0 0 0'
281	BA2226	PBM	' 0 1 0 0 0 0 0 0 0 0 0 0 0 0'
282	BA2782	PBM	' 0 1 0 0 0 0 0 0 0 0 0 0 0 0'
283	BA2760	PBM	'-1 0 0 0 0 0 0 0 -1 0 0 0 0 0'
284	BA2023	PBM	'-1 1 0 0 0 0 0 0 0 0 0 0 0 0'
285	BA2069	PBM	' 0 1 0 0 0 -1 0 0 0 0 0 0 0 0'
286	BA2156	PBM	' 1 0 0 0 0 0 0 -1 0 0 0 0 0 0'
287	BA2459	PBM	'-1 -1 -1 0 1 0 0 0 0 0 0 0 0 -1'
288	BA2361	PBM	'-1 0 0 0 0 0 0 0 0 0 0 0 0 0'
289	BA3037	PBM	' 0 -1 -1 0 0 0 0 0 0 0 0 0 0 0'
290	BA2399	PBM	' 1 0 0 0 0 0 0 0 0 0 0 0 0 0'
291	BA2746	PBM	'-1 1 0 0 0 0 0 0 0 0 0 0 0 0'
292	BA2485	PBM	' 1 0 0 0 -1 0 1 0 0 0 0 0 0 0'
293	BA2044	PBM	' 0 1 0 0 0 0 0 0 0 0 0 0 0 0'
294	BA2410	PBM	' 0 -1 0 0 0 0 0 0 0 0 0 0 0 0'
295	BA2275	PBM	' 0 1 0 -1 0 1 0 0 0 0 0 0 0 0'
296	BA2866	PBM	' 0 0 0 0 0 0 0 0 0 0 0 0 0 0'
297	BA2926	PBM	' 1 0 0 0 0 0 0 0 0 0 0 0 0 0'
298	BA2588	PBM	' 0 0 1 0 0 0 0 0 0 0 0 0 0 0'
299	BA2500	PBM	' 0 1 -1 0 0 0 1 0 0 0 1 0 0 0'
300	BA2893	PBM	' 1 0 0 0 -1 0 0 0 0 0 0 0 0 0'
301	BA2235	PBM	' 0 1 0 0 0 0 0 0 0 0 0 0 0 0'
302	BA2631	PBM	' 1 0 0 0 0 0 0 0 0 0 0 0 0 0'
303	BA2051	PBM	'-1 -1 0 0 0 0 0 0 0 -1 0 0 0 0'
304	BA2778	PBM	'-1 1 0 1 0 0 0 0 0 0 0 0 0 0'
305	BA2718	PBM	' 1 0 0 0 0 0 0 -1 0 0 0 0 0 0'
306	BA2844	PBM	' 0 0 0 0 0 0 0 0 0 0 0 0 0 0'
307	BA2098	PBM	'-1 1 -1 0 0 0 0 0 0 0 0 0 0 0'
308	BA2198	PBM	' 1 0 0 0 1 0 0 0 0 0 0 0 0 0'
309	BA2286	PBM	' 0 0 0 0 0 0 0 0 0 0 0 0 0 0'
310	BA2629	PBM	' 1 0 1 0 1 0 0 0 0 0 0 0 0 0'
311	BA2046	PBM	' 0 -1 0 0 0 0 0 0 0 0 0 0 0 0'
312	BA2082	PBM	'-1 -1 -1 0 0 0 0 -1 0 0 0 0 0 0'
313	BA2563	PBM	' 1 0 0 0 0 0 0 0 0 0 0 0 0 -1'
314	BA2704	PBM	' 1 0 0 0 0 0 0 0 0 0 0 0 0 0'
315	BA2376	PBM	'-1 1 0 1 0 0 0 0 0 0 0 0 0 0'
316	BA2316	PBM	' 0 1 0 0 0 0 0 0 0 0 0 0 0 0'
317	BA2426	PBM	'-1 0 -1 0 1 0 0 0 0 0 0 0 0 0'
318	BA2066	PBM	' 0 1 0 0 0 -1 0 0 0 0 0 0 0 0'
319	BA2646	PBM	' 1 0 -1 0 0 0 1 0 0 0 1 0 0 0'
320	BA2294	PBM	' 0 0 0 0 0 0 0 0 0 0 0 0 0 0'
321	BA2546	PBM	' 0 1 0 0 0 0 0 0 0 0 0 0 0 0'
322	BA2113	PBM	' 0 0 0 0 0 0 0 0 0 0 0 0 0 0'
323	BA2603	PBM	' 0 1 0 0 0 0 0 0 0 0 0 0 0 0'
324	BA2644	PBM	' 0 0 1 0 0 0 0 0 0 0 0 0 0 0'
325	BA2813	PBM	' 0 -1 0 0 0 0 0 0 0 0 0 0 0 0'
326	BA2068	PBM	' 0 -1 0 0 -1 0 0 0 0 0 0 0 0 0'
327	BA2081	PBM	' 0 0 0 0 0 0 0 0 0 0 0 0 0 0'
328	BA2587	PBM	' 0 1 0 0 0 0 0 0 -1 0 0 0 0 0'
329	BA2123	PBM	' 0 0 -1 -1 0 -1 0 0 0 0 -1 0 0 0'
330	BA2110	PBM	'-1 0 0 1 -1 0 0 0 0 0 0 0 0 0'
331	BA2662	PBM	' 0 1 -1 0 0 0 0 0 0 0 0 0 0 0'
332	BA2908	PBM	' 1 0 0 0 1 0 0 0 0 0 0 0 0 0'
333	BA2620	PBM	' 0 0 0 0 0 0 0 0 0 0 0 0 0 0'
334	BA2649	PBM	' 1 0 -1 0 0 0 0 0 0 0 0 0 0 0'
335	BA2211	PBM	' 1 0 0 0 0 0 0 0 0 0 0 0 0 0'
336	BA2955	PBM	' 0 1 0 1 0 0 0 0 0 0 0 0 0 0'
337	BA2239	PBM	' 0 1 0 0 0 0 0 0 0 0 0 0 0 0'
338	BA2724	PBM	'-1 0 0 0 0 0 0 0 0 0 0 0 0 0'
339	BA2124	PBM	' 1 0 0 0 -1 0 0 0 0 0 0 0 0 0'
340	BA2477	PBM	' 1 0 -1 0 0 0 0 0 0 0 0 0 0 0'
341	BA2901	PBM	'-1 0 -1 0 0 0 0 0 0 0 0 0 0 0'
342	BA2201	PBM	' 0 1 0 0 0 0 0 0 0 0 0 0 0 0'
343	BA2540	PBM	' 0 0 -1 1 0 -1 0 0 0 0 0 0 0 0'
344	BA2420	PBM	' 0 0 0 0 0 0 0 0 0 0 0 0 0 0'
345	BA3040	PBM	' 0 0 0 -1 0 0 0 0 0 0 0 0 0 0'
346	BA2125	PBM	' 0 1 0 -1 0 0 0 0 0 0 0 0 0 0'
347	BA2052	PBM	' 0 -1 0 0 0 0 0 0 0 0 0 0 0 0'
348	BA2409	PBM	' 0 1 0 0 0 0 0 0 0 0 0 0 0 0'
349	BA2387	PBM	' 1 0 0 0 0 0 0 0 0 0 0 0 0 0'
350	BA2497	PBM	' 0 1 -1 0 0 0 0 0 0 0 0 0 0 0'
351	BA2233	PBM	' 1 -1 0 0 -1 0 0 0 0 0 0 0 0 0'
352	BA2594	PBM	' 0 0 0 0 0 0 0 0 0 0 0 0 0 0'
353	BA2171	PBM	' 1 0 0 0 0 0 0 0 0 0 0 0 0 0'
354	BA2135	PBM	' 0 -1 0 0 1 0 0 0 0 0 0 0 0 0'
355	BA2561	PBM	' 0 0 -1 0 0 0 0 0 0 0 0 0 0 0'
356	BA2962	PBM	' 1 0 -1 0 0 0 0 0 0 0 0 0 0 0'
357	BA2528	PBM	' 0 0 0 0 0 0 0 0 0 0 0 0 0 0'
358	BA3004	PBM	' 1 0 0 0 0 0 0 0 0 0 0 0 0 0'
359	BA2622	PBM	' 0 0 1 0 0 0 0 0 0 0 0 0 0 0'
360	BA2472	PBM	'-1 0 0 0 0 0 0 0 0 0 0 0 0 0'
361	BA2300	PBM	' 0 1 0 0 0 0 0 0 0 0 0 0 0 0'
362	BA2276	PBM	' 0 0 0 -1 0 0 0 0 0 0 0 0 0 0'
363	BA2885	PBM	' 0 1 0 0 0 0 0 0 0 0 0 0 0 0'
364	BA2843	PBM	' 0 -1 0 0 0 0 0 0 0 0 0 0 0 0'
365	BA2577	RBM	' 1 0 0 -1 0 0 0 -1 0 0 0 0 0 0'
366	BA2922	RBM	' 1 0 0 0 0 0 0 0 0 0 0 0 0 0'
367	BA2220	RBM	' 0 0 -1 -1 1 0 0 0 0 0 -1 0 0 0'
368	BA2720	RBM	' 0 -1 0 -1 0 0 0 0 0 0 -1 0 -1 0'
369	BA2492	RBM	'-1 0 0 0 0 0 0 0 -1 0 0 0 0 0'
370	BA2256	RBM	' 1 -1 -1 0 0 0 0 0 0 0 0 0 0 0'
371	BA2050	RBM	' 0 0 0 0 0 0 0 0 0 0 0 0 0 0'
372	BA2025	RBM	' 0 1 0 0 0 -1 0 0 0 0 0 0 0 0'
373	BA2446	RBM	' 0 1 0 0 0 -1 0 0 0 0 0 0 0 0'
374	BA2592	RBM	' 0 -1 0 0 0 0 0 0 0 0 0 0 0 0'
375	BA2841	RBM	' 0 -1 0 0 0 0 0 -1 0 0 0 0 0 0'
376	BA3042	RBM	' 1 0 0 0 0 0 0 0 0 0 0 0 0 0'
377	BA2096	RBM	' 0 0 0 -1 0 0 0 0 0 0 0 0 0 0'
378	BA2269	RBM	'-1 0 0 0 0 0 0 0 0 0 0 0 0 0'
379	BA2452	RBM	' 1 0 -1 0 0 0 0 0 0 0 0 0 0 0'
380	BA2106	RBM	' 1 -1 -1 1 0 0 0 0 0 0 0 0 0 0'
381	BA2839	RBM	' 0 -1 -1 0 0 0 0 0 0 0 0 0 0 0'
382	BA2088	RBM	'-1 0 0 -1 0 0 0 0 0 0 0 0 0 0'
383	BA2065	RBM	' 1 0 0 0 0 0 0 0 0 0 0 0 0 0'
384	BA2174	RBM	' 0 1 0 0 0 0 0 0 0 0 0 0 0 0'
385	BA2523	RBM	' 1 0 0 0 -1 0 0 0 0 0 0 0 0 0'
386	BA2415	RBM	'-1 1 0 -1 0 0 0 0 0 0 0 0 0 0'
387	BA2986	RBM	' 1 0 1 0 0 0 0 0 0 0 0 0 0 0'
388	BA2676	RBM	' 0 0 0 -1 0 0 0 0 0 0 0 0 0 0'
389	BA2469	RBM	'-1 -1 0 0 0 0 0 0 -1 1 0 0 0 0'
390	BA2414	RBM	' 1 0 0 0 0 0 0 0 0 0 0 0 0 0'
391	BA2855	RBM	'-1 0 0 0 0 0 0 0 0 0 0 0 0 0'
392	BA2539	RBM	'-1 1 0 0 0 0 0 0 0 0 0 0 0 0'
393	BA2792	RBM	' 0 0 0 -1 0 0 0 0 0 0 0 0 0 0'
394	BA2143	RBM	'-1 0 0 -1 0 0 0 0 0 0 0 0 0 0'
395	BA2304	RBM	'-1 1 -1 1 0 0 0 0 0 0 0 0 0 0'
396	BA2879	RBM	'-1 -1 0 0 0 0 0 0 0 0 0 0 0 0'
397	BA2999	RBM	' 1 0 0 0 0 0 0 0 0 0 0 0 0 0'
398	BA3051	RBM	'-1 0 0 0 -1 0 0 0 0 0 0 0 0 0'
399	BA2236	RBM	' 1 0 0 0 0 0 0 0 0 0 0 0 0 0'
400	BA3075	RBM	' 0 -1 0 0 0 0 0 0 0 0 0 0 0 0'
401	BA2728	RBM	' 0 1 0 0 0 0 0 0 0 0 0 0 0 0'
402	BA2655	RBM	' 0 0 0 -1 0 0 0 0 0 0 0 0 0 0'
403	BA2200	RBM	' 1 0 0 0 0 0 0 0 0 0 0 0 0 0'
404	BA2228	RBM	'-1 0 0 -1 0 0 0 0 0 0 0 0 0 0'
405	BA2937	RBM	' 0 0 0 0 0 0 0 0 0 0 0 0 0 0'
406	BA2329	RBM	' 0 1 0 0 0 0 0 0 0 0 0 0 0 0'
407	BA2677	RBM	' 0 0 0 0 0 0 0 0 0 0 0 0 0 0'
408	BA3049	RBM	'-1 1 0 0 0 0 0 0 1 0 0 0 0 0'
409	BA2379	RBM	'-1 0 0 0 0 0 0 0 0 0 0 0 0 0'
410	BA2224	RBM	' 0 0 0 0 0 0 0 0 0 0 0 0 0 0'
411	BA2261	RBM	'-1 0 0 -1 0 0 0 0 0 0 0 0 0 0'
412	BA2970	RBM	' 0 0 0 0 0 0 0 0 0 0 0 0 0 0'
413	BA2489	RBM	'-1 -1 -1 -1 0 0 0 0 0 0 0 0 0 0'
414	BA2406	RBM	'-1 0 0 0 0 0 0 0 0 0 0 0 0 0'
415	BA2309	RBM	' 0 0 0 -1 0 0 0 0 0 0 0 0 0 0'
416	BA2872	RBM	' 0 1 0 -1 0 0 0 0 0 0 0 0 0 0'
417	BA2461	RBM	'-1 0 1 0 0 0 0 0 0 0 0 0 0 0'
418	BA2789	RBM	' 1 0 0 0 0 0 0 0 0 0 0 0 0 0'
419	BA2685	RBM	' 0 -1 0 -1 0 0 0 0 0 0 0 0 0 0'
420	BA2273	RBM	' 0 -1 0 0 0 0 0 0 0 0 0 0 0 0'
421	BA2663	RBM	'-1 0 0 0 0 0 0 0 0 0 0 0 0 0'
422	BA2514	RBM	'-1 -1 0 0 0 0 0 0 0 0 0 0 0 0'
423	BA2163	RBM	' 1 0 1 0 0 0 0 0 0 0 0 0 0 0'
424	BA2221	RBM	'-1 0 0 -1 0 0 0 0 0 0 0 0 0 0'
425	BA2681	RBM	' 0 0 0 0 0 0 0 0 0 0 0 0 0 0'
426	BA2756	RBM	' 0 -1 -1 0 0 0 0 0 0 0 0 0 0 0'
427	BA2292	RBM	' 0 0 0 -1 0 -1 0 0 0 0 -1 0 0 0'
428	BA2496	RBM	'-1 1 0 0 0 0 0 0 0 0 0 0 0 0'
429	BA2989	RBM	' 0 -1 0 0 0 0 0 0 0 0 0 0 0 0'
430	BA2858	RBM	'-1 0 0 -1 0 0 0 0 0 0 0 0 0 0'
431	BA2153	RBM	' 1 0 0 0 1 0 0 0 0 0 0 -1 0 0'
432	BA2674	RBM	' 1 0 0 0 0 0 0 0 0 0 0 -1 0 0'
433	BA3030	RBM	' 0 0 0 -1 0 1 0 0 0 0 0 0 0 0'
434	BA2798	RBM	' 0 -1 0 0 0 0 0 0 0 0 0 0 0 0'
435	BA2883	RBM	' 0 -1 0 0 0 0 0 0 0 0 0 0 0 0'
436	BA2534	RBM	' 1 0 0 0 0 0 0 0 0 0 0 0 0 0'
437	BA2995	RBM	' 0 -1 1 0 0 0 0 0 0 0 0 0 0 0'
438	BA2413	RBM	' 1 -1 1 0 0 0 0 0 0 0 0 0 0 0'
439	BA2234	RBM	' 0 1 -1 0 0 0 0 0 0 0 0 0 0 0'
440	BA2155	RBM	' 0 -1 -1 0 0 0 0 -1 0 0 0 0 0 0'
441	BA2288	RBM	' 0 -1 1 0 0 0 0 0 0 0 0 0 0 0'
442	BA2473	RBM	' 0 -1 -1 -1 0 0 0 0 0 0 0 0 0 0'
443	BA2953	RBM	' 0 -1 0 0 0 0 -1 0 0 0 0 0 0 0'
444	BA2820	RBM	' 0 1 0 0 0 0 0 0 0 0 0 0 0 0'
445	BA2667	RBM	' 0 0 1 0 0 0 0 0 0 0 0 0 0 0'
446	BA2515	RBM	' 0 -1 0 -1 0 0 0 0 0 0 0 0 0 0'
447	BA2369	RBM	'-1 0 0 0 0 0 0 0 0 0 0 0 0 0'
448	BA2846	RBM	' 1 0 0 0 0 0 0 0 0 0 0 0 0 0'
449	BA2212	RBM	' 0 -1 0 0 0 0 0 0 0 0 0 0 0 0'
450	BA2122	RBM	'-1 -1 0 0 0 0 0 0 0 0 0 0 0 0'
451	BA2981	RBM	'-1 -1 -1 0 0 0 0 0 0 0 0 0 0 0'
452	BA2870	RBM	' 0 0 -1 0 0 -1 0 0 0 0 0 0 0 0'
453	BA2080	RBM	' 0 -1 0 0 0 0 0 0 0 0 0 0 0 0'
454	BA2764	RBM	'-1 0 0 -1 0 0 0 0 0 0 0 0 0 0'
455	BA2867	RBM	' 0 -1 0 -1 0 0 0 0 0 0 0 0 0 0'
456	BA2840	RBM	' 0 0 0 0 0 0 0 0 0 0 -1 0 -1 0'
457	BA2360	RBM	' 1 0 0 0 0 0 0 -1 0 0 0 0 0 0'
458	BA2583	RBM	' 0 0 0 0 0 0 0 0 0 -1 0 0 0 0'
459	BA2385	RBM	'-1 0 -1 0 0 0 0 0 0 0 0 0 0 0'
460	BA2715	RBM	'-1 -1 0 0 0 0 0 1 0 0 0 0 0 0'
461	BA2618	RBM	' 0 1 0 -1 0 0 0 0 0 0 0 0 0 0'
462	BA2902	RBM	' 0 -1 0 0 0 0 0 0 0 0 0 0 0 0'
463	BA2488	RBM	' 1 0 0 0 0 0 1 0 0 0 0 0 0 0'
464	BA2355	RBM	'-1 -1 0 0 0 0 0 0 0 0 0 0 0 0'
465	BA2880	RBM	'-1 0 0 -1 0 0 0 0 0 0 0 0 0 0'
466	BA2976	RBM	' 0 0 0 0 0 0 0 0 0 0 0 0 0 0'
467	BA2659	RBM	' 0 0 0 0 0 0 0 0 0 0 0 0 0 0'
468	BA2804	RBM	' 0 0 -1 0 0 0 0 0 0 0 0 0 0 0'
469	BA2481	RBM	' 0 0 0 -1 -1 0 0 0 0 0 0 0 0 0'
470	BA2038	NBM	'-1 0 0 -1 1 0 0 0 0 0 0 0 0 0'
471	BA2057	NBM	' 0 0 1 0 0 0 0 0 0 0 0 0 0 0'
472	BA2111	NBM	' 0 1 1 -1 0 0 0 0 0 0 0 0 0 0'
473	BA2152	NBM	' 0 1 1 -1 0 0 0 0 0 0 0 0 0 0'
474	BA2182	NBM	' 0 0 1 -1 0 0 0 0 0 0 0 0 0 0'
475	BA2283	NBM	' 0 1 1 0 0 0 0 0 0 0 0 0 0 0'
476	BA2381	NBM	' 1 0 0 0 0 0 0 0 0 0 0 0 0 0'
477	BA2437	NBM	' 0 0 1 -1 0 0 0 0 0 0 0 0 0 0'
478	BA2602	NBM	'-1 0 0 -1 0 0 0 0 0 0 0 0 0 0'
479	BA2607	NBM	' 0 1 1 -1 0 0 0 0 0 0 0 0 0 0'
480	BA2761	NBM	' 0 0 1 0 0 0 0 0 0 0 0 0 0 0'
481	BA2795	NBM	' 0 1 1 0 0 0 0 0 0 0 0 0 0 0'
482	BA2827	NBM	' 0 0 1 -1 0 0 0 0 0 0 0 0 0 0'
483	BA2898	NBM	' 0 1 1 0 0 0 0 0 0 0 0 0 0 0'
484	BA2912	NBM	' 0 0 1 0 0 0 0 0 0 0 0 0 0 0'
485	BA2931	NBM	' 0 0 1 0 0 0 0 0 0 0 0 0 0 0'
486	BA2964	NBM	'-1 0 0 -1 1 0 1 0 0 0 0 0 0 0'
487	BA3003	NBM	' 0 1 1 0 0 0 0 0 0 0 0 0 0 0'
488	BA3034	NBM	' 0 1 1 -1 0 0 0 0 0 0 0 0 0 0'
