# Supplementary material for: Transcriptome free energy can serve as a dynamic patient-specific biomarker in acute myeloid leukemia
Source: NPJ Syst Biol Appl. 2024 Mar 25;10:32. doi: 10.1038/s41540-024-00352-6 (PMC10963775; doi:10.1038/s41540-024-00352-6)
Supplement: Supplementary file 9 — Supplementary Table 7 [file 41540_2024_352_MOESM9_ESM.xlsx]

## Sheet: TARGET
Barcode no	Unique Barcode: each PaSSS barcode has 12 processes labeled by -1 or 1 (active) or 0 (inactive)	No of Sample types					% of sample types					No of total samples	% of total samples	% of Critical points
		NBM	BM	PB			NBM	BM			PB			C1	C2	C3
1	'-1 0 0 0 0 0 0 0 0 0 0 0'	47	1	0			69.1176	0.990099			0	48	25.2632	69.5652	0	0
2	'-1 0 -1 0 0 0 0 0 0 0 0 0'	8	0	0			11.7647	0			0	8	4.21053	11.5942	0	0
3	'-1 0 -1 1 0 0 0 0 0 0 0 0'	2	0	0			2.94118	0			0	2	1.05263	2.89855	0	0
4	'-1 0 1 0 0 0 0 0 0 0 0 0'	8	0	0			11.7647	0			0	8	4.21053	11.5942	0	0
5	'-1 1 0 0 0 0 0 0 0 0 0 0'	2	0	0			2.94118	0			0	2	1.05263	2.89855	0	0
6	'-1 0 0 0 0 1 0 0 0 0 0 0'	1	0	0			1.47059	0			0	1	0.526316	1.44928	0	0
7	' 1 0 0 0 0 0 0 0 0 0 0 0'	0	26	4			0	25.7426			19.0476	30	15.7895	0	0	27.2727
8	' 0 0 0 0 0 0 0 0 0 0 0 0'	0	15	1			0	14.8515			4.7619	16	8.42105	0	36.3636	10.9091
9	' 0 1 -1 1 0 -1 0 0 0 0 0 0'	0	1	0			0	0.990099			0	1	0.526316	0	9.09091	0
10	' 0 0 0 0 0 0 0 0 -1 0 0 0'	0	1	1			0	0.990099			4.7619	2	1.05263	0	0	1.81818
11	' 0 0 0 0 0 1 0 0 0 0 0 0'	0	1	0			0	0.990099			0	1	0.526316	0	0	0.909091
12	' 0 1 -1 0 1 0 -1 0 0 0 0 0'	0	1	0			0	0.990099			0	1	0.526316	0	9.09091	0
13	' 1 1 -1 0 0 0 0 -1 0 0 0 0'	0	1	0			0	0.990099			0	1	0.526316	0	0	0.909091
14	' 0 0 1 1 0 0 0 0 0 0 0 0'	0	2	0			0	1.9802			0	2	1.05263	0	0	1.81818
15	' 0 1 -1 0 0 0 0 -1 0 0 0 0'	0	1	0			0	0.990099			0	1	0.526316	0	0	0.909091
16	' 1 1 0 0 0 0 0 0 0 0 0 0'	0	7	0			0	6.93069			0	7	3.68421	0	0	6.36364
17	' 1 1 0 0 0 0 1 0 0 0 0 0'	0	1	0			0	0.990099			0	1	0.526316	0	0	0.909091
18	' 0 1 0 0 0 0 0 0 0 0 0 0'	0	1	1			0	0.990099			4.7619	2	1.05263	0	0	1.81818
19	' 0 1 0 0 1 0 0 0 0 0 0 0'	0	3	0			0	2.9703			0	3	1.57895	0	27.2727	0
20	' 1 0 0 0 0 0 0 0 0 1 0 0'	0	1	0			0	0.990099			0	1	0.526316	0	0	0.909091
21	' 1 0 -1 0 0 0 0 0 0 0 0 0'	0	1	0			0	0.990099			0	1	0.526316	0	0	0.909091
22	' 0 -1 0 0 0 0 0 0 0 0 0 0'	0	14	3			0	13.8614			14.2857	17	8.94737	0	0	15.4545
23	' 0 0 0 0 1 -1 0 0 0 1 -1 0'	0	1	0			0	0.990099			0	1	0.526316	0	9.09091	0
24	' 1 0 1 0 0 1 -1 1 0 0 0 0'	0	1	0			0	0.990099			0	1	0.526316	0	0	0.909091
25	' 1 -1 0 0 0 0 0 0 0 0 0 0'	0	5	0			0	4.9505			0	5	2.63158	0	0	4.54545
26	' 1 0 0 0 1 0 0 0 0 0 0 0'	0	2	0			0	1.9802			0	2	1.05263	0	0	1.81818
27	' 1 0 0 0 0 1 0 0 0 0 0 0'	0	2	0			0	1.9802			0	2	1.05263	0	0	1.81818
28	' 1 0 1 0 0 0 0 0 0 1 0 0'	0	1	0			0	0.990099			0	1	0.526316	0	0	0.909091
29	' 0 -1 -1 0 0 -1 0 1 0 0 0 0'	0	1	0			0	0.990099			0	1	0.526316	0	9.09091	0
30	' 1 1 0 0 0 0 -1 0 0 0 0 0'	0	1	0			0	0.990099			0	1	0.526316	0	0	0.909091
31	' 1 0 0 0 0 0 1 0 0 0 0 0'	0	1	0			0	0.990099			0	1	0.526316	0	0	0.909091
32	' 1 1 0 0 0 1 0 0 1 0 0 0'	0	1	0			0	0.990099			0	1	0.526316	0	0	0.909091
33	' 0 0 0 0 1 0 0 0 0 0 0 -1'	0	1	0			0	0.990099			0	1	0.526316	0	0	0.909091
34	' 0 0 0 0 1 0 0 0 0 0 0 0'	0	1	0			0	0.990099			0	1	0.526316	0	0	0.909091
35	' 1 0 0 0 -1 0 0 0 0 0 0 0'	0	1	2			0	0.990099			9.52381	3	1.57895	0	0	2.72727
36	' 0 0 0 0 0 -1 0 0 1 0 0 0'	0	1	0			0	0.990099			0	1	0.526316	0	0	0.909091
37	' 0 0 0 1 0 0 0 0 0 0 0 0'	0	1	1			0	0.990099			4.7619	2	1.05263	0	0	1.81818
38	' 0 0 1 0 0 0 0 0 0 0 0 0'	0	1	0			0	0.990099			0	1	0.526316	0	0	0.909091
39	' 1 1 0 0 0 0 0 1 0 0 0 0'	0	1	0			0	0.990099			0	1	0.526316	0	0	0.909091
40	' 1 0 1 0 0 0 0 0 0 0 0 0'	0	0	2			0	0			9.52381	2	1.05263	0	0	1.81818
41	' 0 0 1 1 0 -1 0 0 0 0 0 0'	0	0	1			0	0			4.7619	1	0.526316	0	0	0.909091
42	' 1 0 -1 -1 0 0 0 0 0 0 0 -1'	0	0	1			0	0			4.7619	1	0.526316	0	0	0.909091
43	' 1 1 0 0 -1 0 0 0 0 0 0 0'	0	0	2			0	0			9.52381	2	1.05263	0	0	1.81818
44	' 1 0 1 0 0 -1 0 0 0 0 0 0'	0	0	1			0	0			4.7619	1	0.526316	0	0	0.909091
45	' 1 0 0 0 0 -1 0 0 0 0 0 0'	0	0	1			0	0			4.7619	1	0.526316	0	0	0.909091
Total no of samples		68	101	21								190

## Sheet: BEATAML
Barcode no	Unique Barcode: each PaSSS barcode has 14 processes labeled by -1 or 1 (active) or 0 (inactive)	No of Sample types					% of sample types					No of total samples	% of total samples	% of Critical points
		NBM	PBM	PPB	RBM	RPB	NBM	PBM	PPB	RBM	RPB			C1	C2	C3
1	' 0 1 0 0 0 0 0 0 0 0 0 0 0 0'	0	19	5	4	8	0	13.7681	5.88235	3.80952	5.67376	36	7.37705	0	7.44681	7.85908
2	' 1 0 0 0 0 0 0 0 0 0 0 0 0 0'	1	17	5	10	13	5.26316	12.3188	5.88235	9.52381	9.21986	46	9.42623	4	5.31915	10.8401
3	' 0 0 0 0 0 0 0 0 0 0 0 0 0 0'	0	17	11	8	14	0	12.3188	12.9412	7.61905	9.92908	50	10.2459	0	11.7021	10.5691
4	'-1 0 -1 1 0 0 0 0 0 0 0 0 0 0'	0	0	1	0	1	0	0	1.17647	0	0.70922	2	0.409836	0	0	0.542005
5	' 0 -1 0 0 0 0 0 0 0 0 0 0 0 0'	0	5	6	9	9	0	3.62319	7.05882	8.57143	6.38298	29	5.94262	0	5.31915	6.50407
6	' 1 0 0 0 1 0 0 0 0 0 0 0 0 0'	0	3	2	0	3	0	2.17391	2.35294	0	2.12766	8	1.63934	0	1.06383	1.89702
7	' 1 1 0 0 0 0 0 0 -1 0 0 0 0 0'	0	0	1	0	0	0	0	1.17647	0	0	1	0.204918	0	0	0.271003
8	' 0 0 0 1 0 0 0 0 0 0 0 0 0 0'	0	0	1	0	0	0	0	1.17647	0	0	1	0.204918	0	0	0.271003
9	' 0 -1 -1 0 0 0 0 0 0 0 0 0 0 0'	0	3	1	2	2	0	2.17391	1.17647	1.90476	1.41844	8	1.63934	0	0	2.16802
10	'-1 -1 0 0 1 0 0 0 0 0 0 1 0 0'	0	0	1	0	0	0	0	1.17647	0	0	1	0.204918	0	0	0.271003
11	'-1 -1 0 0 0 0 0 0 -1 0 0 0 0 0'	0	0	1	0	4	0	0	1.17647	0	2.83688	5	1.02459	0	0	1.35501
12	' 1 -1 0 0 0 0 0 0 0 0 0 0 0 0'	0	1	1	0	3	0	0.724638	1.17647	0	2.12766	5	1.02459	0	0	1.35501
13	' 1 0 -1 0 0 0 0 0 0 0 1 0 0 0'	0	0	1	0	0	0	0	1.17647	0	0	1	0.204918	0	0	0.271003
14	' 0 -1 -1 0 0 0 0 -1 0 0 0 0 0 0'	0	0	1	1	0	0	0	1.17647	0.952381	0	2	0.409836	0	0	0.542005
15	' 1 0 -1 0 0 0 0 0 0 -1 0 0 0 0'	0	0	2	0	0	0	0	2.35294	0	0	2	0.409836	0	0	0.542005
16	' 0 0 0 0 0 -1 0 0 0 0 0 0 0 0'	0	0	2	0	1	0	0	2.35294	0	0.70922	3	0.614754	0	0	0.813008
17	' 0 0 1 0 0 0 0 0 0 0 0 0 0 0'	4	3	8	1	8	21.0526	2.17391	9.41176	0.952381	5.67376	24	4.91803	16	4.25532	4.33604
18	' 1 -1 1 1 0 0 0 0 0 0 0 0 0 0'	0	0	1	0	0	0	0	1.17647	0	0	1	0.204918	0	0	0.271003
19	'-1 0 1 0 0 0 1 0 0 -1 0 0 0 0'	0	0	1	0	0	0	0	1.17647	0	0	1	0.204918	0	0	0.271003
20	'-1 1 0 1 0 0 0 0 0 0 0 0 0 0'	0	2	3	0	2	0	1.44928	3.52941	0	1.41844	7	1.43443	0	0	1.89702
21	' 0 1 -1 0 0 -1 0 0 0 0 0 0 0 0'	0	2	1	0	2	0	1.44928	1.17647	0	1.41844	5	1.02459	0	1.06383	1.08401
22	' 0 0 -1 0 0 0 0 0 0 0 0 0 0 0'	0	4	2	1	1	0	2.89855	2.35294	0.952381	0.70922	8	1.63934	0	1.06383	1.89702
23	'-1 0 0 0 0 0 0 0 0 0 0 0 0 0'	0	6	1	6	8	0	4.34783	1.17647	5.71429	5.67376	21	4.30328	0	8.51064	3.52304
24	' 0 1 1 0 0 0 0 0 0 0 0 0 0 0'	4	0	1	0	1	21.0526	0	1.17647	0	0.70922	6	1.22951	16	0	0.542005
25	'-1 0 0 0 0 1 0 0 0 0 0 0 0 0'	0	0	2	0	0	0	0	2.35294	0	0	2	0.409836	0	0	0.542005
26	'-1 1 0 0 0 0 0 0 0 0 0 0 0 0'	0	3	1	2	2	0	2.17391	1.17647	1.90476	1.41844	8	1.63934	0	2.12766	1.62602
27	'-1 -1 1 0 0 -1 0 0 0 0 0 0 0 0'	0	0	1	0	0	0	0	1.17647	0	0	1	0.204918	0	0	0.271003
28	'-1 -1 0 0 0 0 1 0 0 0 0 0 0 0'	0	0	1	0	0	0	0	1.17647	0	0	1	0.204918	0	0	0.271003
29	' 0 0 0 0 -1 0 0 0 0 0 0 0 0 0'	0	0	1	0	0	0	0	1.17647	0	0	1	0.204918	0	0	0.271003
30	' 1 0 0 0 -1 0 1 0 0 0 0 0 0 0'	0	1	1	0	0	0	0.724638	1.17647	0	0	2	0.409836	0	0	0.542005
31	'-1 0 1 0 0 0 0 0 0 0 0 0 0 0'	0	0	1	1	0	0	0	1.17647	0.952381	0	2	0.409836	0	1.06383	0.271003
32	'-1 0 0 1 0 0 0 0 0 0 0 0 0 0'	0	0	1	0	1	0	0	1.17647	0	0.70922	2	0.409836	0	0	0.542005
33	' 0 0 1 0 0 0 0 0 0 -1 0 0 0 0'	0	0	1	0	0	0	0	1.17647	0	0	1	0.204918	0	0	0.271003
34	' 1 0 0 0 -1 0 0 0 0 0 0 0 0 0'	0	2	1	1	1	0	1.44928	1.17647	0.952381	0.70922	5	1.02459	0	0	1.35501
35	' 0 0 -1 1 0 -1 0 0 0 0 0 -1 0 0'	0	0	1	0	0	0	0	1.17647	0	0	1	0.204918	0	0	0.271003
36	'-1 0 0 0 0 -1 0 0 0 0 0 0 0 0'	0	0	1	0	0	0	0	1.17647	0	0	1	0.204918	0	0	0.271003
37	' 1 0 0 0 0 0 0 -1 0 0 0 0 0 0'	0	5	1	1	0	0	3.62319	1.17647	0.952381	0	7	1.43443	0	1.06383	1.62602
38	' 1 0 0 0 -1 0 0 0 0 0 1 0 0 0'	0	0	1	0	0	0	0	1.17647	0	0	1	0.204918	0	0	0.271003
39	' 0 -1 1 0 0 -1 0 0 0 0 0 0 0 0'	0	0	1	0	0	0	0	1.17647	0	0	1	0.204918	0	0	0.271003
40	'-1 -1 1 0 0 0 0 0 0 0 0 0 0 0'	0	0	2	0	1	0	0	2.35294	0	0.70922	3	0.614754	0	0	0.813008
41	' 1 0 0 0 0 0 0 0 -1 0 0 0 0 0'	0	0	1	0	0	0	0	1.17647	0	0	1	0.204918	0	0	0.271003
42	' 0 -1 1 0 0 -1 1 0 0 0 0 0 0 0'	0	0	1	0	0	0	0	1.17647	0	0	1	0.204918	0	0	0.271003
43	'-1 -1 -1 -1 0 0 0 0 0 0 0 0 0 0'	0	0	1	1	0	0	0	1.17647	0.952381	0	2	0.409836	0	1.06383	0.271003
44	' 0 0 0 1 -1 -1 0 0 0 0 0 0 0 0'	0	0	1	0	0	0	0	1.17647	0	0	1	0.204918	0	0	0.271003
45	' 0 -1 0 0 0 0 0 0 0 -1 0 0 0 0'	0	0	1	0	0	0	0	1.17647	0	0	1	0.204918	0	0	0.271003
46	' 1 0 0 0 -1 0 0 0 0 0 0 0 0 -1'	0	0	1	0	0	0	0	1.17647	0	0	1	0.204918	0	0	0.271003
47	' 1 -1 0 1 0 0 0 0 0 0 0 0 0 0'	0	0	1	0	1	0	0	1.17647	0	0.70922	2	0.409836	0	0	0.542005
48	' 1 0 0 0 0 -1 0 0 -1 0 0 0 0 0'	0	0	0	0	1	0	0	0	0	0.70922	1	0.204918	0	0	0.271003
49	' 1 0 0 1 0 0 1 0 0 0 0 0 0 0'	0	0	0	0	1	0	0	0	0	0.70922	1	0.204918	0	0	0.271003
50	' 1 0 0 0 1 0 0 -1 0 0 0 0 0 0'	0	0	0	0	1	0	0	0	0	0.70922	1	0.204918	0	0	0.271003
51	'-1 0 -1 0 0 0 1 0 0 0 0 0 0 0'	0	0	0	0	1	0	0	0	0	0.70922	1	0.204918	0	0	0.271003
52	' 0 1 -1 0 0 0 0 0 0 0 0 0 0 0'	0	2	0	1	1	0	1.44928	0	0.952381	0.70922	4	0.819672	0	3.19149	0.271003
53	' 1 0 0 0 1 0 0 0 0 0 0 -1 0 0'	0	0	0	1	1	0	0	0	0.952381	0.70922	2	0.409836	0	0	0.542005
54	' 0 -1 1 0 0 0 0 0 0 0 0 0 0 0'	0	0	0	2	4	0	0	0	1.90476	2.83688	6	1.22951	0	1.06383	1.35501
55	' 1 0 0 -1 0 0 0 0 0 0 0 0 -1 0'	0	0	0	0	1	0	0	0	0	0.70922	1	0.204918	4	0	0
56	'-1 1 0 0 0 1 0 0 0 0 0 0 0 0'	0	0	0	0	2	0	0	0	0	1.41844	2	0.409836	0	0	0.542005
57	'-1 1 1 1 0 0 0 0 0 0 0 0 0 0'	0	0	0	0	2	0	0	0	0	1.41844	2	0.409836	0	0	0.542005
58	'-1 -1 0 0 0 0 0 0 0 0 0 0 0 0'	0	0	0	4	2	0	0	0	3.80952	1.41844	6	1.22951	0	1.06383	1.35501
59	' 1 -1 0 0 0 0 0 0 1 0 0 0 0 0'	0	0	0	0	1	0	0	0	0	0.70922	1	0.204918	0	0	0.271003
60	' 1 -1 1 0 0 0 0 0 0 0 0 0 0 0'	0	0	0	1	2	0	0	0	0.952381	1.41844	3	0.614754	0	0	0.813008
61	' 1 0 0 0 0 0 1 0 0 0 0 0 0 0'	0	0	0	1	1	0	0	0	0.952381	0.70922	2	0.409836	0	0	0.542005
62	' 1 0 0 1 0 0 0 0 0 0 0 0 0 0'	0	0	0	0	3	0	0	0	0	2.12766	3	0.614754	0	0	0.813008
63	' 0 -1 0 1 0 0 0 0 0 0 0 0 0 0'	0	0	0	0	2	0	0	0	0	1.41844	2	0.409836	0	0	0.542005
64	'-1 1 1 0 0 0 0 0 0 0 0 0 0 0'	0	0	0	0	2	0	0	0	0	1.41844	2	0.409836	0	1.06383	0.271003
65	'-1 -1 0 0 1 0 0 0 0 0 0 0 0 0'	0	0	0	0	1	0	0	0	0	0.70922	1	0.204918	0	0	0.271003
66	'-1 0 1 0 0 0 0 0 0 -1 0 0 0 0'	0	0	0	0	1	0	0	0	0	0.70922	1	0.204918	0	0	0.271003
67	' 0 0 0 1 0 -1 0 0 0 0 0 0 0 0'	0	0	0	0	1	0	0	0	0	0.70922	1	0.204918	0	0	0.271003
68	'-1 0 0 1 0 0 0 0 0 -1 0 0 0 0'	0	0	0	0	1	0	0	0	0	0.70922	1	0.204918	0	0	0.271003
69	'-1 0 0 0 -1 1 0 0 0 0 0 0 0 0'	0	0	0	0	2	0	0	0	0	1.41844	2	0.409836	0	0	0.542005
70	' 0 -1 0 0 -1 0 0 0 0 0 0 0 0 0'	0	1	0	0	1	0	0.724638	0	0	0.70922	2	0.409836	0	0	0.542005
71	' 1 1 0 0 0 0 0 0 0 0 0 0 0 0'	0	0	0	0	2	0	0	0	0	1.41844	2	0.409836	0	0	0.542005
72	'-1 1 0 1 0 1 0 0 0 0 0 0 0 0'	0	0	0	0	1	0	0	0	0	0.70922	1	0.204918	0	0	0.271003
73	' 1 -1 0 0 -1 0 0 0 0 0 0 0 0 0'	0	1	0	0	1	0	0.724638	0	0	0.70922	2	0.409836	0	0	0.542005
74	'-1 1 -1 0 0 0 0 0 0 0 0 0 0 0'	0	1	0	0	1	0	0.724638	0	0	0.70922	2	0.409836	0	0	0.542005
75	' 0 0 0 0 1 0 0 0 0 0 0 0 0 0'	0	0	0	0	1	0	0	0	0	0.70922	1	0.204918	0	1.06383	0
76	' 0 0 -1 0 -1 -1 0 0 0 0 0 0 0 0'	0	0	0	0	1	0	0	0	0	0.70922	1	0.204918	0	0	0.271003
77	'-1 0 0 1 0 0 0 0 -1 0 0 0 0 0'	0	0	0	0	1	0	0	0	0	0.70922	1	0.204918	0	0	0.271003
78	'-1 0 1 0 0 0 1 0 0 0 0 0 0 0'	0	0	0	0	1	0	0	0	0	0.70922	1	0.204918	0	0	0.271003
79	'-1 -1 1 0 0 0 0 0 1 0 0 0 0 0'	0	0	0	0	1	0	0	0	0	0.70922	1	0.204918	0	0	0.271003
80	' 0 1 0 0 0 -1 0 0 0 0 0 0 0 0'	0	2	0	2	1	0	1.44928	0	1.90476	0.70922	5	1.02459	0	3.19149	0.542005
81	'-1 0 -1 0 0 0 0 0 0 0 0 0 0 0'	0	1	0	1	1	0	0.724638	0	0.952381	0.70922	3	0.614754	0	0	0.813008
82	' 0 0 1 1 0 0 0 0 0 0 0 0 0 0'	0	0	0	0	1	0	0	0	0	0.70922	1	0.204918	0	0	0.271003
83	' 1 -1 0 0 0 0 0 0 0 0 -1 0 0 0'	0	0	0	0	1	0	0	0	0	0.70922	1	0.204918	0	0	0.271003
84	' 0 -1 0 0 0 0 0 1 0 0 0 0 0 0'	0	0	0	0	1	0	0	0	0	0.70922	1	0.204918	0	0	0.271003
85	' 0 -1 0 0 1 0 0 0 0 0 0 0 0 0'	0	1	0	0	1	0	0.724638	0	0	0.70922	2	0.409836	0	0	0.542005
86	' 0 0 0 -1 0 0 0 0 0 0 0 0 0 0'	0	2	0	5	1	0	1.44928	0	4.7619	0.70922	8	1.63934	8	6.38298	0
87	' 1 0 0 0 0 0 1 -1 0 0 0 0 0 0'	0	0	0	0	1	0	0	0	0	0.70922	1	0.204918	0	0	0.271003
88	' 0 0 -1 0 0 -1 0 0 0 0 0 0 0 0'	0	0	0	1	1	0	0	0	0.952381	0.70922	2	0.409836	0	0	0.542005
89	' 1 -1 0 0 0 0 0 0 0 0 0 0 -1 0'	0	0	0	0	1	0	0	0	0	0.70922	1	0.204918	0	0	0.271003
90	' 0 0 1 0 0 0 -1 0 0 0 0 0 0 0'	0	1	0	0	0	0	0.724638	0	0	0	1	0.204918	0	0	0.271003
91	' 1 0 0 0 0 0 0 0 0 -1 0 0 0 0'	0	1	0	0	0	0	0.724638	0	0	0	1	0.204918	0	0	0.271003
92	' 0 0 -1 0 0 0 0 0 1 0 1 0 0 0'	0	1	0	0	0	0	0.724638	0	0	0	1	0.204918	0	0	0.271003
93	'-1 0 -1 0 0 0 -1 0 0 0 0 0 0 0'	0	1	0	0	0	0	0.724638	0	0	0	1	0.204918	0	0	0.271003
94	'-1 -1 -1 0 0 0 1 0 0 -1 0 0 0 0'	0	1	0	0	0	0	0.724638	0	0	0	1	0.204918	0	0	0.271003
95	' 0 -1 0 -1 0 0 0 0 0 0 0 0 0 0'	0	1	0	3	0	0	0.724638	0	2.85714	0	4	0.819672	0	4.25532	0
96	'-1 0 -1 0 0 -1 0 0 0 0 0 0 0 0'	0	1	0	0	0	0	0.724638	0	0	0	1	0.204918	0	0	0.271003
97	' 0 1 0 -1 0 0 0 0 0 0 0 0 0 0'	0	2	0	2	0	0	1.44928	0	1.90476	0	4	0.819672	4	3.19149	0
98	' 0 0 0 0 0 0 0 -1 0 0 0 0 0 0'	0	2	0	0	0	0	1.44928	0	0	0	2	0.409836	0	1.06383	0.271003
99	' 1 0 -1 0 0 0 1 0 0 0 1 0 0 0'	0	2	0	0	0	0	1.44928	0	0	0	2	0.409836	0	0	0.542005
100	' 0 0 -1 0 0 0 1 0 0 -1 0 0 0 0'	0	1	0	0	0	0	0.724638	0	0	0	1	0.204918	0	0	0.271003
101	' 1 0 -1 0 0 0 1 0 0 -1 1 0 0 0'	0	1	0	0	0	0	0.724638	0	0	0	1	0.204918	0	0	0.271003
102	'-1 0 0 0 0 0 -1 0 -1 0 0 0 0 0'	0	1	0	0	0	0	0.724638	0	0	0	1	0.204918	0	0	0.271003
103	'-1 0 0 -1 0 0 0 0 0 0 0 0 0 0'	1	1	0	8	0	5.26316	0.724638	0	7.61905	0	10	2.04918	4	9.57447	0
104	'-1 0 0 0 0 0 0 0 -1 0 0 0 0 0'	0	1	0	1	0	0	0.724638	0	0.952381	0	2	0.409836	0	0	0.542005
105	'-1 -1 -1 0 1 0 0 0 0 0 0 0 0 -1'	0	1	0	0	0	0	0.724638	0	0	0	1	0.204918	0	0	0.271003
106	' 0 1 0 -1 0 1 0 0 0 0 0 0 0 0'	0	1	0	0	0	0	0.724638	0	0	0	1	0.204918	0	1.06383	0
107	' 0 1 -1 0 0 0 1 0 0 0 1 0 0 0'	0	1	0	0	0	0	0.724638	0	0	0	1	0.204918	0	0	0.271003
108	'-1 -1 0 0 0 0 0 0 0 -1 0 0 0 0'	0	1	0	0	0	0	0.724638	0	0	0	1	0.204918	0	0	0.271003
109	' 1 0 1 0 1 0 0 0 0 0 0 0 0 0'	0	1	0	0	0	0	0.724638	0	0	0	1	0.204918	0	0	0.271003
110	'-1 -1 -1 0 0 0 0 -1 0 0 0 0 0 0'	0	1	0	0	0	0	0.724638	0	0	0	1	0.204918	0	0	0.271003
111	' 1 0 0 0 0 0 0 0 0 0 0 0 0 -1'	0	1	0	0	0	0	0.724638	0	0	0	1	0.204918	0	0	0.271003
112	'-1 0 -1 0 1 0 0 0 0 0 0 0 0 0'	0	1	0	0	0	0	0.724638	0	0	0	1	0.204918	0	0	0.271003
113	' 0 1 0 0 0 0 0 0 -1 0 0 0 0 0'	0	1	0	0	0	0	0.724638	0	0	0	1	0.204918	0	0	0.271003
114	' 0 0 -1 -1 0 -1 0 0 0 0 -1 0 0 0'	0	1	0	0	0	0	0.724638	0	0	0	1	0.204918	0	1.06383	0
115	'-1 0 0 1 -1 0 0 0 0 0 0 0 0 0'	0	1	0	0	0	0	0.724638	0	0	0	1	0.204918	0	0	0.271003
116	' 1 0 -1 0 0 0 0 0 0 0 0 0 0 0'	0	3	0	1	0	0	2.17391	0	0.952381	0	4	0.819672	0	0	1.08401
117	' 0 1 0 1 0 0 0 0 0 0 0 0 0 0'	0	1	0	0	0	0	0.724638	0	0	0	1	0.204918	0	0	0.271003
118	' 0 0 -1 1 0 -1 0 0 0 0 0 0 0 0'	0	1	0	0	0	0	0.724638	0	0	0	1	0.204918	0	0	0.271003
119	' 1 0 0 -1 0 0 0 -1 0 0 0 0 0 0'	0	0	0	1	0	0	0	0	0.952381	0	1	0.204918	0	1.06383	0
120	' 0 0 -1 -1 1 0 0 0 0 0 -1 0 0 0'	0	0	0	1	0	0	0	0	0.952381	0	1	0.204918	0	1.06383	0
121	' 0 -1 0 -1 0 0 0 0 0 0 -1 0 -1 0'	0	0	0	1	0	0	0	0	0.952381	0	1	0.204918	4	0	0
122	' 1 -1 -1 0 0 0 0 0 0 0 0 0 0 0'	0	0	0	1	0	0	0	0	0.952381	0	1	0.204918	0	0	0.271003
123	' 0 -1 0 0 0 0 0 -1 0 0 0 0 0 0'	0	0	0	1	0	0	0	0	0.952381	0	1	0.204918	0	1.06383	0
124	' 1 -1 -1 1 0 0 0 0 0 0 0 0 0 0'	0	0	0	1	0	0	0	0	0.952381	0	1	0.204918	0	0	0.271003
125	'-1 1 0 -1 0 0 0 0 0 0 0 0 0 0'	0	0	0	1	0	0	0	0	0.952381	0	1	0.204918	0	1.06383	0
126	' 1 0 1 0 0 0 0 0 0 0 0 0 0 0'	0	0	0	2	0	0	0	0	1.90476	0	2	0.409836	0	0	0.542005
127	'-1 -1 0 0 0 0 0 0 -1 1 0 0 0 0'	0	0	0	1	0	0	0	0	0.952381	0	1	0.204918	0	0	0.271003
128	'-1 1 -1 1 0 0 0 0 0 0 0 0 0 0'	0	0	0	1	0	0	0	0	0.952381	0	1	0.204918	0	0	0.271003
129	'-1 0 0 0 -1 0 0 0 0 0 0 0 0 0'	0	0	0	1	0	0	0	0	0.952381	0	1	0.204918	0	1.06383	0
130	'-1 1 0 0 0 0 0 0 1 0 0 0 0 0'	0	0	0	1	0	0	0	0	0.952381	0	1	0.204918	0	1.06383	0
131	' 0 0 0 -1 0 -1 0 0 0 0 -1 0 0 0'	0	0	0	1	0	0	0	0	0.952381	0	1	0.204918	4	0	0
132	' 1 0 0 0 0 0 0 0 0 0 0 -1 0 0'	0	0	0	1	0	0	0	0	0.952381	0	1	0.204918	0	0	0.271003
133	' 0 0 0 -1 0 1 0 0 0 0 0 0 0 0'	0	0	0	1	0	0	0	0	0.952381	0	1	0.204918	0	1.06383	0
134	' 0 -1 -1 -1 0 0 0 0 0 0 0 0 0 0'	0	0	0	1	0	0	0	0	0.952381	0	1	0.204918	0	1.06383	0
135	' 0 -1 0 0 0 0 -1 0 0 0 0 0 0 0'	0	0	0	1	0	0	0	0	0.952381	0	1	0.204918	0	0	0.271003
136	'-1 -1 -1 0 0 0 0 0 0 0 0 0 0 0'	0	0	0	1	0	0	0	0	0.952381	0	1	0.204918	0	0	0.271003
137	' 0 0 0 0 0 0 0 0 0 0 -1 0 -1 0'	0	0	0	1	0	0	0	0	0.952381	0	1	0.204918	0	1.06383	0
138	' 0 0 0 0 0 0 0 0 0 -1 0 0 0 0'	0	0	0	1	0	0	0	0	0.952381	0	1	0.204918	0	1.06383	0
139	'-1 -1 0 0 0 0 0 1 0 0 0 0 0 0'	0	0	0	1	0	0	0	0	0.952381	0	1	0.204918	0	0	0.271003
140	' 0 0 0 -1 -1 0 0 0 0 0 0 0 0 0'	0	0	0	1	0	0	0	0	0.952381	0	1	0.204918	0	1.06383	0
141	'-1 0 0 -1 1 0 0 0 0 0 0 0 0 0'	1	0	0	0	0	5.26316	0	0	0	0	1	0.204918	4	0	0
142	' 0 1 1 -1 0 0 0 0 0 0 0 0 0 0'	4	0	0	0	0	21.0526	0	0	0	0	4	0.819672	16	0	0
143	' 0 0 1 -1 0 0 0 0 0 0 0 0 0 0'	3	0	0	0	0	15.7895	0	0	0	0	3	0.614754	12	0	0
144	'-1 0 0 -1 1 0 1 0 0 0 0 0 0 0'	1	0	0	0	0	5.26316	0	0	0	0	1	0.204918	4	0	0
	Total no of samples	19	138	85	105	141						488

## Sheet: TCGA
Barcode no	Unique Barcode: each PaSSS barcode has 18 processes labeled by -1 or 1 (active) or 0 (inactive)	No of Sample types					% of sample types					No of total samples	% of total samples
		PB							PB
1	'-1 0 0 0 0 0 1 -1 0 0 0 0 0 0 0 0 0 0'		1						0.662252			1	0.662252
2	' 0 0 0 0 0 0 0 0 0 0 0 0 0 0 0 0 0 0'		20						13.245			20	13.245
3	'-1 0 0 0 0 0 0 0 -1 0 0 0 0 0 0 0 0 0'		1						0.662252			1	0.662252
4	' 0 1 -1 0 -1 0 0 0 0 0 0 0 0 0 0 0 0 0'		1						0.662252			1	0.662252
5	' 0 0 -1 0 0 0 0 0 -1 0 0 0 0 0 0 0 0 0'		1						0.662252			1	0.662252
6	'-1 0 0 0 0 0 0 -1 0 0 0 0 0 0 0 0 0 0'		1						0.662252			1	0.662252
7	' 0 0 0 0 -1 0 0 0 0 0 0 0 0 0 0 0 0 0'		2						1.3245			2	1.3245
8	'-1 0 -1 0 0 0 0 0 0 0 0 0 0 0 0 0 0 0'		3						1.98675			3	1.98675
9	' 0 -1 0 -1 0 -1 0 0 0 0 0 0 0 0 0 0 0 0'		1						0.662252			1	0.662252
10	' 0 0 0 0 0 0 0 -1 0 0 0 0 0 0 0 0 0 0'		1						0.662252			1	0.662252
11	'-1 0 0 0 -1 0 0 0 0 -1 -1 0 0 0 0 0 0 0'		1						0.662252			1	0.662252
12	' 0 0 0 0 0 0 0 0 1 0 1 0 0 0 0 0 0 0'		1						0.662252			1	0.662252
13	' 0 0 0 -1 0 0 0 0 0 0 0 0 0 0 0 0 0 0'		3						1.98675			3	1.98675
14	' 0 -1 1 1 -1 0 0 0 -1 0 0 0 0 0 0 0 0 0'		1						0.662252			1	0.662252
15	' 0 -1 -1 1 0 1 0 1 0 0 0 0 0 0 0 0 0 0'		1						0.662252			1	0.662252
16	' 1 0 0 0 0 -1 0 0 0 0 0 0 0 0 0 0 0 0'		2						1.3245			2	1.3245
17	' 0 0 -1 0 0 0 0 0 0 1 0 0 0 0 0 0 0 0'		1						0.662252			1	0.662252
18	'-1 -1 0 -1 0 0 0 0 0 0 0 0 0 0 0 0 0 0'		3						1.98675			3	1.98675
19	'-1 0 0 0 0 0 -1 0 1 -1 0 0 0 0 0 0 0 0'		1						0.662252			1	0.662252
20	' 0 1 0 0 0 0 0 0 0 0 0 0 0 0 0 0 0 0'		3						1.98675			3	1.98675
21	' 1 0 0 0 0 0 0 0 0 0 0 0 0 0 0 0 0 0'		11						7.28477			11	7.28477
22	' 0 0 0 0 0 0 0 0 -1 0 0 0 0 0 0 0 0 0'		2						1.3245			2	1.3245
23	' 0 0 0 1 -1 0 0 0 1 0 -1 0 -1 0 1 0 0 0'		1						0.662252			1	0.662252
24	' 0 -1 -1 1 0 1 1 0 0 0 0 -1 -1 -1 0 0 0 0'		1						0.662252			1	0.662252
25	'-1 1 0 0 0 0 0 0 0 0 0 0 -1 0 0 0 0 1'		1						0.662252			1	0.662252
26	'-1 0 0 0 0 0 0 0 0 0 0 1 0 0 0 0 0 0'		1						0.662252			1	0.662252
27	' 0 -1 0 -1 0 0 0 0 0 0 0 0 0 0 0 0 0 0'		4						2.64901			4	2.64901
28	'-1 1 0 0 0 0 0 0 0 0 0 0 0 0 0 0 0 0'		3						1.98675			3	1.98675
29	'-1 0 0 0 1 -1 0 0 0 0 0 0 0 0 0 0 0 0'		1						0.662252			1	0.662252
30	' 0 -1 0 -1 0 0 0 0 0 0 0 0 0 1 0 0 0 0'		1						0.662252			1	0.662252
31	'-1 0 1 0 0 0 0 0 0 0 0 0 0 0 0 -1 0 0'		1						0.662252			1	0.662252
32	' 0 -1 1 0 0 0 0 0 0 0 0 0 0 0 1 0 0 0'		1						0.662252			1	0.662252
33	' 1 0 -1 0 0 1 0 0 0 0 0 0 0 0 0 0 0 0'		1						0.662252			1	0.662252
34	' 0 0 -1 0 -1 0 0 0 -1 0 0 0 0 0 0 0 0 0'		1						0.662252			1	0.662252
35	' 0 0 0 1 0 0 0 0 0 0 0 0 0 0 0 0 0 0'		1						0.662252			1	0.662252
36	' 0 0 0 0 0 1 0 0 0 0 0 0 0 0 0 0 0 0'		1						0.662252			1	0.662252
37	' 1 -1 0 0 0 0 0 0 0 0 0 0 0 0 0 0 0 0'		4						2.64901			4	2.64901
38	' 1 1 0 0 0 0 0 0 0 0 0 0 0 0 0 0 0 0'		2						1.3245			2	1.3245
39	' 0 0 1 0 0 0 0 0 0 0 0 1 0 0 0 0 0 0'		1						0.662252			1	0.662252
40	'-1 0 -1 -1 0 0 0 0 0 0 0 0 0 0 0 0 0 0'		1						0.662252			1	0.662252
41	' 0 0 -1 0 1 0 0 -1 0 0 -1 0 0 0 0 -1 0 0'		1						0.662252			1	0.662252
42	' 0 -1 0 -1 -1 0 0 0 0 0 0 0 0 0 0 0 0 0'		1						0.662252			1	0.662252
43	'-1 0 1 0 0 0 0 0 0 0 0 0 0 0 0 0 0 0'		3						1.98675			3	1.98675
44	' 0 0 -1 0 0 0 0 0 0 0 0 0 0 0 0 0 0 0'		4						2.64901			4	2.64901
45	' 1 0 0 0 0 0 0 0 0 0 0 0 0 0 1 0 0 0'		1						0.662252			1	0.662252
46	' 0 -1 0 0 0 0 0 0 0 0 0 0 0 0 0 0 0 0'		1						0.662252			1	0.662252
47	' 0 0 -1 0 0 1 -1 0 0 0 0 0 0 0 0 0 0 0'		1						0.662252			1	0.662252
48	' 0 0 1 0 0 0 0 0 0 0 0 0 0 0 0 0 0 0'		11						7.28477			11	7.28477
49	'-1 0 -1 0 1 0 0 0 0 0 0 0 0 0 0 0 0 0'		1						0.662252			1	0.662252
50	'-1 -1 0 0 0 0 0 0 0 0 0 -1 0 0 0 0 0 0'		1						0.662252			1	0.662252
51	' 0 0 1 0 0 1 0 0 0 0 0 0 0 0 0 0 0 0'		2						1.3245			2	1.3245
52	' 1 1 -1 0 0 0 0 0 0 0 0 0 0 0 0 0 0 0'		1						0.662252			1	0.662252
53	'-1 1 -1 0 -1 0 0 0 -1 0 0 0 0 0 0 0 0 0'		1						0.662252			1	0.662252
54	' 1 1 0 0 -1 0 0 0 0 0 0 0 0 0 0 0 0 0'		1						0.662252			1	0.662252
55	' 0 0 0 0 0 0 0 0 0 0 0 0 0 1 0 0 0 0'		1						0.662252			1	0.662252
56	' 1 0 1 0 0 0 0 0 0 0 0 0 0 0 0 0 0 0'		2						1.3245			2	1.3245
57	' 0 0 0 0 1 0 0 -1 0 0 -1 0 0 0 0 0 0 0'		1						0.662252			1	0.662252
58	'-1 -1 0 0 0 0 1 0 0 0 0 -1 0 0 0 0 0 0'		1						0.662252			1	0.662252
59	' 0 -1 0 -1 0 0 0 1 0 0 0 0 0 0 0 0 0 0'		1						0.662252			1	0.662252
60	' 1 0 0 0 1 0 0 0 0 0 0 0 0 0 0 0 0 0'		1						0.662252			1	0.662252
61	'-1 0 0 0 0 0 0 0 0 0 0 0 0 0 0 0 0 0'		2						1.3245			2	1.3245
62	' 0 1 1 0 0 0 0 0 0 0 0 0 0 0 0 0 0 0'		4						2.64901			4	2.64901
63	' 1 -1 0 0 1 0 -1 -1 0 0 0 0 0 0 0 0 0 0'		1						0.662252			1	0.662252
64	' 0 1 -1 0 0 0 0 0 0 0 0 0 0 0 0 0 0 0'		1						0.662252			1	0.662252
65	'-1 0 -1 0 0 0 0 0 0 0 1 0 0 0 -1 0 0 0'		1						0.662252			1	0.662252
66	'-1 0 0 0 1 0 0 0 0 0 0 0 0 0 0 0 0 0'		1						0.662252			1	0.662252
67	' 1 0 -1 0 0 0 0 0 0 0 0 0 0 0 0 0 0 0'		1						0.662252			1	0.662252
68	' 0 0 0 0 0 -1 0 0 0 0 0 0 0 0 0 0 0 0'		2						1.3245			2	1.3245
69	' 0 0 0 0 0 1 0 0 0 0 0 0 1 0 0 0 0 0'		1						0.662252			1	0.662252
70	' 1 1 0 0 0 0 1 0 0 0 0 0 0 0 0 0 0 0'		1						0.662252			1	0.662252
71	' 0 0 1 0 0 0 0 0 0 0 0 0 0 1 0 0 0 0'		1						0.662252			1	0.662252
72	' 1 -1 1 1 0 1 1 0 0 0 0 0 0 0 0 0 0 0'		1						0.662252			1	0.662252
73	' 0 0 0 0 1 1 -1 1 0 -1 0 0 0 0 0 -1 0 0'		1						0.662252			1	0.662252
74	'-1 0 0 0 0 0 0 0 0 -1 -1 0 0 0 0 0 0 0'		1						0.662252			1	0.662252
75	' 1 1 0 0 0 1 0 0 0 -1 0 0 0 0 0 0 0 0'		1						0.662252			1	0.662252
76	' 0 0 0 0 0 0 1 0 0 0 0 0 0 0 0 0 0 0'		1						0.662252			1	0.662252
77	' 1 -1 0 0 1 0 0 -1 0 0 0 0 0 0 0 0 0 0'		1						0.662252			1	0.662252
78	' 0 1 0 0 0 1 -1 0 0 0 0 0 0 0 0 0 0 0'		1						0.662252			1	0.662252
79	' 0 -1 0 0 0 1 1 0 0 0 0 0 0 0 0 0 1 0'		1						0.662252			1	0.662252
80	' 1 -1 0 1 0 1 1 0 0 0 0 0 1 0 0 0 0 1'		1						0.662252			1	0.662252
	Total no of samples		151									151
