# Supplementary material for: Transcriptome free energy can serve as a dynamic patient-specific biomarker in acute myeloid leukemia
Source: NPJ Syst Biol Appl. 2024 Mar 25;10:32. doi: 10.1038/s41540-024-00352-6 (PMC10963775; doi:10.1038/s41540-024-00352-6)
Supplement: Supplementary file 10 — Supplementary Table 8 [file 41540_2024_352_MOESM10_ESM.xlsx]

## Sheet: TARGET
Sample no	Patient ID	Sample type	Critical Points	Free Energy
1	BM3897	NBM	C1	751486
2	BM3969	NBM	C1	407638
3	BM4203	NBM	C1	434086
4	BM4404	NBM	C1	1.38813e+06
5	BM4473	NBM	C2	1.05742e+06
6	BM4508	NBM	C1	104348
7	BM4616	NBM	C2	935806
8	BM4641	NBM	C1	244564
9	BM5108	NBM	C1	7.92586e+06
10	BM5136	NBM	C1	6.48569e+06
11	BM5233	NBM	C1	217447
12	BM5563	NBM	C1	253624
13	BM5571	NBM	C1	725216
14	BM5682	NBM	C1	1.81607e+06
15	BM5751	NBM	C1	592851
16	BM5756	NBM	C1	455086
17	BM5759	NBM	C1	157799
18	BM5776	NBM	C1	150577
19	RO02176	NBM	C1	8.14493e+06
20	RO02177	NBM	C2	1.11823e+06
21	RO02191	NBM	C1	2.11263e+06
22	RO02201	NBM	C1	2.13947e+06
23	RO02205	NBM	C1	2.2973e+06
24	RO02208	NBM	C1	243100
25	RO02209	NBM	C1	9.93419e+06
26	RO02210	NBM	C1	1.03715e+07
27	RO02211	NBM	C1	1.06693e+07
28	RO02213	NBM	C1	70684.4
29	RO02214	NBM	C1	1.51457e+06
30	RO02216	NBM	C1	642704
31	RO02224	NBM	C1	453144
32	RO02239	NBM	C1	2.16634e+06
33	RO02240	NBM	C1	676120
34	RO02249	NBM	C1	7.54888e+06
35	RO02265	NBM	C1	1.09428e+07
36	RO02280	NBM	C1	9.30779e+06
37	RO02297	NBM	C1	1.47381e+06
38	RO02327	NBM	C1	4.08048e+06
39	RO02356	NBM	C1	2.88902e+06
40	RO02361	NBM	C2	1.90481e+07
41	RO02379	NBM	C1	9.3616e+06
42	RO02380	NBM	C1	882004
43	RO02391	NBM	C1	1.10001e+06
44	RO02395	NBM	C1	2.57841e+06
45	RO02401	NBM	C1	3.3928e+06
46	RO02417	NBM	C1	7.9164e+06
47	RO02431	NBM	C1	1.35982e+06
48	RO02434	NBM	C1	1.72412e+06
49	RO02441	NBM	C1	1.04711e+06
50	RO02447	NBM	C1	55354.3
51	RO02461	NBM	C1	1.12279e+06
52	RO02462	NBM	C1	3.27707e+06
53	RO02466	NBM	C1	3.18454e+06
54	RO02485	NBM	C1	1.29114e+06
55	RO02496	NBM	C1	475130
56	RO02505	NBM	C1	2.62374e+06
57	RO02580	NBM	C1	791724
58	RO02590	NBM	C1	944863
59	RO02605	NBM	C1	1.06383e+06
60	RO02609	NBM	C1	1.22648e+06
61	RO02619	NBM	C1	1.81881e+06
62	RO02645	NBM	C1	2.17194e+06
63	RO02652	NBM	C1	2.16814e+06
64	RO02722	NBM	C1	1.42884e+06
65	RO02748	NBM	C1	3.46505e+06
66	RO02756	NBM	C1	3.60571e+06
67	RO02776	NBM	C1	2.17072e+06
68	RO02815	NBM	C1	4557.93
69	PATIAK	BM	C3	8.38443e+06
70	PAWANV	BM	C3	0
71	PAVIDJ	BM	C3	5.63198e+07
72	PAWAXV	BM	C3	1.28218e+06
73	PAWSRG	BM	C3	7.63243e+06
74	PATJSP	BM	C3	7.13959e+06
75	PAWYEM	BM	C3	4.61219e+06
76	PAVBMM	BM	C3	0
77	PAXMKT	BM	C3	0
78	PAWZHY	BM	C2	2.30821e+07
79	PAUWPW	BM	C3	9.11867e+06
80	PAVLLR	BM	C3	2.39913e+07
81	PAWVGF	BM	C3	2.64222e+07
82	PASMYS	BM	C3	0
83	PAXJVE	BM	C3	0
84	PAWNIX	BM	C3	0
85	PAVMIY	BM	C3	0
86	PAWKLB	BM	C3	1.46788e+07
87	PAWKUR	BM	C3	1.73483e+07
88	PAWFZT	BM	C3	1.65108e+07
89	PASDVA	BM	C3	1.77687e+07
90	PAXJGA	BM	C3	3.04538e+07
91	PAVAKA	BM	C3	1.29709e+07
92	PAXARX	BM	C3	5.53067e+06
93	PAVHCV	BM	C3	3.22899e+06
94	PAUURD	BM	C3	0
95	PAVMGM	BM	C3	0
96	PAWNGC	BM	C3	2.78584e+07
97	PAWITY	BM	C3	1.17138e+07
98	PANWHP	BM	C3	4.91876e+07
99	PAVSAN	BM	C2	9.27188e+06
100	PAWZKW	BM	C3	0
101	PAXGDG	BM	C3	1.04804e+07
102	PAXJTM	BM	C3	5.01801e+06
103	PAVAYD	BM	C3	3.46953e+06
104	PAVGIV	BM	C3	7.92685e+06
105	PAVLZE	BM	C3	2.86849e+06
106	PARJRG	BM	C3	7.59714e+06
107	PAVUPS	BM	C3	0
108	PAUWYG	BM	C3	6.44337e+06
109	PAWGCP	BM	C3	4.03087e+06
110	PAWZUZ	BM	C3	1.42396e+07
111	PAVHWK	BM	C3	4.59288e+06
112	PAVHWK	BM	C3	4.32024e+06
113	PAWENM	BM	C3	1.29928e+07
114	PAXMAD	BM	C3	4.09032e+06
115	PAWAWL	BM	C2	1.75269e+07
116	PAWZAU	BM	C3	1.73931e+07
117	PARUTH	BM	C3	1.69393e+07
118	PAVPJM	BM	C3	2.47682e+07
119	PAURWH	BM	C3	6.55868e+06
120	PAUJCF	BM	C3	2.32413e+07
121	PAXKES	BM	C3	2.63982e+06
122	PAVSEJ	BM	C3	2.70213e+07
123	PAVUAD	BM	C3	7.12558e+06
124	PAWLII	BM	C3	1.34094e+07
125	PAWMPH	BM	C2	2.92349e+07
126	PAXKKE	BM	C3	5.73823e+06
127	PAWTGF	BM	C3	4.85811e+06
128	PASYJI	BM	C3	1.27982e+07
129	PAWXZJ	BM	C3	0
130	PAWLAJ	BM	C3	2.94825e+07
131	PAWVUX	BM	C3	6.88832e+06
132	PAWERN	BM	C3	1.11603e+07
133	PAUWRZ	BM	C3	3.83298e+06
134	PAXIPJ	BM	C3	0
135	PAVCFR	BM	C3	9.11141e+06
136	PAVUAP	BM	C3	2.50639e+07
137	PAWNHW	BM	C3	2.49431e+07
138	PAVPLL	BM	C3	5.90603e+06
139	PAWSCV	BM	C3	5.13698e+06
140	PAWDBB	BM	C3	3.4807e+06
141	PAUXCD	BM	C3	7.98544e+06
142	PAWTHU	BM	C3	5.62996e+06
143	PAVKEM	BM	C3	4.09921e+06
144	PAVLJH	BM	C3	3.55893e+06
145	PAXEKE	BM	C3	2.2345e+07
146	PAVUVD	BM	C3	2.94436e+07
147	PAWLUE	BM	C3	8.5035e+06
148	PARTAL	BM	C3	0
149	PAVDBT	BM	C3	1.31813e+07
150	PAWYTW	BM	C3	1.00706e+07
151	PAXKZA	BM	C3	6.18957e+06
152	PAVSNL	BM	C3	0
153	PAURKG	BM	C3	2.27415e+07
154	PAUSXS	BM	C3	8.55513e+06
155	PAXMLN	BM	C3	2.45738e+06
156	PAWBSE	BM	C3	2.70954e+06
157	PAVPDN	BM	C3	4.74308e+06
158	PAVKBW	BM	C3	1.11486e+07
159	PAWSJC	BM	C3	7.64181e+06
160	PAWSJZ	BM	C3	5.45613e+06
161	PAWNWV	BM	C3	9.7394e+06
162	PAXBPF	BM	C3	3.58744e+07
163	PAVNKI	BM	C3	8.7246e+06
164	PAUWEW	BM	C3	1.81536e+07
165	PAXDDY	BM	C3	1.29315e+07
166	PAVGXC	BM	C3	4.07591e+06
167	PAWMFH	BM	C3	1.48841e+07
168	PAXXBC	BM	C3	2.34064e+07
169	PAXXCX	BM	C3	8.89288e+06
170	PARSHM	PB	C3	3.86664e+06
171	PAVGJG	PB	C3	5.12209e+06
172	PAWFTV	PB	C3	3.4548e+06
173	PARYFN	PB	C3	1.41232e+07
174	PAXGYZ	PB	C3	1.71047e+07
175	PAXGYZ	PB	C3	2.68346e+07
176	PARIMT	PB	C3	1.61999e+07
177	PATLHB	PB	C3	1.62778e+07
178	PAWHTL	PB	C3	6.21423e+06
179	PAWUBZ	PB	C3	3.0895e+07
180	PAWSED	PB	C3	1.24553e+07
181	PATMFM	PB	C3	1.59472e+07
182	PATLZC	PB	C3	1.35145e+07
183	PAWSYM	PB	C3	9.35826e+06
184	PAUKEZ	PB	C3	8.43168e+06
185	PARZYL	PB	C3	1.22432e+07
186	PAVMCA	PB	C3	6.22004e+06
187	PASMHY	PB	C3	2.67731e+07
188	PAWTDZ	PB	C3	4.64224e+06
189	PAVHLI	PB	C3	0
190	PAUUMZ	PB	C3	9.76538e+06

## Sheet: TCGA
Sample no	Patient ID	Sample type	Free Energy
1	TCGA-AB-3011-03A	PB	24736.1
2	TCGA-AB-2896-03B	PB	0
3	TCGA-AB-3008-03A	PB	23983.6
4	TCGA-AB-2914-03A	PB	45794.6
5	TCGA-AB-2808-03A	PB	61553.4
6	TCGA-AB-3009-03A	PB	1888.45
7	TCGA-AB-2880-03A	PB	18172.9
8	TCGA-AB-2812-03A	PB	88123
9	TCGA-AB-2994-03A	PB	47872.4
10	TCGA-AB-3000-03A	PB	2093.85
11	TCGA-AB-2886-03A	PB	47090.1
12	TCGA-AB-2901-03A	PB	21444.8
13	TCGA-AB-2982-03B	PB	46691.3
14	TCGA-AB-2979-03B	PB	107529
15	TCGA-AB-3001-03A	PB	27961.6
16	TCGA-AB-2986-03A	PB	266384
17	TCGA-AB-2825-03A	PB	42994.9
18	TCGA-AB-2992-03A	PB	0
19	TCGA-AB-2834-03A	PB	67943.1
20	TCGA-AB-2862-03A	PB	103368
21	TCGA-AB-2950-03A	PB	24051.2
22	TCGA-AB-2970-03A	PB	9054.35
23	TCGA-AB-2981-03B	PB	159407
24	TCGA-AB-2940-03A	PB	21809.3
25	TCGA-AB-3007-03A	PB	116170
26	TCGA-AB-2836-03A	PB	43565.3
27	TCGA-AB-2937-03A	PB	405310
28	TCGA-AB-2845-03B	PB	0
29	TCGA-AB-2984-03A	PB	746693
30	TCGA-AB-2849-03A	PB	56666
31	TCGA-AB-2814-03A	PB	21708.3
32	TCGA-AB-2991-03A	PB	101855
33	TCGA-AB-2859-03A	PB	0
34	TCGA-AB-2917-03A	PB	3562.52
35	TCGA-AB-2895-03A	PB	45615.3
36	TCGA-AB-2946-03A	PB	16616.2
37	TCGA-AB-2891-03A	PB	0
38	TCGA-AB-2872-03A	PB	131164
39	TCGA-AB-2892-03A	PB	0
40	TCGA-AB-2928-03A	PB	6941.86
41	TCGA-AB-2875-03A	PB	0
42	TCGA-AB-2884-03A	PB	20258.8
43	TCGA-AB-2920-03B	PB	104760
44	TCGA-AB-2893-03A	PB	207229
45	TCGA-AB-2983-03A	PB	0
46	TCGA-AB-2876-03A	PB	109455
47	TCGA-AB-2806-03A	PB	40189.3
48	TCGA-AB-2918-03A	PB	2108.11
49	TCGA-AB-2878-03A	PB	166270
50	TCGA-AB-2835-03A	PB	112816
51	TCGA-AB-2916-03A	PB	74654.9
52	TCGA-AB-2944-03A	PB	2662.96
53	TCGA-AB-2881-03A	PB	0
54	TCGA-AB-2815-03A	PB	30028.1
55	TCGA-AB-2980-03A	PB	73020.3
56	TCGA-AB-2897-03A	PB	121363
57	TCGA-AB-2894-03A	PB	74914.2
58	TCGA-AB-2841-03B	PB	240625
59	TCGA-AB-2839-03A	PB	40377.8
60	TCGA-AB-2873-03A	PB	120130
61	TCGA-AB-2871-03A	PB	6389.55
62	TCGA-AB-2853-03A	PB	77034.5
63	TCGA-AB-2911-03A	PB	170235
64	TCGA-AB-2990-03B	PB	36701.9
65	TCGA-AB-2819-03A	PB	121749
66	TCGA-AB-3012-03A	PB	107648
67	TCGA-AB-2847-03A	PB	13627.1
68	TCGA-AB-2976-03A	PB	49674.5
69	TCGA-AB-2975-03A	PB	0
70	TCGA-AB-2919-03A	PB	36968.4
71	TCGA-AB-2857-03A	PB	43145.3
72	TCGA-AB-2828-03A	PB	67795.5
73	TCGA-AB-2889-03A	PB	0
74	TCGA-AB-2955-03A	PB	135978
75	TCGA-AB-2963-03A	PB	71864.4
76	TCGA-AB-2921-03A	PB	0
77	TCGA-AB-2846-03A	PB	0
78	TCGA-AB-2966-03A	PB	5584.67
79	TCGA-AB-2925-03A	PB	103668
80	TCGA-AB-2888-03B	PB	103940
81	TCGA-AB-2933-03A	PB	9437.11
82	TCGA-AB-2949-03B	PB	0
83	TCGA-AB-2924-03A	PB	31028.7
84	TCGA-AB-2874-03A	PB	16630.3
85	TCGA-AB-2952-03B	PB	24199.9
86	TCGA-AB-2883-03A	PB	76270.4
87	TCGA-AB-2877-03A	PB	61234.5
88	TCGA-AB-2965-03A	PB	87215.4
89	TCGA-AB-2823-03A	PB	78428.9
90	TCGA-AB-2956-03A	PB	42320.9
91	TCGA-AB-2913-03A	PB	11405.6
92	TCGA-AB-2936-03A	PB	7274.86
93	TCGA-AB-2910-03A	PB	52993.2
94	TCGA-AB-2932-03A	PB	130064
95	TCGA-AB-2818-03A	PB	29163.6
96	TCGA-AB-2999-03B	PB	91574.9
97	TCGA-AB-2930-03A	PB	0
98	TCGA-AB-2856-03A	PB	83215.6
99	TCGA-AB-2995-03A	PB	671.702
100	TCGA-AB-2912-03A	PB	47378.2
101	TCGA-AB-2844-03A	PB	0
102	TCGA-AB-2863-03A	PB	32171.3
103	TCGA-AB-2830-03A	PB	0
104	TCGA-AB-2821-03A	PB	16287.8
105	TCGA-AB-2869-03A	PB	2878.02
106	TCGA-AB-2817-03A	PB	7467.94
107	TCGA-AB-2826-03A	PB	138376
108	TCGA-AB-2842-03A	PB	109447
109	TCGA-AB-2822-03A	PB	10977.5
110	TCGA-AB-2934-03A	PB	3863.22
111	TCGA-AB-2867-03A	PB	12428.2
112	TCGA-AB-2935-03A	PB	16298.5
113	TCGA-AB-2851-03A	PB	22862.9
114	TCGA-AB-2942-03A	PB	19034.3
115	TCGA-AB-2948-03A	PB	47971
116	TCGA-AB-2988-03B	PB	39483
117	TCGA-AB-2866-03A	PB	56428.3
118	TCGA-AB-3002-03A	PB	45438
119	TCGA-AB-2973-03A	PB	123155
120	TCGA-AB-2998-03A	PB	72945
121	TCGA-AB-2898-03A	PB	62.3689
122	TCGA-AB-2890-03A	PB	21760.2
123	TCGA-AB-2943-03A	PB	14475.3
124	TCGA-AB-2900-03A	PB	24289.4
125	TCGA-AB-2929-03A	PB	1782.04
126	TCGA-AB-2885-03A	PB	3438.84
127	TCGA-AB-2959-03A	PB	8458.5
128	TCGA-AB-2977-03B	PB	258497
129	TCGA-AB-2939-03A	PB	0
130	TCGA-AB-2915-03A	PB	3603.45
131	TCGA-AB-2882-03A	PB	15286.5
132	TCGA-AB-2941-03A	PB	49997
133	TCGA-AB-2996-03A	PB	0
134	TCGA-AB-2840-03A	PB	33830.7
135	TCGA-AB-2858-03A	PB	32796.2
136	TCGA-AB-2865-03A	PB	8943.37
137	TCGA-AB-2931-03A	PB	44661.8
138	TCGA-AB-2987-03A	PB	167738
139	TCGA-AB-2971-03A	PB	38653
140	TCGA-AB-2861-03A	PB	48937.3
141	TCGA-AB-2938-03A	PB	46306.9
142	TCGA-AB-2899-03A	PB	11808.1
143	TCGA-AB-2820-03A	PB	23116.5
144	TCGA-AB-2870-03A	PB	0
145	TCGA-AB-2810-03A	PB	175273
146	TCGA-AB-2805-03A	PB	26382.7
147	TCGA-AB-2843-03A	PB	5685.88
148	TCGA-AB-2813-03A	PB	84752.2
149	TCGA-AB-2811-03B	PB	299363
150	TCGA-AB-2908-03A	PB	86529.6
151	TCGA-AB-2927-03A	PB	17681.5

## Sheet: BEATAML
Sample no	Patient ID	Sample type	Critical Points	Free Energy				Two "c1" points (labeled in yellow) were excluded from Figure 4:
1	BA2271	PPB	C3	2584.36				1. We found that these two samples harbor AML-associated unbalanced process 1 (Tables S3). This process is characterized by leucocyte migration, NFB pathway, upregulated AML biomarkers - TNF and S1000A9 and appear in AML disease samples
2	BA2675	PPB	C3	4337.96				2. These samples appear to be quite noisy, as seen by their higher steady-state values. Unstable steady-state conditions may indicate technical experimental noise or low-quality RNA in specific samples.
3	BA2272	PPB	C3	337.523				3. High NPM1 levels relatively to other samples
4	BA2947	PPB	C3	0
5	BA2978	PPB	C3	6803.53
6	BA2350	PPB	C3	244271
7	BA2564	PPB	C3	0
8	BA2762	PPB	C3	38135.7
9	BA2944	PPB	C3	12874.1
10	BA2000	PPB	C3	29708.1
11	BA2658	PPB	C3	11440.2
12	BA2775	PPB	C3	0
13	BA3023	PPB	C3	79943.7
14	BA2053	PPB	C3	98395.1
15	BA2148	PPB	C3	102503
16	BA2733	PPB	C3	25107
17	BA2507	PPB	C3	21305.4
18	BA3006	PPB	C3	8774.73
19	BA2022	PPB	C3	63185.4
20	BA2915	PPB	C3	492978
21	BA2501	PPB	C3	20179.2
22	BA2639	PPB	C3	0
23	BA2087	PPB	C3	12840.6
24	BA2806	PPB	C3	8494.84
25	BA2584	PPB	C3	1853.77
26	BA2653	PPB	C3	11683.9
27	BA2405	PPB	C3	53288.4
28	BA2812	PPB	C3	0
29	BA2567	PPB	C3	157985
30	BA2570	PPB	C3	0
31	BA2139	PPB	C3	183264
32	BA2928	PPB	C3	18784.1
33	BA2306	PPB	C3	19298.1
34	BA2524	PPB	C3	41943.6
35	BA3043	PPB	C3	22215.6
36	BA2386	PPB	C3	31959.2
37	BA2109	PPB	C3	243181
38	BA2311	PPB	C3	66459.1
39	BA2688	PPB	C3	92765
40	BA2856	PPB	C3	181048
41	BA2956	PPB	C3	20934.6
42	BA2808	PPB	C3	45312.8
43	BA2260	PPB	C3	0
44	BA2836	PPB	C3	5848.09
45	BA2714	PPB	C3	3707.81
46	BA2035	PPB	C3	23290.1
47	BA2242	PPB	C3	12050.5
48	BA2772	PPB	C3	34072.3
49	BA2742	PPB	C3	25394.7
50	BA2312	PPB	C3	9995.23
51	BA2619	PPB	C3	0
52	BA2011	PPB	C3	67229
53	BA2731	PPB	C3	47712.6
54	BA2828	PPB	C3	2615.16
55	BA2600	PPB	C3	0
56	BA2036	PPB	C3	13867.9
57	BA2510	PPB	C3	60041
58	BA2456	PPB	C3	81954.5
59	BA2442	PPB	C3	14189.7
60	BA2425	PPB	C3	2504.71
61	BA2101	PPB	C3	35089
62	BA2868	PPB	C3	22897.5
63	BA2047	PPB	C3	56887.2
64	BA2095	PPB	C3	16031.2
65	BA2132	PPB	C3	27488.1
66	BA2479	PPB	C3	124611
67	BA2505	PPB	C3	1836.16
68	BA2876	PPB	C3	110360
69	BA2511	PPB	C3	96006.1
70	BA2751	PPB	C3	20965.6
71	BA2525	PPB	C3	99638.4
72	BA2175	PPB	C3	189686
73	BA2512	PPB	C3	121494
74	BA2455	PPB	C3	24010
75	BA2645	PPB	C3	72012.5
76	BA2454	PPB	C3	39540.6
77	BA2621	PPB	C3	102293
78	BA2325	PPB	C3	161768
79	BA2682	PPB	C3	0
80	BA2162	PPB	C3	4598.26
81	BA2935	PPB	C3	0
82	BA2871	PPB	C3	5445.82
83	BA2538	PPB	C3	37954.9
84	BA2984	PPB	C3	50065.2
85	BA2747	PPB	C3	35732.8
86	BA2906	RPB	C3	17719.9
87	BA2248	RPB	C3	46213.4
88	BA2911	RPB	C3	11121.9
89	BA2723	RPB	C3	72625.6
90	BA3073	RPB	C3	19882.9
91	BA3025	RPB	C3	44474.9
92	BA2726	RPB	C3	82832.7
93	BA3076	RPB	C3	361038
94	BA3077	RPB	C2	37473.4
95	BA2882	RPB	C3	68297.4
96	BA2339	RPB	C3	190202
97	BA2786	RPB	C2	24960.8
98	BA2334	RPB	C3	24318.6
99	BA2939	RPB	C3	46660.3
100	BA2727	RPB	C3	11036.2
101	BA2822	RPB	C3	17459.4
102	BA2169	RPB	C3	52184.5
103	BA3064	RPB	C3	14211.2
104	BA2019	RPB	C1	46518.1
105	BA2218	RPB	C3	157074
106	BA2705	RPB	C3	32534.5
107	BA2765	RPB	C3	279364
108	BA2282	RPB	C3	105302
109	BA2589	RPB	C3	134426
110	BA2348	RPB	C3	224282
111	BA2950	RPB	C3	0
112	BA2657	RPB	C3	16698.1
113	BA2450	RPB	C3	10031.1
114	BA2824	RPB	C3	13784.3
115	BA2994	RPB	C3	20526
116	BA2168	RPB	C3	79529.3
117	BA2418	RPB	C3	33816.3
118	BA3070	RPB	C3	35104.7
119	BA3071	RPB	C3	2940.97
120	BA3072	RPB	C3	1052.47
121	BA2502	RPB	C3	2671.25
122	BA2441	RPB	C3	8603.08
123	BA2850	RPB	C3	1851.38
124	BA2993	RPB	C3	2559.32
125	BA2526	RPB	C3	119449
126	BA2842	RPB	C3	193123
127	BA2701	RPB	C3	0
128	BA2079	RPB	C2	201431
129	BA2802	RPB	C3	4483.53
130	BA2427	RPB	C3	117631
131	BA3027	RPB	C3	131802
132	BA2249	RPB	C3	15979.7
133	BA2579	RPB	C2	39521.9
134	BA2829	RPB	C3	0
135	BA2480	RPB	C3	8813.12
136	BA2003	RPB	C3	48767.3
137	BA2463	RPB	C3	4381.51
138	BA2737	RPB	C3	10981.5
139	BA2423	RPB	C3	122148
140	BA2787	RPB	C3	384093
141	BA2903	RPB	C3	336374
142	BA3059	RPB	C2	210015
143	BA3067	RPB	C2	9639.71
144	BA3068	RPB	C3	6336.87
145	BA2209	RPB	C3	78650.4
146	BA2904	RPB	C3	0
147	BA2494	RPB	C3	49225
148	BA2712	RPB	C3	60008.1
149	BA2240	RPB	C3	4054.98
150	BA2229	RPB	C3	65336.3
151	BA2776	RPB	C3	5639.62
152	BA2347	RPB	C3	230680
153	BA2470	RPB	C2	0
154	BA2735	RPB	C3	66943.6
155	BA3029	RPB	C3	66364.2
156	BA2814	RPB	C3	38681.3
157	BA3053	RPB	C3	11112.1
158	BA2483	RPB	C3	19453.6
159	BA3002	RPB	C3	14414.4
160	BA2032	RPB	C3	72172.8
161	BA2245	RPB	C3	19303.9
162	BA2951	RPB	C3	6526.3
163	BA2595	RPB	C3	41554.5
164	BA2697	RPB	C3	141937
165	BA2552	RPB	C3	38633.6
166	BA2948	RPB	C3	97522.9
167	BA2244	RPB	C2	1568.4
168	BA2695	RPB	C3	79890.1
169	BA2034	RPB	C3	4352.92
170	BA2089	RPB	C3	75952.6
171	BA2195	RPB	C3	45034.8
172	BA2707	RPB	C3	0
173	BA2832	RPB	C3	0
174	BA2860	RPB	C2	24.9282
175	BA2721	RPB	C3	7583.25
176	BA2417	RPB	C3	42593.8
177	BA2921	RPB	C3	43648
178	BA2809	RPB	C3	3443.6
179	BA3010	RPB	C3	0
180	BA2499	RPB	C3	14576
181	BA2344	RPB	C3	0
182	BA2308	RPB	C3	45216.7
183	BA2033	RPB	C3	217559
184	BA2134	RPB	C3	30308.5
185	BA2769	RPB	C3	56960.5
186	BA2623	RPB	C3	0
187	BA2277	RPB	C3	9616.14
188	BA2280	RPB	C3	7350.57
189	BA2801	RPB	C3	272458
190	BA2830	RPB	C3	40045.8
191	BA2670	RPB	C3	89588.6
192	BA2375	RPB	C3	23051.9
193	BA2133	RPB	C3	126856
194	BA2100	RPB	C3	74530.1
195	BA2817	RPB	C3	42383.3
196	BA2394	RPB	C3	6893.92
197	BA2934	RPB	C3	172633
198	BA2636	RPB	C3	0
199	BA2852	RPB	C3	148532
200	BA2634	RPB	C3	11125.9
201	BA2094	RPB	C3	16516.7
202	BA2421	RPB	C3	51967.8
203	BA2758	RPB	C3	28905.5
204	BA2930	RPB	C3	57913
205	BA2694	RPB	C3	38131.2
206	BA2744	RPB	C3	28916.7
207	BA2004	RPB	C3	30134.4
208	BA2905	RPB	C3	62600.4
209	BA2097	RPB	C3	1060.83
210	BA2302	RPB	C3	89665.8
211	BA2429	RPB	C2	24680.4
212	BA2837	RPB	C3	0
213	BA2363	RPB	C3	0
214	BA2910	RPB	C3	21898.6
215	BA2597	RPB	C3	58338.1
216	BA2520	RPB	C3	46345.3
217	BA2116	RPB	C3	82822.7
218	BA2923	RPB	C3	54919.1
219	BA2722	RPB	C2	42361.3
220	BA2402	RPB	C3	0
221	BA2691	RPB	C3	55817.5
222	BA2104	RPB	C3	129350
223	BA2251	RPB	C3	22429.5
224	BA2412	RPB	C3	89977.9
225	BA2172	RPB	C3	25884.4
226	BA2656	RPB	C3	71346.5
227	BA2031	PBM	C3	15056.7
228	BA2449	PBM	C3	105287
229	BA2909	PBM	C3	15856.5
230	BA2748	PBM	C3	16900.1
231	BA2482	PBM	C3	0
232	BA2952	PBM	C2	31468.6
233	BA2227	PBM	C3	32303.5
234	BA2816	PBM	C3	21456.6
235	BA2861	PBM	C3	0
236	BA2651	PBM	C3	66308.4
237	BA2887	PBM	C3	5132.35
238	BA3038	PBM	C3	22116.7
239	BA2281	PBM	C3	3315.34
240	BA3009	PBM	C3	0
241	BA2791	PBM	C3	107620
242	BA2932	PBM	C3	3016.24
243	BA2709	PBM	C3	109042
244	BA3011	PBM	C3	119969
245	BA2041	PBM	C2	79837
246	BA2037	PBM	C2	7715.04
247	BA2377	PBM	C3	63011.6
248	BA2072	PBM	C3	2851.68
249	BA2322	PBM	C3	0
250	BA2121	PBM	C3	17314.5
251	BA2374	PBM	C3	41397.4
252	BA2575	PBM	C3	90266.5
253	BA2821	PBM	C3	0
254	BA2354	PBM	C3	0
255	BA2545	PBM	C2	107928
256	BA2914	PBM	C2	11525.2
257	BA2541	PBM	C3	15218.1
258	BA2972	PBM	C3	48741.5
259	BA2464	PBM	C3	111881
260	BA2532	PBM	C3	21826.9
261	BA2301	PBM	C3	87864.9
262	BA2559	PBM	C3	66648.1
263	BA2660	PBM	C3	4757.53
264	BA2521	PBM	C3	3073.53
265	BA2400	PBM	C3	12106.3
266	BA2296	PBM	C2	32484.4
267	BA2474	PBM	C3	0
268	BA2217	PBM	C2	37982.1
269	BA3013	PBM	C3	17947.1
270	BA2184	PBM	C3	35705.5
271	BA2811	PBM	C3	86835.8
272	BA2024	PBM	C2	94149.2
273	BA2054	PBM	C2	6111.7
274	BA2865	PBM	C3	98.5048
275	BA2093	PBM	C2	4543.42
276	BA3001	PBM	C3	609.637
277	BA2020	PBM	C2	14580.1
278	BA2992	PBM	C3	46288.9
279	BA2357	PBM	C2	102227
280	BA2851	PBM	C3	18265.2
281	BA2226	PBM	C3	6121.72
282	BA2782	PBM	C3	3561.23
283	BA2760	PBM	C3	42008.4
284	BA2023	PBM	C3	57759.9
285	BA2069	PBM	C2	8135.26
286	BA2156	PBM	C3	39175.4
287	BA2459	PBM	C3	179293
288	BA2361	PBM	C2	140015
289	BA3037	PBM	C3	108968
290	BA2399	PBM	C3	11541.9
291	BA2746	PBM	C3	73750
292	BA2485	PBM	C3	20293
293	BA2044	PBM	C2	3883.88
294	BA2410	PBM	C3	33515.7
295	BA2275	PBM	C2	156026
296	BA2866	PBM	C3	0
297	BA2926	PBM	C2	15616.1
298	BA2588	PBM	C3	1451.38
299	BA2500	PBM	C3	116863
300	BA2893	PBM	C3	2990.48
301	BA2235	PBM	C3	5326.2
302	BA2631	PBM	C3	15149.7
303	BA2051	PBM	C3	121793
304	BA2778	PBM	C3	167626
305	BA2718	PBM	C3	34867.2
306	BA2844	PBM	C2	22212.5
307	BA2098	PBM	C3	59095.7
308	BA2198	PBM	C3	11204.3
309	BA2286	PBM	C2	0
310	BA2629	PBM	C3	18856.2
311	BA2046	PBM	C2	109541
312	BA2082	PBM	C3	116063
313	BA2563	PBM	C3	34972.3
314	BA2704	PBM	C3	6363.04
315	BA2376	PBM	C3	109933
316	BA2316	PBM	C3	20335
317	BA2426	PBM	C3	49592.3
318	BA2066	PBM	C3	18975
319	BA2646	PBM	C3	120475
320	BA2294	PBM	C3	0
321	BA2546	PBM	C2	15139.7
322	BA2113	PBM	C2	0
323	BA2603	PBM	C3	1364.38
324	BA2644	PBM	C2	12086.1
325	BA2813	PBM	C3	32100.2
326	BA2068	PBM	C3	64768.3
327	BA2081	PBM	C2	0
328	BA2587	PBM	C3	21806.4
329	BA2123	PBM	C2	31411.3
330	BA2110	PBM	C3	63874.7
331	BA2662	PBM	C3	7837.36
332	BA2908	PBM	C3	27910
333	BA2620	PBM	C3	0
334	BA2649	PBM	C3	15757
335	BA2211	PBM	C3	16359.3
336	BA2955	PBM	C3	6815.24
337	BA2239	PBM	C3	12949.4
338	BA2724	PBM	C3	77088
339	BA2124	PBM	C3	12395.8
340	BA2477	PBM	C3	833.607
341	BA2901	PBM	C3	109873
342	BA2201	PBM	C3	1975.54
343	BA2540	PBM	C3	33971.8
344	BA2420	PBM	C2	0
345	BA3040	PBM	C1	57446.9
346	BA2125	PBM	C1	51962.5
347	BA2052	PBM	C2	31996.9
348	BA2409	PBM	C3	31377.4
349	BA2387	PBM	C3	9281.39
350	BA2497	PBM	C2	72815.8
351	BA2233	PBM	C3	41682.5
352	BA2594	PBM	C3	0
353	BA2171	PBM	C3	17892.3
354	BA2135	PBM	C3	83156.1
355	BA2561	PBM	C3	14385.6
356	BA2962	PBM	C3	10037.3
357	BA2528	PBM	C2	0
358	BA3004	PBM	C3	16219
359	BA2622	PBM	C2	12426.9
360	BA2472	PBM	C2	68045.3
361	BA2300	PBM	C3	3303.8
362	BA2276	PBM	C2	71831.1
363	BA2885	PBM	C3	25042.4
364	BA2843	PBM	C3	68899.4
365	BA2577	RBM	C2	32534.2
366	BA2922	RBM	C3	9280.54
367	BA2220	RBM	C2	35114
368	BA2720	RBM	C1	84327
369	BA2492	RBM	C3	67301.7
370	BA2256	RBM	C3	33593.9
371	BA2050	RBM	C3	42.1465
372	BA2025	RBM	C2	3166.35
373	BA2446	RBM	C2	5272.86
374	BA2592	RBM	C2	37328.9
375	BA2841	RBM	C2	102289
376	BA3042	RBM	C3	2226.18
377	BA2096	RBM	C2	46032.3
378	BA2269	RBM	C2	224266
379	BA2452	RBM	C3	16049.4
380	BA2106	RBM	C3	65694.3
381	BA2839	RBM	C3	44016.3
382	BA2088	RBM	C2	213761
383	BA2065	RBM	C3	9414.96
384	BA2174	RBM	C3	4775.17
385	BA2523	RBM	C3	385.092
386	BA2415	RBM	C2	287608
387	BA2986	RBM	C3	1313.91
388	BA2676	RBM	C2	42391.9
389	BA2469	RBM	C3	115335
390	BA2414	RBM	C3	16963.8
391	BA2855	RBM	C2	201999
392	BA2539	RBM	C2	199834
393	BA2792	RBM	C2	40644.5
394	BA2143	RBM	C2	129838
395	BA2304	RBM	C3	156452
396	BA2879	RBM	C3	158589
397	BA2999	RBM	C2	12589
398	BA3051	RBM	C2	130998
399	BA2236	RBM	C3	17161.8
400	BA3075	RBM	C3	55605.4
401	BA2728	RBM	C2	4142.64
402	BA2655	RBM	C1	76870.1
403	BA2200	RBM	C3	13211.2
404	BA2228	RBM	C2	158067
405	BA2937	RBM	C2	0
406	BA2329	RBM	C2	14930.3
407	BA2677	RBM	C3	0
408	BA3049	RBM	C2	320288
409	BA2379	RBM	C2	234703
410	BA2224	RBM	C2	0
411	BA2261	RBM	C2	102500
412	BA2970	RBM	C3	0
413	BA2489	RBM	C2	184008
414	BA2406	RBM	C2	106405
415	BA2309	RBM	C2	21083.8
416	BA2872	RBM	C2	87139
417	BA2461	RBM	C2	107660
418	BA2789	RBM	C3	993.025
419	BA2685	RBM	C2	72355.9
420	BA2273	RBM	C2	67835.6
421	BA2663	RBM	C3	182679
422	BA2514	RBM	C2	70648.3
423	BA2163	RBM	C3	5799.52
424	BA2221	RBM	C2	177348
425	BA2681	RBM	C3	0
426	BA2756	RBM	C3	89520.3
427	BA2292	RBM	C1	115548
428	BA2496	RBM	C2	87926.2
429	BA2989	RBM	C3	44272.3
430	BA2858	RBM	C2	239007
431	BA2153	RBM	C3	43022.2
432	BA2674	RBM	C3	18076.7
433	BA3030	RBM	C2	71140.3
434	BA2798	RBM	C3	60990.1
435	BA2883	RBM	C3	60367.5
436	BA2534	RBM	C3	10050.5
437	BA2995	RBM	C3	54165.3
438	BA2413	RBM	C3	42752.3
439	BA2234	RBM	C2	35422.6
440	BA2155	RBM	C3	116761
441	BA2288	RBM	C2	38252.3
442	BA2473	RBM	C2	87122.2
443	BA2953	RBM	C3	77511.3
444	BA2820	RBM	C3	5579.17
445	BA2667	RBM	C3	6706.69
446	BA2515	RBM	C2	95242
447	BA2369	RBM	C3	53585.7
448	BA2846	RBM	C3	7008.08
449	BA2212	RBM	C2	20306.3
450	BA2122	RBM	C3	290984
451	BA2981	RBM	C3	144961
452	BA2870	RBM	C3	17031.7
453	BA2080	RBM	C3	39918.3
454	BA2764	RBM	C2	116300
455	BA2867	RBM	C2	54990.7
456	BA2840	RBM	C2	96770.1
457	BA2360	RBM	C3	43486.9
458	BA2583	RBM	C2	1628.41
459	BA2385	RBM	C3	215581
460	BA2715	RBM	C3	67404.7
461	BA2618	RBM	C2	68275.7
462	BA2902	RBM	C3	70930.1
463	BA2488	RBM	C3	9875.41
464	BA2355	RBM	C3	118144
465	BA2880	RBM	C2	263742
466	BA2976	RBM	C2	0
467	BA2659	RBM	C2	34371.5
468	BA2804	RBM	C3	32246.1
469	BA2481	RBM	C2	80032.1
470	BA2038	NBM	C1	187563
471	BA2057	NBM	C1	29390.9
472	BA2111	NBM	C1	72191.6
473	BA2152	NBM	C1	70245.2
474	BA2182	NBM	C1	56446.3
475	BA2283	NBM	C1	13725.5
476	BA2381	NBM	C1	12554
477	BA2437	NBM	C1	50309.1
478	BA2602	NBM	C1	232761
479	BA2607	NBM	C1	57247
480	BA2761	NBM	C1	20431.4
481	BA2795	NBM	C1	13377.4
482	BA2827	NBM	C1	60615.3
483	BA2898	NBM	C1	14943
484	BA2912	NBM	C1	71195.5
485	BA2931	NBM	C1	8913.2
486	BA2964	NBM	C1	132399
487	BA3003	NBM	C1	25389.3
488	BA3034	NBM	C1	67846.5

## Sheet: GSE133642
Sample no	Sample ID	Sample type	Critical Points	Free Energy
1	T3_3338_22_CM_CHW_F_G4_20940	PB	C2	239916
2	T3_3357_35_CM_CHW_F_G5_20961	PB	C2	2.3207e+07
3	T4_3357_36_CM_CHW_F_G1_20881	PB	C2	5.49748e+07
4	T5_3341_29_CM_CHW_F_G3_20921	PB	C2	5.83309e+07
5	T6_3334_7_CM_CHW_M_G5_20972	PB	C2	4.01715e+07
6	T6_3336_15_CM_CHW_F_G6_20978	PB	C2	1.72903e+08
7	T6p5_3336_16_CM_CHW_F_G4_20939	PB	C2	1.56897e+08
8	T9_3370_63_CM_CHW_M_G3_20925	PB	C2	6.62964e+06
9	T4_3338_23_CM_CHW_F_G1_20879	PB	C3	6.14607e+06
10	T6_3341_31_CM_CHW_F_G3_20922	PB	C3	2.52363e+06
11	T6p5_3334_8_CM_CHW_M_G6_20977	PB	C3	1.63878e+07
12	T7_3336_17_CM_CHW_F_G3_20919	PB	C3	4.18117e+06
13	T0_3335_1_CTL_HW_M_G1_20877	PB	C1	1.69657e+06
14	T0_3339_64_CTL_CW_M_G1_20886	PB	C1	2.60884e+06
15	T0_3340_119_CTL_HW_M_G5_20973	PB	C1	1.16304e+06
16	T0_3342_75_CTL_CW_M_G5_20968	PB	C1	2.85553e+06
17	T0_3346_86_CTL_CW_M_G3_20929	PB	C1	4.63235e+06
18	T0_3349_97_CTL_CW_F_G2_20911	PB	C1	1.96894e+06
19	T0_3350_130_CTL_WT_F_G4_20955	PB	C1	621338
20	T0_3334_108_CM_CHW_M_G4_20951	PB	C1	798787
21	T0_3336_9_CM_CHW_F_G3_20918	PB	C1	3.763e+06
22	T0_3338_19_CM_CHW_F_G6_20979	PB	C1	21068.3
23	T0_3341_24_CM_CHW_F_G2_20900	PB	C1	2.16668e+06
24	T0_3357_32_CM_CHW_F_G6_20980	PB	C1	626598
25	T0_3368_43_CM_CHW_M_G5_20962	PB	C1	4.61519e+06
26	T0_3370_54_CM_CHW_M_G7_21003	PB	C1	1.22522e+06
