# Supplementary material for: Transcriptome free energy can serve as a dynamic patient-specific biomarker in acute myeloid leukemia
Source: NPJ Syst Biol Appl. 2024 Mar 25;10:32. doi: 10.1038/s41540-024-00352-6 (PMC10963775; doi:10.1038/s41540-024-00352-6)
Supplement: Supplementary file 11 — Supplementary Table 9 [file 41540_2024_352_MOESM11_ESM.xlsx]

## Sheet: TARGET clinical
Sample no	Sample ID	Sample type	Patient ID	Age.in.years	Sex	Race	WBC..x10.3.MicroLiter..levels	Bone.marrow.leukemic.blast.percentage....	Peripheral.blasts....	Blast.percent..by.flow.	FLT3.ITD.positive.	AAML1031_Treatment.Arm	GO.Treatment_Gemtuzumab_ozogamicin	Primary.CNV	Additional.Fusions.CNV	CEBPA.mutation.	ISCN	NPM.mutation.	Primary.Fusion	WT1.mutation.
1	TARGET.00.BM3897.14A.01R	NBM	BM3897	unknown	N/A	Unknown	unknown	N/A	Unknown	unknown	N/A	Unknown	unknown	N/A	N/A	N/A	N/A	N/A	N/A	N/A
2	TARGET.00.BM3969.14A.01R	NBM	BM3969	unknown	N/A	Unknown	unknown	N/A	Unknown	unknown	N/A	Unknown	unknown	N/A	N/A	N/A	N/A	N/A	N/A	N/A
3	TARGET.00.BM4203.14A.01R	NBM	BM4203	unknown	N/A	Unknown	unknown	N/A	Unknown	unknown	N/A	Unknown	unknown	N/A	N/A	N/A	N/A	N/A	N/A	N/A
4	TARGET.00.BM4404.14A.01R	NBM	BM4404	unknown	N/A	Unknown	unknown	N/A	Unknown	unknown	N/A	Unknown	unknown	N/A	N/A	N/A	N/A	N/A	N/A	N/A
5	TARGET.00.BM4473.14A.01R	NBM	BM4473	unknown	N/A	Unknown	unknown	N/A	Unknown	unknown	N/A	Unknown	unknown	N/A	N/A	N/A	N/A	N/A	N/A	N/A
6	TARGET.00.BM4508.14A.01R	NBM	BM4508	unknown	N/A	Unknown	unknown	N/A	Unknown	unknown	N/A	Unknown	unknown	N/A	N/A	N/A	N/A	N/A	N/A	N/A
7	TARGET.00.BM4616.14A.01R	NBM	BM4616	unknown	N/A	Unknown	unknown	N/A	Unknown	unknown	N/A	Unknown	unknown	N/A	N/A	N/A	N/A	N/A	N/A	N/A
8	TARGET.00.BM4641.14A.01R	NBM	BM4641	unknown	N/A	Unknown	unknown	N/A	Unknown	unknown	N/A	Unknown	unknown	N/A	N/A	N/A	N/A	N/A	N/A	N/A
9	TARGET.00.BM5108.14A.01R	NBM	BM5108	unknown	N/A	Unknown	unknown	N/A	Unknown	unknown	N/A	Unknown	unknown	N/A	N/A	N/A	N/A	N/A	N/A	N/A
10	TARGET.00.BM5136.14A.01R	NBM	BM5136	unknown	N/A	Unknown	unknown	N/A	Unknown	unknown	N/A	Unknown	unknown	N/A	N/A	N/A	N/A	N/A	N/A	N/A
11	TARGET.00.BM5233.14A.01R	NBM	BM5233	unknown	N/A	Unknown	unknown	N/A	Unknown	unknown	N/A	Unknown	unknown	N/A	N/A	N/A	N/A	N/A	N/A	N/A
12	TARGET.00.BM5563.14A.01R	NBM	BM5563	unknown	N/A	Unknown	unknown	N/A	Unknown	unknown	N/A	Unknown	unknown	N/A	N/A	N/A	N/A	N/A	N/A	N/A
13	TARGET.00.BM5571.14A.01R	NBM	BM5571	unknown	N/A	Unknown	unknown	N/A	Unknown	unknown	N/A	Unknown	unknown	N/A	N/A	N/A	N/A	N/A	N/A	N/A
14	TARGET.00.BM5682.14A.01R	NBM	BM5682	unknown	N/A	Unknown	unknown	N/A	Unknown	unknown	N/A	Unknown	unknown	N/A	N/A	N/A	N/A	N/A	N/A	N/A
15	TARGET.00.BM5751.14A.01R	NBM	BM5751	unknown	N/A	Unknown	unknown	N/A	Unknown	unknown	N/A	Unknown	unknown	N/A	N/A	N/A	N/A	N/A	N/A	N/A
16	TARGET.00.BM5756.14A.01R	NBM	BM5756	unknown	N/A	Unknown	unknown	N/A	Unknown	unknown	N/A	Unknown	unknown	N/A	N/A	N/A	N/A	N/A	N/A	N/A
17	TARGET.00.BM5759.14A.01R	NBM	BM5759	unknown	N/A	Unknown	unknown	N/A	Unknown	unknown	N/A	Unknown	unknown	N/A	N/A	N/A	N/A	N/A	N/A	N/A
18	TARGET.00.BM5776.14A.01R	NBM	BM5776	unknown	N/A	Unknown	unknown	N/A	Unknown	unknown	N/A	Unknown	unknown	N/A	N/A	N/A	N/A	N/A	N/A	N/A
19	TARGET.00.RO02176.14A.01R	NBM	RO02176	unknown	N/A	Unknown	unknown	N/A	Unknown	unknown	N/A	Unknown	unknown	N/A	N/A	N/A	N/A	N/A	N/A	N/A
20	TARGET.00.RO02177.14A.01R	NBM	RO02177	unknown	N/A	Unknown	unknown	N/A	Unknown	unknown	N/A	Unknown	unknown	N/A	N/A	N/A	N/A	N/A	N/A	N/A
21	TARGET.00.RO02191.14A.01R	NBM	RO02191	unknown	N/A	Unknown	unknown	N/A	Unknown	unknown	N/A	Unknown	unknown	N/A	N/A	N/A	N/A	N/A	N/A	N/A
22	TARGET.00.RO02201.14A.01R	NBM	RO02201	unknown	N/A	Unknown	unknown	N/A	Unknown	unknown	N/A	Unknown	unknown	N/A	N/A	N/A	N/A	N/A	N/A	N/A
23	TARGET.00.RO02205.14A.01R	NBM	RO02205	unknown	N/A	Unknown	unknown	N/A	Unknown	unknown	N/A	Unknown	unknown	N/A	N/A	N/A	N/A	N/A	N/A	N/A
24	TARGET.00.RO02208.14A.01R	NBM	RO02208	unknown	N/A	Unknown	unknown	N/A	Unknown	unknown	N/A	Unknown	unknown	N/A	N/A	N/A	N/A	N/A	N/A	N/A
25	TARGET.00.RO02209.14A.01R	NBM	RO02209	unknown	N/A	Unknown	unknown	N/A	Unknown	unknown	N/A	Unknown	unknown	N/A	N/A	N/A	N/A	N/A	N/A	N/A
26	TARGET.00.RO02210.14A.01R	NBM	RO02210	unknown	N/A	Unknown	unknown	N/A	Unknown	unknown	N/A	Unknown	unknown	N/A	N/A	N/A	N/A	N/A	N/A	N/A
27	TARGET.00.RO02211.14A.01R	NBM	RO02211	unknown	N/A	Unknown	unknown	N/A	Unknown	unknown	N/A	Unknown	unknown	N/A	N/A	N/A	N/A	N/A	N/A	N/A
28	TARGET.00.RO02213.14A.01R	NBM	RO02213	unknown	N/A	Unknown	unknown	N/A	Unknown	unknown	N/A	Unknown	unknown	N/A	N/A	N/A	N/A	N/A	N/A	N/A
29	TARGET.00.RO02214.14A.01R	NBM	RO02214	unknown	N/A	Unknown	unknown	N/A	Unknown	unknown	N/A	Unknown	unknown	N/A	N/A	N/A	N/A	N/A	N/A	N/A
30	TARGET.00.RO02216.14A.01R	NBM	RO02216	unknown	N/A	Unknown	unknown	N/A	Unknown	unknown	N/A	Unknown	unknown	N/A	N/A	N/A	N/A	N/A	N/A	N/A
31	TARGET.00.RO02224.14A.01R	NBM	RO02224	unknown	N/A	Unknown	unknown	N/A	Unknown	unknown	N/A	Unknown	unknown	N/A	N/A	N/A	N/A	N/A	N/A	N/A
32	TARGET.00.RO02239.14A.01R	NBM	RO02239	unknown	N/A	Unknown	unknown	N/A	Unknown	unknown	N/A	Unknown	unknown	N/A	N/A	N/A	N/A	N/A	N/A	N/A
33	TARGET.00.RO02240.14A.01R	NBM	RO02240	unknown	N/A	Unknown	unknown	N/A	Unknown	unknown	N/A	Unknown	unknown	N/A	N/A	N/A	N/A	N/A	N/A	N/A
34	TARGET.00.RO02249.14A.01R	NBM	RO02249	unknown	N/A	Unknown	unknown	N/A	Unknown	unknown	N/A	Unknown	unknown	N/A	N/A	N/A	N/A	N/A	N/A	N/A
35	TARGET.00.RO02265.14A.01R	NBM	RO02265	unknown	N/A	Unknown	unknown	N/A	Unknown	unknown	N/A	Unknown	unknown	N/A	N/A	N/A	N/A	N/A	N/A	N/A
36	TARGET.00.RO02280.14A.01R	NBM	RO02280	unknown	N/A	Unknown	unknown	N/A	Unknown	unknown	N/A	Unknown	unknown	N/A	N/A	N/A	N/A	N/A	N/A	N/A
37	TARGET.00.RO02297.14A.01R	NBM	RO02297	unknown	N/A	Unknown	unknown	N/A	Unknown	unknown	N/A	Unknown	unknown	N/A	N/A	N/A	N/A	N/A	N/A	N/A
38	TARGET.00.RO02327.14A.01R	NBM	RO02327	unknown	N/A	Unknown	unknown	N/A	Unknown	unknown	N/A	Unknown	unknown	N/A	N/A	N/A	N/A	N/A	N/A	N/A
39	TARGET.00.RO02356.14A.01R	NBM	RO02356	unknown	N/A	Unknown	unknown	N/A	Unknown	unknown	N/A	Unknown	unknown	N/A	N/A	N/A	N/A	N/A	N/A	N/A
40	TARGET.00.RO02361.14A.01R	NBM	RO02361	unknown	N/A	Unknown	unknown	N/A	Unknown	unknown	N/A	Unknown	unknown	N/A	N/A	N/A	N/A	N/A	N/A	N/A
41	TARGET.00.RO02379.14A.01R	NBM	RO02379	unknown	N/A	Unknown	unknown	N/A	Unknown	unknown	N/A	Unknown	unknown	N/A	N/A	N/A	N/A	N/A	N/A	N/A
42	TARGET.00.RO02380.14A.01R	NBM	RO02380	unknown	N/A	Unknown	unknown	N/A	Unknown	unknown	N/A	Unknown	unknown	N/A	N/A	N/A	N/A	N/A	N/A	N/A
43	TARGET.00.RO02391.14A.01R	NBM	RO02391	unknown	N/A	Unknown	unknown	N/A	Unknown	unknown	N/A	Unknown	unknown	N/A	N/A	N/A	N/A	N/A	N/A	N/A
44	TARGET.00.RO02395.14A.01R	NBM	RO02395	unknown	N/A	Unknown	unknown	N/A	Unknown	unknown	N/A	Unknown	unknown	N/A	N/A	N/A	N/A	N/A	N/A	N/A
45	TARGET.00.RO02401.14A.01R	NBM	RO02401	unknown	N/A	Unknown	unknown	N/A	Unknown	unknown	N/A	Unknown	unknown	N/A	N/A	N/A	N/A	N/A	N/A	N/A
46	TARGET.00.RO02417.14A.01R	NBM	RO02417	unknown	N/A	Unknown	unknown	N/A	Unknown	unknown	N/A	Unknown	unknown	N/A	N/A	N/A	N/A	N/A	N/A	N/A
47	TARGET.00.RO02431.14A.01R	NBM	RO02431	unknown	N/A	Unknown	unknown	N/A	Unknown	unknown	N/A	Unknown	unknown	N/A	N/A	N/A	N/A	N/A	N/A	N/A
48	TARGET.00.RO02434.14A.01R	NBM	RO02434	unknown	N/A	Unknown	unknown	N/A	Unknown	unknown	N/A	Unknown	unknown	N/A	N/A	N/A	N/A	N/A	N/A	N/A
49	TARGET.00.RO02441.14A.01R	NBM	RO02441	unknown	N/A	Unknown	unknown	N/A	Unknown	unknown	N/A	Unknown	unknown	N/A	N/A	N/A	N/A	N/A	N/A	N/A
50	TARGET.00.RO02447.14A.01R	NBM	RO02447	unknown	N/A	Unknown	unknown	N/A	Unknown	unknown	N/A	Unknown	unknown	N/A	N/A	N/A	N/A	N/A	N/A	N/A
51	TARGET.00.RO02461.14A.01R	NBM	RO02461	unknown	N/A	Unknown	unknown	N/A	Unknown	unknown	N/A	Unknown	unknown	N/A	N/A	N/A	N/A	N/A	N/A	N/A
52	TARGET.00.RO02462.14A.01R	NBM	RO02462	unknown	N/A	Unknown	unknown	N/A	Unknown	unknown	N/A	Unknown	unknown	N/A	N/A	N/A	N/A	N/A	N/A	N/A
53	TARGET.00.RO02466.14A.01R	NBM	RO02466	unknown	N/A	Unknown	unknown	N/A	Unknown	unknown	N/A	Unknown	unknown	N/A	N/A	N/A	N/A	N/A	N/A	N/A
54	TARGET.00.RO02485.14A.01R	NBM	RO02485	unknown	N/A	Unknown	unknown	N/A	Unknown	unknown	N/A	Unknown	unknown	N/A	N/A	N/A	N/A	N/A	N/A	N/A
55	TARGET.00.RO02496.14A.01R	NBM	RO02496	unknown	N/A	Unknown	unknown	N/A	Unknown	unknown	N/A	Unknown	unknown	N/A	N/A	N/A	N/A	N/A	N/A	N/A
56	TARGET.00.RO02505.14A.01R	NBM	RO02505	unknown	N/A	Unknown	unknown	N/A	Unknown	unknown	N/A	Unknown	unknown	N/A	N/A	N/A	N/A	N/A	N/A	N/A
57	TARGET.00.RO02580.14A.01R	NBM	RO02580	unknown	N/A	Unknown	unknown	N/A	Unknown	unknown	N/A	Unknown	unknown	N/A	N/A	N/A	N/A	N/A	N/A	N/A
58	TARGET.00.RO02590.14A.01R	NBM	RO02590	unknown	N/A	Unknown	unknown	N/A	Unknown	unknown	N/A	Unknown	unknown	N/A	N/A	N/A	N/A	N/A	N/A	N/A
59	TARGET.00.RO02605.14A.01R	NBM	RO02605	unknown	N/A	Unknown	unknown	N/A	Unknown	unknown	N/A	Unknown	unknown	N/A	N/A	N/A	N/A	N/A	N/A	N/A
60	TARGET.00.RO02609.14A.01R	NBM	RO02609	unknown	N/A	Unknown	unknown	N/A	Unknown	unknown	N/A	Unknown	unknown	N/A	N/A	N/A	N/A	N/A	N/A	N/A
61	TARGET.00.RO02619.14A.01R	NBM	RO02619	unknown	N/A	Unknown	unknown	N/A	Unknown	unknown	N/A	Unknown	unknown	N/A	N/A	N/A	N/A	N/A	N/A	N/A
62	TARGET.00.RO02645.14A.01R	NBM	RO02645	unknown	N/A	Unknown	unknown	N/A	Unknown	unknown	N/A	Unknown	unknown	N/A	N/A	N/A	N/A	N/A	N/A	N/A
63	TARGET.00.RO02652.14A.01R	NBM	RO02652	unknown	N/A	Unknown	unknown	N/A	Unknown	unknown	N/A	Unknown	unknown	N/A	N/A	N/A	N/A	N/A	N/A	N/A
64	TARGET.00.RO02722.14A.01R	NBM	RO02722	unknown	N/A	Unknown	unknown	N/A	Unknown	unknown	N/A	Unknown	unknown	N/A	N/A	N/A	N/A	N/A	N/A	N/A
65	TARGET.00.RO02748.14A.01R	NBM	RO02748	unknown	N/A	Unknown	unknown	N/A	Unknown	unknown	N/A	Unknown	unknown	N/A	N/A	N/A	N/A	N/A	N/A	N/A
66	TARGET.00.RO02756.14A.01R	NBM	RO02756	unknown	N/A	Unknown	unknown	N/A	Unknown	unknown	N/A	Unknown	unknown	N/A	N/A	N/A	N/A	N/A	N/A	N/A
67	TARGET.00.RO02776.14A.01R	NBM	RO02776	unknown	N/A	Unknown	unknown	N/A	Unknown	unknown	N/A	Unknown	unknown	N/A	N/A	N/A	N/A	N/A	N/A	N/A
68	TARGET.00.RO02815.14A.01R	NBM	RO02815	unknown	N/A	Unknown	unknown	N/A	Unknown	unknown	N/A	Unknown	unknown	N/A	N/A	N/A	N/A	N/A	N/A	N/A
69	TARGET.20.PATIAK.09A.01R	BM	PATIAK	0.621492	Female	Black or African American	45.8	62	59	#N/A	No	TARGET	NO GO	No.Relevant.CNV	N/A	No	46,XX,inv(16)(p13.1q22)[17]/46,XX[3]	No	CBFB-MYH11	No
70	TARGET.20.PAWANV.09A.01R	BM	PAWANV	0.652055	Male	White	117.4	69	81	16	No	Arm A: Standard Chemotherapy (ADE 10+3+5)	AAML1031	No.Relevant.CNV	N/A	No	46,XY,inv(16)(p13.1q22)[15]/46,XY[5]	No	CBFB-MYH11	No
71	TARGET.20.PAVIDJ.09A.01R	BM	PAVIDJ	0.769863	Male	White	118.1	52.5	6.4	53	No	Arm B: Standard Chemotherapy (ADE 10+3+5)	AAML1031	No.Relevant.CNV	N/A	No	46,XY,inv(16)(p13.1q22)[15]/46,XY[5]	No	CBFB-MYH11	No
72	TARGET.20.PAWAXV.09A.01R	BM	PAWAXV	0.90411	Male	White	10.4	#N/A	#N/A	70	No	Arm B: Standard Chemotherapy (ADE 10+3+5)	AAML1031	CBL_deletion	N/A	No	46,XY,inv(16)(p13.1q22)[3]/46,XY[20]	No	CBFB-MYH11	No
73	TARGET.20.PAWSRG.09A.01R	BM	PAWSRG	0.939726	Male	Black or African American	54	45	35	49	No	Arm A: Standard Chemotherapy (ADE 10+3+5)	AAML1031	No.Relevant.CNV	N/A	No	46,XY,inv(16)(q13q22) cryp ins(16)(q22p13.1p13.1)[20]	No	CBFB-MYH11	No
74	TARGET.20.PATJSP.09A.01R	BM	PATJSP	0.999316	Male	White	106.2	40	45	#N/A	No	TARGET	GO	No.Relevant.CNV	N/A	No	46,XY,inv(16)(p13.1q22)[20]	No	CBFB-MYH11	No
75	TARGET.20.PAWYEM.09A.01R	BM	PAWYEM	1.02192	Male	White	47.3	45	50	53	No	Arm A: Standard Chemotherapy (ADE 10+3+5)	AAML1031	No.Relevant.CNV	N/A	No	46,XY,inv(16)(p13.1q22)[8]/46,XY[12]	No	CBFB-MYH11	No
76	TARGET.20.PAVBMM.09A.01R	BM	PAVBMM	1.29589	Female	White	37.4	58	1	25	No	Arm B: Standard Chemotherapy (ADE 10+3+5)	AAML1031	No.Relevant.CNV	N/A	No	46,XX,inv(16)(p13.1q22)[17]/47,idem,+12[4]	No	CBFB-MYH11	No
77	TARGET.20.PAXMKT.09A.01R	BM	PAXMKT	1.40822	Female	White	172	34.5	31.5	21	<0.1	Arm A: Standard Chemotherapy (ADE 10+3+5)	AAML1031	No.Relevant.CNV	N/A	No	46,XX,inv(16)(p13.1q22)[19]/46,XX[1]	No	CBFB-MYH11	No
78	TARGET.20.PAWZHY.09A.01R	BM	PAWZHY	1.5863	Male	White	62	39	19	23	No	Arm A: Standard Chemotherapy (ADE 10+3+5)	AAML1031	No.Relevant.CNV	N/A	No	46,XY,inv(16)(p13.1q22)[4]/47,idem,+22[16]	No	CBFB-MYH11	No
79	TARGET.20.PAUWPW.09A.01R	BM	PAUWPW	1.81096	Male	White	119.9	58	48	40	No	Arm B: Standard Chemotherapy (ADE 10+3+5)	AAML1031	No.Relevant.CNV	N/A	No	46,XY,inv(16)(p13.1q22)[19]/46,XY[1]	No	CBFB-MYH11	No
80	TARGET.20.PAVLLR.09A.01R	BM	PAVLLR	1.83288	Male	White	43	77	50	59	No	Arm B: Standard Chemotherapy (ADE 10+3+5)	AAML1031	#NAME?	N/A	No	46,XY,inv(16)(p13.1q22)[15]/45,idem,-Y[5]	No	CBFB-MYH11	No
81	TARGET.20.PAWVGF.09A.01R	BM	PAWVGF	2.0411	Female	White	282.2	40	9	80	No	Arm B: Standard Chemotherapy (ADE 10+3+5)	AAML1031	No.Relevant.CNV	N/A	No	46,XX,inv(16)(p13.1q22)[20]	No	CBFB-MYH11	No
82	TARGET.20.PASMYS.09A.01R	BM	PASMYS	2.10267	Female	White	86.8	47	50	#N/A	No	TARGET	GO	trisomy8	N/A	No	47,XX,+8[19]/46,XX[1]	No	CBFB-MYH11	Yes
83	TARGET.20.PAXJVE.09A.01R	BM	PAXJVE	2.28219	Female	White	71.8	23	24	17	No	Arm B: Standard Chemotherapy (ADE 10+3+5)	AAML1031	trisomy21	N/A	No	46,XX,inv(16)(p13.1q22)[6]/47,idem,+21[14]	No	CBFB-MYH11	No
84	TARGET.20.PAWNIX.09A.01R	BM	PAWNIX	2.62192	Male	White	6.9	91	18	88	No	Arm A: Standard Chemotherapy (ADE 10+3+5)	AAML1031	No.Relevant.CNV	N/A	No	46,XY,inv(16)(p13.1q22)[1]/45,idem,del(1)(p13p22), dic(11;17)(p11.2;p11.2)[9]	No	CBFB-MYH11	No
85	TARGET.20.PAVMIY.09A.01R	BM	PAVMIY	2.66027	Female	White	23.1	31	0	18	No	Arm A: Standard Chemotherapy (ADE 10+3+5)	AAML1031	No.Relevant.CNV	N/A	No	46,XX,inv(16)(p13.1q22)[20]	No	CBFB-MYH11	No
86	TARGET.20.PAWKLB.09A.01R	BM	PAWKLB	2.71781	Male	White	20.2	41	8	5.9	No	Arm A: Standard Chemotherapy (ADE 10+3+5)	AAML1031	trisomy8/trisomy21	N/A	No	48,XY,inv(16)(p13.1q22),+21,+22[21]/51,idem,+Y,+8,+14[3]	No	CBFB-MYH11	No
87	TARGET.20.PAWKUR.09A.01R	BM	PAWKUR	3.00822	Female	White	53.7	80	53.3	30	No	Arm A: Standard Chemotherapy (ADE 10+3+5)	AAML1031	No.Relevant.CNV	N/A	No	46,XX,inv(16)(p13.1q22)[18]/46,idem,inv(12)(p13.1q13)[2]	No	CBFB-MYH11	No
88	TARGET.20.PAWFZT.09A.01R	BM	PAWFZT	3.03288	Female	White	28	70	23	33	No	Arm B: Standard Chemotherapy (ADE 10+3+5)	AAML1031	CBL_deletion	N/A	No	46,XX,inv(16)(p13.1q22)[20]	No	CBFB-MYH11	No
89	TARGET.20.PASDVA.09A.01R	BM	PASDVA	3.14853	Female	American Indian or Alaska Native	57.8	34	63	#N/A	No	TARGET	NO GO	No.Relevant.CNV	N/A	No	46,X,add(X)(q26),t(10;11)(q22;p11.2),inv(16)(p13.1q22)[17]/46,XX[3]	No	CBFB-MYH11	No
90	TARGET.20.PAXJGA.09A.01R	BM	PAXJGA	3.30411	Female	White	9.3	19	10	19	No	Arm B: Standard Chemotherapy (ADE 10+3+5)	AAML1031	No.Relevant.CNV	N/A	No	47,XX,inv(16)(p13.1q22),+22[19]/46,XX[1]	No	CBFB-MYH11	No
91	TARGET.20.PAVAKA.09A.01R	BM	PAVAKA	3.61644	Male	Asian	65	80	64	58	No	Arm B: Standard Chemotherapy (ADE 10+3+5)	AAML1031	No.Relevant.CNV	N/A	No	46,XY,inv(16)(p13.1q22)[18]/46,XY[2]	No	CBFB-MYH11	No
92	TARGET.20.PAXARX.09A.01R	BM	PAXARX	4.03562	Female	White	77.8	88	63	55	No	Arm B: Standard Chemotherapy (ADE 10+3+5)	AAML1031	No.Relevant.CNV	N/A	No	46,XX,inv(16)(p13.1q22)[15]/46,idem,+13[5]	No	CBFB-MYH11	Yes
93	TARGET.20.PAVHCV.09A.01R	BM	PAVHCV	4.19178	Male	Black or African American	104.4	50	50	62	No	Arm A: Standard Chemotherapy (ADE 10+3+5)	AAML1031	CBL_deletion	N/A	No	46,XY,inv(16)(p13.1q22)[20]	No	CBFB-MYH11	No
94	TARGET.20.PAUURD.09A.01R	BM	PAUURD	4.2274	Male	White	88.6	45	35	57	No	Arm B: Standard Chemotherapy (ADE 10+3+5)	AAML1031	No.Relevant.CNV	N/A	No	46,XY,inv(16)(p13.1q22)[20]	No	CBFB-MYH11	No
95	TARGET.20.PAVMGM.09A.01R	BM	PAVMGM	4.23836	Female	White	101.2	31	29.8	23	No	Arm B: Standard Chemotherapy (ADE 10+3+5)	AAML1031	No.Relevant.CNV	N/A	No	46,XX,inv(16)(p13.1q22)[20]	No	CBFB-MYH11	No
96	TARGET.20.PAWNGC.09A.01R	BM	PAWNGC	4.43562	Male	White	48.2	21	10	60	No	Arm B: Standard Chemotherapy (ADE 10+3+5)	AAML1031	No.Relevant.CNV	N/A	No	46,XY,inv(16)(p13.1q22)[20]	No	CBFB-MYH11	No
97	TARGET.20.PAWITY.09A.01R	BM	PAWITY	4.9863	Female	White	69.6	#N/A	64	67	No	Arm B: Standard Chemotherapy (ADE 10+3+5)	AAML1031	No.Relevant.CNV	N/A	No	47,XX,inv(16)(p13.1q22),+22[14]/48,idem,+9[2]/46,XX,add(7)(q22),inv(16)(p13.1q22)[7]	No	CBFB-MYH11	No
98	TARGET.20.PANWHP.09A.01R	BM	PANWHP	5.0705	Female	White	77.2	61	59	#N/A	No	TARGET	GO	No.Relevant.CNV	N/A	No	46,XX,inv(16)(p13.1q22)[16]/46,XX[4]	No	CBFB-MYH11	No
99	TARGET.20.PAVSAN.09A.01R	BM	PAVSAN	5.34521	Male	Asian	81.6	30	29.4	32	No	Arm B: Standard Chemotherapy (ADE 10+3+5)	AAML1031	No.Relevant.CNV	N/A	No	46,XY,inv(16)(p13q22)[20]	No	CBFB-MYH11	No
100	TARGET.20.PAWZKW.09A.01R	BM	PAWZKW	5.3726	Male	White	15.2	70	59	77	No	Arm B: Standard Chemotherapy (ADE 10+3+5)	AAML1031	CBL_deletion	N/A	No	47,XX,+8,inv(16)(p13.1q22)[20]	No	CBFB-MYH11	No
101	TARGET.20.PAXGDG.09A.01R	BM	PAXGDG	5.69041	Male	White	117.4	95	70	62	No	Arm B: Standard Chemotherapy (ADE 10+3+5)	AAML1031	No.Relevant.CNV	N/A	No	46,XY,inv(16)(13.1q22)[8]	No	CBFB-MYH11	No
102	TARGET.20.PAXJTM.09A.01R	BM	PAXJTM	5.83562	Female	White	137.8	74	22	55	No	Arm A: Standard Chemotherapy (ADE 10+3+5)	AAML1031	trisomy8	N/A	No	47,XX,del(7)(q35q36.2),+8,inv(16)(p13.1q22)[20]	No	CBFB-MYH11	No
103	TARGET.20.PAVAYD.09A.01R	BM	PAVAYD	6.65205	Male	Black or African American	316.4	82	80	88	No	Arm A: Standard Chemotherapy (ADE 10+3+5)	AAML1031	CBL_deletion	N/A	No	46,XY,inv(16)(p13.1q22)[19]/46,XY[1]	No	CBFB-MYH11	No
104	TARGET.20.PAVGIV.09A.01R	BM	PAVGIV	6.88493	Male	Black or African American	56.6	40	40	58	No	Arm B: Standard Chemotherapy (ADE 10+3+5)	AAML1031	No.Relevant.CNV	N/A	No	46,XY,inv(16)(p13.1q22)[9]/46,idem,del(7)(q32)[7]/46,XY[4]	No	CBFB-MYH11	No
105	TARGET.20.PAVLZE.09A.01R	BM	PAVLZE	7.63288	Male	Black or African American	48	78	35	64	No	Arm A: Standard Chemotherapy (ADE 10+3+5)	AAML1031	No.Relevant.CNV	N/A	No	46,XY,inv(16)(p13.1q22)[19]/46,XY[1]	No	CBFB-MYH11	No
106	TARGET.20.PARJRG.09A.01R	BM	PARJRG	7.87953	Female	White	64	54	4	#N/A	No	TARGET	NO GO	No.Relevant.CNV	N/A	No	46,XX,inv(16)(p13.1q22)[17]/46,XX[3]	No	CBFB-MYH11	No
107	TARGET.20.PAVUPS.09A.01R	BM	PAVUPS	8.23836	Male	White	20	55	6	65	No	Arm B: Standard Chemotherapy (ADE 10+3+5)	AAML1031	No.Relevant.CNV	N/A	No	46,XY,inv(16)(p13.1q22)[22]/47,idem,+22[8]	No	CBFB-MYH11	No
108	TARGET.20.PAUWYG.09A.01R	BM	PAUWYG	8.31233	Male	Unknown	44.6	45	25	46	No	Arm A: Standard Chemotherapy (ADE 10+3+5)	AAML1031	No.Relevant.CNV	N/A	No	46,XY,inv(16)(p13.1q22)[5]/46,XY[11]	No	CBFB-MYH11	No
109	TARGET.20.PAWGCP.09A.01R	BM	PAWGCP	8.32877	Male	Unknown	49.8	60	89	75	No	Arm A: Standard Chemotherapy (ADE 10+3+5)	AAML1031	No.Relevant.CNV	N/A	No	46,XY,inv(16)(p13.1q22)[18]/46,XY[2]	No	CBFB-MYH11	No
110	TARGET.20.PAWZUZ.09A.01R	BM	PAWZUZ	8.41096	Male	Unknown	146.9	66	73	80	No	Arm A: Standard Chemotherapy (ADE 10+3+5)	AAML1031	No.Relevant.CNV	N/A	No	46,XY,inv(16)(p13.1q22)[17]/46,idem,dup(7)(q32q36)[5]	No	CBFB-MYH11	No
111	TARGET.20.PAVHWK.09A.01R	BM	PAVHWK	8.41644	Female	White	6.7	62	3	52	No	Arm A: Standard Chemotherapy (ADE 10+3+5)	AAML1031	trisomy8	N/A	No	47,XX,+8,inv(16)(p13.1q22)[20]	No	CBFB-MYH11	Yes
112	TARGET.20.PAVHWK.09A.01R	BM	PAVHWK	8.52603	Male	Unknown	82.3	70	70.7	70	No	Arm B: Standard Chemotherapy (ADE 10+3+5)	AAML1031	No.Relevant.CNV	N/A	No	47,XX,+8,inv(16)(p13.1q22)[20]	No	CBFB-MYH11	Yes
113	TARGET.20.PAWENM.09A.01R	BM	PAWENM	8.56438	Male	Black or African American	90.4	56	19	22	No	Arm B: Standard Chemotherapy (ADE 10+3+5)	AAML1031	CBL_deletion	N/A	No	46,XY,inv(16)(p13.1q22)[20]	No	CBFB-MYH11	No
114	TARGET.20.PAXMAD.09A.01R	BM	PAXMAD	8.95068	Male	Unknown	25.9	63	5	85	No	Arm A: Standard Chemotherapy (ADE 10+3+5)	AAML1031	No.Relevant.CNV	N/A	No	46,XY,inv(16)(p13.1q22)[1]/47,idem,+22[8]/46,idem,i(22)(q10)[6]/46,idem,del(7)(q32)[2]/47,idem,del(7)(q32),+8[3]	No	CBFB-MYH11	No
115	TARGET.20.PAWAWL.09A.01R	BM	PAWAWL	9.33425	Female	White	20.9	76.2	16	92	No	Arm A: Standard Chemotherapy (ADE 10+3+5)	AAML1031	CBL_deletion	N/A	No	46,XY,inv(16)(p13.1q22)[10]/46,XY[10]	No	CBFB-MYH11	No
116	TARGET.20.PAWZAU.09A.01R	BM	PAWZAU	9.45654	Male	White	42.5	61	71	#N/A	No	TARGET	GO	No.Relevant.CNV	N/A	No	46,XX,inv(16)(p13.1q22)[20]	No	CBFB-MYH11	No
117	TARGET.20.PARUTH.09A.01R	BM	PARUTH	9.66301	Male	White	36.5	83	24	38	No	Arm A: Standard Chemotherapy (ADE 10+3+5)	AAML1031	trisomy8/trisomy21	N/A	No	46,XY[20].nuc ish CBFBx3[22%]	No	CBFB-MYH11	No
118	TARGET.20.PAVPJM.09A.01R	BM	PAVPJM	10.0137	Male	White	231	60	72	57	No	Arm A: Standard Chemotherapy (ADE 10+3+5)	AAML1031	CBL_deletion	N/A	No	49,XY,+8,+14,inv(16)(p13.1q22),+21[18]/46,XY[2]	No	CBFB-MYH11	No
119	TARGET.20.PAURWH.09A.01R	BM	PAURWH	10.8932	Female	White	88.9	83	8	28	No	Arm A: Standard Chemotherapy (ADE 10+3+5)	AAML1031	No.Relevant.CNV	N/A	No	46,XY,inv(16)(p13.1q22)[20]	No	CBFB-MYH11	No
120	TARGET.20.PAUJCF.09A.01R	BM	PAUJCF	11.5616	Male	White	189.1	80	35	51	No	Arm A: Standard Chemotherapy (ADE 10+3+5)	AAML1031	Unknown	N/A	No	46,XX,inv(16)(p13.1q22)[20]	No	CBFB-MYH11	No
121	TARGET.20.PAXKES.09A.01R	BM	PAXKES	11.9452	Male	White	31.3	52	41	51	No	Arm B: Standard Chemotherapy (ADE 10+3+5)	AAML1031	CBL_deletion	N/A	No	Unknown	No	CBFB-MYH11	No
122	TARGET.20.PAVSEJ.09A.01R	BM	PAVSEJ	12.0438	Male	White	55.7	57	50	#N/A	No	Arm A: Standard Chemotherapy (ADE 10+3+5)	AAML1031	No.Relevant.CNV	N/A	No	46,XX,inv(16)(p13.1q22.1)[20]	No	CBFB-MYH11	No
123	TARGET.20.PAVUAD.09A.01R	BM	PAVUAD	12.1863	Male	White	46.2	22	27	49	No	Arm A: Standard Chemotherapy (ADE 10+3+5)	AAML1031	No.Relevant.CNV	N/A	No	46,XY,inv(16)(p13.1q22)[20]	No	CBFB-MYH11	No
124	TARGET.20.PAWLII.09A.01R	BM	PAWLII	12.1973	Female	White	129.5	41	82	82	No	Arm A: Standard Chemotherapy (ADE 10+3+5)	AAML1031	CBL_deletion	N/A	No	46,XY,t(16;16)(p13.1;q22)[19]/46,XY[1]	No	CBFB-MYH11	No
125	TARGET.20.PAWMPH.09A.01R	BM	PAWMPH	12.3699	Female	Black or African American	13.9	80	47	67	No	Arm A: Standard Chemotherapy (ADE 10+3+5)	AAML1031	No.Relevant.CNV	N/A	No	46,XX,inv(16)(p13.1q22)[20]	No	CBFB-MYH11	No
126	TARGET.20.PAXKKE.09A.01R	BM	PAXKKE	12.3863	Male	White	92	66	26	27	No	Arm B: Standard Chemotherapy (ADE 10+3+5)	AAML1031	No.Relevant.CNV	N/A	No	46,XX,der(7)t(7;8)((q31;q12),inv(16)(p13.1q22)[20]	No	CBFB-MYH11	No
127	TARGET.20.PAWTGF.09A.01R	BM	PAWTGF	12.4435	Female	White	31.1	63	56	#N/A	No	TARGET	NO GO	No.Relevant.CNV	N/A	No	46,XY,inv(16)(p13.1q22)[20]	No	CBFB-MYH11	No
128	TARGET.20.PASYJI.09A.01R	BM	PASYJI	12.5671	Female	White	42.4	44.8	#N/A	57	No	Arm B: Standard Chemotherapy (ADE 10+3+5)	AAML1031	CBL_deletion	N/A	No	46,XX,inv(16)(p13.1q22)[18]/46,XX[2]	No	CBFB-MYH11	No
129	TARGET.20.PAWXZJ.09A.01R	BM	PAWXZJ	12.6877	Male	White	208.8	80	83	31	No	Arm B: Standard Chemotherapy (ADE 10+3+5)	AAML1031	CBL_deletion	N/A	No	46,XX,inv(16)(p13.1q22)[17]/47,idem,+22[2]/46,XX[1]	No	CBFB-MYH11	No
130	TARGET.20.PAWLAJ.09A.01R	BM	PAWLAJ	13.2384	Female	White	126.8	72	45	78	No	Arm B: Standard Chemotherapy (ADE 10+3+5)	AAML1031	trisomy8	N/A	No	46,XY,t(16;16)(p13.1;q22)[13]/46,idem,t(4;9)(p16;p13)[7]	No	CBFB-MYH11	No
131	TARGET.20.PAWVUX.09A.01R	BM	PAWVUX	13.5808	Female	White	96.5	70	50	30	No	Arm A: Standard Chemotherapy (ADE 10+3+5)	AAML1031	No.Relevant.CNV	N/A	No	46,XX,inv(16)(p13.1q22)[7]/46,idem,t(1;12)(q25;p12)[10]/46,idem,+8[3]	No	CBFB-MYH11	No
132	TARGET.20.PAWERN.09A.01R	BM	PAWERN	13.6137	Male	White	210.4	100	69	89	No	Arm A: Standard Chemotherapy (ADE 10+3+5)	AAML1031	CBL_deletion	N/A	No	46,XX,inv(16)(p13.1q22)[17]/46,XX[3]	No	CBFB-MYH11	No
133	TARGET.20.PAUWRZ.09A.01R	BM	PAUWRZ	13.6164	Female	White	8.1	36	10.4	34	No	Arm B: Standard Chemotherapy (ADE 10+3+5)	AAML1031	No.Relevant.CNV	N/A	No	46,XY,der(7)t(7;11)(q37;q22),inv(16)(p13.3q22)[20]	No	CBFB-MYH11	No
134	TARGET.20.PAXIPJ.09A.01R	BM	PAXIPJ	13.8986	Female	White	116.4	70	30	50	No	Arm B: Standard Chemotherapy (ADE 10+3+5)	AAML1031	No.Relevant.CNV	N/A	No	46,XX,inv(2)(p11.2q14.2),inv(16)(p13.1;q22)[9]/46,XX[11]	No	CBFB-MYH11	No
135	TARGET.20.PAVCFR.09A.01R	BM	PAVCFR	13.9479	Male	White	74.1	91	69	83	No	Arm A: Standard Chemotherapy (ADE 10+3+5)	AAML1031	No.Relevant.CNV	N/A	No	46,XX,inv(16)(p13.1q22)[20]	No	CBFB-MYH11	No
136	TARGET.20.PAVUAP.09A.01R	BM	PAVUAP	14.1123	Male	Asian	16.6	76	31	0.4	No	Arm B: Standard Chemotherapy (ADE 10+3+5)	AAML1031	No.Relevant.CNV	N/A	No	46,XY,inv(16)(p13.1q22)[20]	No	CBFB-MYH11	No
137	TARGET.20.PAWNHW.09A.01R	BM	PAWNHW	14.411	Male	White	9.8	64	29	82	No	Arm B: Standard Chemotherapy (ADE 10+3+5)	AAML1031	No.Relevant.CNV	N/A	No	85,XXYY,r(7)(p15.2q34),-9,-10,-10,-11,-11,add(11)q23,-12,-13,del(17)(p11.2)[cp17]/46,XY[3]	No	CBFB-MYH11	No
138	TARGET.20.PAVPLL.09A.01R	BM	PAVPLL	14.4521	Male	White	65.5	70	52	77	No	Arm B: Standard Chemotherapy (ADE 10+3+5)	AAML1031	trisomy8/trisomy21	N/A	No	46,XY,inv(16)(p13.1q22)[20]	No	CBFB-MYH11	No
139	TARGET.20.PAWSCV.09A.01R	BM	PAWSCV	14.5288	Female	White	7.4	70	48	77	No	Arm B: Standard Chemotherapy (ADE 10+3+5)	AAML1031	No.Relevant.CNV	N/A	No	46,XY,inv(16)(p13.1q22)[11]/48,idem,+8,+21[9]	No	CBFB-MYH11	No
140	TARGET.20.PAWDBB.09A.01R	BM	PAWDBB	14.7945	Male	White	80.3	61	82	93	No	Arm B: Standard Chemotherapy (ADE 10+3+5)	AAML1031	CBL_deletion	N/A	No	46,XX,t(16;16)(p13.1;q22)[20]	No	CBFB-MYH11	No
141	TARGET.20.PAUXCD.09A.01R	BM	PAUXCD	14.8	Male	Black or African American	54.7	37	36	25	No	Arm A: Standard Chemotherapy (ADE 10+3+5)	AAML1031	No.Relevant.CNV	N/A	No	46,XY,inv(16)(p13.1q22)[13]/46,XY[7]	No	CBFB-MYH11	No
142	TARGET.20.PAWTHU.09A.01R	BM	PAWTHU	15.1479	Female	White	82.3	72	71	82	No	Arm B: Standard Chemotherapy (ADE 10+3+5)	AAML1031	No.Relevant.CNV	N/A	No	46,XY,inv(16)(p13.1q22)[20]	No	CBFB-MYH11	No
143	TARGET.20.PAVKEM.09A.01R	BM	PAVKEM	15.5233	Female	White	22	63	47.4	73	No	Arm A: Standard Chemotherapy (ADE 10+3+5)	AAML1031	No.Relevant.CNV	N/A	No	47,XX,inv(16)(p13.1q22),+22[21]	No	CBFB-MYH11	No
144	TARGET.20.PAVLJH.09A.01R	BM	PAVLJH	15.6329	Female	White	50.7	38	41	14	No	Arm B: Standard Chemotherapy (ADE 10+3+5)	AAML1031	No.Relevant.CNV	N/A	No	46,XX,inv(16)(p13.1q22)[19]/46,XX[1]	No	CBFB-MYH11	No
145	TARGET.20.PAXEKE.09A.01R	BM	PAXEKE	16.1534	Male	White	16.9	30	13.5	#N/A	No	Arm A: Standard Chemotherapy (ADE 10+3+5)	AAML1031	CBL_deletion	N/A	No	46,XY,inv(16)(p13.1q22)[20]	No	CBFB-MYH11	No
146	TARGET.20.PAVUVD.09A.01R	BM	PAVUVD	16.1644	Male	White	36.3	35	15	61	<0.1	Arm A: Standard Chemotherapy (ADE 10+3+5)	AAML1031	No.Relevant.CNV	N/A	No	46,XY,inv(16)(p13.1q22)[10]/47,idem,+22[10]	No	CBFB-MYH11	No
147	TARGET.20.PAWLUE.09A.01R	BM	PAWLUE	16.4271	Female	White	70.5	66	16	#N/A	No	TARGET	NO GO	CBL_deletion	N/A	No	46,XY,inv(16)(p13.1q22)[8]/46,idem,der(9)t(9;11)(q34;q22) [5]/47,idem,+13[7]	No	CBFB-MYH11	No
148	TARGET.20.PARTAL.09A.01R	BM	PARTAL	16.6986	Male	White	72.1	88	21	64	No	Arm B: Standard Chemotherapy (ADE 10+3+5)	AAML1031	No.Relevant.CNV	N/A	No	46,XX,inv(16)(p13.1q22)[20]	No	CBFB-MYH11	No
149	TARGET.20.PAVDBT.09A.01R	BM	PAVDBT	16.7534	Female	White	165.2	80	84	36	No	Arm B: Standard Chemotherapy (ADE 10+3+5)	AAML1031	No.Relevant.CNV	N/A	No	46,XY,inv(16)(p13.1q22)[20]	No	CBFB-MYH11	No
150	TARGET.20.PAWYTW.09A.01R	BM	PAWYTW	16.8932	Female	White	37.4	13	13	21	No	Arm B: Standard Chemotherapy (ADE 10+3+5)	AAML1031	No.Relevant.CNV	N/A	No	46,XX,cryp ins(16;16)(p13.1;q22q22)[?]	No	CBFB-MYH11	No
151	TARGET.20.PAXKZA.09A.01R	BM	PAXKZA	16.9589	Female	White	15.7	52	0	27	No	Arm B: Standard Chemotherapy (ADE 10+3+5)	AAML1031	No.Relevant.CNV	N/A	No	46,XX,inv(16)(p13.1q22)[20]	No	CBFB-MYH11	No
152	TARGET.20.PAVSNL.09A.01R	BM	PAVSNL	17.2575	Female	White	62.4	42	65	84	No	Arm A: Standard Chemotherapy (ADE 10+3+5)	AAML1031	trisomy8	N/A	No	46,XX,t(16;16)(p13.1;q22)[20]	No	CBFB-MYH11	No
153	TARGET.20.PAURKG.09A.01R	BM	PAURKG	17.7452	Female	White	41.8	8.5	50	68	No	Arm B: Standard Chemotherapy (ADE 10+3+5)	AAML1031	No.Relevant.CNV	N/A	No	46,XX,inv(16)(p13.1q22)[19]/47,idem,+8[1]	No	CBFB-MYH11	No
154	TARGET.20.PAUSXS.09A.01R	BM	PAUSXS	17.863	Female	White	44.6	85	0	87	No	Arm A: Standard Chemotherapy (ADE 10+3+5)	AAML1031	No.Relevant.CNV	N/A	No	46,XX,inv(16)(p13.1q22)[18]/46,XX[2]	No	CBFB-MYH11	No
155	TARGET.20.PAXMLN.09A.01R	BM	PAXMLN	17.8849	Male	Black or African American	127	38	25	88	No	Arm A: Standard Chemotherapy (ADE 10+3+5)	AAML1031	CBL_deletion	N/A	No	46,XX,del(7)(q31.2q34),inv(16)(p13.1q22)[20]	No	CBFB-MYH11	No
156	TARGET.20.PAWBSE.09A.01R	BM	PAWBSE	17.9479	Female	White	75.7	41.8	77	61	No	Arm A: Standard Chemotherapy (ADE 10+3+5)	AAML1031	No.Relevant.CNV	N/A	No	46,XY,inv(16)(p13.1q22)[20]	No	CBFB-MYH11	No
157	TARGET.20.PAVPDN.09A.01R	BM	PAVPDN	18.6137	Male	White	83.9	81	62	89	No	Arm A: Standard Chemotherapy (ADE 10+3+5)	AAML1031	CBL_deletion	N/A	No	46,XX,inv(16)(p13.1q22)[20]	No	CBFB-MYH11	No
158	TARGET.20.PAVKBW.09A.01R	BM	PAVKBW	19.3342	Female	White	63.2	41	36	28	No	Arm A: Standard Chemotherapy (ADE 10+3+5)	AAML1031	No.Relevant.CNV	N/A	No	46,XY,inv(16)(p13.1q22)[2]/46,idem,del(7)(q31)[18]	No	CBFB-MYH11	No
159	TARGET.20.PAWSJC.09A.01R	BM	PAWSJC	20.5041	Male	White	12.2	26	95	72	No	Arm B: Standard Chemotherapy (ADE 10+3+5)	AAML1031	No.Relevant.CNV	N/A	No	46,XX,inv(16)(p13.1q22)[8]/47,idem,+22[11]	No	CBFB-MYH11	No
160	TARGET.20.PAWSJZ.09A.01R	BM	PAWSJZ	20.6192	Male	White	20.9	24	29	70	No	Arm A: Standard Chemotherapy (ADE 10+3+5)	AAML1031	No.Relevant.CNV	N/A	No	46,XY,inv(16)(p13.1q22)[16]/47,idem,+22[8]	No	CBFB-MYH11	No
161	TARGET.20.PAWNWV.09A.01R	BM	PAWNWV	20.8164	Female	White	10.5	23	8	13	No	Arm B: Standard Chemotherapy (ADE 10+3+5)	AAML1031	No.Relevant.CNV	N/A	No	46,XY,t(11;20)(q23.1;q13.3)?C,inv(16)(p13.1q22)[20]	No	CBFB-MYH11	No
162	TARGET.20.PAXBPF.09A.01R	BM	PAXBPF	20.9945	Female	White	85	80	86	65	<0.1	Arm B: Standard Chemotherapy (ADE 10+3+5)	AAML1031	No.Relevant.CNV	N/A	No	46,XX,inv(16)(p13.1q22)[20]	No	CBFB-MYH11	No
163	TARGET.20.PAVNKI.09A.01R	BM	PAVNKI	21.989	Male	White	55.2	85	91	86	No	Arm B: Standard Chemotherapy (ADE 10+3+5)	AAML1031	No.Relevant.CNV	N/A	No	46,XX,inv(16)(p13.1q22)[14]/47,idem,+22[6]	No	CBFB-MYH11	No
164	TARGET.20.PAUWEW.09A.01R	BM	PAUWEW	22.8466	Male	White	5.1	80	12	44	No	Arm B: Standard Chemotherapy (ADE 10+3+5)	AAML1031	Unknown	N/A	No	46,XY,inv(16)(p13.1q22)[20]	No	CBFB-MYH11	No
165	TARGET.20.PAXDDY.09A.01R	BM	PAXDDY	24.1041	Male	White	114.1	44	60	56	<0.1	Arm A: Standard Chemotherapy (ADE 10+3+5)	AAML1031	CBL_deletion	N/A	No	Unknown	No	CBFB-MYH11	No
166	TARGET.20.PAVGXC.09A.01R	BM	PAVGXC	24.3425	Male	White	78.2	71	59	77	No	Arm B: Standard Chemotherapy (ADE 10+3+5)	AAML1031	No.Relevant.CNV	N/A	No	46,XY,inv(16)(p13.1q22)[20]	No	CBFB-MYH11	No
167	TARGET.20.PAWMFH.09A.01R	BM	PAWMFH	#N/A	Unknown	Unknown	#N/A	#N/A	#N/A	#N/A	Unknown	Unknown	AAML1031	No.Relevant.CNV	N/A	No	46,XY,inv(16)(p13.1q22)[14]/46,idem,add(9)(p11)[2]/47,idem,+22[4]	No	CBFB-MYH11	No
168	TARGET.20.PAXXBC.09A.01R	BM	PAXXBC	#N/A	Unknown	Unknown	#N/A	#N/A	#N/A	#N/A	Unknown	Unknown	AAML1031	No.Relevant.CNV	N/A	No	46,XX,inv(16)(p13.1q22)[7]/46,idem,del(7)(q22q35)[13]	No	CBFB-MYH11	Unknown
169	TARGET.20.PAXXCX.09A.01R	BM	PAXXCX	0.980151	Female	White	34.8	23	17	#N/A	No	TARGET	NO GO	No.Relevant.CNV	N/A	No	46,XX,inv(16)(p13.1q22)[20]	No	CBFB-MYH11	Unknown
170	TARGET.20.PARSHM.03A.01R	PB	PARSHM	1.11507	Male	White	268.3	9	47	89	No	Arm B: Standard Chemotherapy (ADE 10+3+5)	AAML1031	No.Relevant.CNV	N/A	No	46,XX,inv(16)(p13.1q22)[22]	No	CBFB-MYH11	No
171	TARGET.20.PAVGJG.03A.01R	PB	PAVGJG	3.64658	Female	White	291.5	#N/A	55	78	No	Arm A: Standard Chemotherapy (ADE 10+3+5)	AAML1031	CBL_deletion	N/A	No	46,XY,inv(16)(p13.1q22)[20]	No	CBFB-MYH11	No
172	TARGET.20.PAWFTV.03A.01R	PB	PAWFTV	4.37235	Female	White	87.8	90	67.9	#N/A	No	TARGET	GO	No.Relevant.CNV	N/A	No	47,XX,t(16;16)(p13.1;q22),+21[20]	No	CBFB-MYH11	No
173	TARGET.20.PARYFN.03A.01R	PB	PARYFN	7.06301	Male	White	478.5	#N/A	94	79	No	Arm A: Standard Chemotherapy (ADE 10+3+5)	AAML1031	No.Relevant.CNV	N/A	No	46,XX,inv(16)(p13.1q22)[2]	No	CBFB-MYH11	No
174	TARGET.20.PAXGYZ.03A.01R	PB	PAXGYZ	7.52361	Female	White	34.9	44	41	#N/A	No	TARGET	GO	No.Relevant.CNV	N/A	No	46,Y,der(X)t(X;16)(q22;q22),der(16)inv(16)(p13.1q22)t(X;16)(q22;q22)[20]	No	CBFB-MYH11	No
175	TARGET.20.PAXGYZ.03A.01R	PB	PAXGYZ	12.6817	Female	Black or African American	103	#N/A	63	#N/A	No	TARGET	NO GO	trisomy8/trisomy21	N/A	No	46,Y,der(X)t(X;16)(q22;q22),der(16)inv(16)(p13.1q22)t(X;16)(q22;q22)[20]	No	CBFB-MYH11	No
176	TARGET.20.PARIMT.03A.01R	PB	PARIMT	12.9589	Male	White	16.9	75.8	45	70	No	Arm A: Standard Chemotherapy (ADE 10+3+5)	AAML1031	trisomy8	N/A	No	46,XX,inv(16)(p13.1q22)[19]/46,idem,del(7)(q22)[1]	No	CBFB-MYH11	No
177	TARGET.20.PATLHB.03A.01R	PB	PATLHB	13.1781	Female	Unknown	99.6	#N/A	54	76	No	Arm A: Standard Chemotherapy (ADE 10+3+5)	AAML1031	CBL_deletion	N/A	No	51,XX,+8,inv(16)(p13.1q22),+18,+19,+21,+22[4]/46,XX[36]	No	CBFB-MYH11	Yes
178	TARGET.20.PAWHTL.03A.01R	PB	PAWHTL	13.9753	Male	White	94.8	#N/A	90	85	Yes	Arm A: Standard Chemotherapy (ADE 10+3+5)	AAML1031	No.Relevant.CNV	N/A	No	47,XX,+8,del(16)(q22)[20] could be 47,XX,+8,der(16)cryp inv(16)(p13.1q22)del(q22q24)	No	CBFB-MYH11	No
179	TARGET.20.PAWUBZ.03A.01R	PB	PAWUBZ	14.2094	Female	Unknown	89.9	34	40	#N/A	No	TARGET	NO GO	No.Relevant.CNV	N/A	No	46,XX,inv(16)(p13.1q22)[20]	No	CBFB-MYH11	No
180	TARGET.20.PAWSED.03A.01R	PB	PAWSED	15.5373	Female	Black or African American	195.6	#N/A	47	#N/A	No	TARGET	GO	No.Relevant.CNV	N/A	No	47,XY,inv(16)(p13.1q22),+22[20]	No	CBFB-MYH11	No
181	TARGET.20.PATMFM.03A.01R	PB	PATMFM	17.2603	Male	White	197.4	#N/A	78	84	No	Arm B: Standard Chemotherapy (ADE 10+3+5)	AAML1031	No.Relevant.CNV	N/A	No	46,XX,inv(16)(p13.1q22)[15]/46,XX[5]	No	CBFB-MYH11	Yes
182	TARGET.20.PATLZC.03A.01R	PB	PATLZC	17.8658	Female	White	44.1	#N/A	49	50	No	Arm A: Standard Chemotherapy (ADE 10+3+5)	AAML1031	trisomy8	N/A	No	46,XX,inv(16)(p13.1q22)[8]/46,idem,t(1;7)(p13;p15)[2]	No	CBFB-MYH11	No
183	TARGET.20.PAWSYM.03A.01R	PB	PAWSYM	17.8891	Female	Unknown	152.8	77	59	#N/A	Yes	TARGET	GO	No.Relevant.CNV	N/A	No	46,XY,inv(16)(p13.1q22)[17]/47,idem,+22[3]	No	CBFB-MYH11	No
184	TARGET.20.PAUKEZ.03A.01R	PB	PAUKEZ	17.9233	Female	White	136.8	#N/A	30	34	No	Arm B: Standard Chemotherapy (ADE 10+3+5)	AAML1031	CBL_deletion	N/A	No	48,XX,+8,inv(16)(p13.1q22),+22[20]	No	CBFB-MYH11	No
185	TARGET.20.PARZYL.03A.01R	PB	PARZYL	19.1075	Male	White	94.5	83	91	#N/A	No	TARGET	GO	No.Relevant.CNV	N/A	No	46,XX,inv(16)(p13.1q22)[5]/46,XX[15]	No	CBFB-MYH11	No
186	TARGET.20.PAVMCA.03A.01R	PB	PAVMCA	19.1562	Male	White	150.9	#N/A	61	33	No	Arm B: Standard Chemotherapy (ADE 10+3+5)	AAML1031	No.Relevant.CNV	N/A	No	46,XX,inv(16)(p13.1q22)[20]	No	CBFB-MYH11	No
187	TARGET.20.PASMHY.03A.01R	PB	PASMHY	26.6603	Female	White	211.7	83	82	32	No	Arm B: Standard Chemotherapy (ADE 10+3+5)	AAML1031	No.Relevant.CNV	N/A	No	46,XY,inv(16)(p13.1q22)[5]/46,idem,del(7)(q22q34)[5]	No	CBFB-MYH11	No
188	TARGET.20.PAWTDZ.03A.01R	PB	PAWTDZ	28.3699	Male	White	17	37	15	78	No	Arm A: Standard Chemotherapy (ADE 10+3+5)	AAML1031	trisomy8/trisomy21	N/A	No	46,XY,inv(16)(p13.1q22)[20]	No	CBFB-MYH11	No
189	TARGET.20.PAVHLI.03A.01R	PB	PAVHLI	10.2122	Male	White	22.2	25	28	#N/A	No	TARGET	GO	No.Relevant.CNV	N/A	No	46,XX,inv(16)(p13.1q22)[20]	No	CBFB-MYH11	No
190	TARGET.20.PAUUMZ.03A.01R	PB	PAUUMZ	18.1109	Female	White	58.7	50	13	#N/A	No	TARGET	NO GO	No.Relevant.CNV	N/A	No	46,XY,inv(16)(p13.1q22)[7]/48,idem,+8,+21[11]/46,XY[8]	No	CBFB-MYH11	No

## Sheet: TCGA clinical
Sample no	Sample ID	Sample type	Patient ID	FISH_test_component	FISH_test_component_percentage_value	age_at_initial_pathologic_diagnosis	cytogenetic_abnormality	fluorescence_in_situ_hybrid_cytogenetics_metaphase_ncls_rslt_cnt	gender	history_of_neoadjuvant_treatment	hydroxyurea_administration_prior_registration_clinicl_stdy_ndctr	hydroxyurea_agent_administered_day_count	immunophenotype_cytochemistry_testing_result	lab_procedure_abnormal_lymphocyte_result_percent_value	lab_procedure_blast_cell_outcome_percentage_value	lab_procedure_bone_marrow_band_cell_result_percent_value	lab_procedure_bone_marrow_basophil_result_percent_value	lab_procedure_bone_marrow_blast_cell_outcome_percent_value	lab_procedure_bone_marrow_cellularity_outcome_percent_value	lab_procedure_bone_marrow_lymphocyte_outcome_percent_value	lab_procedure_bone_marrow_metamyelocyte_result_value	lab_procedure_bone_marrow_myelocyte_result_percent_value	lab_procedure_bone_marrow_neutrophil_result_percent_value	lab_procedure_bone_marrow_prolymphocyte_result_percent_value	lab_procedure_bone_marrow_promonocyte_count_result_percent_value	lab_procedure_bone_marrow_promyelocyte_result_percent_value	lab_procedure_hemoglobin_result_specified_value	lab_procedure_leukocyte_result_unspecified_value	lab_procedure_monocyte_result_percent_value	lab_procedure_platelet_result_specified_value	leukemia_french_american_british_morphology_code	molecular_analysis_abnormality_testing_result	vital_status	acute_myeloid_leukemia_calgb_cytogenetics_risk_category	cytogenetic_abnormality_other	person_history_nonmedical_leukemia_causing_agent_type	OS	OS.time	ethnicity	race	year_of_birth	year_of_death	year_of_diagnosis	treatment_type
1	TCGA-AB-2805-03	PB	TCGA-AB-2805			77	Normal	20	MALE	No	NO	0	MPX Negative|NSE Negative|TDT |CD3 |CD5 |CD7 |CD10 |CD14 Positive|CD15 |CD19 Negative|CD20 |CD23 |CD25 |CD33 Positive|CD34 |CD45 |CD56 |CD56 Negative|HLA-DR Positive|Other CD	0	67	0	0	56	90	9	0	0	1	0	0	0	9	92	34	105	M0 Undifferentiated	FLT3 Mutation Negative|IDH1 R132 Negative|IDH1 R140 Positive|IDH1 R172 Negative|Activating RAS Negative|NPMc Negative	DECEASED	1	No	Radiation	1	577	not hispanic or latino	1	1925	2003	2002	Pharmaceutical Therapy, NOS Radiation Therapy, NOS
2	TCGA-AB-2806-03	PB	TCGA-AB-2806			46	t (8;21)	20	MALE	Yes	YES	3	MPX Positive|NSE Negative|TDT |CD3 |CD5 |CD7 |CD10 |CD14 |CD15 Positive|CD19 Positive|CD20 |CD23 |CD25 |CD33 Positive|CD34 Positive|CD45 Positive|CD56 |CD117 Positive|HLA-DR Positive|Other CD	0	90	0	0	81		6	0	0	0	0	0	13	9	29	0	90	M1	FLT3 Mutation Negative|IDH1 R132 Negative|IDH1 R140 Negative|IDH1 R172 Negative|Activating RAS Negative|NPMc Negative	DECEASED	2		None	1	945	not hispanic or latino	1	1956	2004	2002	Pharmaceutical Therapy, NOS Radiation Therapy, NOS
3	TCGA-AB-2808-03	PB	TCGA-AB-2808			23	Normal	17	MALE	No	NO	0	MPX Positive|NSE Negative|TDT |CD3 |CD5 |CD7 Positive|CD10 |CD14 |CD15 |CD19 |CD20 |CD23 |CD25 |CD33 Positive|CD34 Positive|CD45 Positive|CD56 Positive|CD117 Positive|HLA-DR Positive|Other CD	0	59	21	0	0	70	15	0	0	7	0	0	0	7	32	9	38	M2	FLT3 Mutation Negative|IDH1 R132 Negative|IDH1 R140 Negative|IDH1 R172 Negative|Activating RAS Negative|NPMc Negative	LIVING	1		No Exposure	0	2861	not hispanic or latino	1	1979	'--	2002	Radiation Therapy, NOS Pharmaceutical Therapy, NOS
4	TCGA-AB-2810-03	PB	TCGA-AB-2810			76			FEMALE	No	NO	0	MPX Positive|NSE Negative|TDT |CD3 |CD5 |CD7 |CD10 |CD14 |CD15 |CD19 |CD20 |CD23 |CD25 |CD33 Positive|CD34 |CD45 |CD56 |CD117 Positive|HLA-DR Positive|Other CD	0	48	1	0	88	95	4	1	3	1	0	0	0	10	62	2	32	M2	FLT3 Mutation Negative|IDH1 R132 Negative|IDH1 R140 Positive|IDH1 R172 Negative|Activating RAS Negative|NPMc Positive	DECEASED	0	No	None	1	31	not hispanic or latino	2	1926	2002	2002	Radiation Therapy, NOS Pharmaceutical Therapy, NOS
5	TCGA-AB-2811-03	PB	TCGA-AB-2811	PML-RAR	4	81	Normal	25	MALE	No	NO	0	MPX Positive|NSE Positive|TDT |CD3 |CD5 |CD7 Negative|CD10 |CD14 Negative|CD15 Negative|CD19 Negative|CD20 |CD23 |CD25 |CD33 Positive|CD34 Negative|CD45 |CD56 |CD117 Positive|HLA-DR Positive|Other CD Positive	0	98	1	0	37	95	14	0	2	2	0	0	0	11	91	20	32	M4	FLT3 Mutation Positive|IDH1 R132 Negative|IDH1 R140 Negative|IDH1 R172 Negative|Activating RAS Negative|NPMc Positive	DECEASED	1			1	243	not hispanic or latino	1	1921	2002	2002	Pharmaceutical Therapy, NOS Radiation Therapy, NOS
6	TCGA-AB-2812-03	PB	TCGA-AB-2812	PML-RAR	0	25	Normal	20	FEMALE	Yes	YES	3	MPX Positive|NSE Negative|TDT |CD3 |CD5 |CD7 Positive|CD10 |CD14 Negative|CD15 |CD19 Negative|CD20 |CD23 |CD25 |CD33 Positive|CD34 Negative|CD45 |CD56 Negative|CD117 Positive|HLA-DR Positive|Other CD Negative	0	53	0	0	87	100	10	0	0	1	0	2	0	11	34	0	23	M2	FLT3 Mutation Positive|IDH1 R132 Negative|IDH1 R140 Negative|IDH1 R172 Negative|Activating RAS Negative|NPMc Negative	DECEASED	1		None	1	366	not hispanic or latino	2	1979	2005	2004	Pharmaceutical Therapy, NOS Radiation Therapy, NOS
7	TCGA-AB-2813-03	PB	TCGA-AB-2813	BCR-ABL	23	78	Complex (greater than or equal to 3 distinct abnormalities)|del (5q) / 5q-	20	MALE	No	NO		MPX Positive|NSE Negative|TDT |CD3 |CD5 |CD7 |CD10 |CD14 Positive|CD15 |CD19 |CD20 |CD23 |CD25 |CD33 Positive|CD34 Positive|CD45 |CD56 Positive|CD117 Positive|HLA-DR |Other CD	0	40	7	0	6	80	23	3	4	13	0	14	3	10	10	25	98	M4	FLT3 Mutation Negative|IDH1 R132 Negative|IDH1 R140 Negative|IDH1 R172 Negative|Activating RAS Negative|NPMc Negative	DECEASED	3	21		1	31	not hispanic or latino	1	1927	2005	2005	Radiation Therapy, NOS Pharmaceutical Therapy, NOS
8	TCGA-AB-2814-03	PB	TCGA-AB-2814	PML-RAR	3	39	del (5q) / 5q-	20	FEMALE	No	NO	0	MPX Negative|NSE Negative|TDT |CD3 |CD5 |CD7 Positive|CD10 |CD14 |CD15 |CD19 |CD20 |CD23 |CD25 |CD33 Positive|CD34 Positive|CD45 |CD56 |CD117 Positive|HLA-DR |Other CD	16	75	3	0	4	10	60	0	0	8	0	0	0	10	2	9	215	M0 Undifferentiated	FLT3 Mutation Negative|IDH1 R132 Negative|IDH1 R140 Negative|IDH1 R172 Negative|Activating RAS Negative|NPMc Negative	DECEASED	1		None	1	792	not hispanic or latino	1	1964	2005	2003	Pharmaceutical Therapy, NOS Radiation Therapy, NOS
9	TCGA-AB-2815-03	PB	TCGA-AB-2815	BCR-ABL|PML-RAR|CBF-Beta	4|1|59	49	inv (16)	20	MALE	Yes	YES	3	MPX Positive|NSE Positive|TDT |CD3 |CD5 |CD7 |CD10 |CD14 Negative|CD15 |CD19 |CD20 |CD23 |CD25 |CD33 Positive|CD34 Positive|CD45 |CD56 Negative|CD117 Positive|HLA-DR Positive|Other CD Negative	11	81	0	0	48	95	11	0	0	2	0	0	0	8	57	26	14	M4	FLT3 Mutation Negative|IDH1 R132 Negative|IDH1 R140 Negative|IDH1 R172 Negative|Activating RAS Negative|NPMc Negative	DECEASED	2		None	1	822	not hispanic or latino	1	1955	2006	2004	Radiation Therapy, NOS Pharmaceutical Therapy, NOS
10	TCGA-AB-2817-03	PB	TCGA-AB-2817	BCR-ABL	97	64	Normal|del (7q) / 7q-	20	MALE	No	NO		MPX Positive|NSE Negative|TDT |CD3 |CD5 |CD7 |CD10 Negative|CD14 Negative|CD15 |CD19 Positive|CD20 Negative|CD23 |CD25 |CD33 |CD34 Positive|CD45 |CD56 |CD117 Positive|HLA-DR |Other CD Negative	0	57	7	0	70	90	8	6	0	3	0	0	3	13	77	2	19	M2	FLT3 Mutation Negative|IDH1 R132 Negative|IDH1 R140 Negative|IDH1 R172 Negative|Activating RAS Negative|NPMc Negative	DECEASED	3	t(9;22)	None	1	273	not hispanic or latino	1	1941	2005	2005	Radiation Therapy, NOS Pharmaceutical Therapy, NOS
11	TCGA-AB-2818-03	PB	TCGA-AB-2818			62	Normal	20	FEMALE	No	NO		MPX Positive|NSE Negative|TDT |CD3 |CD5 |CD7 |CD10 |CD14 |CD15 |CD19 |CD20 |CD23 |CD25 |CD33 Positive|CD34 Negative|CD45 Positive|CD56 |CD117 Positive|HLA-DR Positive|Other CD	0	46	2	0	53		12	0	0	21	1	0	4	11	75	7	110	M2	FLT3 Mutation Positive|IDH1 R132 Negative|IDH1 R140 Negative|IDH1 R172 Negative|Activating RAS Negative|NPMc Positive	DECEASED	1		None	1	303	not hispanic or latino	3	1940	2002	2002	Radiation Therapy, NOS Pharmaceutical Therapy, NOS
12	TCGA-AB-2819-03	PB	TCGA-AB-2819			52	Normal|t (8;21)	20	FEMALE	No	NO		MPX Positive|NSE Negative|TDT Negative|CD3 |CD5 |CD7 |CD10 Negative|CD14 |CD15 |CD19 Positive|CD20 |CD23 |CD25 |CD33 Negative|CD34 Positive|CD45 Positive|CD56 Positive|CD117 Positive|HLA-DR Positive|Other CD Negative	0	67	6	0	18	60	45	1	0	22	0	0	0	9	4	8	22	M2	FLT3 Mutation Negative|IDH1 R132 Negative|IDH1 R140 Negative|IDH1 R172 Negative|Activating RAS Negative|NPMc Negative	LIVING	2		None	0	2496	not hispanic or latino	1	1951	'--	2003	Pharmaceutical Therapy, NOS Radiation Therapy, NOS
13	TCGA-AB-2820-03	PB	TCGA-AB-2820			76	Complex (greater than or equal to 3 distinct abnormalities)|Trisomy 8	17	MALE	No	NO		MPX Negative|NSE Negative|TDT |CD3 |CD5 |CD7 |CD10 |CD14 |CD15 |CD19 Negative|CD20 |CD23 Negative|CD25 |CD33 Positive|CD34 Positive|CD45 |CD56 |CD117 Positive|HLA-DR Positive|Other CD	0	74	0	0	82	90	18	0	0	0	0	0	0	9	15	1	85	M0 Undifferentiated	FLT3 Mutation Negative|IDH1 R132 Negative|IDH1 R140 Negative|IDH1 R172 Negative|Activating RAS Negative|NPMc Negative	DECEASED	3		None	1	0	not hispanic or latino	1	1927	2003	2003	Pharmaceutical Therapy, NOS Radiation Therapy, NOS
14	TCGA-AB-2821-03	PB	TCGA-AB-2821	8	57	64	Normal|Trisomy 8	20	MALE	No	NO		MPX Positive|NSE Negative|TDT |CD3 |CD5 |CD7 |CD10 |CD14 |CD15 |CD19 |CD20 |CD23 |CD25 |CD33 |CD34 Positive|CD45 |CD56 |CD117 Positive|HLA-DR Positive|Other CD	2	61	0	0	5	20	74	0	0	13	0	0	0	8	1	6	42	M1	FLT3 Mutation Negative|IDH1 R132 Positive|IDH1 R140 Negative|IDH1 R172 Positive|Activating RAS Negative|NPMc Negative	DECEASED	3			1	822	not hispanic or latino	1	1941	2007	2005	Radiation Therapy, NOS Pharmaceutical Therapy, NOS
15	TCGA-AB-2822-03	PB	TCGA-AB-2822			65	Trisomy 8	20	MALE	No	NO		MPX Negative|NSE Negative|TDT |CD3 |CD5 |CD7 |CD10 |CD14 |CD15 |CD19 |CD20 |CD23 |CD25 |CD33 Negative|CD34 Positive|CD45 |CD56 Negative|CD117 Positive|HLA-DR |Other CD	16	99	0	0	34	50	45	0	0	1	0	0	0	9	3	4	16	M0 Undifferentiated	BCR-ABL Negative|FLT3 Mutation Negative|IDH1 R132 Negative|IDH1 R140 Negative|IDH1 R172 Negative|Activating RAS Negative|NPMc Negative	DECEASED	3		None	1	973	not hispanic or latino	1	1938	2005	2003	Pharmaceutical Therapy, NOS Radiation Therapy, NOS
16	TCGA-AB-2823-03	PB	TCGA-AB-2823	PML-RAR	99	61	t (15;17)	20	FEMALE	No	NO		MPX Positive|NSE Negative|TDT |CD3 |CD5 |CD7 |CD10 |CD14 |CD15 |CD19 |CD20 |CD23 |CD25 |CD33 Positive|CD34 |CD45 |CD56 |CD117 Positive|HLA-DR |Other CD	0	73	2	0	68	80	3	0	0	5	0	0	22	12	86	0	22	M3	FLT3 Mutation Positive|IDH1 R132 Negative|IDH1 R140 Negative|IDH1 R172 Negative|Activating RAS Negative|NPMc Negative	DECEASED	2		None	1	0	not hispanic or latino	1	1945	2006	2006	Radiation Therapy, NOS Pharmaceutical Therapy, NOS
17	TCGA-AB-2825-03	PB	TCGA-AB-2825	PML-RAR|MLL	1|1	31	Normal	20	FEMALE	Yes	YES	1	MPX Positive|NSE Positive|TDT |CD3 |CD5 |CD7 |CD10 |CD14 |CD15 |CD19 Positive|CD20 |CD23 |CD25 |CD33 Positive|CD34 |CD45 |CD56 |CD 117 |HLA-DR |Other CD Positive	0	83	0	0	6	90	4	0	0	0	0	14	0	6	137	76	42	M5	FLT3 Mutation Positive|IDH1 R132 Negative|IDH1 R140 Negative|IDH1 R172 Negative|Activating RAS Negative|NPMc Positive	DECEASED	1		None	1	212	not hispanic or latino	1	1975	2006	2006	Radiation Therapy, NOS Pharmaceutical Therapy, NOS
18	TCGA-AB-2826-03	PB	TCGA-AB-2826			64	Normal	20	FEMALE	Yes	YES	2	|MPX Positive|NSE Positive|TDT |CD3 |CD5 |CD7 Negative|CD10 |CD14 |CD15 |CD19 Negative|CD20 Negative|CD23 |CD25 |CD33 Positive|CD34 Negative|CD45 |CD56 Negative|CD117 Positive|HLA-DR Positive|Other CD	0	72	0	0	90	90	8	0	0	2	0	0	0	10	132	0	15	M4	FLT3 Mutation Negative|IDH1 R132 Negative|IDH1 R140 Positive|IDH1 R172 Negative|Activating RAS Negative|NPMc Positive	DECEASED	1		None	1	731	not hispanic or latino	1	1938	2004	2002	Pharmaceutical Therapy, NOS Radiation Therapy, NOS
19	TCGA-AB-2828-03	PB	TCGA-AB-2828	CBF-Beta	97	55		20	MALE	No	NO		MPX Positive|NSE Positive|TDT |CD3 |CD5 |CD7 |CD10 |CD14 |CD15 |CD19 |CD20 |CD23 |CD25 |CD33 Positive|CD34 Positive|CD45 |CD56 |CD117 Positive|HLA-DR Positive|Other CD	4	35	1	0	67	95	14	1	1	12	0	0	0	8	22	0	65	M4	FLT3 Mutation Negative|IDH1 R132 Negative|IDH1 R140 Negative|IDH1 R172 Negative|Activating RAS Negative|NPMc Negative	LIVING	2		None	0	2284	not hispanic or latino	1	1948	'--	2003	Radiation Therapy, NOS Pharmaceutical Therapy, NOS
20	TCGA-AB-2830-03	PB	TCGA-AB-2830	PML-RAR|CBF-Beta|AML1-ETO	0|0|0	64	Normal	20	FEMALE	No	NO		MPX Positive|NSE Positive|TDT |CD3 |CD5 |CD7 |CD10 |CD14 |CD15 |CD19 Positive|CD20 |CD23 |CD25 |CD33 Positive|CD34 Positive|CD45 |CD56 |CD117 Positive|HLA-DR |Other CD	0	85	0	0	22	90	65	0	1	9	0	0	0	11	3	3	134	M4	FLT3 Mutation Negative|IDH1 R132 Negative|IDH1 R140 Negative|IDH1 R172 Negative|Activating RAS Negative|NPMc Negative	DECEASED	1			1	275	not hispanic or latino	1	1941	2005	2005	Radiation Therapy, NOS Pharmaceutical Therapy, NOS
21	TCGA-AB-2834-03	PB	TCGA-AB-2834	BCR-ABL|MLL|AML1-ETO|TEL-AML 1	6|91|1|0	33		20	MALE	No	NO		MPX Positive|NSE Negative|TDT |CD3 |CD5 |CD7 |CD10 |CD14 Negative|CD15 |CD19 |CD20 |CD23 |CD25 |CD33 Positive|CD34 |CD45 |CD56 Negative|CD117 Positive|HLA-DR Positive|Other CD Positive	0	71	5	0	14	90	10	0	1	25	0	0	5	10	26	37	111	M4	FLT3 Mutation Positive|IDH1 R132 Negative|IDH1 R140 Negative|IDH1 R172 Negative|Activating RAS Negative|NPMc Negative	DECEASED	1		None	1	245	not hispanic or latino	1	1971	2004	2004	Pharmaceutical Therapy, NOS Radiation Therapy, NOS
22	TCGA-AB-2835-03	PB	TCGA-AB-2835			48	Normal	20	MALE	No	NO		MPX Negative|NSE Positive|TDT |CD3 |CD5 |CD7 |CD10 |CD14 |CD15 |CD19 |CD20 |CD23 |CD25 |CD33 Positive|CD34 |CD45 |CD56 |CD 117 |HLA-DR |Other CD Positive	40	83	1	0	3	90	6	0	0	4	0	0	1	9	116	45	50	M5	FLT3 Mutation Negative|IDH1 R132 Negative|IDH1 R140 Negative|IDH1 R172 Negative|Activating RAS Negative|NPMc Positive	LIVING	1		None	0	1673	not hispanic or latino	1	1957	'--	2005	Pharmaceutical Therapy, NOS Radiation Therapy, NOS
23	TCGA-AB-2836-03	PB	TCGA-AB-2836	MLL	0	35	Normal	20	MALE	No	NO		MPX |NSE Positive|TDT |CD3 |CD5 |CD7 |CD10 |CD14 |CD15 |CD19 |CD20 |CD23 |CD25 |CD33 Positive|CD34 |CD45 |CD56 |CD117 Positive|HLA-DR Positive|Other CD	7	90	3	0	18	100	3	0	3	15	0	0	6	8	53	33	44	M4	FLT3 Mutation Negative|IDH1 R132 Negative|IDH1 R140 Negative|IDH1 R172 Negative|Activating RAS Negative|NPMc Positive	DECEASED	1			1	518	not hispanic or latino	1	1970	2006	2005	Radiation Therapy, NOS Pharmaceutical Therapy, NOS
24	TCGA-AB-2839-03	PB	TCGA-AB-2839	PML-RAR	3	51	Normal	20	FEMALE	Yes	YES	2	MPX Positive|NSE Negative|TDT |CD3 |CD5 |CD7 Positive|CD10 |CD14 |CD15 |CD19 Negative|CD20 |CD23 |CD25 |CD33 Positive|CD34 Positive|CD45 |CD56 |CD117 Positive|HLA-DR Positive|Other CD	0	64	0	0	79	90	0	1	0	0	0	0	0	13	42	0	232	M2	FLT3 Mutation Positive|IDH1 R132 Negative|IDH1 R140 Negative|IDH1 R172 Negative|Activating RAS Positive|NPMc Positive	DECEASED	1		None	1	486	not hispanic or latino	1	1952	2004	2003	Pharmaceutical Therapy, NOS Radiation Therapy, NOS
25	TCGA-AB-2840-03	PB	TCGA-AB-2840	BCR-ABL	0	74	t (15;17)	20	MALE	Yes	YES	3	MPX Positive|NSE Negative|TDT |CD3 Negative|CD5 Negative|CD7 |CD10 |CD14 |CD15 |CD19 Positive|CD20 |CD23 |CD25 |CD33 Positive|CD34 Negative|CD45 Positive|CD56 Negative|CD117 Positive|HLA-DR Negative|Other CD	0	51	1	0	0	95	27	1	0	0	0	0	71	9	32	0	42	M3	BCR-ABL Negative|PML-RAR |FLT3 Mutation Positive|IDH1 R132 Negative|IDH1 R140 Negative|IDH1 R172 Negative|Activating RAS Negative|NPMc Negative	DECEASED	2		None	1	28	not hispanic or latino	1	1929	2003	2003	Pharmaceutical Therapy, NOS Radiation Therapy, NOS
26	TCGA-AB-2841-03	PB	TCGA-AB-2841	PML-RAR	96	51	t (15;17)	20	FEMALE	No	NO		MPX Positive|NSE Positive|TDT |CD3 |CD5 |CD7 Negative|CD10 |CD14 Negative|CD15 |CD19 Negative|CD20 |CD23 |CD25 |CD33 Positive|CD34 Negative|CD45 |CD56 Negative|CD117 Positive|HLA-DR Negative|Other CD Negative	8	93	0	1	40	95	27	0	4	7	0	0	14	8	4	6	58	M3	FLT3 Mutation Negative|IDH1 R132 Negative|IDH1 R140 Negative|IDH1 R172 Negative|Activating RAS Negative|NPMc Negative	DECEASED	2	No	None	1	1401	not hispanic or latino	1	1953	2007	2004	Radiation Therapy, NOS Pharmaceutical Therapy, NOS
27	TCGA-AB-2842-03	PB	TCGA-AB-2842			65		20	MALE	No	NO		MPX Positive|NSE Positive|TDT |CD3 |CD5 |CD7 Negative|CD10 |CD14 Negative|CD15 |CD19 Negative|CD20 |CD23 |CD25 |CD33 Positive|CD34 Positive|CD45 |CD56 Negative|CD117 Positive|HLA-DR Positive|Other CD Positive	0	95	0	0	0	70	57	0	0	35	0	0	0	12	2	6	27	M4	FLT3 Mutation Negative|IDH1 R132 Negative|IDH1 R140 Negative|IDH1 R172 Negative|Activating RAS Negative|NPMc Negative	DECEASED	1		None	1	0	not hispanic or latino	1	1939	2004	2004	Radiation Therapy, NOS Pharmaceutical Therapy, NOS
28	TCGA-AB-2843-03	PB	TCGA-AB-2843	MLL	7.5	77		32	MALE	No	NO		MPX |NSE |TDT Negative|CD3 |CD5 |CD7 |CD10 |CD14 |CD15 |CD19 |CD20 |CD23 |CD25 |CD33 Positive|CD34 Positive|CD45 Positive|CD56 |CD117 Positive|HLA-DR Positive|Other CD	4	75	1	6	8	95	62	0	0	9	1	0	0	9	3	9	86	M6	FLT3 Mutation Negative|IDH1 R132 Negative|IDH1 R140 Negative|IDH1 R172 Negative|Activating RAS Negative|NPMc Negative	DECEASED	1			1	215	not hispanic or latino	1	1927	2004	2004	Radiation Therapy, NOS Pharmaceutical Therapy, NOS
29	TCGA-AB-2844-03	PB	TCGA-AB-2844	PML-RAR|MLL|CBF-Beta|AML1-ETO|TEL-AML 1	2|87|1|1|2	63		20	MALE	No	NO		MPX Positive|NSE Positive|TDT |CD3 |CD5 |CD7 |CD10 |CD14 |CD15 |CD19 |CD20 |CD23 |CD25 |CD33 Positive|CD34 Positive|CD45 |CD56 |CD117 Positive|HLA-DR |Other CD	0	80	0	0	71	75	20	0	0	9	0	0	0	12	17	0	23	M2	FLT3 Mutation Positive|IDH1 R132 Negative|IDH1 R140 Negative|IDH1 R172 Negative|Activating RAS Negative|NPMc Negative	DECEASED	1			1	122	not hispanic or latino	1	1942	2005	2005	Pharmaceutical Therapy, NOS Radiation Therapy, NOS
30	TCGA-AB-2845-03	PB	TCGA-AB-2845			37	Normal	20	FEMALE	No	NO		MPX Positive|NSE Negative|TDT |CD3 |CD5 |CD7 Positive|CD10 |CD14 |CD15 |CD19 |CD20 |CD23 |CD25 |CD33 Positive|CD34 Positive|CD45 Positive|CD56 |CD117 Positive|HLA-DR Positive|Other CD	0	52	0	0	33	90	14	0	1	33	0	0	0	9	19	9	38	M2	FLT3 Mutation Negative|IDH1 R132 Negative|IDH1 R140 Negative|IDH1 R172 Negative|Activating RAS Negative|NPMc Negative	DECEASED	1		None	1	304	not hispanic or latino	1	1965	2002	2002	Radiation Therapy, NOS Pharmaceutical Therapy, NOS
31	TCGA-AB-2846-03	PB	TCGA-AB-2846	CBF-Beta	90	57	inv (16)	20	FEMALE	No	NO		MPX Positive|NSE Positive|TDT |CD3 |CD5 |CD7 |CD10 |CD14 |CD15 |CD19 |CD20 |CD23 |CD25 |CD33 Positive|CD34 |CD45 |CD56 |CD117 Positive|HLA-DR |Other CD	4	61	0	0	17	100	18	0	0	6	0	0	0	9	14	51	76	M4	FLT3 Mutation Positive|IDH1 R132 Negative|IDH1 R140 Negative|IDH1 R172 Negative|Activating RAS Negative|NPMc Negative	DECEASED	2			1	1402	not hispanic or latino	1	1948	2008	2005	Radiation Therapy, NOS Pharmaceutical Therapy, NOS
32	TCGA-AB-2847-03	PB	TCGA-AB-2847	CBF-Beta|-7 or del(7q)	0|63	53	Normal|del (7q) / 7q-	20	MALE	No	NO	0	MPX Positive|NSE Negative|TDT |CD3 |CD5 |CD7 Positive|CD10 |CD14 |CD15 |CD19 |CD20 |CD23 |CD25 |CD33 Positive|CD34 Positive|CD45 |CD56 |CD117 Positive|HLA-DR Positive|Other CD	0	72	0	0	41	30	43	0	0	2	0	0	0	9	3	13	108	M1	FLT3 Mutation Negative|IDH1 R132 Negative|IDH1 R140 Negative|IDH1 R172 Negative|Activating RAS Negative|NPMc Negative	DECEASED	1		Benzene	1	608	not hispanic or latino	1	1951	2005	2004	Radiation Therapy, NOS Pharmaceutical Therapy, NOS
33	TCGA-AB-2849-03	PB	TCGA-AB-2849	BCR-ABL|PML-RAR|MLL|Other	0|100|0|100	39		20	MALE	No	NO		MPX |NSE Negative|TDT Positive|CD3 |CD5 |CD7 Positive|CD10 |CD14 |CD15 |CD19 |CD20 |CD23 |CD25 |CD33 |CD34 Positive|CD45 |CD56 |CD117 Positive|HLA-DR |Other CD	4	83	4	0	53	90	17	1	3	16	0	0	1	10	5	1	175	M0 Undifferentiated	FLT3 Mutation Negative|IDH1 R132 Negative|IDH1 R140 Negative|IDH1 R172 Negative|Activating RAS Negative|NPMc Negative	LIVING	1		None	0	2220	not hispanic or latino	1	1965	'--	2004	Pharmaceutical Therapy, NOS Radiation Therapy, NOS
34	TCGA-AB-2851-03	PB	TCGA-AB-2851	MLL	2.5	66	Normal	20	FEMALE	No	NO		MPX Positive|NSE Positive|TDT |CD3 |CD5 |CD7 |CD10 |CD14 Positive|CD15 |CD19 |CD20 |CD23 |CD25 |CD33 Positive|CD34 |CD45 |CD56 |CD 117 |HLA-DR |Other CD Positive	12	32	3	1	11	70	16	1	0	10	0	0	0	12	79	46	132	M5	FLT3 Mutation Positive|IDH1 R132 Negative|IDH1 R140 Negative|IDH1 R172 Negative|Activating RAS Negative|NPMc Negative	DECEASED	1		None	1	242	not hispanic or latino	1	1939	2005	2005	Radiation Therapy, NOS Pharmaceutical Therapy, NOS
35	TCGA-AB-2853-03	PB	TCGA-AB-2853			51	Normal	20	MALE	No	NO		MPX Positive|NSE Negative|TDT |CD3 |CD5 |CD7 Negative|CD10 |CD14 |CD15 |CD19 Negative|CD20 |CD23 |CD25 |CD33 Positive|CD34 Negative|CD45 |CD56 Negative|CD117 Positive|HLA-DR Positive|Other CD	0	85	0	0	85	100	9	2	0	1	0	0	1	12	104	2	23	M1	FLT3 Mutation Positive|IDH1 R132 Negative|IDH1 R140 Negative|IDH1 R172 Negative|Activating RAS Negative|NPMc Negative	DECEASED	1		None	1	89	not hispanic or latino	1	1952	2003	2003	Pharmaceutical Therapy, NOS Radiation Therapy, NOS
36	TCGA-AB-2856-03	PB	TCGA-AB-2856	PML-RAR|MLL|CBF-Beta	0|0|0	63	Normal	20	MALE	No	NO		|MPX |NSE |TDT |CD3 |CD5 |CD7 |CD10 |CD14 |CD15 |CD19 |CD20 |CD23 |CD25 |CD33 Positive|CD34 Positive|CD45 |CD56 |CD117 Positive|HLA-DR |Other CD	0	82	7	0	39	90	11	2	7	16	0	0	6	10	77	9	41	M4	FLT3 Mutation Positive|IDH1 R132 Negative|IDH1 R140 Negative|IDH1 R172 Negative|Activating RAS Negative|NPMc Negative	DECEASED	1			1	150	not hispanic or latino	1	1943	2006	2006	Pharmaceutical Therapy, NOS Radiation Therapy, NOS
37	TCGA-AB-2857-03	PB	TCGA-AB-2857	-5 or del(5q)|Other	56|85	54	Complex (greater than or equal to 3 distinct abnormalities)|del (5q) / 5q-|del (7q) / 7q-	23	MALE	No	NO		MPX |NSE |TDT |CD3 |CD5 |CD7 Positive|CD10 |CD14 |CD15 |CD19 |CD20 |CD23 |CD25 |CD33 Positive|CD34 Positive|CD45 |CD56 |CD117 Positive|HLA-DR Positive|Other CD	4	30	21	3	0	100	55	1	0	14	0	0	0	9	2	1	9	M6	FLT3 Mutation Negative|IDH1 R132 Negative|IDH1 R140 Negative|IDH1 R172 Negative|Activating RAS Negative|NPMc Negative	DECEASED	3		None	1	306	not hispanic or latino	1	1951	2005	2005	Pharmaceutical Therapy, NOS Radiation Therapy, NOS
38	TCGA-AB-2858-03	PB	TCGA-AB-2858	AML1-ETO	89	75	t (8;21)	20	FEMALE	No	NO		MPX Positive|NSE Negative|TDT |CD3 |CD5 |CD7 |CD10 |CD14 |CD15 |CD19 Positive|CD20 |CD23 |CD25 |CD33 Positive|CD34 Positive|CD45 |CD56 |CD117 Positive|HLA-DR Positive|Other CD	4	48	0	0	54	35	22	0	0	20	0	0	0	9	8	0	21	M2	FLT3 Mutation Negative|IDH1 R132 Negative|IDH1 R140 Negative|IDH1 R172 Negative|Activating RAS Negative|NPMc Negative	DECEASED	2			1	577	not hispanic or latino	1	1929	2005	2004	Pharmaceutical Therapy, NOS Radiation Therapy, NOS
39	TCGA-AB-2859-03	PB	TCGA-AB-2859			40	Normal	13	MALE	No	NO		MPX Positive|NSE Negative|TDT |CD3 |CD5 |CD7 |CD10 |CD14 |CD15 |CD19 |CD20 |CD23 |CD25 |CD33 Positive|CD34 Negative|CD45 |CD56 |CD117 Positive|HLA-DR |Other CD	2	47	0	1	23	90	38	0	0	33	0	0	0	10	8	2	95	M2	FLT3 Mutation Negative|IDH1 R132 Negative|IDH1 R140 Negative|IDH1 R172 Negative|Activating RAS Negative|NPMc Positive	DECEASED	1		None	1	304	not hispanic or latino	2	1965	2005	2005	Radiation Therapy, NOS Pharmaceutical Therapy, NOS
40	TCGA-AB-2861-03	PB	TCGA-AB-2861	PML-RAR|CBF-Beta	2|1	76	Normal|Trisomy 8	20	MALE	No	NO		MPX Negative|NSE Positive|TDT |CD3 |CD5 |CD7 Positive|CD10 |CD14 |CD15 |CD19 |CD20 |CD23 |CD25 |CD33 Positive|CD34 Negative|CD45 |CD56 Positive|CD 117 |HLA-DR Positive|Other CD Positive	2	78	22	0	0	90	36	4	1	19	0	0	3	10	4	10	79	M5	FLT3 Mutation Negative|IDH1 R132 Negative|IDH1 R140 Negative|IDH1 R172 Negative|Activating RAS Negative|NPMc Positive	DECEASED	3			1	0	not hispanic or latino	1	1929	2005	2005	Radiation Therapy, NOS Pharmaceutical Therapy, NOS
41	TCGA-AB-2862-03	PB	TCGA-AB-2862	PML-RAR	93	33	Normal	20	FEMALE	No	NO		MPX Positive|NSE Negative|TDT |CD3 |CD5 |CD7 |CD10 |CD14 |CD15 |CD19 |CD20 |CD23 |CD25 |CD33 Positive|CD34 |CD45 |CD56 |CD117 Positive|HLA-DR |Other CD	2	100	0	0	0	100	88	0	0	10	0	0	0	9	1	0	38	M3	FLT3 Mutation Positive|IDH1 R132 Negative|IDH1 R140 Negative|IDH1 R172 Negative|Activating RAS Negative|NPMc Negative	LIVING	1			0	1430	not hispanic or latino	2	1972	'--	2005	Radiation Therapy, NOS Pharmaceutical Therapy, NOS
42	TCGA-AB-2863-03	PB	TCGA-AB-2863	BCR-ABL|PML-RAR	0|0	63	Trisomy 8	20	MALE	No	NO		MPX Positive|NSE Negative|TDT |CD3 |CD5 |CD7 Negative|CD10 |CD14 Negative|CD15 |CD19 |CD20 |CD23 |CD25 |CD33 Negative|CD34 Positive|CD45 |CD56 |CD117 Positive|HLA-DR Positive|Other CD Negative	0	81	0	0	97	95	2	0	0	1	0	0	0	8	46	0	11	M1	BCR-ABL Negative|FLT3 Mutation Negative|IDH1 R132 Positive|IDH1 R140 Negative|IDH1 R172 Negative|Activating RAS Negative|NPMc Negative	DECEASED	3		None	1	31	not hispanic or latino	1	1940	2003	2003	Radiation Therapy, NOS Pharmaceutical Therapy, NOS
43	TCGA-AB-2865-03	PB	TCGA-AB-2865	PML-RAR|CBF-Beta|Other	2|1|94	75		19	MALE	No	NO		MPX Negative|NSE Negative|TDT |CD3 |CD5 |CD7 |CD10 |CD14 |CD15 |CD19 |CD20 |CD23 |CD25 |CD33 Negative|CD34 Positive|CD45 |CD56 |CD 117 |HLA-DR |Other CD	1	40	4	0	48	90	23	0	0	20	0	0	0	9	6	4	22	M1	FLT3 Mutation Negative|IDH1 R132 Negative|IDH1 R140 Negative|IDH1 R172 Negative|Activating RAS Negative|NPMc Negative	DECEASED	1	21		1	61	not hispanic or latino	1	1930	2005	2005	Radiation Therapy, NOS Pharmaceutical Therapy, NOS
44	TCGA-AB-2866-03	PB	TCGA-AB-2866	PML-RAR	1	67	Normal	20	MALE	No	NO		MPX Positive|NSE Negative|TDT |CD3 |CD5 |CD7 |CD10 |CD14 |CD15 |CD19 Positive|CD20 |CD23 |CD25 |CD33 Positive|CD34 Negative|CD45 |CD56 Positive|CD56 Negative|HLA-DR Positive|Other CD Positive	0	89	1	0	61	90	16	0	0	16	0	0	0	10	31	6	141	M1	FLT3 Mutation Negative|IDH1 R132 Negative|IDH1 R140 Positive|IDH1 R172 Negative|Activating RAS Negative|NPMc Negative	DECEASED	1			1	153	not hispanic or latino	1	1938	2005	2005	Pharmaceutical Therapy, NOS Radiation Therapy, NOS
45	TCGA-AB-2867-03	PB	TCGA-AB-2867			66	Normal	20	FEMALE	No	NO		MPX Positive|NSE Negative|TDT |CD3 |CD5 |CD7 |CD10 |CD14 Negative|CD15 Negative|CD19 Negative|CD20 |CD23 |CD25 |CD33 Positive|CD34 Positive|CD45 |CD56 Negative|CD117 Positive|HLA-DR Positive|Other CD Positive	17	70	0	0	6	50	68	0	0	4	0	0	0	12	3	5	168	M2	BCR-ABL Negative|PML-RAR |FLT3 Mutation Negative|IDH1 R132 Positive|IDH1 R140 Negative|IDH1 R172 Negative|Activating RAS Negative|NPMc Negative	DECEASED	1		None	1	184	not hispanic or latino	1	1936	2002	2002	Radiation Therapy, NOS Pharmaceutical Therapy, NOS
46	TCGA-AB-2869-03	PB	TCGA-AB-2869	PML-RAR|MLL|CBF-Beta|AML1-ETO|+8|-7 or del(7q)|-5 or del(5q)|del (20q)	0|0|0|0|0|0|0|0	64	Normal	20	FEMALE	No	NO	0	MPX Positive|NSE Negative|TDT |CD3 |CD5 Negative|CD7 |CD10 |CD14 Negative|CD15 |CD19 Negative|CD20 |CD23 |CD25 |CD33 Positive|CD34 Positive|CD45 |CD56 Negative|CD117 Positive|HLA-DR Positive|Other CD Negative	0	80	0	1	46	95	49	0	0	2	0	0	0	10	3	2	41	M2	PML-RAR Positive|IDH1 R132 Negative|IDH1 R140 |IDH1 R172 |Activating RAS Negative|NPMc Negative	LIVING	1		None	0	243	not hispanic or latino	2	1945	'--	2009	Radiation Therapy, NOS Pharmaceutical Therapy, NOS
47	TCGA-AB-2870-03	PB	TCGA-AB-2870	BCR-ABL|PML-RAR|MLL|CBF-Beta|AML1-ETO|+8|-7 or del(7q)	0|0|0|66|0|0|0	76	Normal|inv (16)	20	MALE	Yes	YES	3	MPX Positive|NSE Positive|TDT |CD3 |CD5 |CD7 |CD10 |CD14 |CD15 |CD19 |CD20 |CD23 |CD25 |CD33 Positive|CD34 Positive|CD45 |CD56 |CD117 Positive|HLA-DR |Other CD	0	73	0	0	55	90	16	0	0	5	0	3	0	8	34	21	21	M1	FLT3 Mutation Negative|IDH1 R132 Negative|IDH1 R140 Negative|IDH1 R172 Negative|Activating RAS Negative|NPMc Negative	DECEASED	2		None	1	153	not hispanic or latino	1	1931	2007	2007	Pharmaceutical Therapy, NOS Radiation Therapy, NOS
48	TCGA-AB-2871-03	PB	TCGA-AB-2871			51	Normal	20	MALE	No	NO	0	MPX Positive|NSE Negative|TDT |CD3 |CD5 |CD7 |CD10 |CD14 |CD15 |CD19 |CD20 |CD23 |CD25 |CD33 Positive|CD34 Positive|CD45 |CD56 |CD117 Positive|HLA-DR |Other CD	5	62	0	0	10	45	71	0	0	10	4	0	0	10	2	0	25	M1	FLT3 Mutation Negative|IDH1 R132 Negative|IDH1 R140 Negative|IDH1 R172 Negative|Activating RAS Negative|NPMc Negative	LIVING	1		None	0	153	not hispanic or latino	2	1958	'--	2009	Radiation Therapy, NOS Pharmaceutical Therapy, NOS
49	TCGA-AB-2872-03	PB	TCGA-AB-2872	PML-RAR	98	42	Complex (greater than or equal to 3 distinct abnormalities)|t (15;17)	20	MALE	No	NO		MPX Positive|NSE Negative|TDT |CD3 |CD5 |CD7 |CD10 |CD14 Negative|CD15 |CD19 Negative|CD20 |CD23 |CD25 |CD33 Positive|CD34 Negative|CD45 |CD56 Negative|CD117 Positive|HLA-DR Negative|Other CD Positive	2	88	2	0	2	90	79	0	0	6	0	0	5	9	2	4	35	M3	PML-RAR Positive|FLT3 Mutation Negative|IDH1 R132 Negative|IDH1 R140 Negative|IDH1 R172 Negative|Activating RAS Negative|NPMc Negative	LIVING	2		None	0	638	not hispanic or latino	2	1966	'--	2008	Pharmaceutical Therapy, NOS Radiation Therapy, NOS
50	TCGA-AB-2873-03	PB	TCGA-AB-2873	BCR-ABL|PML-RAR|MLL|CBF-Beta|AML1-ETO|+8|-7 or del(7q)|-5 or del(5q)	0|0|0|0|0|0|0|0	51	Normal	20	FEMALE	Yes	YES	3	MPX Negative|NSE Positive|TDT |CD3 |CD5 |CD7 |CD10 |CD14 Negative|CD15 |CD19 |CD20 |CD23 |CD25 |CD33 Positive|CD34 Positive|CD45 |CD56 Positive|CD117 Positive|HLA-DR Positive|Other CD Negative	0	57	0	0	0	90	21	0	0	20	0	0	0	11	15	59	14	M5	FLT3 Mutation Negative|IDH1 R132 Negative|IDH1 R140 Negative|IDH1 R172 Negative|Activating RAS Negative|NPMc Negative	LIVING	1		None	0	273	not hispanic or latino	1	1958	'--	2009	Pharmaceutical Therapy, NOS Radiation Therapy, NOS
51	TCGA-AB-2874-03	PB	TCGA-AB-2874	PML-RAR|MLL|CBF-Beta|AML1-ETO|+8|-7 or del(7q)|-5 or del(5q)	0|0|0|0|0|99|0	59	del (7q) / 7q-	20	MALE	No	NO		MPX Positive|NSE Negative|TDT |CD3 |CD5 Negative|CD7 |CD10 |CD14 Negative|CD15 |CD19 Negative|CD20 |CD23 |CD25 |CD33 Positive|CD34 Positive|CD45 |CD56 Negative|CD117 Positive|HLA-DR Positive|Other CD	0	70	2	1	48	80	14	0	0	16	0	0	0	11	12	19	20	M2	FLT3 Mutation Negative|IDH1 R132 Negative|IDH1 R140 Positive|IDH1 R172 Negative|Activating RAS Negative|NPMc Negative	LIVING	3		None	0	396	not hispanic or latino	1	1950	'--	2009	Radiation Therapy, NOS Pharmaceutical Therapy, NOS
52	TCGA-AB-2875-03	PB	TCGA-AB-2875	PML-RAR|MLL|CBF-Beta|AML1-ETO|+8|-7 or del(7q)|-5 or del(5q)	0|0|0|89|0|0|0	43	t (8;21)	20	MALE	No	NO		MPX |NSE |TDT |CD3 |CD5 |CD7 |CD10 |CD14 |CD15 |CD19 |CD20 |CD23 |CD25 |CD33 |CD34 Positive|CD45 |CD56 |CD117 Positive|HLA-DR |Other CD	0	40	3	0	39	45	29	0	4	21	0	0	0	11	4	4	67	M2	FLT3 Mutation Positive|IDH1 R132 Negative|IDH1 R140 Negative|IDH1 R172 Negative|Activating RAS Negative|NPMc Negative	LIVING	2		None	0	212	not hispanic or latino	1	1966	'--	2009	Pharmaceutical Therapy, NOS Radiation Therapy, NOS
53	TCGA-AB-2876-03	PB	TCGA-AB-2876	BCR-ABL|PML-RAR|MLL	0|0|0	45	Normal	20	FEMALE	No	NO		MPX Positive|NSE Negative|TDT |CD3 |CD5 |CD7 |CD10 |CD14 |CD15 |CD19 |CD20 |CD23 |CD25 |CD33 Positive|CD34 Positive|CD45 |CD56 |CD117 Positive|HLA-DR |Other CD	0	56	5	1	37	90	13	1	1	36	0	0	0	8	29	2	116	M2	FLT3 Mutation Negative|IDH1 R132 Negative|IDH1 R140 Negative|IDH1 R172 Negative|Activating RAS Negative|NPMc Negative	LIVING	1		None	0	1219	not hispanic or latino	1	1961	'--	2006	Radiation Therapy, NOS Pharmaceutical Therapy, NOS
54	TCGA-AB-2877-03	PB	TCGA-AB-2877	BCR-ABL|PML-RAR|MLL|Other	1|1|0|0	60		20	FEMALE	No	NO		MPX Positive|NSE Negative|TDT |CD3 |CD5 |CD7 |CD10 |CD14 |CD15 |CD19 |CD20 |CD23 |CD25 |CD33 Positive|CD34 Negative|CD45 |CD56 Positive|CD117 Positive|HLA-DR Negative|Other CD	1	86	3	0	43	90	45	0	1	4	0	0	0	9	12	0	45	M1	FLT3 Mutation Positive|IDH1 R132 Negative|IDH1 R140 Positive|IDH1 R172 Negative|Activating RAS Negative|NPMc Positive	LIVING	1		None	0	638	not hispanic or latino	1	1948	'--	2008	Pharmaceutical Therapy, NOS Radiation Therapy, NOS
55	TCGA-AB-2878-03	PB	TCGA-AB-2878	BCR-ABL|+8	3|93	47	Complex (greater than or equal to 3 distinct abnormalities)|del (5q) / 5q-|del (7q) / 7q-	20	FEMALE	No	NO		MPX Positive|NSE Negative|TDT |CD3 |CD5 |CD7 |CD10 |CD14 |CD15 |CD19 |CD20 |CD23 |CD25 |CD33 Positive|CD34 Positive|CD45 |CD56 |CD117 Positive|HLA-DR |Other CD	0	37	0	6	0	70	10	0	0	70	0	0	0	9	12	9	57	M2	FLT3 Mutation Negative|IDH1 R132 Negative|IDH1 R140 Negative|IDH1 R172 Negative|Activating RAS Negative|NPMc Negative	DECEASED	3		None	1	365	not hispanic or latino	1	1959	2007	2006	Radiation Therapy, NOS Pharmaceutical Therapy, NOS
56	TCGA-AB-2880-03	PB	TCGA-AB-2880	BCR-ABL|PML-RAR|MLL|CBF-Beta|AML1-ETO|+8|-7 or del(7q)|-5 or del(5q)	0|0|0|0|0|0|0|0	24	Normal	20	MALE	No	NO		MPX Positive|NSE Negative|TDT |CD3 |CD5 Negative|CD7 |CD10 |CD14 |CD15 |CD19 Negative|CD20 |CD23 |CD25 |CD33 Positive|CD34 Positive|CD45 |CD56 |CD117 Positive|HLA-DR Positive|Other CD Negative	0	77	1	0	76	90	5	0	0	1	0	12	1	6	224	4	34	M1	FLT3 Mutation Positive|IDH1 R132 Negative|IDH1 R140 Negative|IDH1 R172 Negative|Activating RAS Negative|NPMc Negative	DECEASED	1		None	1		not hispanic or latino	1	1985	'--	2009	Radiation Therapy, NOS Pharmaceutical Therapy, NOS
57	TCGA-AB-2881-03	PB	TCGA-AB-2881	PML-RAR|MLL|CBF-Beta|AML1-ETO|+8|-7 or del(7q)|-5 or del(5q)	0|0|89|0|0|0|0	48	Normal|inv (16)	20	FEMALE	No	NO		MPX Positive|NSE Negative|TDT |CD3 |CD5 Negative|CD7 |CD10 |CD14 |CD15 |CD19 Negative|CD20 |CD23 |CD25 |CD33 Negative|CD34 Positive|CD45 |CD56 |CD117 Positive|HLA-DR Positive|Other CD Negative	2	75	2	0	41	90	26	0	1	2	0	10	0	10	33	17	32	M1	FLT3 Mutation Negative|IDH1 R132 Negative|IDH1 R140 Negative|IDH1 R172 Negative|Activating RAS Negative|NPMc Negative	LIVING	2		None	0	393	not hispanic or latino	1	1961	'--	2009	Radiation Therapy, NOS Pharmaceutical Therapy, NOS
58	TCGA-AB-2882-03	PB	TCGA-AB-2882			73	Normal|del (7q) / 7q-	20	FEMALE	No	NO		MPX Positive|NSE Negative|TDT |CD3 |CD5 |CD7 |CD10 |CD14 |CD15 |CD19 |CD20 |CD23 |CD25 |CD33 |CD34 Positive|CD45 |CD56 |CD117 Positive|HLA-DR |Other CD	2	37	0	0	16	80	54	0	0	20	0	0	0	10	2	8	60	M2	FLT3 Mutation Negative|IDH1 R132 Negative|IDH1 R140 Negative|IDH1 R172 Negative|Activating RAS Negative|NPMc Negative	DECEASED	3		None	1	365	not reported	1	1933	2007	2006	Radiation Therapy, NOS Pharmaceutical Therapy, NOS
59	TCGA-AB-2883-03	PB	TCGA-AB-2883	MLL	82	60	Normal|Complex (greater than or equal to 3 distinct abnormalities)|Trisomy 8	20	MALE	No	NO		MPX |NSE |TDT |CD3 |CD5 Negative|CD7 |CD10 |CD14 Negative|CD15 |CD19 Negative|CD20 |CD23 |CD25 |CD33 Positive|CD34 |CD45 |CD56 Negative|CD117 Positive|HLA-DR Positive|Other CD Negative	0	94	0	0	30	90	49	0	1	5	0	2	0	9	7	12	93	M5	BCR-ABL Negative|FLT3 Mutation Negative|IDH1 R132 Negative|IDH1 R140 Negative|IDH1 R172 Negative|Activating RAS Negative|NPMc Negative	LIVING	3	21	None	0	730	not hispanic or latino	1	1948	'--	2008	Radiation Therapy, NOS Pharmaceutical Therapy, NOS
60	TCGA-AB-2884-03	PB	TCGA-AB-2884	PML-RAR|CBF-Beta|AML1-ETO	0|0|0	44	Normal	20	FEMALE	Yes	YES	3	MPX Positive|NSE Negative|TDT |CD3 |CD5 |CD7 |CD10 |CD14 |CD15 |CD19 |CD20 |CD23 |CD25 |CD33 Positive|CD34 |CD45 |CD56 |CD117 Positive|HLA-DR Positive|Other CD	2	86	0	0	17	85	27	0	1	10	0	5	0	9	14	38	145	M1	FLT3 Mutation Negative|IDH1 R132 Negative|IDH1 R140 Negative|IDH1 R172 Negative|Activating RAS Negative|NPMc Positive	DECEASED	1		None	1	731	not hispanic or latino	1	1964	2010	2008	Pharmaceutical Therapy, NOS Radiation Therapy, NOS
61	TCGA-AB-2885-03	PB	TCGA-AB-2885	-7 or del(7q)|-5 or del(5q)|del (20q)	90|95|94	71	Complex (greater than or equal to 3 distinct abnormalities)|del (5q) / 5q-|del (7q) / 7q-	20	MALE	No	NO		MPX Negative|NSE Negative|TDT |CD3 |CD5 Negative|CD7 |CD10 |CD14 Negative|CD15 |CD19 Negative|CD20 |CD23 |CD25 |CD33 Positive|CD34 Positive|CD45 |CD56 Negative|CD117 Positive|HLA-DR Positive|Other CD Negative	8	97	0	0	54	50	33	0	0	4	0	0	0	8	5	0	48	M0 Undifferentiated	FLT3 Mutation Negative|IDH1 R132 Negative|IDH1 R140 Negative|IDH1 R172 Negative|Activating RAS Negative|NPMc Negative	DECEASED	3		None	1	214	not hispanic or latino	1	1938	2009	2009	Pharmaceutical Therapy, NOS Radiation Therapy, NOS
62	TCGA-AB-2886-03	PB	TCGA-AB-2886	PML-RAR|MLL|CBF-Beta|AML1-ETO|+8|-7 or del(7q)|-5 or del(5q)	0|0|0|94|0|0|0	26	t (8;21)	20	MALE	Yes	YES	3	MPX Positive|NSE Negative|TDT Positive|CD3 |CD5 |CD7 |CD10 |CD14 |CD15 |CD19 Positive|CD20 |CD23 |CD25 |CD33 |CD34 Positive|CD45 |CD56 |CD117 Positive|HLA-DR Positive|Other CD	0	72	1	0	50	90	27	0	1	19	0	0	0	9	11	2	33	M2	FLT3 Mutation Negative|IDH1 R132 Negative|IDH1 R140 Negative|IDH1 R172 Negative|Activating RAS Negative|NPMc Negative	LIVING	2	Yes	None	0	181	not hispanic or latino	1	1983	'--	2009	Pharmaceutical Therapy, NOS Radiation Therapy, NOS
63	TCGA-AB-2888-03	PB	TCGA-AB-2888	PML-RAR|CBF-Beta|AML1-ETO	0|45|0	57			MALE	No	NO		MPX Positive|NSE Negative|TDT |CD3 |CD5 Negative|CD7 |CD10 |CD14 Negative|CD15 |CD19 Negative|CD20 |CD23 |CD25 |CD33 Positive|CD34 Positive|CD45 |CD56 Negative|CD117 Positive|HLA-DR Positive|Other CD	1	40	0	0	0	30	27	0	0	12	0	1	0	7	5	58	129	M4	FLT3 Mutation Negative|IDH1 R132 Negative|IDH1 R140 Negative|IDH1 R172 Negative|Activating RAS Negative|NPMc Negative	LIVING	2		none	0	334	not hispanic or latino	1	1952	'--	2009	Pharmaceutical Therapy, NOS Radiation Therapy, NOS
64	TCGA-AB-2889-03	PB	TCGA-AB-2889	PML-RAR|MLL|CBF-Beta|AML1-ETO|+8|-7 or del(7q)|-5 or del(5q)	0|0|87|0|0|0|0	55	inv (16)	20	MALE	No	NO		|MPX |NSE |TDT |CD3 |CD5 |CD7 |CD10 |CD14 |CD15 |CD19 |CD20 |CD23 |CD25 |CD33 Positive|CD34 Positive|CD45 Positive|CD56 |CD117 Positive|HLA-DR |Other CD	1	52	5	0	59	90	32	0	0	2	0	0	0	9	31	2	9	M4	FLT3 Mutation Negative|IDH1 R132 Negative|IDH1 R140 Negative|IDH1 R172 Negative|Activating RAS Negative|NPMc Negative	LIVING	2		none	0	304	not hispanic or latino	1	1954	'--	2009	Pharmaceutical Therapy, NOS Radiation Therapy, NOS
65	TCGA-AB-2890-03	PB	TCGA-AB-2890	-5 or del(5q)	0	69	Normal	20	MALE	No	NO		MPX Negative|NSE Negative|TDT |CD3 |CD5 |CD7 |CD10 |CD14 |CD15 |CD19 |CD20 |CD23 |CD25 |CD33 Negative|CD34 Positive|CD45 |CD56 |CD 117 |HLA-DR |Other CD	8	60	1	0	22	50	65	0	0	2	0	0	0	11	6	1	61	M0 Undifferentiated	FLT3 Mutation Negative|IDH1 R132 Negative|IDH1 R140 Negative|IDH1 R172 Negative|Activating RAS Negative|NPMc Negative	DECEASED	3		None	1	0	not hispanic or latino	1	1940	2009	2009	Pharmaceutical Therapy, NOS Radiation Therapy, NOS
66	TCGA-AB-2891-03	PB	TCGA-AB-2891	PML-RAR|CBF-Beta|AML1-ETO|+8|-7 or del(7q)|-5 or del(5q)|Other	0|0|0|0|0|0|86	42	Complex (greater than or equal to 3 distinct abnormalities)	20	MALE	No	NO		MPX Positive|NSE Negative|TDT |CD3 |CD5 |CD7 |CD10 |CD14 Negative|CD15 |CD19 |CD20 |CD23 |CD25 |CD33 Positive|CD34 Positive|CD45 |CD56 |CD 117 |HLA-DR Positive|Other CD Positive	1	68	3	0	51	80	18	0	2	15	0	0	0	12	11	10	176	M1	FLT3 Mutation Negative|IDH1 R132 Negative|IDH1 R140 Positive|IDH1 R172 Negative|Activating RAS Negative|NPMc Negative	DECEASED	3		None	1		not hispanic or latino	2	1967	'--	2009	Pharmaceutical Therapy, NOS Radiation Therapy, NOS
67	TCGA-AB-2892-03	PB	TCGA-AB-2892	BCR-ABL|PML-RAR|MLL|CBF-Beta	1|1|0|97	42	Normal|inv (16)	20	FEMALE	No	NO		MPX Positive|NSE Positive|TDT |CD3 |CD5 |CD7 |CD10 |CD14 |CD15 |CD19 |CD20 |CD23 |CD25 |CD33 Positive|CD34 Positive|CD45 |CD56 |CD 117 |HLA-DR |Other CD	4	40	0	2	16	90	20	0	0	12	0	8	0	10	38	34	12	M4	FLT3 Mutation Negative|IDH1 R132 Negative|IDH1 R140 Negative|IDH1 R172 Negative|Activating RAS Positive|NPMc Negative	LIVING	2		None	0	943	not hispanic or latino	1	1964	'--	2006	Radiation Therapy, NOS Pharmaceutical Therapy, NOS
68	TCGA-AB-2893-03	PB	TCGA-AB-2893	PML-RAR|MLL	0|86	45		20	MALE	No	NO		MPX Negative|NSE Positive|TDT |CD3 |CD5 |CD7 |CD10 |CD14 |CD15 |CD19 |CD20 |CD23 |CD25 |CD33 Positive|CD34 Positive|CD45 |CD56 Positive|CD117 Positive|HLA-DR |Other CD Positive	0	95	2	0	6	75	45	0	0	4	0	8	0	9	5	35	53	M5	FLT3 Mutation Negative|IDH1 R132 Negative|IDH1 R140 Negative|IDH1 R172 Negative|Activating RAS Positive|NPMc Negative	DECEASED	3		None	1	212	not hispanic or latino	1	1961	2006	2006	Pharmaceutical Therapy, NOS Radiation Therapy, NOS
69	TCGA-AB-2894-03	PB	TCGA-AB-2894	BCR-ABL|PML-RAR|MLL|CBF-Beta|TEL-AML 1|+8|-7 or del(7q)	0|0|74|0|0|0|76	50	Normal|del (7q) / 7q-|t (9;11)	20	FEMALE	No	NO		MPX Negative|NSE Positive|TDT |CD3 |CD5 |CD7 |CD10 |CD14 Negative|CD15 |CD19 |CD20 |CD23 |CD25 |CD33 Positive|CD34 Negative|CD45 Positive|CD56 Negative|CD117 Positive|HLA-DR |Other CD Positive	5	81	5	0	10	90	64	0	3	7	0	0	0	10	7	4	136	M5	FLT3 Mutation Negative|IDH1 R132 Negative|IDH1 R140 Negative|IDH1 R172 Negative|Activating RAS Negative|NPMc Negative	DECEASED	3		None	1	181	not hispanic or latino	1	1957	2007	2007	Radiation Therapy, NOS Pharmaceutical Therapy, NOS
70	TCGA-AB-2895-03	PB	TCGA-AB-2895	PML-RAR|CBF-Beta|AML1-ETO	0|0|0	41		0	FEMALE	Yes	YES	2	MPX Positive|NSE Negative|TDT |CD3 |CD5 |CD7 |CD10 |CD14 |CD15 |CD19 |CD20 |CD23 |CD25 |CD33 Positive|CD34 Positive|CD45 Positive|CD56 |CD117 Positive|HLA-DR Positive|Other CD	0	92	2	0	90	90	2	0	1	4	0	0	0	12	134	0	40	M1	FLT3 Mutation Positive|IDH1 R132 Negative|IDH1 R140 Negative|IDH1 R172 Negative|Activating RAS Negative|NPMc Positive	DECEASED	0		None	1	153	not hispanic or latino	1	1968	2009	2009	Pharmaceutical Therapy, NOS Radiation Therapy, NOS
71	TCGA-AB-2896-03	PB	TCGA-AB-2896	BCR-ABL|PML-RAR|CBF-Beta|AML1-ETO|+8|-7 or del(7q)	0|0|0|0|0|0	21	Normal	20	FEMALE	Yes	YES	2	MPX Positive|NSE Positive|TDT |CD3 |CD5 |CD7 |CD10 |CD14 |CD15 |CD19 |CD20 |CD23 |CD25 |CD33 Positive|CD34 Positive|CD45 |CD56 |CD117 Positive|HLA-DR Positive|Other CD	0	90	0	10	72	90	6	0	1	1	0	3	2	9	93	4	73	M5	FLT3 Mutation Positive|IDH1 R132 Negative|IDH1 R140 Negative|IDH1 R172 Negative|Activating RAS Negative|NPMc Positive	DECEASED	1		None	1	214	not hispanic or latino	1	1986	2007	2007	Radiation Therapy, NOS Pharmaceutical Therapy, NOS
72	TCGA-AB-2897-03	PB	TCGA-AB-2897	PML-RAR|CBF-Beta	98|0	50	Normal|t (15;17)	20	FEMALE	No	NO		MPX |NSE |TDT |CD3 |CD5 |CD7 |CD10 |CD14 |CD15 |CD19 |CD20 |CD23 |CD25 |CD33 Positive|CD34 Negative|CD45 |CD56 |CD117 Positive|HLA-DR Negative|Other CD	0	90	0	0.4	0	90	19	0	0	46	0	0	0	10	3	35	27	M3	FLT3 Mutation Negative|IDH1 R132 Negative|IDH1 R140 Negative|IDH1 R172 Negative|Activating RAS Negative|NPMc Negative	LIVING	2		None	0	243	not hispanic or latino	1	1959	'--	2009	Radiation Therapy, NOS Pharmaceutical Therapy, NOS
73	TCGA-AB-2898-03	PB	TCGA-AB-2898	PML-RAR	0	69	Trisomy 8	20	FEMALE	No	NO		MPX Positive|NSE Negative|TDT |CD3 |CD5 |CD7 |CD10 |CD14 |CD15 |CD19 |CD20 |CD23 |CD25 |CD33 Positive|CD34 Positive|CD45 |CD56 |CD 117 |HLA-DR |Other CD	40	42	0	0	32	90	22	0	0	5	0	0	0	7	10	1	12	M1	FLT3 Mutation Negative|IDH1 R132 Negative|IDH1 R140 Negative|IDH1 R172 Positive|Activating RAS Negative|NPMc Negative	LIVING	3		None	0	393	not hispanic or latino	1	1940	'--	2009	Radiation Therapy, NOS Pharmaceutical Therapy, NOS
74	TCGA-AB-2899-03	PB	TCGA-AB-2899	PML-RAR|CBF-Beta|AML1-ETO|Other	0|0|0|55	76	Normal	20	FEMALE	No	NO		MPX Negative|NSE Negative|TDT Positive|CD3 |CD5 |CD7 |CD10 |CD14 |CD15 |CD19 |CD20 |CD23 |CD25 |CD33 |CD34 Positive|CD45 |CD56 |CD117 Positive|HLA-DR |Other CD	3	37	0	2	0	30	61	0	0	12	0	0	0	11	3	22	166	M4	FLT3 Mutation Negative|IDH1 R132 Negative|IDH1 R140 Negative|IDH1 R172 Negative|Activating RAS Negative|NPMc Negative	DECEASED	1		None	1	671	not hispanic or latino	1	1930	2007	2006	Radiation Therapy, NOS Pharmaceutical Therapy, NOS
75	TCGA-AB-2900-03	PB	TCGA-AB-2900	PML-RAR|MLL|CBF-Beta|AML1-ETO|+8|-7 or del(7q)|-5 or del(5q)	0|0|0|0|0|0|0	70	Normal	20	MALE	Yes	YES	4	MPX |NSE |TDT |CD3 |CD5 |CD7 |CD10 |CD14 |CD15 |CD19 |CD20 |CD23 |CD25 |CD33 Positive|CD34 Negative|CD45 |CD56 |CD 117 |HLA-DR |Other CD	0	84	3	0	49	90	5	0	0	3	0	14	7	10	48	11	30	M1	FLT3 Mutation Positive|IDH1 R132 Negative|IDH1 R140 Negative|IDH1 R172 Negative|Activating RAS Negative|NPMc Positive	DECEASED	1		None	1	184	not hispanic or latino	2	1939	2009	2009	Pharmaceutical Therapy, NOS Radiation Therapy, NOS
76	TCGA-AB-2901-03	PB	TCGA-AB-2901	PML-RAR|MLL|CBF-Beta|AML1-ETO|+8|-7 or del(7q)|-5 or del(5q)|Other	0|0|0|0|94|0|0|97	27	Complex (greater than or equal to 3 distinct abnormalities)|Trisomy 8	20	MALE	Yes	YES	1	MPX Positive|NSE Negative|TDT |CD3 |CD5 |CD7 |CD10 |CD14 |CD15 |CD19 |CD20 |CD23 |CD25 |CD33 Positive|CD34 Positive|CD45 |CD56 |CD 117 |HLA-DR |Other CD	0	77	0	0	88	100	1	0	0	8	0	0	0	9	90	3	87	M2	FLT3 Mutation Negative|IDH1 R132 Positive|IDH1 R140 Negative|IDH1 R172 Negative|Activating RAS Negative|NPMc Negative	LIVING	3	21, 9(9;22)	None	0	59	not hispanic or latino	2	1982	'--	2009	Radiation Therapy, NOS Pharmaceutical Therapy, NOS
77	TCGA-AB-2908-03	PB	TCGA-AB-2908	CBF-Beta|AML1-ETO|+8|-5 or del(5q)|Other	0|0|0|100|87	81	Complex (greater than or equal to 3 distinct abnormalities)|del (5q) / 5q-	20	MALE	No	NO	0	MPX Positive|NSE Negative|TDT |CD3 |CD5 Negative|CD7 |CD10 |CD14 |CD15 |CD19 Negative|CD20 |CD23 |CD25 |CD33 Positive|CD34 Positive|CD45 |CD56 |CD117 Positive|HLA-DR Positive|Other CD	5	46	5	4	0	60	59	0	2	20	0	0	0	10	2	5	39	M2	FLT3 Mutation Negative|IDH1 R132 Negative|IDH1 R140 Negative|IDH1 R172 Negative|Activating RAS Negative|NPMc Negative	DECEASED	3	21	No Exposure	1	31	not hispanic or latino	1	1927	2008	2008	Pharmaceutical Therapy, NOS Radiation Therapy, NOS
78	TCGA-AB-2910-03	PB	TCGA-AB-2910	PML-RAR|MLL|CBF-Beta|AML1-ETO|+8	0|0|0|0|0	61	Normal	20	FEMALE	Yes	YES	1	MPX Positive|NSE Positive|TDT |CD3 |CD5 |CD7 |CD10 |CD14 Positive|CD15 |CD19 |CD20 |CD23 |CD25 |CD33 Positive|CD34 |CD45 |CD56 Positive|CD 117 |HLA-DR Positive|Other CD Positive	0	71	0	0	55	70	14	3	1	5	0	0	1	12	35	21	35	M5	FLT3 Mutation Positive|IDH1 R132 Negative|IDH1 R140 Negative|IDH1 R172 Negative|Activating RAS Negative|NPMc Negative	DECEASED	1	Yes	None	1	0	not hispanic or latino	1	1947	2008	2008	Radiation Therapy, NOS Pharmaceutical Therapy, NOS
79	TCGA-AB-2911-03	PB	TCGA-AB-2911	BCR-ABL|PML-RAR|MLL	0|0|98	51	Normal|Complex (greater than or equal to 3 distinct abnormalities)	20	FEMALE	Yes	YES	1	MPX Positive|NSE Positive|TDT |CD3 |CD5 |CD7 |CD10 |CD14 Negative|CD15 |CD19 |CD20 |CD23 |CD25 |CD33 Positive|CD34 Positive|CD45 |CD56 Negative|CD117 Positive|HLA-DR |Other CD Negative	0	39	0	0	39	90	13	0	9	0	0	0	0	11	50	39	21	M4	FLT3 Mutation Negative|IDH1 R132 Negative|IDH1 R140 Negative|IDH1 R172 Negative|Activating RAS Positive|NPMc Negative	LIVING	3		Benzene/other chemicals	0	1186	not hispanic or latino	2	1955	'--	2006	Radiation Therapy, NOS Pharmaceutical Therapy, NOS
80	TCGA-AB-2912-03	PB	TCGA-AB-2912	BCR-ABL|PML-RAR|MLL|CBF-Beta|AML1-ETO|+8|-7 or del(7q)	0|0|0|0|0|73|0	63	Trisomy 8	20	MALE	Yes	YES	2	MPX Negative|NSE Negative|TDT |CD3 |CD5 Negative|CD7 |CD10 |CD14 Negative|CD15 |CD19 Negative|CD20 |CD23 |CD25 |CD33 Negative|CD34 Positive|CD45 |CD56 Negative|CD117 Positive|HLA-DR Positive|Other CD Negative	1	62	0	0	9	90	20	0	3	20	0	9	0	8	18	34	148	M4	FLT3 Mutation Negative|IDH1 R132 Negative|IDH1 R140 Negative|IDH1 R172 Negative|Activating RAS Negative|NPMc Negative	DECEASED	3		None	1	274	not hispanic or latino	1	1944	2007	2007	Pharmaceutical Therapy, NOS Radiation Therapy, NOS
81	TCGA-AB-2913-03	PB	TCGA-AB-2913	BCR-ABL|PML-RAR|MLL|CBF-Beta|-7 or del(7q)	0|0|0|0|0	61	Normal|Trisomy 8	20	MALE	No	NO		MPX Positive|NSE Negative|TDT |CD3 |CD5 |CD7 |CD10 |CD14 |CD15 |CD19 |CD20 |CD23 |CD25 |CD33 Positive|CD34 Positive|CD45 Positive|CD56 |CD117 Positive|HLA-DR |Other CD	2	95	0	0	86		8	0	0	3	0	0	0	13	62	1	25	M0 Undifferentiated	FLT3 Mutation Positive|IDH1 R132 Negative|IDH1 R140 Negative|IDH1 R172 Negative|Activating RAS Negative|NPMc Positive	LIVING	3		None	0	1216	not hispanic or latino	1	1945	'--	2006	Radiation Therapy, NOS Pharmaceutical Therapy, NOS
82	TCGA-AB-2914-03	PB	TCGA-AB-2914	BCR-ABL|PML-RAR|CBF-Beta|AML1-ETO	0|0|83|0	22	Normal|inv (16)	20	FEMALE	No	NO		MPX Positive|NSE Positive|TDT |CD3 |CD5 |CD7 |CD10 |CD14 |CD15 |CD19 |CD20 |CD23 |CD25 |CD33 Positive|CD34 Positive|CD45 |CD56 |CD117 Positive|HLA-DR |Other CD	0	55	1	0	70	70	9	0	1	5	0	0	0	11	52	14	149	M2	FLT3 Mutation Positive|IDH1 R132 Negative|IDH1 R140 Negative|IDH1 R172 Negative|Activating RAS Negative|NPMc Negative	LIVING	2		None	0	792	not hispanic or latino	1	1985	'--	2007	Pharmaceutical Therapy, NOS Radiation Therapy, NOS
83	TCGA-AB-2915-03	PB	TCGA-AB-2915	PML-RAR|MLL|CBF-Beta|+8|-7 or del(7q)|-5 or del(5q)	0|0|0|0|43|0	73	Complex (greater than or equal to 3 distinct abnormalities)	20	FEMALE	No	NO		MPX Positive|NSE Negative|TDT |CD3 |CD5 |CD7 |CD10 |CD14 |CD15 |CD19 |CD20 |CD23 |CD25 |CD33 |CD34 Positive|CD45 |CD56 |CD117 Positive|HLA-DR Positive|Other CD	0	11	1	0	11	40	3	0	0	74	0	0	0	9	15	11	64	M2	FLT3 Mutation Negative|IDH1 R132 Negative|IDH1 R140 Negative|IDH1 R172 Negative|Activating RAS Negative|NPMc Negative	DECEASED	3		None	1	0	not hispanic or latino	1	1936	2009	2009	Pharmaceutical Therapy, NOS Radiation Therapy, NOS
84	TCGA-AB-2916-03	PB	TCGA-AB-2916			48		20	FEMALE	No	NO		MPX Positive|NSE Positive|TDT |CD3 |CD5 |CD7 |CD10 |CD14 Positive|CD15 |CD19 |CD20 |CD23 |CD25 |CD33 Positive|CD34 Positive|CD45 |CD56 |CD117 Positive|HLA-DR |Other CD Positive	0	51	4	0	5	80	15	0	5	39	0	0	0	9	12	32	351	M4	FLT3 Mutation Negative|IDH1 R132 Negative|IDH1 R140 Negative|IDH1 R172 Negative|Activating RAS Negative|NPMc Negative	LIVING	1		None	0	882	hispanic or latino	1	1959	'--	2007	Radiation Therapy, NOS Pharmaceutical Therapy, NOS
85	TCGA-AB-2917-03	PB	TCGA-AB-2917			41	Normal|Complex (greater than or equal to 3 distinct abnormalities)|del (7q) / 7q-	21	FEMALE	No	NO		MPX Negative|NSE |TDT |CD3 Negative|CD5 Positive|CD7 Positive|CD10 |CD14 |CD15 |CD19 Negative|CD20 |CD23 |CD25 |CD33 |CD34 Positive|CD45 |CD56 |CD117 Positive|HLA-DR |Other CD	0	42	2	1	74	80	3	1	2	6	0	0	2	12	48	9	71	M0 Undifferentiated	FLT3 Mutation Negative|IDH1 R132 Negative|IDH1 R140 Negative|IDH1 R172 Negative|Activating RAS Positive|NPMc Negative	LIVING	3		None	0	1216	not hispanic or latino	1	1965	'--	2006	Pharmaceutical Therapy, NOS Radiation Therapy, NOS
86	TCGA-AB-2918-03	PB	TCGA-AB-2918	PML-RAR|MLL|CBF-Beta|AML1-ETO|+8|-7 or del(7q)|-5 or del(5q)	0|0|0|0|88|0|0	47	Trisomy 8	20	FEMALE	Yes	YES	2	MPX Positive|NSE Negative|TDT |CD3 |CD5 |CD7 |CD10 |CD14 |CD15 |CD19 |CD20 |CD23 |CD25 |CD33 Positive|CD34 Positive|CD45 |CD56 |CD 117 |HLA-DR |Other CD Negative	0	77	0	0	79		10	0	1	4	0	0	0	10	81	4	53	M1	FLT3 Mutation Positive|IDH1 R132 Negative|IDH1 R140 Negative|IDH1 R172 Negative|Activating RAS Negative|NPMc Negative	DECEASED	3		None	1		not hispanic or latino	1	1962	'--	2009	Radiation Therapy, NOS Pharmaceutical Therapy, NOS
87	TCGA-AB-2919-03	PB	TCGA-AB-2919	PML-RAR|MLL|CBF-Beta|AML1-ETO|+8|-7 or del(7q)|-5 or del(5q)	0|0|0|0|0|0|0	54	Normal	20	FEMALE	Yes	YES	2	MPX Positive|NSE Negative|TDT |CD3 |CD5 Negative|CD7 |CD10 |CD14 Negative|CD15 |CD19 Negative|CD20 |CD23 |CD25 |CD33 Positive|CD34 Negative|CD45 |CD56 Negative|CD117 Positive|HLA-DR Negative|Other CD Negative	0	72	0	0	90	90	9	0	0	1	0	0	0	9	13	0	22	M1	BCR-ABL Negative|FLT3 Mutation Positive|IDH1 R132 Positive|IDH1 R140 Negative|IDH1 R172 Negative|Activating RAS Negative|NPMc Positive	LIVING	1		None	0	61	not hispanic or latino	1	1955	'--	2009	Radiation Therapy, NOS Pharmaceutical Therapy, NOS
88	TCGA-AB-2920-03	PB	TCGA-AB-2920	+8|Other	99|95	44	Normal|Complex (greater than or equal to 3 distinct abnormalities)|del (7q) / 7q-|Trisomy 8	20	MALE	No	NO		MPX Positive|NSE Negative|TDT |CD3 |CD5 |CD7 |CD10 |CD14 Negative|CD15 |CD19 |CD20 |CD23 |CD25 |CD33 Positive|CD34 Positive|CD45 |CD56 Negative|CD117 Positive|HLA-DR |Other CD Negative	0	39	0	0	83	80	11	0	0	4	0	0	0	10	35	2	35	M2	FLT3 Mutation Negative|IDH1 R132 Negative|IDH1 R140 Negative|IDH1 R172 Negative|Activating RAS Negative|NPMc Negative	DECEASED	3		None	1	366	not hispanic or latino	1	1963	2008	2007	Pharmaceutical Therapy, NOS Radiation Therapy, NOS
89	TCGA-AB-2921-03	PB	TCGA-AB-2921	PML-RAR|MLL|CBF-Beta|AML1-ETO|+8|-7 or del(7q)|-5 or del(5q)	0|0|0|0|0|0|0	56	Normal	20	FEMALE	No	NO		MPX Positive|NSE Positive|TDT |CD3 |CD5 Negative|CD7 |CD10 |CD14 Negative|CD15 |CD19 |CD20 |CD23 |CD25 |CD33 Positive|CD34 Positive|CD45 |CD56 Negative|CD117 Positive|HLA-DR Positive|Other CD Negative	0	69	1	0	57	90	21	4	1	2	0	3	0	8	28	11	31	M4	BCR-ABL Negative|FLT3 Mutation Positive|IDH1 R132 Negative|IDH1 R140 Negative|IDH1 R172 Negative|Activating RAS Negative|NPMc Negative	DECEASED	1		None	1		not hispanic or latino	1	1953	'--	2009	Pharmaceutical Therapy, NOS Radiation Therapy, NOS
90	TCGA-AB-2924-03	PB	TCGA-AB-2924	BCR-ABL|PML-RAR|MLL|CBF-Beta|AML1-ETO|+8|-7 or del(7q)|-5 or del(5q)	0|0|0|0|0|0|0|0	59	Normal	20	MALE	No	NO		MPX Positive|NSE Positive|TDT |CD3 |CD5 |CD7 |CD10 |CD14 |CD15 |CD19 |CD20 |CD23 Positive|CD25 |CD33 |CD34 |CD45 |CD56 |CD117 Positive|HLA-DR Positive|Other CD Positive	0	75	0	1	17	90	12	1	0	21	0	14	0	9	30	34	18	M4	BCR-ABL Negative|FLT3 Mutation Positive|IDH1 R132 Negative|IDH1 R140 Negative|IDH1 R172 Negative|Activating RAS Negative|NPMc Positive	LIVING	1	No	None	0	90	not hispanic or latino	1	1950	'--	2009	Radiation Therapy, NOS Pharmaceutical Therapy, NOS
91	TCGA-AB-2925-03	PB	TCGA-AB-2925	BCR-ABL	0	57	Normal	20	MALE	No	NO		MPX Positive|NSE Positive|TDT |CD3 |CD5 |CD7 |CD10 |CD14 |CD15 |CD19 |CD20 |CD23 |CD25 |CD33 Positive|CD34 Positive|CD45 |CD56 |CD 117 |HLA-DR |Other CD	0	52	8	0	4	90	5	6	3	69	0	0	0	10	99	4	80	M5	BCR-ABL Negative|FLT3 Mutation Positive|IDH1 R132 Negative|IDH1 R140 Negative|IDH1 R172 Negative|Activating RAS Negative|NPMc Positive	DECEASED	1		None	1	243	not hispanic or latino	1	1950	2007	2007	Pharmaceutical Therapy, NOS Radiation Therapy, NOS
92	TCGA-AB-2927-03	PB	TCGA-AB-2927			88	Normal	20	FEMALE	No	NO		MPX Negative|NSE Negative|TDT |CD3 |CD5 Negative|CD7 |CD10 |CD14 Negative|CD15 |CD19 Negative|CD20 |CD23 |CD25 |CD33 Negative|CD34 Positive|CD45 |CD56 Negative|CD117 Positive|HLA-DR Positive|Other CD Negative	0	33	0	1	0	10	72	0	0	6	0	0	0	10	3	20	156	M1	FLT3 Mutation Negative|IDH1 R132 Negative|IDH1 R140 Negative|IDH1 R172 Negative|Activating RAS Negative|NPMc Negative	DECEASED	1		None	1	90	not hispanic or latino	1	1921	2009	2009	Pharmaceutical Therapy, NOS Radiation Therapy, NOS
93	TCGA-AB-2928-03	PB	TCGA-AB-2928	-7 or del(7q)	98	43	del (7q) / 7q-	20	FEMALE	Yes	YES	3	MPX Positive|NSE Negative|TDT |CD3 |CD5 Negative|CD7 |CD10 |CD14 Negative|CD15 Negative|CD19 Negative|CD20 |CD23 |CD25 |CD33 Positive|CD34 Positive|CD45 |CD56 Negative|CD117 Positive|HLA-DR Positive|Other CD Negative		87	0	0	91	90	9	0	0	0	0	0	0	10	172	0	32	M1	PML-RAR Negative|FLT3 Mutation Positive|IDH1 R132 Positive|IDH1 R140 Negative|IDH1 R172 Negative|Activating RAS Negative|NPMc Negative	DECEASED	3		None	1		not hispanic or latino	2	1967	'--	2010	Pharmaceutical Therapy, NOS Radiation Therapy, NOS
94	TCGA-AB-2929-03	PB	TCGA-AB-2929	BCR-ABL|PML-RAR|MLL|CBF-Beta|AML1-ETO|+8	0|1|1|1|2|0	71	Normal|Complex (greater than or equal to 3 distinct abnormalities)|del (7q) / 7q-	20	FEMALE	No	NO		MPX Negative|NSE Negative|TDT |CD3 |CD5 |CD7 |CD10 |CD14 Negative|CD15 |CD19 |CD20 |CD23 |CD25 |CD33 Positive|CD34 Positive|CD45 |CD56 |CD117 Positive|HLA-DR Positive|Other CD Negative	0	55	7	1	50		22	0	1	16	0	0	0	9	6	2	50	M0 Undifferentiated	FLT3 Mutation Negative|IDH1 R132 Negative|IDH1 R140 Negative|IDH1 R172 Negative|Activating RAS Positive|NPMc Negative	DECEASED	3		None	1	123	not hispanic or latino	1	1936	2007	2007	Radiation Therapy, NOS Pharmaceutical Therapy, NOS
95	TCGA-AB-2930-03	PB	TCGA-AB-2930	PML-RAR|MLL|CBF-Beta|AML1-ETO|+8|-7 or del(7q)|-5 or del(5q)	0|0|0|0|0|0|0	63	Normal	20	FEMALE	No	NO		MPX Positive|NSE Negative|TDT |CD3 |CD5 |CD7 |CD10 |CD14 Negative|CD15 |CD19 Negative|CD20 |CD23 |CD25 |CD33 Positive|CD34 Positive|CD45 |CD56 Negative|CD117 Positive|HLA-DR Positive|Other CD Negative	0	72	4	0	49	90	18	3	12	7	0	0	0	10	28	5	69	M2	FLT3 Mutation Positive|IDH1 R132 Negative|IDH1 R140 Negative|IDH1 R172 Negative|Activating RAS Negative|NPMc Negative	DECEASED	1		None	1		not hispanic or latino	1	1946	'--	2009	Radiation Therapy, NOS Pharmaceutical Therapy, NOS
96	TCGA-AB-2931-03	PB	TCGA-AB-2931	BCR-ABL|PML-RAR|CBF-Beta|AML1-ETO	0|0|0|0	75		20	MALE	No	NO		MPX |NSE |TDT |CD3 |CD5 |CD7 |CD10 |CD14 Negative|CD15 |CD19 |CD20 |CD23 |CD25 |CD33 Positive|CD34 Positive|CD45 |CD56 |CD117 Positive|HLA-DR Positive|Other CD Negative	3	76	0	0	80	90	9	0	0	4	0	0	2	8	98	2	31	M2	FLT3 Mutation Positive|IDH1 R132 Negative|IDH1 R140 Negative|IDH1 R172 Negative|Activating RAS Negative|NPMc Negative	DECEASED	1			1	0	not hispanic or latino	1	1932	2007	2007	Pharmaceutical Therapy, NOS Radiation Therapy, NOS
97	TCGA-AB-2932-03	PB	TCGA-AB-2932	BCR-ABL|PML-RAR|MLL|CBF-Beta|AML1-ETO|+8|-7 or del(7q)	0|0|0|0|0|0|0	62	Normal	20	MALE	Yes	YES	3	MPX Positive|NSE Positive|TDT |CD3 |CD5 |CD7 |CD10 |CD14 Negative|CD15 |CD19 |CD20 |CD23 |CD25 |CD33 Positive|CD34 Negative|CD45 |CD56 Negative|CD117 Positive|HLA-DR Positive|Other CD Positive	0	85	0	0	22	90	11	0	0	5	0	3	0	7	59	59	20	M5	BCR-ABL Negative|PML-RAR Negative|FLT3 Mutation Negative|IDH1 R140 Negative|IDH1 R172 Negative|Activating RAS Negative|NPMc Positive	LIVING	1		None	0	0	not hispanic or latino	1	1946	'--	2008	Pharmaceutical Therapy, NOS Radiation Therapy, NOS
98	TCGA-AB-2933-03	PB	TCGA-AB-2933	BCR-ABL|PML-RAR|MLL|CBF-Beta|AML1-ETO|TEL-AML 1|+8|-7 or del(7q)|Other	0|0|0|0|0|0|0|0|63	58	Normal	20	MALE	No	NO		MPX Positive|NSE Positive|TDT |CD3 |CD5 Negative|CD7 |CD10 |CD14 Negative|CD15 |CD19 Negative|CD20 |CD23 |CD25 |CD33 Positive|CD34 Positive|CD45 |CD56 Negative|CD117 Positive|HLA-DR Positive|Other CD Negative	0	79	2	0	64	100	11	3	6	2	0	0	4	9	101	7	57	M4	BCR-ABL Negative|PML-RAR Negative|FLT3 Mutation Negative|IDH1 R132 Negative|IDH1 R140 Negative|IDH1 R172 Negative|Activating RAS Negative|NPMc Negative	DECEASED	1		None	1	122	not hispanic or latino	1	1949	2007	2007	Radiation Therapy, NOS Pharmaceutical Therapy, NOS
99	TCGA-AB-2934-03	PB	TCGA-AB-2934	PML-RAR|MLL|CBF-Beta|AML1-ETO|+8|-7 or del(7q)|-5 or del(5q)	0|0|0|0|0|0|0	65	Normal	15	MALE	Yes	YES	2	MPX Positive|NSE Negative|TDT Positive|CD3 |CD5 |CD7 |CD10 |CD14 |CD15 |CD19 |CD20 |CD23 |CD25 |CD33 Positive|CD34 Positive|CD45 |CD56 |CD117 Positive|HLA-DR |Other CD	0	79	0	0	84	90	5	0	0	2	0	0	0	9	68	9	142	M1	BCR-ABL Negative|FLT3 Mutation Positive|IDH1 R132 Negative|IDH1 R140 Negative|IDH1 R172 Negative|Activating RAS Negative|NPMc Negative	LIVING	1			0	28	not hispanic or latino	1	1945	'--	2010	Pharmaceutical Therapy, NOS Radiation Therapy, NOS
100	TCGA-AB-2935-03	PB	TCGA-AB-2935	-7 or del(7q)	45	66	del (5q) / 5q-|del (7q) / 7q-	20	MALE	No	NO		MPX |NSE Positive|TDT |CD3 |CD5 |CD7 |CD10 |CD14 |CD15 |CD19 |CD20 |CD23 |CD25 |CD33 Positive|CD34 Positive|CD45 |CD56 |CD117 Positive|HLA-DR Negative|Other CD	1	81	8	0	12	40	33	3	1	14	0	0	3	8	2	25	37	M4	BCR-ABL Negative|FLT3 Mutation Negative|IDH1 R132 Negative|IDH1 R140 Negative|IDH1 R172 Negative|Activating RAS Negative|NPMc Negative	DECEASED	3		None	1	61	not hispanic or latino	1	1941	2007	2007	Radiation Therapy, NOS Pharmaceutical Therapy, NOS
101	TCGA-AB-2936-03	PB	TCGA-AB-2936	CBF-Beta|AML1-ETO|-5 or del(5q)	0|0|0	61	Normal	20	FEMALE	No	NO		MPX Negative|NSE Negative|TDT |CD3 |CD5 Negative|CD7 |CD10 |CD14 Negative|CD15 |CD19 Negative|CD20 |CD23 |CD25 |CD33 Negative|CD34 Positive|CD45 |CD56 Negative|CD117 Positive|HLA-DR |Other CD Negative	0	50	1	0	14	70	49	0	0	26	0	0	0	9	2	9	79	M0 Undifferentiated	FLT3 Mutation Negative|IDH1 R132 Negative|IDH1 R140 Negative|IDH1 R172 Negative|Activating RAS Negative|NPMc Negative	LIVING	1		None	0	59	not hispanic or latino	1	1949	'--	2010	Pharmaceutical Therapy, NOS Radiation Therapy, NOS
102	TCGA-AB-2937-03	PB	TCGA-AB-2937	PML-RAR|CBF-Beta|AML1-ETO|+8|-7 or del(7q)	0|0|100|0|0	36	t (8;21)	20	FEMALE	Yes	YES	3	MPX Positive|NSE Negative|TDT |CD3 |CD5 |CD7 |CD10 |CD14 |CD15 |CD19 |CD20 |CD23 |CD25 |CD33 |CD34 Positive|CD45 |CD56 Positive|CD117 Positive|HLA-DR Positive|Other CD	0	81	0	0	86	80	9	0	3	2	0	0	0	9	43	0	66	M1	FLT3 Mutation Negative|IDH1 R132 Negative|IDH1 R140 Negative|IDH1 R172 Negative|Activating RAS Negative|NPMc Negative	DECEASED	2		None	1	215	not hispanic or latino	1	1971	2007	2007	Pharmaceutical Therapy, NOS Radiation Therapy, NOS
103	TCGA-AB-2938-03	PB	TCGA-AB-2938	BCR-ABL|PML-RAR|CBF-Beta|AML1-ETO	1|0|1|0	76	Normal	20	MALE	No	NO		MPX Negative|NSE Negative|TDT |CD3 |CD5 |CD7 |CD10 |CD14 Negative|CD15 |CD19 |CD20 |CD23 |CD25 |CD33 Positive|CD34 Positive|CD45 Positive|CD56 |CD117 Positive|HLA-DR |Other CD Negative	0	33	2	0	6	90	28	0	0	50	0	0	0	8	4	13	21	M7	FLT3 Mutation Negative|IDH1 R132 Negative|IDH1 R140 Negative|IDH1 R172 Negative|Activating RAS Negative|NPMc Negative	DECEASED	1			1	304	not hispanic or latino	1	1929	2005	2005	Radiation Therapy, NOS Pharmaceutical Therapy, NOS
104	TCGA-AB-2939-03	PB	TCGA-AB-2939	-5 or del(5q)|Other	100|34	72	Complex (greater than or equal to 3 distinct abnormalities)|del (5q) / 5q-	20	MALE	No	NO		|MPX |NSE |TDT |CD3 |CD5 |CD7 |CD10 |CD14 |CD15 |CD19 |CD20 |CD23 |CD25 |CD33 Positive|CD34 Positive|CD45 |CD56 |CD 117 |HLA-DR |Other CD	48	88	0	0	18	90	23	1	0	6	0	0	0	10	38	1	31	M1	FLT3 Mutation Negative|IDH1 R132 Negative|IDH1 R140 Negative|IDH1 R172 Negative|Activating RAS Negative|NPMc Negative	LIVING	3		None	0	455	not hispanic or latino	1	1936	'--	2008	Pharmaceutical Therapy, NOS Radiation Therapy, NOS
105	TCGA-AB-2940-03	PB	TCGA-AB-2940	BCR-ABL|AML1-ETO|Other	3|0|50	35	Normal	19	MALE	Yes	YES	3	MPX Positive|NSE Negative|TDT |CD3 |CD5 |CD7 |CD10 |CD14 |CD15 |CD19 |CD20 |CD23 |CD25 |CD33 Positive|CD34 Positive|CD45 |CD56 |CD117 Positive|HLA-DR |Other CD	5	34	11	1	40	90	15	1	3	3	0	0	3	8	34	9	88	M2	FLT3 Mutation Negative|IDH1 R132 Negative|IDH1 R140 Negative|IDH1 R172 Negative|Activating RAS Negative|NPMc Negative	DECEASED	1	21	None	1		not hispanic or latino	1	1971	'--	2006	Radiation Therapy, NOS Pharmaceutical Therapy, NOS
106	TCGA-AB-2941-03	PB	TCGA-AB-2941	BCR-ABL|CBF-Beta|-7 or del(7q)	88|35|56	73	Normal|del (5q) / 5q-|del (7q) / 7q-	20	MALE	No	NO		MPX Positive|NSE |TDT |CD3 Negative|CD5 |CD7 |CD10 |CD14 |CD15 |CD19 |CD20 Negative|CD23 |CD25 |CD33 |CD34 |CD45 Positive|CD56 Negative|CD117 Positive|HLA-DR |Other CD Positive	0	90	0	0	0	90	4	0	0	94	0	0	0	9	59	1	11	Not Classified	FLT3 Mutation Negative|IDH1 R132 Negative|IDH1 R140 Negative|IDH1 R172 Negative|Activating RAS Negative|NPMc Negative	DECEASED	3	t(9;22)	None	1	0	not hispanic or latino	1	1933	2006	2006	Radiation Therapy, NOS Pharmaceutical Therapy, NOS
107	TCGA-AB-2942-03	PB	TCGA-AB-2942	CBF-Beta	85	67	Normal|inv (16)	20	FEMALE	No	NO		MPX Positive|NSE Positive|TDT |CD3 |CD5 |CD7 |CD10 |CD14 Positive|CD15 |CD19 |CD20 |CD23 |CD25 |CD33 Positive|CD34 Positive|CD45 |CD56 |CD117 Positive|HLA-DR Positive|Other CD	1	69	0	0	61	50	13	0	0	4	0	0	0	9	37	20	15	M4	FLT3 Mutation Negative|IDH1 R132 Negative|IDH1 R140 Negative|IDH1 R172 Negative|Activating RAS Negative|NPMc Negative	LIVING	2		None	0	641	not hispanic or latino	1	1941	'--	2008	Radiation Therapy, NOS Pharmaceutical Therapy, NOS
108	TCGA-AB-2943-03	PB	TCGA-AB-2943			70	Complex (greater than or equal to 3 distinct abnormalities)|del (5q) / 5q-	20	FEMALE	No	NO		MPX Positive|NSE Negative|TDT |CD3 |CD5 |CD7 |CD10 |CD14 |CD15 |CD19 |CD20 |CD23 |CD25 |CD33 Positive|CD34 Positive|CD45 |CD56 Positive|CD117 Positive|HLA-DR Positive|Other CD	0	32	0	0	6	50	72	0	2	8	0	6	0	8	1	4	82	M1	FLT3 Mutation Negative|IDH1 R132 Negative|IDH1 R140 Negative|IDH1 R172 Negative|Activating RAS Negative|NPMc Negative	DECEASED	3		None	1		not hispanic or latino	1	1940	'--	2010	Pharmaceutical Therapy, NOS Radiation Therapy, NOS
109	TCGA-AB-2944-03	PB	TCGA-AB-2944	PML-RAR|MLL|CBF-Beta|AML1-ETO|+8|-7 or del(7q)|-5 or del(5q)	0|0|0|0|0|98|0	48		5	MALE	Yes	YES	3	MPX Negative|NSE Negative|TDT Positive|CD3 |CD5 |CD7 |CD10 |CD14 |CD15 |CD19 |CD20 |CD23 |CD25 |CD33 Positive|CD34 Positive|CD45 |CD56 |CD117 Positive|HLA-DR Positive|Other CD	0	92	1	0	87	100	8	0	0	1	0	0	0	9	111	1	53	M0 Undifferentiated	BCR-ABL Positive|FLT3 Mutation Positive|IDH1 R132 Negative|IDH1 R140 Negative|IDH1 R172 Negative|Activating RAS Negative|NPMc Negative	DECEASED	3		None	1		not hispanic or latino	1	1962	'--	2010	Radiation Therapy, NOS Pharmaceutical Therapy, NOS
110	TCGA-AB-2946-03	PB	TCGA-AB-2946			41			MALE	Yes	YES	4	MPX Positive|NSE Negative|TDT |CD3 |CD5 |CD7 |CD10 |CD14 Negative|CD15 |CD19 |CD20 |CD23 |CD25 |CD33 Positive|CD34 Positive|CD45 |CD56 Negative|CD117 Positive|HLA-DR Positive|Other CD Positive	2	47	0	0	62	55	8	0	0	3	0	0	0	9	43	22	51	M2	FLT3 Mutation Negative|IDH1 R132 Negative|IDH1 R140 Negative|IDH1 R172 Negative|Activating RAS Negative|NPMc Negative	LIVING	1		None	0		not hispanic or latino	1	1969	'--	2010	Radiation Therapy, NOS Pharmaceutical Therapy, NOS
111	TCGA-AB-2948-03	PB	TCGA-AB-2948	BCR-ABL|PML-RAR|CBF-Beta|AML1-ETO|+8|-7 or del(7q)|-5 or del(5q)	1|1|1|2|0|0|0	67	Normal	20	MALE	Yes	YES	3	MPX Positive|NSE Positive|TDT |CD3 |CD5 |CD7 |CD10 |CD14 |CD15 |CD19 |CD20 |CD23 |CD25 |CD33 Positive|CD34 Positive|CD45 |CD56 |CD117 Positive|HLA-DR Positive|Other CD	1	30	4	0	6	90	16	4	5	39	0	0	0	9	26	25	64	M4	FLT3 Mutation Negative|IDH1 R132 Negative|IDH1 R140 Positive|IDH1 R172 Negative|Activating RAS Negative|NPMc Negative	DECEASED	1		None	1	580	not hispanic or latino	1	1940	2008	2007	Radiation Therapy, NOS Pharmaceutical Therapy, NOS
112	TCGA-AB-2949-03	PB	TCGA-AB-2949	PML-RAR|CBF-Beta|Other	0|0|58	58	Complex (greater than or equal to 3 distinct abnormalities)|del (7q) / 7q-|Trisomy 8	20	MALE	Yes	YES	2	MPX Positive|NSE Negative|TDT Negative|CD3 Negative|CD5 Positive|CD7 |CD10 |CD14 Negative|CD15 |CD19 Negative|CD20 |CD23 |CD25 |CD33 Negative|CD34 Positive|CD45 |CD56 Negative|CD117 Positive|HLA-DR Positive|Other CD	0	59	1	0	72	85	13	1	1	4	0	2	0	10	47	6	55	M0 Undifferentiated	FLT3 Mutation Negative|IDH1 R132 Positive|IDH1 R140 Negative|IDH1 R172 Negative|Activating RAS Negative|NPMc Negative	LIVING	3		None	0	699	not hispanic or latino	1	1950	'--	2008	Radiation Therapy, NOS Pharmaceutical Therapy, NOS
113	TCGA-AB-2950-03	PB	TCGA-AB-2950	BCR-ABL|AML1-ETO|Other	0|96|95	34	t (8;21)	20	FEMALE	No	NO		MPX Positive|NSE |TDT |CD3 |CD5 |CD7 |CD10 |CD14 |CD15 |CD19 |CD20 |CD23 |CD25 |CD33 Positive|CD34 Positive|CD45 |CD56 |CD117 Positive|HLA-DR Positive|Other CD	2	57	5	0	59	90	19	2	5	3	0	0	3	9	14	2	40	M2	FLT3 Mutation Negative|IDH1 R132 Negative|IDH1 R140 Negative|IDH1 R172 Negative|Activating RAS Negative|NPMc Negative	LIVING	2		None	0	306	not hispanic or latino	1	1974	'--	2008	Pharmaceutical Therapy, NOS Radiation Therapy, NOS
114	TCGA-AB-2952-03	PB	TCGA-AB-2952	BCR-ABL|PML-RAR|+8	0|0|38	60	Complex (greater than or equal to 3 distinct abnormalities)|del (5q) / 5q-|del (7q) / 7q-|Trisomy 8	20	FEMALE	No	NO		MPX Positive|NSE Negative|TDT |CD3 |CD5 |CD7 |CD10 |CD14 |CD15 |CD19 |CD20 |CD23 |CD25 |CD33 Positive|CD34 Positive|CD45 |CD56 Positive|CD117 Positive|HLA-DR Positive|Other CD	0	62	11	6	29	80	9	1	4	22	0	0	0	8	16	14	90	M1	FLT3 Mutation Negative|IDH1 R132 Negative|IDH1 R140 Negative|IDH1 R172 Negative|Activating RAS Negative|NPMc Negative	DECEASED	3		None	1	31	not hispanic or latino	1	1947	2007	2007	Pharmaceutical Therapy, NOS Radiation Therapy, NOS
115	TCGA-AB-2955-03	PB	TCGA-AB-2955	BCR-ABL|PML-RAR|MLL|CBF-Beta|AML1-ETO|+8|-7 or del(7q)|Other	0|0|0|0|0|0|0|4	56	Normal	20	FEMALE	No	NO		MPX Positive|NSE Positive|TDT |CD3 |CD5 |CD7 |CD10 |CD14 |CD15 |CD19 |CD20 |CD23 |CD25 |CD33 Positive|CD34 Positive|CD45 |CD56 |CD117 Positive|HLA-DR Positive|Other CD	0	60	0	0	96	80	4	0	0	0	0	0	0	10	203	0	45	M2	FLT3 Mutation Negative|IDH1 R132 Negative|IDH1 R140 Negative|IDH1 R172 Negative|Activating RAS Negative|NPMc Negative	DECEASED	1		None	1	489	not hispanic or latino	1	1951	2008	2007	Radiation Therapy, NOS Pharmaceutical Therapy, NOS
116	TCGA-AB-2956-03	PB	TCGA-AB-2956	BCR-ABL|MLL|CBF-Beta|AML1-ETO|+8|-7 or del(7q)|Other	0|97|1|1|1|1|4	61	Normal|t (9;11)	20	MALE	Yes	YES	2	MPX Positive|NSE Positive|TDT |CD3 |CD5 Negative|CD7 |CD10 |CD14 Negative|CD15 |CD19 |CD20 |CD23 |CD25 |CD33 Positive|CD34 Negative|CD45 |CD56 Positive|CD117 Positive|HLA-DR Positive|Other CD Positive	0	89	0	0	0	90	31	0	0	12	0	0	0	7	8	57	36	M5	FLT3 Mutation Negative|IDH1 R132 Negative|IDH1 R140 Negative|IDH1 R172 Negative|Activating RAS Negative|NPMc Negative	DECEASED	1		None	1	183	not hispanic or latino	1	1946	2007	2007	Radiation Therapy, NOS Pharmaceutical Therapy, NOS
117	TCGA-AB-2959-03	PB	TCGA-AB-2959	PML-RAR|MLL|CBF-Beta|AML1-ETO|+8|-7 or del(7q)|-5 or del(5q)	2|2|2|2|2|1.5|1	71	Normal	20	MALE	No	NO		MPX Positive|NSE Negative|TDT Positive|CD3 |CD5 |CD7 |CD10 |CD14 |CD15 |CD19 |CD20 |CD23 |CD25 |CD33 |CD34 Positive|CD45 |CD56 |CD117 Positive|HLA-DR Positive|Other CD	1	90	0	0	13	30	75	0	0	8	0	0	0	11	1	2	86	M0 Undifferentiated	FLT3 Mutation Negative|IDH1 R132 Negative|IDH1 R140 Positive|IDH1 R172 Negative|Activating RAS Negative|NPMc Negative	DECEASED	1		None	1	489	not hispanic or latino	1	1936	2008	2007	Pharmaceutical Therapy, NOS Radiation Therapy, NOS
118	TCGA-AB-2963-03	PB	TCGA-AB-2963			56	Normal	20	MALE	No	NO	0	MPX Positive|NSE Negative|TDT |CD3 |CD5 |CD7 |CD10 |CD14 |CD15 |CD19 |CD20 |CD23 |CD25 |CD33 Positive|CD34 |CD45 |CD56 |CD117 Positive|HLA-DR |Other CD Positive	6	90	2	0	45	90	5	0	2	8	0	0	8	10	31	24	88	M1	FLT3 Mutation Positive|IDH1 R132 Negative|IDH1 R140 Negative|IDH1 R172 Negative|Activating RAS Negative|NPMc Positive	DECEASED	1		None	1	1642	not hispanic or latino	1	1946	2006	2002	Radiation Therapy, NOS Pharmaceutical Therapy, NOS
119	TCGA-AB-2965-03	PB	TCGA-AB-2965			60	Normal	20	MALE	Yes	YES	1	MPX Positive|NSE Positive|TDT |CD3 |CD5 |CD7 |CD10 |CD14 |CD15 |CD19 |CD20 |CD23 |CD25 |CD33 Positive|CD34 |CD45 |CD56 |CD117 Positive|HLA-DR |Other CD Positive	0	89	0	8	56	90	16	1	2	2	0	13	0	8	68	2	174	M4	FLT3 Mutation Positive|IDH1 R132 Negative|IDH1 R140 Negative|IDH1 R172 Negative|Activating RAS Negative|NPMc Positive	DECEASED	1		None	1	335	not hispanic or latino	1	1946	2006	2006	Pharmaceutical Therapy, NOS Radiation Therapy, NOS
120	TCGA-AB-2966-03	PB	TCGA-AB-2966	PML-RAR|MLL|CBF-Beta|AML1-ETO|-7 or del(7q)	1|0|0|0|0	57	Normal	20	FEMALE	Yes	YES	1	MPX Positive|NSE Negative|TDT |CD3 |CD5 |CD7 |CD10 |CD14 |CD15 |CD19 |CD20 |CD23 |CD25 |CD33 Positive|CD34 Positive|CD45 |CD56 Positive|CD117 Positive|HLA-DR Positive|Other CD	1	43	0	0	35	80	64	0	0	0	0	0	0	9	3	0	28	M2	FLT3 Mutation Negative|IDH1 R132 Negative|IDH1 R140 Positive|IDH1 R172 Negative|Activating RAS Negative|NPMc Negative	DECEASED	1		None	1	854	not hispanic or latino	1	1950	2009	2007	Pharmaceutical Therapy, NOS Radiation Therapy, NOS
121	TCGA-AB-2970-03	PB	TCGA-AB-2970	PML-RAR|CBF-Beta	0|0	34	Normal	20	FEMALE	No	NO		MPX Positive|NSE Positive|TDT |CD3 |CD5 Negative|CD7 |CD10 |CD14 Negative|CD15 |CD19 Negative|CD20 |CD23 |CD25 |CD33 Positive|CD34 Positive|CD45 |CD56 Negative|CD117 Positive|HLA-DR Positive|Other CD Negative	1	71	1	0	58	90	11	0	0	3	0	6	0	11	20	20	152	M4	PML-RAR Negative|FLT3 Mutation Positive|IDH1 R132 Negative|IDH1 R140 Negative|IDH1 R172 Negative|Activating RAS Negative|NPMc Negative	DECEASED	1		None	1	305	not hispanic or latino	1	1973	2007	2007	Pharmaceutical Therapy, NOS Radiation Therapy, NOS
122	TCGA-AB-2971-03	PB	TCGA-AB-2971	BCR-ABL|PML-RAR|MLL|CBF-Beta	0|0|0|0	76	Normal	20	FEMALE	No	NO		MPX Positive|NSE Positive|TDT |CD3 |CD5 |CD7 |CD10 |CD14 Positive|CD15 |CD19 |CD20 |CD23 |CD25 |CD33 Positive|CD34 |CD45 |CD56 Positive|CD117 Positive|HLA-DR Positive|Other CD	3	91	0	0	16	90	32	0	0	4	0	17	0	10	5	27	52	M4	FLT3 Mutation Negative|IDH1 R132 Negative|IDH1 R140 Negative|IDH1 R172 Negative|Activating RAS Negative|NPMc Positive	DECEASED	1		None	1	792	not hispanic or latino	1	1931	2009	2007	Radiation Therapy, NOS Pharmaceutical Therapy, NOS
123	TCGA-AB-2973-03	PB	TCGA-AB-2973	BCR-ABL|PML-RAR|CBF-Beta	0|0|0	68	Normal	20	FEMALE	No	NO		MPX Positive|NSE Positive|TDT |CD3 |CD5 |CD7 |CD10 |CD14 |CD15 |CD19 |CD20 |CD23 |CD25 |CD33 Positive|CD34 |CD45 |CD56 |CD117 Positive|HLA-DR |Other CD Positive	3	75	1	0	10	90	29	0	1	16	0	10	0	8	15	30	79	M4	FLT3 Mutation Negative|IDH1 R132 Negative|IDH1 R140 Positive|IDH1 R172 Negative|Activating RAS Negative|NPMc Positive	DECEASED	1		None	1	609	not hispanic or latino	1	1939	2008	2007	Pharmaceutical Therapy, NOS Radiation Therapy, NOS
124	TCGA-AB-2975-03	PB	TCGA-AB-2975	BCR-ABL|PML-RAR|MLL|CBF-Beta|AML1-ETO|+8|-7 or del(7q)|Other	2|1|0|0|0|1|0|0	54	Normal	19	MALE	No	NO		MPX Positive|NSE Negative|TDT |CD3 |CD5 |CD7 |CD10 |CD14 Negative|CD15 |CD19 |CD20 |CD23 |CD25 |CD33 Positive|CD34 Positive|CD45 |CD56 |CD117 Positive|HLA-DR Positive|Other CD	0	67	1	0	71	90	18	0	4	1	0	0	2	8	68	3	87	M2	PML-RAR Negative|FLT3 Mutation Negative|IDH1 R132 Negative|IDH1 R140 Negative|IDH1 R172 Negative|Activating RAS Negative|NPMc Negative	DECEASED	1		None	1		not hispanic or latino	2	1953	'--	2007	Radiation Therapy, NOS Pharmaceutical Therapy, NOS
125	TCGA-AB-2976-03	PB	TCGA-AB-2976	BCR-ABL|PML-RAR	0|0	53	Normal	20	MALE	Yes	YES	1	MPX Positive|NSE Negative|TDT |CD3 |CD5 |CD7 |CD10 |CD14 |CD15 |CD19 |CD20 |CD23 |CD25 |CD33 Positive|CD34 Negative|CD45 |CD56 |CD117 Positive|HLA-DR |Other CD	0	86	4	0	52	90	6	0	1	35	0	1	0	9	88	1	30	M1	FLT3 Mutation Positive|IDH1 R132 Negative|IDH1 R140 Negative|IDH1 R172 Negative|Activating RAS Negative|NPMc Positive	DECEASED	1		None	1	915	not hispanic or latino	1	1954	2009	2007	Pharmaceutical Therapy, NOS Radiation Therapy, NOS
126	TCGA-AB-2977-03	PB	TCGA-AB-2977	PML-RAR|CBF-Beta|AML1-ETO|-5 or del(5q)	1|0|0|0	71	Normal	20	FEMALE	No	NO		MPX Positive|NSE Negative|TDT |CD3 |CD5 Negative|CD7 |CD10 |CD14 Negative|CD15 |CD19 Negative|CD20 |CD23 |CD25 |CD33 Positive|CD34 Negative|CD45 |CD56 Negative|CD117 Positive|HLA-DR Negative|Other CD Negative	0	70	1	0	67	90	14	0	0	2	0	7	0	8	36	8	44	M2	FLT3 Mutation Negative|IDH1 R132 Positive|IDH1 R140 Negative|IDH1 R172 Negative|Activating RAS Negative|NPMc Negative	DECEASED	1		None	1	31	not hispanic or latino	1	1937	2008	2008	Pharmaceutical Therapy, NOS Radiation Therapy, NOS
127	TCGA-AB-2979-03	PB	TCGA-AB-2979	BCR-ABL|PML-RAR|AML1-ETO	0|0|0	30	Normal	20	FEMALE	No	NO		MPX Positive|NSE |TDT |CD3 |CD5 Negative|CD7 |CD10 |CD14 Negative|CD15 |CD19 Negative|CD20 |CD23 |CD25 |CD33 Positive|CD34 Positive|CD45 |CD56 Negative|CD117 Positive|HLA-DR Positive|Other CD Negative	0	86	0	0	88		6	0	0	6	0	0	0	10	23	0	59	M1	FLT3 Mutation Negative|IDH1 R132 Negative|IDH1 R140 Negative|IDH1 R172 Negative|Activating RAS Negative|NPMc Negative	LIVING	1	No	None	0	671	not hispanic or latino	1	1978	'--	2008	Radiation Therapy, NOS Pharmaceutical Therapy, NOS
128	TCGA-AB-2980-03	PB	TCGA-AB-2980	PML-RAR|CBF-Beta	96|0	50	t (15;17)	20	MALE	No	NO		MPX Positive|NSE Negative|TDT |CD3 |CD5 Negative|CD7 |CD10 |CD14 Negative|CD15 |CD19 Negative|CD20 |CD23 |CD25 |CD33 Positive|CD34 Negative|CD45 |CD56 Negative|CD117 Positive|HLA-DR Negative|Other CD Negative	2	74	2	0	10	90	68	0	0	16	0	0	0	10	1	2	58	M3	PML-RAR Positive|FLT3 Mutation Positive|IDH1 R132 Negative|IDH1 R140 Negative|IDH1 R172 Negative|Activating RAS Negative|NPMc Negative	LIVING	2		none	0	699	not hispanic or latino	1	1958	'--	2008	Pharmaceutical Therapy, NOS Radiation Therapy, NOS
129	TCGA-AB-2981-03	PB	TCGA-AB-2981	PML-RAR|MLL|CBF-Beta	1|0|0	35	Normal	20	FEMALE	Yes	YES	2	MPX Negative|NSE Positive|TDT |CD3 |CD5 Negative|CD7 |CD10 |CD14 Negative|CD15 |CD19 |CD20 |CD23 |CD25 |CD33 Positive|CD34 Negative|CD45 |CD56 Negative|CD117 Positive|HLA-DR Positive|Other CD Negative	0	87	0	0	8	100	21	1	0	0	0	41	0	9	72	29	19	M5	FLT3 Mutation Positive|IDH1 R132 Positive|IDH1 R140 Negative|IDH1 R172 Negative|Activating RAS Negative|NPMc Positive	LIVING	1			0	487	not hispanic or latino	1	1973	'--	2008	Pharmaceutical Therapy, NOS Radiation Therapy, NOS
130	TCGA-AB-2982-03	PB	TCGA-AB-2982	PML-RAR	91	29	Normal|t (15;17)	20	FEMALE	No	NO		MPX Positive|NSE Negative|TDT |CD3 |CD5 |CD7 |CD10 |CD14 |CD15 |CD19 |CD20 |CD23 |CD25 |CD33 Positive|CD34 Negative|CD45 |CD56 |CD117 Positive|HLA-DR Negative|Other CD	0	0	2	0	0	90	55	2	3	20	0	0	1	9	1	16	29	M3	FLT3 Mutation Negative|IDH1 R132 Negative|IDH1 R140 Negative|IDH1 R172 Negative|Activating RAS Negative|NPMc Negative	LIVING	2	No	None	0	150	not reported	0	1978	'--	2007	Radiation Therapy, NOS Pharmaceutical Therapy, NOS
131	TCGA-AB-2983-03	PB	TCGA-AB-2983			45	Normal	20	MALE	No	NO	0	MPX Negative|NSE Negative|TDT |CD3 |CD5 |CD7 |CD10 |CD14 |CD15 |CD19 |CD20 |CD23 |CD25 |CD33 Positive|CD34 Positive|CD45 |CD56 |CD117 Positive|HLA-DR |Other CD	0	0	0	0	0	30	53	0	0	29	0	0	0	12	2	13	156	M0 Undifferentiated	FLT3 Mutation Negative|IDH1 R132 Negative|IDH1 R140 Negative|IDH1 R172 Negative|Activating RAS Negative|NPMc Negative	DECEASED	1		None	1	335	not hispanic or latino	1	1961	2006	2006	Pharmaceutical Therapy, NOS Radiation Therapy, NOS
132	TCGA-AB-2984-03	PB	TCGA-AB-2984	PML-RAR|MLL|TEL-AML 1	2|2|2	38	Normal	20	MALE	No	NO		MPX Positive|NSE Negative|TDT |CD3 |CD5 |CD7 |CD10 |CD14 Negative|CD15 |CD19 Negative|CD20 |CD23 |CD25 |CD33 Positive|CD34 Negative|CD45 |CD56 Negative|CD117 Positive|HLA-DR Negative|Other CD Negative	0	86	0	1	97	90	2	0	0	0	0	0	0	9	40	0	19	M1	FLT3 Mutation Negative|IDH1 R132 Positive|IDH1 R140 Negative|IDH1 R172 Negative|Activating RAS Positive|NPMc Positive	LIVING	1		None	0	1157	not hispanic or latino	1	1968	'--	2006	Pharmaceutical Therapy, NOS Radiation Therapy, NOS
133	TCGA-AB-2986-03	PB	TCGA-AB-2986	PML-RAR|CBF-Beta|AML1-ETO	0|0|0	31	Normal	20	FEMALE	No	NO		MPX Positive|NSE Negative|TDT |CD3 |CD5 Negative|CD7 |CD10 |CD14 |CD15 |CD19 Negative|CD20 |CD23 |CD25 |CD33 Positive|CD34 Positive|CD45 Positive|CD56 |CD117 Positive|HLA-DR Positive|Other CD	0	63	0	0	45	95	33	0	0	20	0	0	0	11	13	1	36	M2	FLT3 Mutation Positive|IDH1 R132 Negative|IDH1 R140 Negative|IDH1 R172 Negative|Activating RAS Negative|NPMc Positive	DECEASED	1		None	1	212	not hispanic or latino	1	1977	2008	2008	Radiation Therapy, NOS Pharmaceutical Therapy, NOS
134	TCGA-AB-2987-03	PB	TCGA-AB-2987	BCR-ABL|PML-RAR|MLL|CBF-Beta|AML1-ETO|+8|-7 or del(7q)	0|0|0|0|0|0|0	75	Normal|del (7q) / 7q-	20	FEMALE	Yes	YES	4	MPX Negative|NSE Positive|TDT |CD3 |CD5 |CD7 |CD10 |CD14 Positive|CD15 |CD19 |CD20 |CD23 |CD25 |CD33 Positive|CD34 Negative|CD45 |CD56 |CD 117 |HLA-DR |Other CD Positive	0	41	0	1	0	80	59	0	0	2	0	0	0	9	7	38	11	M5	FLT3 Mutation Negative|IDH1 R132 Negative|IDH1 R140 Negative|IDH1 R172 Negative|Activating RAS Positive|NPMc Positive	DECEASED	1		None	1	184	not hispanic or latino	1	1933	2008	2008	Pharmaceutical Therapy, NOS Radiation Therapy, NOS
135	TCGA-AB-2988-03	PB	TCGA-AB-2988	-5 or del(5q)	0	67	Normal	20	FEMALE	No	NO		MPX Positive|NSE Negative|TDT |CD3 |CD5 Negative|CD7 |CD10 |CD14 Negative|CD15 |CD19 Negative|CD20 |CD23 |CD25 |CD33 Positive|CD34 Positive|CD45 |CD56 Negative|CD117 Positive|HLA-DR Positive|Other CD Negative	0	76	3	0	49	15	20	1	2	13	0	1	0	13	46	10	71	M1	FLT3 Mutation Positive|IDH1 R132 Negative|IDH1 R140 Negative|IDH1 R172 Negative|Activating RAS Negative|NPMc Positive	DECEASED	1		None	1	30	not hispanic or latino	1	1941	2008	2008	Pharmaceutical Therapy, NOS Radiation Therapy, NOS
136	TCGA-AB-2990-03	PB	TCGA-AB-2990	PML-RAR|MLL|CBF-Beta|AML1-ETO|+8|-7 or del(7q)	0|0|0|0|0|0	51	Normal	20	MALE	No	NO		MPX Positive|NSE Negative|TDT |CD3 |CD5 |CD7 |CD10 |CD14 |CD15 |CD19 |CD20 |CD23 |CD25 |CD33 Positive|CD34 Negative|CD45 |CD56 Negative|CD117 Positive|HLA-DR Negative|Other CD Negative	0	85	1	0	85	90	9	0	0	3	0	2	0	10	64	0	45	M1	FLT3 Mutation Negative|IDH1 R132 Positive|IDH1 R140 Negative|IDH1 R172 Negative|Activating RAS Negative|NPMc Positive	LIVING	1		None	0	457	not hispanic or latino	1	1957	'--	2008	Radiation Therapy, NOS Pharmaceutical Therapy, NOS
137	TCGA-AB-2991-03	PB	TCGA-AB-2991	BCR-ABL|PML-RAR	4|78	40	Trisomy 8|t (15;17)	20	FEMALE	No	NO	0	MPX Positive|NSE |TDT |CD3 |CD5 |CD7 |CD10 |CD14 |CD15 |CD19 |CD20 |CD23 |CD25 |CD33 Positive|CD34 Positive|CD45 |CD56 |CD117 Positive|HLA-DR |Other CD	0	0	0	0	0	95	90	0	0	5	0	0	0	8		5	34	M3	FLT3 Mutation Negative|IDH1 R140 Negative|IDH1 R172 Negative|Activating RAS Negative|NPMc Negative	LIVING	2	No	None	0	1826	not hispanic or latino	1	1964	'--	2004	Radiation Therapy, NOS Pharmaceutical Therapy, NOS
138	TCGA-AB-2992-03	PB	TCGA-AB-2992	BCR-ABL	0	32	Normal	20	FEMALE	No	NO		MPX Positive|NSE Negative|TDT |CD3 |CD5 |CD7 |CD10 |CD14 |CD15 |CD19 |CD20 |CD23 |CD25 |CD33 Positive|CD34 Negative|CD45 |CD56 |CD117 Positive|HLA-DR Negative|Other CD	0	94	0	0	70	95	30	0	0	0	0	0	0	9	5	0	39	M1	FLT3 Mutation Negative|IDH1 R132 Positive|IDH1 R140 Negative|IDH1 R172 Negative|Activating RAS Negative|NPMc Positive	DECEASED	1		None	1	1706	not hispanic or latino	1	1971	2007	2003	Pharmaceutical Therapy, NOS Radiation Therapy, NOS
139	TCGA-AB-2994-03	PB	TCGA-AB-2994	PML-RAR	93	25	t (15;17)	20	MALE	No	NO		MPX Positive|NSE Positive|TDT |CD3 |CD5 |CD7 |CD10 |CD14 |CD15 |CD19 |CD20 |CD23 |CD25 |CD33 |CD34 |CD45 |CD56 |CD117 Positive|HLA-DR |Other CD	1	91	0	2	7	100	15	0	4	11	0	0	56	10	8	3	18	M3	FLT3 Mutation Positive|IDH1 R132 Negative|IDH1 R140 Negative|IDH1 R172 Negative|Activating RAS Negative|NPMc Negative	LIVING	2	No	None	0	1798	not hispanic or latino	1	1980	'--	2005	Pharmaceutical Therapy, NOS Radiation Therapy, NOS
140	TCGA-AB-2995-03	PB	TCGA-AB-2995			63	Normal	20	MALE	No	NO	0	MPX Positive|NSE Negative|TDT |CD3 |CD5 |CD7 |CD10 |CD14 |CD15 |CD19 |CD20 |CD23 |CD25 |CD33 |CD34 Positive|CD45 |CD56 |CD117 Positive|HLA-DR |Other CD	0	0	0	0	0	20	78	0	0	16	2	0	0	11	1	2	43	M2	IDH1 R132 Negative	LIVING	1	no		0	1551	not hispanic or latino	1	1942	'--	2005	Radiation Therapy, NOS Pharmaceutical Therapy, NOS
141	TCGA-AB-2996-03	PB	TCGA-AB-2996			74	Normal	20	MALE	No	NO	0	MPX Positive|NSE |TDT Negative|CD3 |CD5 |CD7 |CD10 |CD14 |CD15 |CD19 |CD20 |CD23 |CD25 |CD33 |CD34 Positive|CD45 Positive|CD56 |CD117 Positive|HLA-DR Positive|Other CD	0	2	0	0	2	70	44	0	0	46	2	0	0	9	3	6	118	M2	IDH1 R132 Negative|IDH1 R140 Negative|IDH1 R172 Negative|Activating RAS Negative|NPMc Negative	LIVING	1		None	0	1581	not hispanic or latino	1	1931	'--	2005	Pharmaceutical Therapy, NOS Radiation Therapy, NOS
142	TCGA-AB-2998-03	PB	TCGA-AB-2998	PML-RAR	100	68	t (15;17)	20	FEMALE	Yes	YES	4	MPX Positive|NSE Negative|TDT |CD3 |CD5 Negative|CD7 |CD10 |CD14 Negative|CD15 |CD19 Negative|CD20 |CD23 |CD25 |CD33 Positive|CD34 Negative|CD45 |CD56 Negative|CD117 Positive|HLA-DR Negative|Other CD	3	85	0	0	32	100	4	0	10	1	0	17	8	10	29	24	73	M3	PML-RAR Positive|FLT3 Mutation Positive|IDH1 R132 Negative|IDH1 R140 Negative|IDH1 R172 Negative|Activating RAS Negative|NPMc Negative	DECEASED	2		None	1	31	not hispanic or latino	1	1940	2008	2008	Radiation Therapy, NOS Pharmaceutical Therapy, NOS
143	TCGA-AB-2999-03	PB	TCGA-AB-2999	PML-RAR	93	62	Normal|t (15;17)	20	MALE	No	NO		MPX Positive|NSE Negative|TDT |CD3 |CD5 |CD7 |CD10 |CD14 |CD15 |CD19 |CD20 |CD23 |CD25 |CD33 Positive|CD34 Negative|CD45 |CD56 |CD117 Positive|HLA-DR Negative|Other CD	6	82	2	0	11	90	65	0	1	10	0	0	0	9	1	5	15	M3	FLT3 Mutation Positive|IDH1 R132 Negative|IDH1 R140 Negative|IDH1 R172 Negative|Activating RAS Negative|NPMc Negative	LIVING	2		None	0	1735	not hispanic or latino	1	1942	'--	2004	Pharmaceutical Therapy, NOS Radiation Therapy, NOS
144	TCGA-AB-3000-03	PB	TCGA-AB-3000			25	Normal	20	MALE	Yes	YES	2	MPX Positive|NSE Negative|TDT |CD3 |CD5 |CD7 |CD10 |CD14 |CD15 |CD19 |CD20 |CD23 |CD25 |CD33 Positive|CD34 Positive|CD45 |CD56 |CD117 Positive|HLA-DR |Other CD	0	56	1	0	71	90	8	3	5	6	0	0	2	9	99	4	60	M2	FLT3 Mutation Negative|IDH1 R132 Negative|IDH1 R140 Negative|IDH1 R172 Negative|Activating RAS Negative|NPMc Negative	LIVING	1		None	0	1249	not hispanic or latino	1	1981	'--	2006	Pharmaceutical Therapy, NOS Radiation Therapy, NOS
145	TCGA-AB-3001-03	PB	TCGA-AB-3001	PML-RAR	87	31	Normal|t (15;17)	20	FEMALE	No	NO		MPX Positive|NSE Positive|TDT |CD3 |CD5 |CD7 |CD10 |CD14 Negative|CD15 |CD19 |CD20 |CD23 |CD25 |CD33 Positive|CD34 Negative|CD45 |CD56 |CD117 Positive|HLA-DR |Other CD Negative	0	40	4	0	0	65	32	0	0	62	0	0	0	11	2	2	208	M3	FLT3 Mutation Negative|IDH1 R132 Negative|IDH1 R140 Negative|IDH1 R172 Negative|Activating RAS Negative|NPMc Negative	LIVING	2		None	0	1581	not hispanic or latino	1	1974	'--	2005	Pharmaceutical Therapy, NOS Radiation Therapy, NOS
146	TCGA-AB-3002-03	PB	TCGA-AB-3002	BCR-ABL	0	68	Normal	20	MALE	No	NO	0	MPX Positive|NSE Negative|TDT |CD3 |CD5 |CD7 |CD10 |CD14 |CD15 |CD19 |CD20 |CD23 |CD25 Negative|CD33 |CD34 Positive|CD45 |CD56 |CD117 Positive|HLA-DR |Other CD	2	48	3	0	48	50	29	4	1	6	0	0	0	7	6	7	96	M2	IDH1 R132 Negative|IDH1 R140 Positive|IDH1 R172 Negative|Activating RAS Negative|NPMc Negative	DECEASED	1			1	1431	not hispanic or latino	1	1937	2008	2005	Pharmaceutical Therapy, NOS Radiation Therapy, NOS
147	TCGA-AB-3007-03	PB	TCGA-AB-3007	PML-RAR|CBF-Beta|-7 or del(7q)	15|0|96	35	Normal|del (7q) / 7q-|Trisomy 8|t (15;17)	20	MALE	No	NO		MPX Positive|NSE Negative|TDT |CD3 |CD5 |CD7 |CD10 |CD14 |CD15 |CD19 |CD20 |CD23 |CD25 |CD33 Positive|CD34 Negative|CD45 |CD56 |CD117 Positive|HLA-DR Negative|Other CD	0	90	5	0	7	90	50	0	1	34	0	0	1	12	2	1	12	M3	FLT3 Mutation Positive|IDH1 R132 Negative|IDH1 R140 Negative|IDH1 R172 Negative|Activating RAS Negative|NPMc Negative	LIVING	2	NO	None	0	1581	not hispanic or latino	1	1970	'--	2005	Radiation Therapy, NOS Pharmaceutical Therapy, NOS
148	TCGA-AB-3008-03	PB	TCGA-AB-3008	PML-RAR|MLL|CBF-Beta	3|0|1	22	Normal	30	MALE	Yes	YES	3	MPX Positive|NSE Negative|TDT |CD3 |CD5 |CD7 |CD10 |CD14 |CD15 |CD19 |CD20 |CD23 |CD25 |CD33 Positive|CD34 Positive|CD45 |CD56 |CD117 Positive|HLA-DR |Other CD	0	71	0	0	90	90	9	0	0	0	0	1	0	8	115	0	32	M1	FLT3 Mutation Negative|IDH1 R132 Negative|IDH1 R140 Negative|IDH1 R172 Negative|Activating RAS Negative|NPMc Negative	DECEASED	1		None	1	822	not hispanic or latino	1	1983	2007	2005	Pharmaceutical Therapy, NOS Radiation Therapy, NOS
149	TCGA-AB-3009-03	PB	TCGA-AB-3009			23	Normal	20	MALE	No	NO		MPX Positive|NSE Positive|CD33 Positive|CD34 Positive|CD56 Positive|CD117 Positive	0	51	0	0	63		18	0	0	0	0	1	18	12	27	0	23	M4	FLT3 Mutation Negative|IDH1 R132 Negative|IDH1 R140 Negative|IDH1 R172 Negative|Activating RAS Negative|NPMc Negative	DECEASED	1		None	1	577	not reported	0	1982	2006	2005	Pharmaceutical Therapy, NOS Radiation Therapy, NOS
150	TCGA-AB-3011-03	PB	TCGA-AB-3011	PML-RAR|MLL|TEL-AML 1	0|1|1	21	Normal	20	FEMALE	No	NO		MPX Positive|NSE Negative|TDT |CD3 |CD5 |CD7 Negative|CD10 |CD14 |CD15 |CD19 |CD20 |CD23 |CD25 |CD33 Positive|CD34 Negative|CD45 |CD56 |CD117 Positive|HLA-DR Negative|Other CD	0	91	1	0	83	95	14	0	0	1	0	0	0	8	8	1	52	M1	FLT3 Mutation Negative|IDH1 R132 Positive|IDH1 R140 Negative|IDH1 R172 Negative|Activating RAS Negative|NPMc Positive	LIVING	1		None	0	1885	not hispanic or latino	1	1984	'--	2005	Pharmaceutical Therapy, NOS Radiation Therapy, NOS
151	TCGA-AB-3012-03	PB	TCGA-AB-3012	PML-RAR	95	53	t (15;17)	20	MALE	No	NO		MPX Positive|NSE |TDT |CD3 |CD5 |CD7 |CD10 |CD14 |CD15 |CD19 |CD20 |CD23 |CD25 |CD33 Positive|CD34 Negative|CD45 |CD56 |CD117 Positive|HLA-DR Negative|Other CD	1	42	0	0	29	90	50	0	2	10	0	0	5	9	1	2	46	M3	FLT3 Mutation Negative|IDH1 R132 Negative|IDH1 R140 Negative|IDH1 R172 Negative|Activating RAS Negative|NPMc Negative	LIVING	2	No	None	0	1887	not hispanic or latino	1	1951	'--	2004	Pharmaceutical Therapy, NOS Radiation Therapy, NOS

## Sheet: BEATAML clinical
Sample no	Sample ID	Sample type	Patient ID	age	gender	tumor_stage	vital_status	PatientID	CEBPA_Biallelic	FLT3-ITD_consensus_call	Gender	InferredEthnicity	NPM1_consensus_call	SpecificDxAtAcquisition	WBC_Count	WHO_Fusion
1	BA2271	PPB	2386	8.17808	male	Favorable	Alive	2386	n	negative	Male	HispNative	positive	Myeloid leukaemia associated with Down syndrome	67.53	None
2	BA2675	PPB	2133	10.6301	male	IntermediateOrAdverse	Alive	2133	n	positive	Male	White	negative	AML with mutated CEBPA	133.63	None
3	BA2272	PPB	2052	12.8192	male	Adverse	Alive	2052	n	positive	Male	HispNative	negative	Acute myelomonocytic leukaemia	214.49	None
4	BA2947	PPB	2506	14.3068	male	Favorable	Alive	2506	n	negative	Male	White	negative	AML with t(8;21)(q22;q22); RUNX1-RUNX1T1	13.3	RUNX1-RUNX1T1
5	BA2978	PPB	2411	14.8137	female	Adverse	Alive	2411	n	negative	Female	HispNative	negative	AML with t(8;21)(q22;q22); RUNX1-RUNX1T1	N/A	RUNX1-RUNX1T1
6	BA2350	PPB	2112	17.5534	male	Intermediate	Alive	2112	n	negative	Male	HispNative	negative	Acute myeloid leukaemia, NOS	N/A	None
7	BA2564	PPB	2339	18.6521	female	Favorable	Unknown	2339	n	negative	Female	White	negative	AML with inv(16)(p13.1q22) or t(16;16)(p13.1;q22); CBFB-MYH11	8.8	CBFB-MYH11
8	BA2762	PPB	2061	22.6685	female	Intermediate	Alive	2061	n	positive	Female	White	positive	AML with mutated NPM1	22.01	None
9	BA2944	PPB	2577	23.7315	male	Adverse	Alive	2577	n	negative	Male	White	negative	AML with t(8;21)(q22;q22); RUNX1-RUNX1T1	N/A	RUNX1-RUNX1T1
10	BA2000	PPB	2304	24.5589	female	Adverse	Dead	2304	n	positive	Female	Asian	negative	AML with mutated CEBPA	N/A	None
11	BA2658	PPB	2218	24.7945	male	Intermediate	Alive	2218	n	negative	Male	White	negative	Acute myelomonocytic leukaemia	21.84	None
12	BA2775	PPB	2138	27.0055	male	Favorable	Alive	2138	n	negative	Male	White	positive	AML with mutated NPM1	N/A	None
13	BA3023	PPB	2149	27.5781	female	Favorable	Alive	2149	n	negative	Female	HispNative	positive	AML with mutated NPM1	5.1	None
14	BA2053	PPB	2370	31.6685	male	Favorable	Unknown	2370	n	negative	Male	White	negative	AML with inv(16)(p13.1q22) or t(16;16)(p13.1;q22); CBFB-MYH11	41.35	CBFB-MYH11
15	BA2148	PPB	2128	31.7534	female	Favorable	Unknown	2128	n	negative	Female	HispNative	negative	AML with inv(16)(p13.1q22) or t(16;16)(p13.1;q22); CBFB-MYH11	13.63	CBFB-MYH11
16	BA2733	PPB	2408	33.1479	female	Favorable	Alive	2408	n	negative	Female	White	negative	AML with inv(16)(p13.1q22) or t(16;16)(p13.1;q22); CBFB-MYH11	26.3	CBFB-MYH11
17	BA2507	PPB	2377	33.2329	male	Favorable	Alive	2377	n	negative	Male	Black	negative	AML with inv(16)(p13.1q22) or t(16;16)(p13.1;q22); CBFB-MYH11	93.2	CBFB-MYH11
18	BA3006	PPB	2239	33.3808	female	Intermediate	Dead	2239	n	positive	Female	White	positive	AML with mutated NPM1	N/A	None
19	BA2022	PPB	2318	33.4274	female	Favorable	Alive	2318	n	positive	Female	White	negative	Acute promyelocytic leukaemia with t(15;17)(q22;q12); PML-RARA	12.75	Unknown
20	BA2915	PPB	2317	34.8356	female	Intermediate	Alive	2317	n	negative	Female	HispNative	negative	AML with mutated CEBPA	99.3	None
21	BA2501	PPB	2031	36.1315	male	Favorable	Alive	2031	n	positive	Male	White	negative	Acute promyelocytic leukaemia with t(15;17)(q22;q12); PML-RARA	55.42	PML-RARA
22	BA2639	PPB	2368	36.5616	female	Favorable	Alive	2368	n	negative	Female	White	negative	AML with inv(16)(p13.1q22) or t(16;16)(p13.1;q22); CBFB-MYH11	20.44	CBFB-MYH11
23	BA2087	PPB	2221	40.7342	female	Intermediate	Alive	2221	n	negative	Female	White	negative	AML with t(9;11)(p22;q23); MLLT3-MLL	9.1	MLLT3-KMT2A
24	BA2806	PPB	2285	42.1014	male	Intermediate	Alive	2285	n	positive	Male	White	positive	AML with mutated NPM1	48.03	Unknown
25	BA2584	PPB	2422	42.7753	male	Adverse	Alive	2422	n	negative	Male	White	negative	AML with myelodysplasia-related changes	N/A	None
26	BA2653	PPB	2191	42.7836	female	Intermediate	Dead	2191	n	negative	Female	White	negative	AML with mutated CEBPA	7.9	Unknown
27	BA2405	PPB	2354	44.5096	female	IntermediateOrAdverse	Dead	2354	n	positive	Female	White	negative	Acute myeloid leukaemia, NOS	11.38	None
28	BA2812	PPB	2563	46.0932	male	Intermediate	Alive	2563	n	negative	Male	White	negative	Mixed phenotype acute leukaemia, T/myeloid, NOS	N/A	Unknown
29	BA2567	PPB	2162	46.189	male	Intermediate	Dead	2162	n	negative	Male	White	negative	Acute monoblastic and monocytic leukaemia	3.6	Unknown
30	BA2570	PPB	2367	46.5151	male	Intermediate	Dead	2367	n	negative	Male	HispNative	negative	Acute myeloid leukaemia, NOS	151.6	None
31	BA2139	PPB	2342	48.2219	female	Intermediate	Alive	2342	n	positive	Female	White	positive	AML with mutated NPM1	81	None
32	BA2928	PPB	2490	48.7123	female	Intermediate	Dead	2490	n	negative	Female	HispNative	negative	AML with t(9;11)(p22;q23); MLLT3-MLL	49.29	MLLT3-KMT2A
33	BA2306	PPB	2085	50.7178	male	Intermediate	Alive	2085	n	negative	Male	AdmixedBlack	negative	AML with t(8;21)(q22;q22); RUNX1-RUNX1T1	71.1	RUNX1-RUNX1T1
34	BA2524	PPB	2134	51.0521	female	Favorable	Alive	2134	n	negative	Female	White	negative	AML with inv(16)(p13.1q22) or t(16;16)(p13.1;q22); CBFB-MYH11	34.4	CBFB-MYH11
35	BA3043	PPB	2578	51.6521	female	FavorableOrIntermediate	Dead	2578	n	positive	Female	White	positive	AML with mutated NPM1	21.7	None
36	BA2386	PPB	2292	52.6082	female	Intermediate	Dead	2292	n	negative	Female	White	positive	Acute myeloid leukaemia, NOS	22.1	None
37	BA2109	PPB	2251	52.8904	female	Intermediate	Dead	2251	n	negative	Female	White	negative	Acute myelomonocytic leukaemia	65.58	Unknown
38	BA2311	PPB	2222	53.4411	female	Intermediate	Alive	2222	n	negative	Female	HispNative	negative	Acute myelomonocytic leukaemia	6.63	None
39	BA2688	PPB	2289	53.6493	female	Intermediate	Dead	2289	n	negative	Female	White	negative	Acute erythroid leukaemia	2.1	None
40	BA2856	PPB	2376	55.537	male	Favorable	Unknown	2376	n	negative	Male	White	positive	AML with mutated NPM1	16.11	None
41	BA2956	PPB	2123	56.1233	male	Favorable	Dead	2123	n	negative	Male	White	negative	AML with inv(16)(p13.1q22) or t(16;16)(p13.1;q22); CBFB-MYH11	8.2	CBFB-MYH11
42	BA2808	PPB	2300	56.4164	male	Adverse	Dead	2300	n	positive	Male	White	negative	AML with myelodysplasia-related changes	12.9	None
43	BA2260	PPB	2447	58.3945	male	Intermediate	Alive	2447	n	negative	Male	White	negative	AML with inv(16)(p13.1q22) or t(16;16)(p13.1;q22); CBFB-MYH11	N/A	CBFB-MYH11
44	BA2836	PPB	2242	59.2192	male	Favorable	Dead	2242	n	negative	Male	White	positive	AML with mutated NPM1	3.6	None
45	BA2714	PPB	2366	60.6822	male	Favorable	Dead	2366	n	negative	Male	White	positive	AML with mutated NPM1	70.84	None
46	BA2035	PPB	2424	61.0411	male	IntermediateOrAdverse	Alive	2424	n	positive	Male	White	negative	Acute myeloid leukaemia, NOS	84.96	None
47	BA2242	PPB	2507	61.1014	female	Favorable	Alive	2507	n	negative	Female	White	positive	AML with mutated NPM1	67.36	Unknown
48	BA2772	PPB	2397	61.3808	male	Favorable	Unknown	2397	n	negative	Male	HispNative	positive	AML with mutated NPM1	152.75	None
49	BA2742	PPB	2403	62.0603	male	Adverse	Dead	2403	n	positive	Male	White	negative	Acute monoblastic and monocytic leukaemia	250.23	None
50	BA2312	PPB	2537	62.2438	female	Intermediate	Dead	2537	n	negative	Female	White	negative	AML with mutated CEBPA	N/A	None
51	BA2619	PPB	2184	62.4685	female	Adverse	Dead	2184	n	negative	Female	White	negative	AML with myelodysplasia-related changes	10.75	None
52	BA2011	PPB	2280	63.9534	male	Intermediate	Alive	2280	n	negative	Male	White	negative	AML with myelodysplasia-related changes	N/A	None
53	BA2731	PPB	2036	63.9753	male	Adverse	Alive	2036	y	negative	Male	White	negative	AML with myelodysplasia-related changes	33	None
54	BA2828	PPB	2306	64.4356	male	Favorable	Alive	2306	n	negative	Male	White	negative	AML with inv(16)(p13.1q22) or t(16;16)(p13.1;q22); CBFB-MYH11	8.69	CBFB-MYH11
55	BA2600	PPB	2254	64.7699	female	Adverse	Alive	2254	n	positive	Female	White	negative	AML with myelodysplasia-related changes	N/A	None
56	BA2036	PPB	2445	65.2493	female	Favorable	Dead	2445	n	negative	Female	White	positive	AML with mutated NPM1	N/A	Unknown
57	BA2510	PPB	2073	65.5918	male	Adverse	Dead	2073	n	negative	Male	White	negative	AML with myelodysplasia-related changes	19.8	None
58	BA2456	PPB	2481	65.8849	male	Favorable	Dead	2481	n	negative	Male	White	positive	AML with mutated NPM1	N/A	Unknown
59	BA2442	PPB	2549	66.4932	female	Intermediate	Dead	2549	n	positive	Female	White	negative	Acute myeloid leukaemia, NOS	129.5	None
60	BA2425	PPB	2532	68.4904	female	Adverse	Dead	2532	n	negative	Female	White	negative	AML with myelodysplasia-related changes	11.01	None
61	BA2101	PPB	2483	68.5507	male	Favorable	Unknown	2483	n	negative	Male	White	negative	AML with inv(16)(p13.1q22) or t(16;16)(p13.1;q22); CBFB-MYH11	2.16	CBFB-MYH11
62	BA2868	PPB	2442	69.4137	male	Favorable	Dead	2442	y	negative	Male	White	negative	AML with mutated CEBPA	33	Unknown
63	BA2047	PPB	2467	69.4493	female	Favorable	Alive	2467	n	positive	Female	White	negative	Acute promyelocytic leukaemia with t(15;17)(q22;q12); PML-RARA	34.36	PML-RARA
64	BA2095	PPB	2054	69.5452	female	Favorable	Unknown	2054	n	negative	Female	White	negative	Acute promyelocytic leukaemia with t(15;17)(q22;q12); PML-RARA	16.03	PML-RARA
65	BA2132	PPB	2140	70.8356	female	Adverse	Unknown	2140	n	positive	Female	White	negative	Acute myeloid leukaemia, NOS	7.7	None
66	BA2479	PPB	2362	71.0959	female	Favorable	Alive	2362	n	negative	Female	White	positive	AML with mutated NPM1	1.6	None
67	BA2505	PPB	2023	71.0986	male	Adverse	Dead	2023	n	negative	Male	White	negative	AML with inv(3)(q21q26.2) or t(3;3)(q21;q26.2); RPN1-EVI1	N/A	GATA2-MECOM
68	BA2876	PPB	2198	71.5973	female	Intermediate	Dead	2198	n	negative	Female	White	negative	Acute myeloid leukaemia, NOS	4.2	None
69	BA2511	PPB	2567	71.8959	female	Adverse	Alive	2567	n	negative	Female	White	negative	AML with inv(3)(q21q26.2) or t(3;3)(q21;q26.2); RPN1-EVI1	2.6	GATA2-MECOM
70	BA2751	PPB	2518	72.4548	male	Adverse	Dead	2518	n	positive	Male	White	negative	AML with myelodysplasia-related changes	97	None
71	BA2525	PPB	2543	72.6466	female	Adverse	Dead	2543	n	positive	Female	White	positive	AML with mutated NPM1	N/A	None
72	BA2175	PPB	2382	72.8822	female	Adverse	Alive	2382	n	negative	Female	White	negative	AML with myelodysplasia-related changes	44.63	None
73	BA2512	PPB	2257	72.9178	female	Favorable	Dead	2257	n	negative	Female	White	positive	AML with mutated NPM1	N/A	Unknown
74	BA2455	PPB	2373	72.9315	male	Favorable	Dead	2373	n	negative	Male	White	positive	AML with mutated NPM1	24.2	None
75	BA2645	PPB	2230	73.7425	male	Intermediate	Dead	2230	n	negative	Male	Asian	negative	Acute monoblastic and monocytic leukaemia	16.2	None
76	BA2454	PPB	2234	73.9781	male	Intermediate	Dead	2234	n	negative	Male	White	negative	Acute myeloid leukaemia, NOS	24.23	None
77	BA2621	PPB	2347	74.4712	male	Adverse	Dead	2347	n	negative	Male	White	negative	Acute myeloid leukaemia, NOS	47.5	None
78	BA2325	PPB	2492	74.9096	female	Favorable	Unknown	2492	n	negative	Female	White	positive	AML with mutated NPM1	35.91	Unknown
79	BA2682	PPB	2103	76.0329	female	Intermediate	Dead	2103	n	negative	Female	White	negative	Acute myelomonocytic leukaemia	N/A	None
80	BA2162	PPB	2220	77.9151	male	Adverse	Dead	2220	n	negative	Male	White	negative	AML with myelodysplasia-related changes	25.3	None
81	BA2935	PPB	2130	78.5534	male	Adverse	Dead	2130	n	positive	Male	White	negative	Acute monoblastic and monocytic leukaemia	N/A	None
82	BA2871	PPB	2273	80.0986	female	Adverse	Dead	2273	n	negative	Female	White	negative	AML with myelodysplasia-related changes	N/A	None
83	BA2538	PPB	2283	81.1041	male	Adverse	Dead	2283	n	negative	Male	White	negative	Acute myeloid leukaemia, NOS	33.1	None
84	BA2984	PPB	2520	81.526	male	Favorable	Dead	2520	n	negative	Male	White	positive	AML with mutated NPM1	33.81	None
85	BA2747	PPB	2205	85.7014	male	Intermediate	Dead	2205	n	negative	Male	Asian	negative	Acute myelomonocytic leukaemia	N/A	None
86	BA2906	RPB	2561	5.52329	male	Intermediate	Dead	2561	n	negative	Male	White	negative	Therapy-related myeloid neoplasms	95.2	None
87	BA2248	RPB	2105	21.4685	male	Intermediate	Dead	2105	n	negative	Male	HispNative	negative	Acute myeloid leukaemia, NOS	3.2	Unknown
88	BA2911	RPB	2090	24.3342	female	FavorableOrIntermediate	Dead	2090	n	positive	Female	White	positive	Therapy-related myeloid neoplasms	181.66	Unknown
89	BA2723	RPB	2390	25.1863	male	Adverse	Dead	2390	n	negative	Male	White	negative	Acute myeloid leukaemia, NOS	1.6	Unknown
90	BA3073	RPB	2391	27.5096	female	Intermediate	Dead	N/A	N/A	N/A	N/A	N/A	N/A	N/A	N/A	N/A
91	BA3025	RPB	2262	28.4137	female	Intermediate	Dead	2262	n	negative	Female	HispNative	negative	AML with mutated CEBPA	20.18	None
92	BA2726	RPB	2309	29.2685	female	Adverse	Dead	2309	n	negative	Female	White	positive	AML with mutated NPM1	2.42	None
93	BA3076	RPB	2309	29.2685	female	Adverse	Dead	2309	n	negative	Female	White	positive	AML with mutated NPM1	N/A	None
94	BA3077	RPB	2309	29.2685	female	Adverse	Dead	2309	n	negative	Female	White	positive	AML with mutated NPM1	12.98	None
95	BA2882	RPB	2463	29.5534	male	Adverse	Dead	2463	n	negative	Male	HispNative	negative	Therapy-related myeloid neoplasms	3.88	MLLT3-KMT2A
96	BA2339	RPB	2177	30.1726	female	Intermediate	Unknown	2177	n	negative	Female	Black	negative	AML with t(9;11)(p22;q23); MLLT3-MLL	5.3	MLLT3-KMT2A
97	BA2786	RPB	2177	30.1726	female	Intermediate	Unknown	2177	n	negative	Female	AdmixedBlack	negative	AML with t(9;11)(p22;q23); MLLT3-MLL	20.3	MLLT3-KMT2A
98	BA2334	RPB	2270	30.5096	female	Adverse	Dead	2270	n	positive	Female	White	negative	AML with t(6;9)(p23;q34); DEK-NUP214	20.2	DEK-NUP214
99	BA2939	RPB	2055	35.8192	female	Favorable	Dead	2055	n	negative	Female	White	positive	AML with mutated NPM1	N/A	None
100	BA2727	RPB	2510	36.811	female	Adverse	Dead	2510	n	negative	Female	White	negative	AML with inv(3)(q21q26.2) or t(3;3)(q21;q26.2); RPN1-EVI1	7.08	GATA2-MECOM
101	BA2822	RPB	2227	37.7562	male	Adverse	Dead	2227	n	negative	Male	White	negative	AML with myelodysplasia-related changes	38.47	None
102	BA2169	RPB	2399	38.7726	male	Adverse	Unknown	2399	n	negative	Male	HispNative	negative	AML with inv(3)(q21q26.2) or t(3;3)(q21;q26.2); RPN1-EVI1	4.01	Unknown
103	BA3064	RPB	2589	38.8137	male	Adverse	Dead	2589	n	positive	Male	White	negative	AML with t(6;9)(p23;q34); DEK-NUP214	34	Unknown
104	BA2019	RPB	2365	39.5123	male	Adverse	Dead	2365	n	negative	Male	HispNative	negative	Therapy-related myeloid neoplasms	1.7	None
105	BA2218	RPB	2282	39.589	female	Favorable	Dead	2282	n	negative	Female	HispNative	positive	AML with mutated NPM1	73	Unknown
106	BA2705	RPB	2100	39.8767	male	Intermediate	Unknown	2100	n	positive	Male	White	positive	AML with mutated NPM1	3.6	None
107	BA2765	RPB	2550	39.9068	female	Intermediate	Dead	2550	n	negative	Female	White	negative	Therapy-related myeloid neoplasms	N/A	None
108	BA2282	RPB	2574	41.3096	male	Favorable	Alive	2574	n	negative	Male	White	negative	Acute promyelocytic leukaemia with t(15;17)(q22;q12); PML-RARA	N/A	PML-RARA
109	BA2589	RPB	2064	42.4877	female	Adverse	Dead	2064	n	negative	Female	HispNative	negative	Acute myelomonocytic leukaemia	10.7	None
110	BA2348	RPB	2032	43.9616	female	Adverse	Alive	2032	n	negative	Female	White	negative	AML with myelodysplasia-related changes	N/A	None
111	BA2950	RPB	2018	44.5863	female	Adverse	Unknown	2018	n	positive	Female	Black	negative	AML with minimal differentiation	6.5	None
112	BA2657	RPB	2104	45.7616	male	Adverse	Dead	2104	n	negative	Male	HispNative	negative	AML with myelodysplasia-related changes	11.13	None
113	BA2450	RPB	2284	46.3507	female	Intermediate	Dead	2284	n	positive	Female	White	positive	AML with mutated NPM1	6.18	Unknown
114	BA2824	RPB	2284	46.3507	female	Intermediate	Dead	2284	n	positive	Female	White	positive	AML with mutated NPM1	18.38	Unknown
115	BA2994	RPB	2284	46.3507	female	Intermediate	Dead	2284	n	negative	Female	White	positive	AML with mutated NPM1	N/A	Unknown
116	BA2168	RPB	2297	47.063	female	Adverse	Dead	2297	n	positive	Female	HispNative	negative	AML with myelodysplasia-related changes	58.5	None
117	BA2418	RPB	2405	47.7808	female	Favorable	Dead	2405	n	negative	Female	White	positive	AML with mutated NPM1	1.2	Unknown
118	BA3070	RPB	2592	49.4685	male	Intermediate	Dead	2592	n	negative	Male	Black	negative	Acute monoblastic and monocytic leukaemia	4.53	None
119	BA3071	RPB	2592	49.4685	male	Intermediate	Dead	2592	n	negative	Male	Black	positive	Acute monoblastic and monocytic leukaemia	162.21	None
120	BA3072	RPB	2592	49.4685	male	Intermediate	Dead	2592	n	negative	Male	Black	positive	Acute monoblastic and monocytic leukaemia	39.25	None
121	BA2502	RPB	2328	50.1808	female	Intermediate	Dead	2328	n	negative	Female	White	negative	AML with minimal differentiation	206.64	None
122	BA2441	RPB	2250	50.4055	male	Adverse	Dead	2250	n	negative	Male	HispNative	negative	AML with myelodysplasia-related changes	50.74	None
123	BA2850	RPB	2210	50.4932	male	Adverse	Alive	2210	n	positive	Male	White	negative	Acute myeloid leukaemia, NOS	17.1	None
124	BA2993	RPB	2210	50.4932	male	Adverse	Alive	2210	n	positive	Male	White	negative	Acute myeloid leukaemia, NOS	2.1	None
125	BA2526	RPB	2308	50.6164	female	Adverse	Dead	2308	n	negative	Female	White	negative	AML with myelodysplasia-related changes	3.8	None
126	BA2842	RPB	2085	50.7178	male	Intermediate	Alive	2085	n	negative	Male	Black	negative	AML with t(8;21)(q22;q22); RUNX1-RUNX1T1	6.8	RUNX1-RUNX1T1
127	BA2701	RPB	2419	51.8192	male	Intermediate	Alive	2419	n	negative	Male	Black	negative	Acute myeloid leukaemia, NOS	3.2	None
128	BA2079	RPB	2224	52.2795	female	Intermediate	Dead	2224	n	negative	Female	White	negative	AML with mutated NPM1	6.5	None
129	BA2802	RPB	2005	52.4575	male	Adverse	Dead	2005	n	negative	Male	White	negative	Mixed phenotype acute leukaemia, T/myeloid, NOS	14	None
130	BA2427	RPB	2559	53.3397	female	Favorable	Unknown	2559	n	negative	Female	White	negative	AML with inv(16)(p13.1q22) or t(16;16)(p13.1;q22); CBFB-MYH11	4.3	CBFB-MYH11
131	BA3027	RPB	2324	53.6192	female	Adverse	Dead	2324	n	negative	Female	White	negative	Therapy-related myeloid neoplasms	N/A	None
132	BA2249	RPB	2238	53.9562	male	Adverse	Dead	2238	n	positive	Male	White	positive	AML with mutated NPM1	20.77	None
133	BA2579	RPB	2238	53.9562	male	Adverse	Dead	2238	n	positive	Male	White	positive	AML with mutated NPM1	1.06	None
134	BA2829	RPB	2238	53.9562	male	Adverse	Dead	2238	n	positive	Male	White	positive	AML with mutated NPM1	16.65	None
135	BA2480	RPB	2374	56.3479	male	Intermediate	Dead	2374	n	positive	Male	Asian	positive	AML with mutated NPM1	7.9	None
136	BA2003	RPB	2491	57.7616	female	Intermediate	Dead	2491	n	positive	Female	AdmixedAsian	positive	AML with mutated NPM1	N/A	None
137	BA2463	RPB	2241	58.0055	female	Adverse	Dead	2241	n	negative	Female	White	negative	Therapy-related myeloid neoplasms	11.2	Complex
138	BA2737	RPB	2241	58.0055	female	Adverse	Dead	2241	n	negative	Female	White	negative	Therapy-related myeloid neoplasms	19.5	Complex
139	BA2423	RPB	2151	58.0164	male	Intermediate	Dead	2151	n	negative	Male	White	negative	Acute myeloid leukaemia, NOS	7.1	None
140	BA2787	RPB	2447	58.3945	male	Intermediate	Alive	2447	n	negative	Male	White	negative	AML with inv(16)(p13.1q22) or t(16;16)(p13.1;q22); CBFB-MYH11	29.18	CBFB-MYH11
141	BA2903	RPB	2161	59.1808	male	Intermediate	Dead	2161	n	negative	Male	HispNative	negative	AML with myelodysplasia-related changes	9.1	Unknown
142	BA3059	RPB	2587	59.2932	female	Adverse	Unknown	N/A	N/A	N/A	N/A	N/A	N/A	N/A	N/A	N/A
143	BA3067	RPB	2591	59.6438	male	Adverse	Dead	2591	n	negative	Male	White	negative	Therapy-related myeloid neoplasms	4.54	None
144	BA3068	RPB	2591	59.6438	male	Adverse	Dead	2591	n	negative	Male	White	negative	Therapy-related myeloid neoplasms	8.35	None
145	BA2209	RPB	2363	59.6795	male	Intermediate	Dead	2363	n	negative	Male	White	negative	AML with myelodysplasia-related changes	N/A	None
146	BA2904	RPB	2450	60.5726	female	Favorable	Dead	2450	n	negative	Female	White	negative	Therapy-related myeloid neoplasms	N/A	CBFB-MYH11
147	BA2494	RPB	2246	60.7205	male	Intermediate	Dead	2246	n	negative	Male	White	negative	Acute megakaryoblastic leukaemia	3.1	None
148	BA2712	RPB	2034	61.1068	female	Intermediate	Dead	2034	n	negative	Female	White	negative	Therapy-related myeloid neoplasms	53	Unknown
149	BA2240	RPB	2181	61.2877	female	Intermediate	Dead	2181	n	positive	Female	HispNative	positive	AML with mutated NPM1	73.28	Unknown
150	BA2229	RPB	2240	61.5178	female	Adverse	Alive	2240	n	negative	Female	White	negative	AML with myelodysplasia-related changes	4.8	None
151	BA2776	RPB	2431	61.5397	female	Intermediate	Dead	2431	n	positive	Female	White	positive	AML with mutated NPM1	N/A	None
152	BA2347	RPB	2440	62.5836	male	Intermediate	Alive	2440	n	negative	Male	White	negative	Acute myelomonocytic leukaemia	16.4	None
153	BA2470	RPB	2202	62.6603	male	Adverse	Dead	2202	n	negative	Male	White	negative	AML with myelodysplasia-related changes	46.79	None
154	BA2735	RPB	2079	62.9753	male	Intermediate	Dead	2079	n	positive	Male	White	positive	AML with mutated NPM1	27.4	None
155	BA3029	RPB	2079	62.9753	male	Intermediate	Dead	2079	n	positive	Male	White	positive	AML with mutated NPM1	1.8	None
156	BA2814	RPB	2539	63.011	male	Intermediate	Dead	2539	n	negative	Male	White	negative	AML with t(9;11)(p22;q23); MLLT3-MLL	14.66	MLLT3-KMT2A
157	BA3053	RPB	2584	63.2055	female	Intermediate	Dead	2584	n	positive	Female	White	positive	AML with mutated NPM1	25.7	None
158	BA2483	RPB	2172	63.8384	female	Intermediate	Dead	2172	n	negative	Female	White	negative	AML with myelodysplasia-related changes	19.76	None
159	BA3002	RPB	2172	63.8384	female	Intermediate	Dead	2172	n	negative	Female	White	negative	AML with myelodysplasia-related changes	49.93	None
160	BA2032	RPB	2022	64.6575	female	Adverse	Dead	2022	n	positive	Female	White	positive	AML with mutated NPM1	26	None
161	BA2245	RPB	2173	65.463	male	Intermediate	Dead	2173	n	negative	Male	White	negative	AML with maturation	19.5	Unknown
162	BA2951	RPB	2228	65.7315	female	Adverse	Unknown	2228	n	negative	Female	White	negative	AML with inv(3)(q21q26.2) or t(3;3)(q21;q26.2); RPN1-EVI1	N/A	GATA2-MECOM
163	BA2595	RPB	2148	65.7973	male	Adverse	Dead	2148	n	negative	Male	White	negative	Acute myeloid leukaemia, NOS	0.1	None
164	BA2697	RPB	2168	65.9342	female	Adverse	Alive	2168	n	negative	Female	White	negative	AML with myelodysplasia-related changes	N/A	None
165	BA2552	RPB	2203	67.1315	female	Intermediate	Dead	2203	n	positive	Female	White	positive	AML with mutated NPM1	108.9	Unknown
166	BA2948	RPB	2279	67.4055	male	Adverse	Dead	2279	n	negative	Male	White	negative	AML with myelodysplasia-related changes	N/A	None
167	BA2244	RPB	2219	67.4685	male	Favorable	Dead	2219	n	negative	Male	White	positive	AML with mutated NPM1	N/A	None
168	BA2695	RPB	2409	67.5068	female	Adverse	Dead	2409	n	positive	Female	Black	negative	Therapy-related myeloid neoplasms	27.5	None
169	BA2034	RPB	2080	68.3616	male	Adverse	Dead	2080	n	negative	Male	White	negative	AML with myelodysplasia-related changes	6.21	None
170	BA2089	RPB	2080	68.3616	male	Adverse	Dead	2080	n	negative	Male	White	negative	AML with myelodysplasia-related changes	140.18	None
171	BA2195	RPB	2013	68.4301	female	Adverse	Dead	2013	n	negative	Female	Black	negative	AML with mutated CEBPA	29.1	None
172	BA2707	RPB	2313	68.8082	male	Adverse	Dead	2313	n	negative	Male	White	negative	Therapy-related myeloid neoplasms	47.2	None
173	BA2832	RPB	2108	68.9096	male	Intermediate	Dead	2108	n	negative	Male	White	negative	Acute myeloid leukaemia, NOS	9.5	Unknown
174	BA2860	RPB	2413	68.9781	male	Adverse	Dead	2413	n	negative	Male	White	negative	Myelodysplastic syndrome, unclassifiable	2.42	None
175	BA2721	RPB	2556	69.7918	female	Adverse	Dead	2556	n	positive	Female	White	negative	Acute myeloid leukaemia, NOS	61.22	None
176	BA2417	RPB	2333	70.5726	male	Intermediate	Alive	2333	n	negative	Male	White	negative	Acute myelomonocytic leukaemia	25.85	Unknown
177	BA2921	RPB	2466	70.9123	male	Intermediate	Dead	2466	n	positive	Male	White	negative	AML with myelodysplasia-related changes	24.4	None
178	BA2809	RPB	2301	70.9205	male	Adverse	Dead	2301	n	negative	Male	White	negative	AML with minimal differentiation	50.58	None
179	BA3010	RPB	2478	71.3507	male	Adverse	Dead	2478	n	negative	Male	White	negative	AML with myelodysplasia-related changes	44.8	None
180	BA2499	RPB	2003	71.5014	male	Intermediate	Dead	2003	n	negative	Male	White	negative	AML with myelodysplasia-related changes	45.6	Unknown
181	BA2344	RPB	2077	71.5699	female	Intermediate	Dead	2077	n	negative	Female	White	negative	Therapy-related myeloid neoplasms	133.7	None
182	BA2308	RPB	2248	71.863	male	Adverse	Dead	2248	n	positive	Male	White	negative	AML with inv(3)(q21q26.2) or t(3;3)(q21;q26.2); RPN1-EVI1	N/A	GATA2-MECOM
183	BA2033	RPB	2432	72.0082	male	Adverse	Dead	2432	n	negative	Male	White	negative	Therapy-related myeloid neoplasms	21.6	None
184	BA2134	RPB	2417	72.3616	male	Adverse	Dead	2417	n	negative	Male	White	negative	AML with myelodysplasia-related changes	56.5	None
185	BA2769	RPB	2482	72.4767	female	Intermediate	Unknown	2482	n	negative	Female	White	negative	AML with myelodysplasia-related changes	N/A	None
186	BA2623	RPB	2049	72.4822	male	Favorable	Dead	2049	n	negative	Male	White	negative	AML with inv(16)(p13.1q22) or t(16;16)(p13.1;q22); CBFB-MYH11	8.21	CBFB-MYH11
187	BA2277	RPB	2044	72.6548	female	Intermediate	Dead	2044	n	positive	Female	White	positive	AML with mutated NPM1	6.04	None
188	BA2280	RPB	2044	72.6548	female	Intermediate	Dead	2044	n	positive	Female	White	positive	AML with mutated NPM1	24.01	None
189	BA2801	RPB	2146	72.6877	male	Adverse	Dead	2146	n	negative	Male	White	negative	Myelodysplastic syndrome, unclassifiable	66.7	Unknown
190	BA2830	RPB	2268	72.7096	female	Intermediate	Unknown	2268	n	negative	Female	White	negative	AML with inv(16)(p13.1q22) or t(16;16)(p13.1;q22); CBFB-MYH11	N/A	Unknown
191	BA2670	RPB	2456	72.8	female	Adverse	Dead	2456	n	negative	Female	White	negative	AML with myelodysplasia-related changes	58.2	None
192	BA2375	RPB	2330	72.8356	male	Adverse	Dead	2330	n	negative	Male	Black	negative	AML with myelodysplasia-related changes	12.44	None
193	BA2133	RPB	2383	73.2164	female	Intermediate	Dead	2383	n	negative	Female	White	positive	AML with mutated NPM1	3.8	Unknown
194	BA2100	RPB	2485	73.2438	male	Adverse	Dead	2485	n	positive	Male	White	negative	AML with myelodysplasia-related changes	24.2	None
195	BA2817	RPB	2557	73.5123	male	Adverse	Dead	2557	n	negative	Male	Black	negative	Acute myeloid leukaemia, NOS	3	None
196	BA2394	RPB	2381	73.8658	male	Adverse	Dead	2381	n	negative	Male	White	negative	Therapy-related myeloid neoplasms	19.64	None
197	BA2934	RPB	2226	74.2877	female	Intermediate	Alive	2226	n	N/A	Female	White	N/A	Acute myeloid leukaemia, NOS	4.26	None
198	BA2636	RPB	2576	74.4548	male	Intermediate	Dead	2576	n	negative	Male	White	negative	AML with myelodysplasia-related changes	N/A	None
199	BA2852	RPB	2436	74.4603	male	Adverse	Unknown	2436	n	negative	Male	White	negative	AML with myelodysplasia-related changes	2.1	None
200	BA2634	RPB	2047	75.0356	male	Adverse	Dead	2047	n	positive	Male	White	negative	AML with minimal differentiation	N/A	None
201	BA2094	RPB	2231	75.1534	male	Intermediate	Dead	2231	n	negative	Male	White	negative	Acute myelomonocytic leukaemia	9.7	None
202	BA2421	RPB	2195	75.2438	male	Adverse	Dead	2195	n	negative	Male	White	negative	Acute myeloid leukaemia, NOS	N/A	None
203	BA2758	RPB	2453	76.4603	male	Adverse	Dead	2453	n	negative	Male	White	negative	AML with myelodysplasia-related changes	3.4	None
204	BA2930	RPB	2453	76.4603	male	Adverse	Dead	2453	n	negative	Male	White	negative	AML with myelodysplasia-related changes	4.5	None
205	BA2694	RPB	2552	76.5479	male	Intermediate	Dead	2552	n	negative	Male	White	negative	AML with myelodysplasia-related changes	4.5	None
206	BA2744	RPB	2232	76.9151	male	Favorable	Dead	2232	n	positive	Male	White	positive	AML with mutated NPM1	230.05	None
207	BA2004	RPB	2136	77.1726	female	Adverse	Dead	2136	n	negative	Female	White	negative	Therapy-related myeloid neoplasms	8.29	Unknown
208	BA2905	RPB	2019	77.3096	male	Adverse	Dead	2019	n	negative	Male	White	negative	AML with mutated CEBPA	33.1	None
209	BA2097	RPB	2201	77.3178	male	Adverse	Alive	2201	n	positive	Male	White	negative	AML with myelodysplasia-related changes	2.2	None
210	BA2302	RPB	2336	78.4548	female	Intermediate	Dead	2336	n	negative	Female	White	negative	Therapy-related myeloid neoplasms	5.6	None
211	BA2429	RPB	2473	78.4849	male	Intermediate	Dead	2473	n	negative	Male	White	negative	AML with myelodysplasia-related changes	N/A	Unknown
212	BA2837	RPB	2322	78.5507	male	Adverse	Dead	2322	n	negative	Male	White	negative	Therapy-related myeloid neoplasms	240.43	None
213	BA2363	RPB	2337	79.0767	male	Intermediate	Dead	2337	n	negative	Male	White	negative	AML with myelodysplasia-related changes	116.52	None
214	BA2910	RPB	2261	79.5507	female	Favorable	Dead	2261	n	positive	Female	White	positive	AML with mutated NPM1	N/A	Unknown
215	BA2597	RPB	2290	79.5699	female	Intermediate	Dead	2290	n	negative	Female	White	negative	AML with myelodysplasia-related changes	8.7	None
216	BA2520	RPB	2400	80.4932	male	Adverse	Dead	2400	n	negative	Male	White	negative	AML with minimal differentiation	N/A	None
217	BA2116	RPB	2192	81.5315	male	Adverse	Dead	2192	n	negative	Male	White	negative	AML with myelodysplasia-related changes	39.12	None
218	BA2923	RPB	2545	81.5781	female	Adverse	Dead	2545	n	negative	Female	White	negative	Therapy-related myeloid neoplasms	37.1	None
219	BA2722	RPB	2244	82.1425	female	Adverse	Dead	2244	n	negative	Female	White	negative	AML with myelodysplasia-related changes	17.63	None
220	BA2402	RPB	2410	82.5205	female	Intermediate	Dead	2410	n	negative	Female	White	negative	Therapy-related myeloid neoplasms	1.36	None
221	BA2691	RPB	2521	83.3589	male	Intermediate	Dead	2521	n	negative	Male	White	negative	Therapy-related myeloid neoplasms	N/A	Unknown
222	BA2104	RPB	2378	83.6795	male	Favorable	Dead	2378	n	negative	Male	White	positive	Therapy-related myeloid neoplasms	85.9	None
223	BA2251	RPB	2334	85.3863	male	Intermediate	Dead	2334	n	negative	Male	White	negative	AML with mutated CEBPA	25.63	None
224	BA2412	RPB	2260	86.0301	male	Intermediate	Dead	2260	n	negative	Male	White	negative	AML with myelodysplasia-related changes	13.22	Unknown
225	BA2172	RPB	2398	#VALUE!	male	Intermediate	Unknown	2398	n	negative	Male	AdmixedBlack	negative	Unknown	N/A	Unknown
226	BA2656	RPB	2553	#VALUE!	male	Favorable	Unknown	2553	n	negative	Male	White	positive	AML with mutated NPM1	N/A	Unknown
227	BA2031	PBM	2387	2.03836	female	Adverse	Alive	2387	n	negative	Female	White	negative	AML without maturation	57.08	None
228	BA2449	PBM	2081	7.85479	female	Favorable	Dead	2081	n	negative	Female	White	negative	AML with t(8;21)(q22;q22); RUNX1-RUNX1T1	4.8	RUNX1-RUNX1T1
229	BA2909	PBM	2509	8.79452	male	Favorable	Alive	2509	n	negative	Male	Asian	negative	AML with t(8;21)(q22;q22); RUNX1-RUNX1T1	19.5	RUNX1-RUNX1T1
230	BA2748	PBM	2566	10.5781	female	Intermediate	Alive	2566	n	negative	Female	White	negative	AML with mutated CEBPA	39.69	None
231	BA2482	PBM	2067	10.6959	female	Favorable	Alive	2067	n	negative	Female	White	negative	AML with inv(16)(p13.1q22) or t(16;16)(p13.1;q22); CBFB-MYH11	55.35	CBFB-MYH11
232	BA2952	PBM	2114	17	female	Adverse	Alive	2114	n	negative	Female	White	negative	AML with t(9;11)(p22;q23); MLLT3-MLL	24.72	MLLT3-KMT2A
233	BA2227	PBM	2345	17.9589	male	Intermediate	Dead	2345	n	negative	Male	White	negative	Acute myeloid leukaemia, NOS	4.34	Unknown
234	BA2816	PBM	2016	21.0986	male	Adverse	Alive	2016	n	negative	Male	White	negative	AML with myelodysplasia-related changes	2.1	None
235	BA2861	PBM	2015	22.2164	female	Intermediate	Alive	2015	n	negative	Female	White	negative	AML with mutated CEBPA	29.4	None
236	BA2651	PBM	2160	22.2329	female	Intermediate	Alive	2160	n	negative	Female	White	negative	AML with t(9;11)(p22;q23); MLLT3-MLL	40.2	MLLT3-KMT2A
237	BA2887	PBM	2038	24.2877	male	Intermediate	Dead	2038	n	negative	Male	White	negative	Acute myelomonocytic leukaemia	21.7	None
238	BA3038	PBM	2278	24.7205	male	Favorable	Alive	2278	n	negative	Male	HispNative	negative	AML with inv(16)(p13.1q22) or t(16;16)(p13.1;q22); CBFB-MYH11	13.8	CBFB-MYH11
239	BA2281	PBM	2303	25.1397	male	Favorable	Unknown	2303	n	positive	Male	White	negative	Acute promyelocytic leukaemia with t(15;17)(q22;q12); PML-RARA	18.25	PML-RARA
240	BA3009	PBM	2213	26.5918	female	Adverse	Alive	2213	n	negative	Female	Asian	negative	AML with myelodysplasia-related changes	9.27	None
241	BA2791	PBM	2573	26.9808	male	Favorable	Unknown	2573	n	negative	Male	HispNative	negative	Acute promyelocytic leukaemia with t(15;17)(q22;q12); PML-RARA	4.95	PML-RARA
242	BA2932	PBM	2069	29.6247	female	IntermediateOrAdverse	Alive	2069	n	positive	Female	White	negative	Acute myeloid leukaemia, NOS	68.79	None
243	BA2709	PBM	2346	30.0712	female	Favorable	Alive	2346	n	negative	Female	White	negative	AML with inv(16)(p13.1q22) or t(16;16)(p13.1;q22); CBFB-MYH11	55	CBFB-MYH11
244	BA3011	PBM	2236	32.3479	male	Favorable	Alive	2236	n	positive	Male	HispNative	negative	Acute promyelocytic leukaemia with t(15;17)(q22;q12); PML-RARA	7.19	PML-RARA
245	BA2041	PBM	2121	32.8274	female	Intermediate	Alive	2121	n	negative	Female	White	negative	Acute myeloid leukaemia, NOS	1.4	None
246	BA2037	PBM	2182	34.3315	male	Adverse	Dead	2182	n	negative	Male	HispNative	negative	AML with inv(3)(q21q26.2) or t(3;3)(q21;q26.2); RPN1-EVI1	6.13	GATA2-MECOM
247	BA2377	PBM	2385	35.2329	male	Adverse	Alive	2385	n	positive	Male	White	positive	AML with t(9;11)(p22;q23); MLLT3-MLL	N/A	MLLT3-KMT2A
248	BA2072	PBM	2115	35.3534	female	Favorable	Unknown	2115	n	negative	Female	White	negative	AML with inv(16)(p13.1q22) or t(16;16)(p13.1;q22); CBFB-MYH11	49.4	CBFB-MYH11
249	BA2322	PBM	2060	35.474	female	Favorable	Alive	2060	n	negative	Female	White	negative	AML with inv(16)(p13.1q22) or t(16;16)(p13.1;q22); CBFB-MYH11	12.78	CBFB-MYH11
250	BA2121	PBM	2356	36.2329	male	Intermediate	Unknown	2356	n	negative	Male	White	negative	AML with t(8;21)(q22;q22); RUNX1-RUNX1T1	24.98	RUNX1-RUNX1T1
251	BA2374	PBM	2487	36.6356	female	Favorable	Alive	2487	n	positive	Female	Black	negative	Acute promyelocytic leukaemia with t(15;17)(q22;q12); PML-RARA	103.66	PML-RARA
252	BA2575	PBM	2043	36.7315	female	Favorable	Dead	2043	n	negative	Female	White	negative	AML with inv(16)(p13.1q22) or t(16;16)(p13.1;q22); CBFB-MYH11	117.53	CBFB-MYH11
253	BA2821	PBM	2145	37.789	female	Adverse	Dead	2145	n	negative	Female	White	negative	Acute myeloid leukaemia, NOS	26.57	None
254	BA2354	PBM	2050	37.9342	male	Favorable	Unknown	2050	n	negative	Male	Asian	negative	AML with t(8;21)(q22;q22); RUNX1-RUNX1T1	8.15	RUNX1-RUNX1T1
255	BA2545	PBM	2488	37.9616	male	Intermediate	Alive	2488	n	negative	Male	White	negative	Myeloid sarcoma	5.35	None
256	BA2914	PBM	2508	38.6575	female	Favorable	Alive	2508	n	negative	Female	White	positive	AML with mutated NPM1	46.27	None
257	BA2541	PBM	2484	39.0932	male	Adverse	Dead	2484	n	negative	Male	White	negative	Acute myeloid leukaemia, NOS	21.12	None
258	BA2972	PBM	2111	40.0877	male	Favorable	Alive	2111	y	negative	Male	White	negative	AML with mutated CEBPA	2.68	None
259	BA2464	PBM	2575	40.1863	female	Favorable	Alive	2575	n	negative	Female	HispNative	negative	Acute promyelocytic leukaemia with t(15;17)(q22;q12); PML-RARA	1.9	PML-RARA
260	BA2532	PBM	2323	42.2767	female	Favorable	Alive	2323	n	negative	Female	White	negative	Acute promyelocytic leukaemia with t(15;17)(q22;q12); PML-RARA	N/A	PML-RARA
261	BA2301	PBM	2197	42.5616	female	Favorable	Alive	2197	n	negative	Female	White	positive	AML with mutated NPM1	18.3	None
262	BA2559	PBM	2329	42.7096	female	Adverse	Alive	2329	n	positive	Female	White	negative	Acute monoblastic and monocytic leukaemia	49.7	None
263	BA2660	PBM	2170	43.9808	female	Adverse	Dead	2170	n	positive	Female	White	negative	Acute myelomonocytic leukaemia	22.95	None
264	BA2521	PBM	2433	44.4466	female	FavorableOrIntermediate	Dead	2433	n	positive	Female	White	positive	AML with mutated NPM1	69.84	None
265	BA2400	PBM	2426	44.789	female	Favorable	Alive	2426	n	negative	Female	White	positive	AML with mutated NPM1	2.41	Unknown
266	BA2296	PBM	2497	46.0438	female	Favorable	Alive	2497	y	negative	Female	HispNative	negative	AML with mutated CEBPA	N/A	None
267	BA2474	PBM	2029	46.4137	female	Favorable	Dead	2029	n	negative	Female	White	positive	AML with mutated NPM1	57.23	None
268	BA2217	PBM	2538	47.189	male	Favorable	Unknown	2538	y	negative	Male	White	negative	AML with mutated CEBPA	18.71	None
269	BA3013	PBM	2457	47.6548	male	Adverse	Dead	2457	n	positive	Male	HispNative	negative	Acute monoblastic and monocytic leukaemia	261.2	None
270	BA2184	PBM	2320	47.8247	male	Intermediate	Dead	2320	n	negative	Male	White	negative	AML with mutated CEBPA	8.98	None
271	BA2811	PBM	2448	47.989	female	Favorable	Alive	2448	n	positive	Female	White	negative	Acute promyelocytic leukaemia with t(15;17)(q22;q12); PML-RARA	25.11	PML-RARA
272	BA2024	PBM	2122	48.5589	male	FavorableOrIntermediate	Dead	2122	n	positive	Male	White	positive	AML with mutated NPM1	6.3	None
273	BA2054	PBM	2058	49.7616	female	Favorable	Alive	2058	n	negative	Female	White	positive	AML with mutated NPM1	N/A	None
274	BA2865	PBM	2271	50.463	female	Favorable	Alive	2271	n	negative	Female	White	positive	AML with mutated NPM1	84.1	None
275	BA2093	PBM	2343	51.4466	male	Adverse	Dead	2343	n	negative	Male	White	negative	AML with myelodysplasia-related changes	0.5	None
276	BA3001	PBM	2344	51.5973	female	Favorable	Alive	2344	n	negative	Female	White	positive	AML with mutated NPM1	25.02	None
277	BA2020	PBM	2065	51.7096	male	FavorableOrIntermediate	Alive	2065	n	positive	Male	HispNative	positive	AML with mutated NPM1	12	None
278	BA2992	PBM	2348	52.2877	female	Favorable	Unknown	2348	n	negative	Female	HispNative	negative	AML with inv(16)(p13.1q22) or t(16;16)(p13.1;q22); CBFB-MYH11	28.1	CBFB-MYH11
279	BA2357	PBM	2245	52.7616	male	Adverse	Dead	2245	n	negative	Male	HispNative	negative	AML with myelodysplasia-related changes	3.42	None
280	BA2851	PBM	2437	53.1014	female	Intermediate	Dead	2437	n	negative	Female	White	negative	Acute myeloid leukaemia, NOS	137.54	None
281	BA2226	PBM	2014	53.3315	female	Favorable	Alive	2014	n	negative	Female	White	positive	AML with mutated NPM1	42.34	None
282	BA2782	PBM	2235	53.4767	male	Favorable	Dead	2235	n	negative	Male	White	positive	AML with mutated NPM1	22.79	None
283	BA2760	PBM	2524	54.937	female	Adverse	Dead	2524	n	negative	Female	White	negative	AML with myelodysplasia-related changes	37.2	None
284	BA2023	PBM	2075	55.3041	male	Intermediate	Dead	2075	n	negative	Male	White	negative	Acute myelomonocytic leukaemia	16.66	None
285	BA2069	PBM	2179	55.3534	male	Adverse	Dead	2179	n	positive	Male	White	positive	AML with t(9;11)(p22;q23); MLLT3-MLL	10.21	MLLT3-KMT2A
286	BA2156	PBM	2017	55.4658	male	Favorable	Alive	2017	y	negative	Male	White	negative	AML with mutated CEBPA	3.85	None
287	BA2459	PBM	2350	55.5671	male	Intermediate	Unknown	2350	n	positive	Male	White	negative	AML without maturation	9.4	None
288	BA2361	PBM	2444	55.8055	female	Adverse	Alive	2444	n	negative	Female	White	negative	AML with myelodysplasia-related changes	10.6	None
289	BA3037	PBM	2391	55.9616	female	FavorableOrIntermediate	Dead	2391	n	positive	Female	White	positive	AML with mutated NPM1	17.9	None
290	BA2399	PBM	2196	55.9808	male	Adverse	Alive	2196	n	positive	Male	AdmixedWhite	negative	Acute myeloid leukaemia, NOS	181.08	None
291	BA2746	PBM	2522	56.0384	female	Intermediate	Dead	2522	n	positive	Female	HispNative	positive	AML with mutated NPM1	58.7	None
292	BA2485	PBM	2540	56.726	male	FavorableOrIntermediate	Unknown	2540	n	positive	Male	HispNative	positive	AML with mutated NPM1	13.26	None
293	BA2044	PBM	2267	57.2411	male	Adverse	Dead	2267	n	negative	Male	White	negative	AML with myelodysplasia-related changes	3.53	None
294	BA2410	PBM	2495	57.2658	female	FavorableOrIntermediate	Dead	2495	n	positive	Female	White	positive	AML with mutated NPM1	26.5	None
295	BA2275	PBM	2199	57.7918	male	Adverse	Dead	2199	n	negative	Male	White	negative	AML with myelodysplasia-related changes	5.92	None
296	BA2866	PBM	2465	58.5096	male	Intermediate	Alive	2465	n	negative	Male	HispNative	negative	AML with myelodysplasia-related changes	100.2	None
297	BA2926	PBM	2185	58.5945	male	Intermediate	Dead	2185	n	negative	Male	White	negative	Acute myeloid leukaemia, NOS	4.17	None
298	BA2588	PBM	2441	59.2795	male	Favorable	Dead	2441	n	negative	Male	White	positive	AML with mutated NPM1	4.4	None
299	BA2500	PBM	2120	59.3507	female	Favorable	Unknown	2120	n	negative	Female	White	negative	Acute promyelocytic leukaemia with t(15;17)(q22;q12); PML-RARA	47.35	PML-RARA
300	BA2893	PBM	2455	59.7644	female	Intermediate	Dead	2455	n	positive	Female	White	positive	AML with mutated NPM1	89.17	None
301	BA2235	PBM	2407	60.2877	female	Favorable	Alive	2407	n	negative	Female	White	positive	AML with mutated NPM1	53.9	None
302	BA2631	PBM	2369	60.5836	male	Favorable	Alive	2369	n	negative	Male	White	positive	AML with mutated NPM1	11.93	None
303	BA2051	PBM	2464	60.8959	male	Favorable	Dead	2464	n	negative	Male	White	negative	AML with inv(16)(p13.1q22) or t(16;16)(p13.1;q22); CBFB-MYH11	29	CBFB-MYH11
304	BA2778	PBM	2083	60.9151	female	Favorable	Alive	2083	n	negative	Female	White	positive	AML with mutated NPM1	34.6	None
305	BA2718	PBM	2119	61.1479	male	Intermediate	Alive	2119	n	negative	Male	White	negative	AML with mutated CEBPA	427.46	None
306	BA2844	PBM	2275	61.2082	male	Adverse	Unknown	2275	n	negative	Male	HispNative	negative	AML with mutated CEBPA	20.8	None
307	BA2098	PBM	2414	61.4932	female	Intermediate	Alive	2414	n	negative	Female	White	positive	AML with mutated NPM1	44.83	None
308	BA2198	PBM	2338	61.5205	male	Adverse	Dead	2338	n	negative	Male	White	negative	AML with maturation	25	None
309	BA2286	PBM	2340	61.6192	male	Intermediate	Unknown	2340	n	negative	Male	White	negative	AML with maturation	16.5	None
310	BA2629	PBM	2486	61.6548	male	Intermediate	Dead	2486	n	negative	Male	White	negative	Acute myeloid leukaemia, NOS	13.68	None
311	BA2046	PBM	2265	61.789	male	Adverse	Unknown	2265	n	negative	Male	White	negative	Acute myeloid leukaemia, NOS	1.39	None
312	BA2082	PBM	2126	61.8822	male	Intermediate	Unknown	2126	n	negative	Male	White	negative	Acute myeloid leukaemia, NOS	2.43	None
313	BA2563	PBM	2493	61.8932	male	Favorable	Alive	2493	n	positive	Male	White	positive	AML with mutated NPM1	115.15	None
314	BA2704	PBM	2255	61.9589	female	Intermediate	Dead	2255	n	positive	Female	White	positive	AML with mutated NPM1	30.54	None
315	BA2376	PBM	2513	62.0164	male	Favorable	Alive	2513	n	negative	Male	White	positive	AML with mutated NPM1	16.84	None
316	BA2316	PBM	2403	62.0603	male	Adverse	Dead	2403	n	positive	Male	White	negative	Acute monoblastic and monocytic leukaemia	250.23	None
317	BA2426	PBM	2511	62.2712	male	Favorable	Unknown	2511	n	negative	Male	White	negative	AML with inv(16)(p13.1q22) or t(16;16)(p13.1;q22); CBFB-MYH11	52.8	CBFB-MYH11
318	BA2066	PBM	2066	62.4055	female	Adverse	Dead	2066	n	negative	Female	White	negative	AML with myelodysplasia-related changes	87.72	None
319	BA2646	PBM	2535	62.6411	male	Favorable	Alive	2535	n	negative	Male	White	negative	Acute promyelocytic leukaemia with t(15;17)(q22;q12); PML-RARA	9.87	PML-RARA
320	BA2294	PBM	2499	62.8	female	Favorable	Unknown	2499	n	negative	Female	HispNative	negative	AML with t(8;21)(q22;q22); RUNX1-RUNX1T1	12.9	RUNX1-RUNX1T1
321	BA2546	PBM	2259	63.274	male	Adverse	Dead	2259	n	negative	Male	White	negative	AML with myelodysplasia-related changes	5.23	None
322	BA2113	PBM	2088	63.3233	female	Adverse	Dead	2088	n	negative	Female	White	negative	AML with myelodysplasia-related changes	1.61	None
323	BA2603	PBM	2314	63.8932	female	Favorable	Alive	2314	n	negative	Female	White	positive	AML with mutated NPM1	63.75	None
324	BA2644	PBM	2280	63.9534	male	Intermediate	Alive	2280	n	negative	Male	White	negative	AML with myelodysplasia-related changes	9.28	None
325	BA2813	PBM	2206	64.1945	male	Favorable	Alive	2206	n	positive	Male	White	positive	AML with mutated NPM1	53.3	None
326	BA2068	PBM	2469	64.2329	female	Favorable	Unknown	2469	n	negative	Female	Black	positive	AML with mutated NPM1	1.5	None
327	BA2081	PBM	2358	64.6301	female	Adverse	Alive	2358	n	negative	Female	White	negative	Acute myelomonocytic leukaemia	6.44	None
328	BA2587	PBM	2215	64.9863	male	Favorable	Dead	2215	n	negative	Male	White	negative	AML with inv(16)(p13.1q22) or t(16;16)(p13.1;q22); CBFB-MYH11	24.64	CBFB-MYH11
329	BA2123	PBM	2000	65.1616	male	Favorable	Dead	2000	n	negative	Male	White	positive	AML with mutated NPM1	1.6	None
330	BA2110	PBM	2305	65.1671	female	FavorableOrIntermediate	Dead	2305	n	positive	Female	White	positive	AML with mutated NPM1	58.86	None
331	BA2662	PBM	2393	65.2301	female	FavorableOrIntermediate	Alive	2393	n	positive	Female	White	positive	AML with mutated NPM1	84.69	None
332	BA2908	PBM	2516	65.2493	male	Intermediate	Unknown	2516	n	negative	Male	White	negative	AML without maturation	5.39	None
333	BA2620	PBM	2150	65.5397	female	IntermediateOrAdverse	Alive	2150	n	positive	Female	White	negative	AML with myelodysplasia-related changes	31.66	Unknown
334	BA2649	PBM	2097	65.9205	female	Favorable	Dead	2097	n	positive	Female	White	negative	Acute promyelocytic leukaemia with t(15;17)(q22;q12); PML-RARA	9.8	PML-RARA
335	BA2211	PBM	2471	66	female	Intermediate	Dead	2471	n	positive	Female	White	positive	AML with mutated NPM1	166.91	None
336	BA2955	PBM	2039	66.5233	female	Adverse	Alive	2039	n	positive	Female	White	negative	Acute myeloid leukaemia, NOS	14.94	None
337	BA2239	PBM	2326	66.5507	male	Favorable	Alive	2326	n	negative	Male	White	positive	AML with mutated NPM1	28	None
338	BA2724	PBM	2041	67.1151	female	Favorable	Unknown	2041	n	negative	Female	White	positive	AML with mutated NPM1	56.03	None
339	BA2124	PBM	2310	67.2137	male	Favorable	Alive	2310	n	negative	Male	White	positive	AML with mutated NPM1	16.24	None
340	BA2477	PBM	2219	67.4685	male	Favorable	Dead	2219	n	negative	Male	White	positive	AML with mutated NPM1	125.16	None
341	BA2901	PBM	2529	68.2027	male	Intermediate	Alive	2529	n	negative	Male	White	positive	AML with mutated NPM1	41.4	None
342	BA2201	PBM	2291	68.2438	male	FavorableOrIntermediate	Dead	2291	n	positive	Male	White	positive	AML with mutated NPM1	134.36	None
343	BA2540	PBM	2176	69.7096	female	Intermediate	Unknown	2176	n	negative	Female	White	negative	AML with t(9;11)(p22;q23); MLLT3-MLL	137.6	MLLT3-KMT2A
344	BA2420	PBM	2106	69.9151	male	Adverse	Dead	2106	n	negative	Male	White	negative	AML with minimal differentiation	2.05	None
345	BA3040	PBM	2183	69.9589	male	Adverse	Dead	2183	n	negative	Male	White	negative	AML with myelodysplasia-related changes	1.6	None
346	BA2125	PBM	2562	71.2192	female	Adverse	Dead	2562	n	negative	Female	White	negative	AML with myelodysplasia-related changes	12.87	None
347	BA2052	PBM	2412	71.4055	male	Adverse	Dead	2412	n	negative	Male	White	negative	Acute myeloid leukaemia, NOS	N/A	None
348	BA2409	PBM	2418	71.6849	female	Intermediate	Dead	2418	n	negative	Female	White	negative	Acute monoblastic and monocytic leukaemia	14.9	None
349	BA2387	PBM	2454	71.8301	female	Intermediate	Dead	2454	n	negative	Female	White	negative	Acute monoblastic and monocytic leukaemia	78.71	None
350	BA2497	PBM	2517	71.9644	male	Adverse	Dead	2517	n	negative	Male	White	negative	Acute monoblastic and monocytic leukaemia	71.19	None
351	BA2233	PBM	2316	72.1397	male	Favorable	Alive	2316	n	negative	Male	White	positive	AML with mutated NPM1	125.9	None
352	BA2594	PBM	2554	72.5863	male	Adverse	Dead	2554	n	negative	Male	White	negative	AML with myelodysplasia-related changes	20.82	None
353	BA2171	PBM	2321	73.3014	female	Favorable	Dead	2321	n	positive	Female	White	positive	AML with mutated NPM1	122.89	None
354	BA2135	PBM	2547	73.3753	female	Adverse	Alive	2547	n	negative	Female	HispNative	negative	AML with myelodysplasia-related changes	63.4	None
355	BA2561	PBM	2231	75.1534	male	Intermediate	Dead	2231	n	negative	Male	White	negative	Acute myelomonocytic leukaemia	4.67	None
356	BA2962	PBM	2558	75.5425	male	IntermediateOrAdverse	Dead	2558	n	positive	Male	White	negative	Acute monoblastic and monocytic leukaemia	98.9	None
357	BA2528	PBM	2531	75.8274	male	Intermediate	Alive	2531	n	negative	Male	White	negative	Acute myeloid leukaemia, NOS	1	None
358	BA3004	PBM	2420	76.3096	female	FavorableOrIntermediate	Dead	2420	n	positive	Female	White	positive	AML with mutated NPM1	27.17	None
359	BA2622	PBM	2453	76.4603	male	Adverse	Dead	2453	n	negative	Male	White	negative	AML with myelodysplasia-related changes	4.48	None
360	BA2472	PBM	2546	78.8685	male	Intermediate	Dead	2546	n	negative	Male	Asian	negative	Acute myeloid leukaemia, NOS	4.9	None
361	BA2300	PBM	2037	79.326	male	Adverse	Dead	2037	n	negative	Male	White	negative	AML with myelodysplasia-related changes	70.01	None
362	BA2276	PBM	2294	80.0959	male	Intermediate	Dead	2294	n	negative	Male	White	negative	Acute myeloid leukaemia, NOS	64.6	None
363	BA2885	PBM	2139	81.2959	female	Favorable	Dead	2139	n	negative	Female	White	positive	AML with mutated NPM1	97.26	None
364	BA2843	PBM	2178	84.8822	male	Adverse	Dead	2178	n	positive	Male	White	negative	AML with minimal differentiation	30	None
365	BA2577	RBM	2566	10.5781	female	Intermediate	Alive	2566	n	negative	Female	White	negative	AML with mutated CEBPA	1.93	None
366	BA2922	RBM	2269	11.8767	male	Adverse	Dead	2269	n	positive	Male	White	N/A	AML with t(6;9)(p23;q34); DEK-NUP214	2.2	DEK-NUP214
367	BA2220	RBM	2394	23.8219	male	Adverse	Dead	2394	n	negative	Male	White	negative	Therapy-related myeloid neoplasms	40.76	None
368	BA2720	RBM	2394	23.8219	male	Adverse	Dead	2394	n	negative	Male	White	negative	Therapy-related myeloid neoplasms	11.28	None
369	BA2492	RBM	2390	25.1863	male	Adverse	Dead	2390	n	negative	Male	AdmixedHispNative	negative	Acute myeloid leukaemia, NOS	30.2	None
370	BA2256	RBM	2074	25.6904	female	Adverse	Dead	2074	n	positive	Female	AdmixedBlack	negative	Acute myeloid leukaemia, NOS	67.7	None
371	BA2050	RBM	2270	30.5096	female	Adverse	Dead	2270	n	positive	Female	White	N/A	AML with t(6;9)(p23;q34); DEK-NUP214	43.3	DEK-NUP214
372	BA2025	RBM	2429	30.6986	female	Intermediate	Dead	2429	n	negative	Female	Asian	negative	Therapy-related myeloid neoplasms	43.72	MLLT3-KMT2A
373	BA2446	RBM	2429	30.6986	female	Intermediate	Dead	2429	n	negative	Female	Asian	negative	Therapy-related myeloid neoplasms	29.25	MLLT3-KMT2A
374	BA2592	RBM	2070	31.2658	female	Intermediate	Dead	2070	n	negative	Female	White	negative	AML with myelodysplasia-related changes	2.2	None
375	BA2841	RBM	2274	31.9671	male	Favorable	Alive	2274	y	negative	Male	Asian	negative	AML with mutated CEBPA	4	None
376	BA3042	RBM	2580	32.6384	female	Intermediate	Dead	2580	n	negative	Female	White	negative	AML with maturation	2	None
377	BA2096	RBM	2121	32.8274	female	Intermediate	Alive	2121	n	negative	Female	White	negative	Acute myeloid leukaemia, NOS	0.9	None
378	BA2269	RBM	2033	34.3863	female	Adverse	Dead	2033	n	negative	Female	HispNative	negative	Acute monoblastic and monocytic leukaemia	26.4	None
379	BA2452	RBM	2157	34.4548	male	Intermediate	Dead	2157	n	positive	Male	White	positive	AML with mutated NPM1	0.6	None
380	BA2106	RBM	2055	35.8192	female	Favorable	Dead	2055	n	negative	Female	White	positive	AML with mutated NPM1	140	None
381	BA2839	RBM	2107	44.3726	male	Adverse	Dead	2107	n	positive	Male	White	negative	AML with myelodysplasia-related changes	8	None
382	BA2088	RBM	2153	45.8055	female	Adverse	Alive	2153	n	negative	Female	Black	negative	Acute myeloid leukaemia, NOS	1.3	None
383	BA2065	RBM	2029	46.4137	female	Favorable	Dead	2029	n	negative	Female	White	positive	AML with mutated NPM1	16.95	None
384	BA2174	RBM	2341	46.474	female	Adverse	Dead	2341	n	negative	Female	Asian	negative	Therapy-related myeloid neoplasms	42.57	None
385	BA2523	RBM	2225	46.874	male	FavorableOrIntermediate	Unknown	2225	n	negative	Male	White	positive	AML with mutated NPM1	N/A	None
386	BA2415	RBM	2200	48.5699	male	Intermediate	Dead	2200	n	negative	Male	White	negative	AML with inv(16)(p13.1q22) or t(16;16)(p13.1;q22); CBFB-MYH11	N/A	CBFB-MYH11
387	BA2986	RBM	2110	48.6795	female	Adverse	Dead	2110	n	negative	Female	White	negative	Acute myeloid leukaemia, NOS	1.46	None
388	BA2676	RBM	2008	48.926	male	Intermediate	Alive	2008	n	negative	Male	White	negative	Refractory anaemia with excess blasts	0.94	None
389	BA2469	RBM	2530	50.1507	female	Intermediate	Alive	2530	n	negative	Female	White	negative	AML without maturation	1.5	None
390	BA2414	RBM	2307	50.1589	male	Adverse	Dead	2307	n	positive	Male	White	negative	Therapy-related myeloid neoplasms	119.6	None
391	BA2855	RBM	2085	50.7178	male	Intermediate	Alive	2085	n	negative	Male	Black	negative	AML with t(8;21)(q22;q22); RUNX1-RUNX1T1	7.7	RUNX1-RUNX1T1
392	BA2539	RBM	2351	50.7425	female	Intermediate	Dead	2351	n	negative	Female	White	negative	AML with myelodysplasia-related changes	10.08	None
393	BA2792	RBM	2166	51.5616	male	Intermediate	Dead	2166	n	negative	Male	White	negative	Refractory anaemia with excess blasts	2.23	None
394	BA2143	RBM	2127	51.874	female	Adverse	Unknown	2127	n	negative	Female	White	negative	Myelodysplastic syndrome, unclassifiable	N/A	Complex
395	BA2304	RBM	2010	52.5945	female	Adverse	Alive	2010	n	negative	Female	White	negative	Therapy-related myeloid neoplasms	N/A	MLLT3-KMT2A
396	BA2879	RBM	2292	52.6082	female	Intermediate	Dead	2292	n	negative	Female	White	negative	Acute myeloid leukaemia, NOS	N/A	None
397	BA2999	RBM	2117	53.7753	male	Adverse	Dead	2117	n	negative	Male	White	negative	Acute myeloid leukaemia, NOS	118	None
398	BA3051	RBM	2583	53.8137	male	Adverse	Dead	2583	n	negative	Male	White	negative	AML with myelodysplasia-related changes	7.5	None
399	BA2236	RBM	2446	54.2274	male	Favorable	Dead	2446	n	negative	Male	White	positive	AML with mutated NPM1	33.8	None
400	BA3075	RBM	2522	56.0384	female	Intermediate	Dead	2522	n	positive	Female	HispNative	positive	AML with mutated NPM1	N/A	None
401	BA2728	RBM	2094	58.3973	female	Adverse	Alive	2094	n	negative	Female	White	negative	AML with inv(3)(q21q26.2) or t(3;3)(q21;q26.2); RPN1-EVI1	13.83	GATA2-MECOM
402	BA2655	RBM	2458	58.8685	male	Intermediate	Dead	2458	n	negative	Male	White	negative	AML with myelodysplasia-related changes	1.6	None
403	BA2200	RBM	2371	59.2274	male	Intermediate	Dead	2371	n	positive	Male	White	positive	AML with mutated NPM1	42.91	None
404	BA2228	RBM	2572	60.7425	female	Favorable	Dead	2572	n	negative	Female	White	positive	Therapy-related myeloid neoplasms	5.54	None
405	BA2937	RBM	2212	61.0904	male	Adverse	Dead	2212	n	negative	Male	White	negative	AML with myelodysplasia-related changes	96.64	None
406	BA2329	RBM	2186	61.8603	male	Adverse	Dead	2186	n	negative	Male	White	negative	AML with myelodysplasia-related changes	5.5	None
407	BA2677	RBM	2186	61.8603	male	Adverse	Dead	2186	n	negative	Male	White	negative	AML with myelodysplasia-related changes	7.2	None
408	BA3049	RBM	2582	61.9562	male	Intermediate	Dead	2582	n	negative	Male	White	negative	Myeloid sarcoma	5.16	None
409	BA2379	RBM	2440	62.5836	male	Intermediate	Alive	2440	n	negative	Male	White	negative	Acute myelomonocytic leukaemia	N/A	None
410	BA2224	RBM	2202	62.6603	male	Adverse	Dead	2202	n	negative	Male	White	negative	AML with myelodysplasia-related changes	3.74	None
411	BA2261	RBM	2528	62.8192	female	Adverse	Dead	2528	n	negative	Female	White	negative	AML with myelodysplasia-related changes	8.35	None
412	BA2970	RBM	2327	63.3425	male	Intermediate	Dead	2327	n	positive	Male	Black	positive	AML with mutated NPM1	73.4	None
413	BA2489	RBM	2480	63.7342	male	Adverse	Alive	2480	n	negative	Male	Black	negative	AML with myelodysplasia-related changes	1.8	None
414	BA2406	RBM	2143	64.3123	male	Adverse	Dead	2143	n	negative	Male	White	negative	AML with myelodysplasia-related changes	2.2	None
415	BA2309	RBM	2335	64.4959	male	Intermediate	Alive	2335	n	negative	Male	White	negative	Essential thrombocythaemia	N/A	None
416	BA2872	RBM	2415	65.7233	male	Adverse	Dead	2415	n	negative	Male	White	negative	Therapy-related myeloid neoplasms	161.89	None
417	BA2461	RBM	2025	66.3671	male	Intermediate	Dead	2025	n	negative	Male	White	negative	AML with myelodysplasia-related changes	8.94	None
418	BA2789	RBM	2141	67.0027	female	Favorable	Dead	2141	n	negative	Female	White	positive	Therapy-related myeloid neoplasms	66.67	Unknown
419	BA2685	RBM	2266	67.337	male	Adverse	Dead	2266	n	negative	Male	White	negative	AML with myelodysplasia-related changes	N/A	None
420	BA2273	RBM	2544	67.4274	male	Adverse	Dead	2544	n	negative	Male	White	negative	Acute myeloid leukaemia, NOS	0.9	None
421	BA2663	RBM	2519	67.4658	male	Adverse	Alive	2519	n	negative	Male	White	negative	Chronic myelomonocytic leukaemia	N/A	Unknown
422	BA2514	RBM	2409	67.5068	female	Adverse	Dead	2409	n	negative	Female	Black	negative	Therapy-related myeloid neoplasms	3.3	None
423	BA2163	RBM	2129	67.8	male	Adverse	Dead	2129	n	negative	Male	White	negative	AML with myelodysplasia-related changes	1.27	None
424	BA2221	RBM	2529	68.2027	male	Intermediate	Alive	2529	n	negative	Male	White	negative	AML with mutated NPM1	2.6	None
425	BA2681	RBM	2288	68.8849	female	Adverse	Dead	2288	n	negative	Female	White	negative	AML with myelodysplasia-related changes	11.36	None
426	BA2756	RBM	2169	69.7452	male	IntermediateOrAdverse	Dead	2169	n	positive	Male	White	negative	AML with mutated NPM1	N/A	None
427	BA2292	RBM	2056	69.926	male	Adverse	Unknown	2056	n	positive	Male	White	negative	Therapy-related myeloid neoplasms	N/A	None
428	BA2496	RBM	2099	70.211	male	Intermediate	Dead	2099	n	positive	Male	White	negative	Acute myelomonocytic leukaemia	21	None
429	BA2989	RBM	2332	70.4384	male	Adverse	Unknown	2332	n	positive	Male	HispNative	negative	AML with myelodysplasia-related changes	5.05	None
430	BA2858	RBM	2087	70.4521	male	Intermediate	Dead	2087	n	negative	Male	White	negative	AML with myelodysplasia-related changes	N/A	None
431	BA2153	RBM	2301	70.9205	male	Adverse	Dead	2301	n	negative	Male	White	negative	AML with minimal differentiation	4.85	None
432	BA2674	RBM	2301	70.9205	male	Adverse	Dead	2301	n	negative	Male	White	negative	AML with minimal differentiation	73.42	None
433	BA3030	RBM	2046	71.0247	female	Intermediate	Dead	2046	n	positive	Female	White	negative	Atypical chronic myeloid leukaemia, BCR-ABL1 negative	109.77	None
434	BA2798	RBM	2395	71.3808	male	Adverse	Dead	2395	n	negative	Male	White	negative	Acute myeloid leukaemia, NOS	5	None
435	BA2883	RBM	2395	71.3808	male	Adverse	Dead	2395	n	negative	Male	White	negative	Acute myeloid leukaemia, NOS	N/A	None
436	BA2534	RBM	2077	71.5699	female	Intermediate	Dead	2077	n	positive	Female	White	negative	Therapy-related myeloid neoplasms	20.39	None
437	BA2995	RBM	2281	71.7562	male	Intermediate	Dead	2281	n	negative	Male	White	negative	Acute myeloid leukaemia, NOS	7.5	None
438	BA2413	RBM	2248	71.863	male	Adverse	Dead	2248	n	negative	Male	White	negative	AML with inv(3)(q21q26.2) or t(3;3)(q21;q26.2); RPN1-EVI1	N/A	GATA2-MECOM
439	BA2234	RBM	2247	72.2	female	Adverse	Dead	2247	n	negative	Female	White	negative	Therapy-related myeloid neoplasms	104.44	None
440	BA2155	RBM	2402	72.2493	female	Adverse	Dead	2402	n	negative	Female	White	negative	AML with mutated CEBPA	35	None
441	BA2288	RBM	2515	72.9342	male	Intermediate	Alive	2515	n	negative	Male	HispNative	negative	Unknown	N/A	Unknown
442	BA2473	RBM	2383	73.2164	female	Intermediate	Dead	2383	n	negative	Female	White	positive	AML with mutated NPM1	1.8	None
443	BA2953	RBM	2485	73.2438	male	Adverse	Dead	2485	n	positive	Male	White	negative	AML with myelodysplasia-related changes	13.9	None
444	BA2820	RBM	2542	73.263	male	Intermediate	Dead	2542	n	positive	Male	White	positive	AML with mutated NPM1	58.97	None
445	BA2667	RBM	2286	74.2247	male	Adverse	Dead	2286	n	negative	Male	White	negative	AML with myelodysplasia-related changes	11.8	None
446	BA2515	RBM	2533	74.611	male	Intermediate	Dead	2533	n	negative	Male	White	negative	AML with mutated CEBPA	2.3	None
447	BA2369	RBM	2276	75.1178	male	Intermediate	Alive	2276	n	negative	Male	White	negative	Acute myeloid leukaemia, NOS	25	None
448	BA2846	RBM	2004	75.1233	male	Favorable	Dead	2004	n	negative	Male	White	positive	Therapy-related myeloid neoplasms	62.87	None
449	BA2212	RBM	2035	75.4603	male	Adverse	Dead	2035	n	negative	Male	Asian	negative	AML with myelodysplasia-related changes	3.09	None
450	BA2122	RBM	2026	75.7644	female	Intermediate	Dead	2026	n	negative	Female	White	negative	AML with maturation	N/A	None
451	BA2981	RBM	2156	77.0301	female	Adverse	Dead	2156	n	negative	Female	White	negative	Therapy-related myeloid neoplasms	14.3	None
452	BA2870	RBM	2364	77.4164	female	Intermediate	Dead	2364	n	negative	Female	White	positive	AML with mutated NPM1	3.65	None
453	BA2080	RBM	2135	77.8	male	Intermediate	Unknown	2135	n	negative	Male	White	negative	AML with mutated CEBPA	13.8	None
454	BA2764	RBM	2209	77.8384	male	FavorableOrIntermediate	Unknown	2209	n	positive	Male	White	positive	AML with mutated NPM1	N/A	Unknown
455	BA2867	RBM	2116	78.7836	male	Intermediate	Dead	2116	n	negative	Male	White	negative	AML with mutated CEBPA	5.79	None
456	BA2840	RBM	2468	78.811	female	Adverse	Dead	2468	n	negative	Female	White	negative	AML with myelodysplasia-related changes	6.28	None
457	BA2360	RBM	2298	78.9151	male	Intermediate	Dead	2298	n	negative	Male	White	negative	AML with mutated CEBPA	8.5	None
458	BA2583	RBM	2175	80.6603	male	Adverse	Dead	2175	n	negative	Male	White	negative	AML with myelodysplasia-related changes	6.6	None
459	BA2385	RBM	2277	81.4438	female	Adverse	Alive	2277	n	negative	Female	White	negative	Chronic myelomonocytic leukaemia	35.1	None
460	BA2715	RBM	2192	81.5315	male	Adverse	Dead	2192	n	negative	Male	White	negative	AML with myelodysplasia-related changes	2.2	None
461	BA2618	RBM	2498	83.0959	male	Intermediate	Dead	2498	n	negative	Male	White	negative	AML with myelodysplasia-related changes	3.72	None
462	BA2902	RBM	2144	83.4548	male	Intermediate	Dead	2144	n	positive	Male	Asian	positive	AML with mutated NPM1	N/A	None
463	BA2488	RBM	2489	83.6356	female	Favorable	Alive	2489	n	negative	Female	White	negative	Acute promyelocytic leukaemia with t(15;17)(q22;q12); PML-RARA	6	PML-RARA
464	BA2355	RBM	2072	83.9178	female	Adverse	Unknown	2072	n	negative	Female	White	negative	AML with myelodysplasia-related changes	2.2	None
465	BA2880	RBM	2568	85.1178	male	Intermediate	Unknown	2568	n	negative	Male	White	negative	Myeloid sarcoma	11.4	None
466	BA2976	RBM	2494	85.9068	male	Intermediate	Dead	2494	n	negative	Male	White	negative	Acute myelomonocytic leukaemia	40.53	None
467	BA2659	RBM	2057	86.2055	male	Intermediate	Dead	2057	n	negative	Male	White	negative	AML with mutated CEBPA	10	None
468	BA2804	RBM	2101	87.1589	male	Adverse	Dead	2101	n	negative	Male	White	negative	AML with mutated CEBPA	139.9	None
469	BA2481	RBM	2159	#VALUE!	male	Intermediate	Dead	2159	n	negative	Male	White	negative	Refractory anaemia with excess blasts	N/A	None
470	BA2038	NBM	2152	#VALUE!	unknown	N/A	Unknown	2152	Healthy, Individual BM MNC	Healthy, Individual BM MNC	Healthy, Individual BM MNC	Healthy, Individual BM MNC	Healthy, Individual BM MNC	Healthy, Individual BM MNC	Healthy, Individual BM MNC	Healthy, Individual BM MNC
471	BA2057	NBM	2211	#VALUE!	unknown	N/A	Unknown	2211	Healthy, Individual BM MNC	Healthy, Individual BM MNC	Healthy, Individual BM MNC	Healthy, Individual BM MNC	Healthy, Individual BM MNC	Healthy, Individual BM MNC	Healthy, Individual BM MNC	Healthy, Individual BM MNC
472	BA2111	NBM	2002	#VALUE!	unknown	N/A	Unknown	2002	Healthy, Individual BM MNC	Healthy, Individual BM MNC	Healthy, Individual BM MNC	Healthy, Individual BM MNC	Healthy, Individual BM MNC	Healthy, Individual BM MNC	Healthy, Individual BM MNC	Healthy, Individual BM MNC
473	BA2152	NBM	2353	#VALUE!	unknown	N/A	Unknown	2353	Healthy, Individual BM MNC	Healthy, Individual BM MNC	Healthy, Individual BM MNC	Healthy, Individual BM MNC	Healthy, Individual BM MNC	Healthy, Individual BM MNC	Healthy, Individual BM MNC	Healthy, Individual BM MNC
474	BA2182	NBM	2505	#VALUE!	unknown	N/A	Unknown	2505	Healthy, Individual BM MNC	Healthy, Individual BM MNC	Healthy, Individual BM MNC	Healthy, Individual BM MNC	Healthy, Individual BM MNC	Healthy, Individual BM MNC	Healthy, Individual BM MNC	Healthy, Individual BM MNC
475	BA2283	NBM	2525	#VALUE!	unknown	N/A	Unknown	2525	Healthy, Individual BM MNC	Healthy, Individual BM MNC	Healthy, Individual BM MNC	Healthy, Individual BM MNC	Healthy, Individual BM MNC	Healthy, Individual BM MNC	Healthy, Individual BM MNC	Healthy, Individual BM MNC
476	BA2381	NBM	2428	#VALUE!	unknown	N/A	Unknown	2428	Healthy, Individual CD34+	Healthy, Individual CD34+	Healthy, Individual CD34+	Healthy, Individual CD34+	Healthy, Individual CD34+	Healthy, Individual CD34+	Healthy, Individual CD34+	Healthy, Individual CD34+
477	BA2437	NBM	2132	#VALUE!	unknown	N/A	Unknown	2132	Healthy, Individual BM MNC	Healthy, Individual BM MNC	Healthy, Individual BM MNC	Healthy, Individual BM MNC	Healthy, Individual BM MNC	Healthy, Individual BM MNC	Healthy, Individual BM MNC	Healthy, Individual BM MNC
478	BA2602	NBM	2154	#VALUE!	unknown	N/A	Unknown	2154	Healthy, Individual BM MNC	Healthy, Individual BM MNC	Healthy, Individual BM MNC	Healthy, Individual BM MNC	Healthy, Individual BM MNC	Healthy, Individual BM MNC	Healthy, Individual BM MNC	Healthy, Individual BM MNC
479	BA2607	NBM	2093	#VALUE!	unknown	N/A	Unknown	2093	Healthy, Individual BM MNC	Healthy, Individual BM MNC	Healthy, Individual BM MNC	Healthy, Individual BM MNC	Healthy, Individual BM MNC	Healthy, Individual BM MNC	Healthy, Individual BM MNC	Healthy, Individual BM MNC
480	BA2761	NBM	2084	#VALUE!	unknown	N/A	Unknown	2084	Healthy, Individual BM MNC	Healthy, Individual BM MNC	Healthy, Individual BM MNC	Healthy, Individual BM MNC	Healthy, Individual BM MNC	Healthy, Individual BM MNC	Healthy, Individual BM MNC	Healthy, Individual BM MNC
481	BA2795	NBM	2548	#VALUE!	unknown	N/A	Unknown	2548	Healthy, Individual BM MNC	Healthy, Individual BM MNC	Healthy, Individual BM MNC	Healthy, Individual BM MNC	Healthy, Individual BM MNC	Healthy, Individual BM MNC	Healthy, Individual BM MNC	Healthy, Individual BM MNC
482	BA2827	NBM	2349	#VALUE!	unknown	N/A	Unknown	2349	Healthy, Individual BM MNC	Healthy, Individual BM MNC	Healthy, Individual BM MNC	Healthy, Individual BM MNC	Healthy, Individual BM MNC	Healthy, Individual BM MNC	Healthy, Individual BM MNC	Healthy, Individual BM MNC
483	BA2898	NBM	2541	#VALUE!	unknown	N/A	Unknown	2541	Healthy, Individual BM MNC	Healthy, Individual BM MNC	Healthy, Individual BM MNC	Healthy, Individual BM MNC	Healthy, Individual BM MNC	Healthy, Individual BM MNC	Healthy, Individual BM MNC	Healthy, Individual BM MNC
484	BA2912	NBM	2392	#VALUE!	unknown	N/A	Unknown	2392	Healthy, Individual BM MNC	Healthy, Individual BM MNC	Healthy, Individual BM MNC	Healthy, Individual BM MNC	Healthy, Individual BM MNC	Healthy, Individual BM MNC	Healthy, Individual BM MNC	Healthy, Individual BM MNC
485	BA2931	NBM	2428	#VALUE!	unknown	N/A	Unknown	2428	Healthy, Individual BM MNC	Healthy, Individual BM MNC	Healthy, Individual BM MNC	Healthy, Individual BM MNC	Healthy, Individual BM MNC	Healthy, Individual BM MNC	Healthy, Individual BM MNC	Healthy, Individual BM MNC
486	BA2964	NBM	2438	#VALUE!	unknown	N/A	Unknown	2438	Healthy, Individual BM MNC	Healthy, Individual BM MNC	Healthy, Individual BM MNC	Healthy, Individual BM MNC	Healthy, Individual BM MNC	Healthy, Individual BM MNC	Healthy, Individual BM MNC	Healthy, Individual BM MNC
487	BA3003	NBM	2361	#VALUE!	unknown	N/A	Unknown	2361	Healthy, Individual BM MNC	Healthy, Individual BM MNC	Healthy, Individual BM MNC	Healthy, Individual BM MNC	Healthy, Individual BM MNC	Healthy, Individual BM MNC	Healthy, Individual BM MNC	Healthy, Individual BM MNC
488	BA3034	NBM	2299	#VALUE!	unknown	N/A	Unknown	2299	Healthy, Individual BM MNC	Healthy, Individual BM MNC	Healthy, Individual BM MNC	Healthy, Individual BM MNC	Healthy, Individual BM MNC	Healthy, Individual BM MNC	Healthy, Individual BM MNC	Healthy, Individual BM MNC

## Sheet: TARGET sample
Sample ID	Patient ID	Sample type
TARGET.00.BM3897.14A.01R_replicate	BM3897	NBM
TARGET.00.BM3897.14A.01R	BM3897	NBM
TARGET.00.BM3969.14A.01R_replicate	BM3969	NBM
TARGET.00.BM3969.14A.01R	BM3969	NBM
TARGET.00.BM4203.14A.01R_replicate	BM4203	NBM
TARGET.00.BM4203.14A.01R	BM4203	NBM
TARGET.00.BM4404.14A.01R_replicate	BM4404	NBM
TARGET.00.BM4404.14A.01R	BM4404	NBM
TARGET.00.BM4473.14A.01R_replicate	BM4473	NBM
TARGET.00.BM4473.14A.01R	BM4473	NBM
TARGET.00.BM4508.14A.01R_replicate	BM4508	NBM
TARGET.00.BM4508.14A.01R	BM4508	NBM
TARGET.00.BM4616.14A.01R_replicate	BM4616	NBM
TARGET.00.BM4616.14A.01R	BM4616	NBM
TARGET.00.BM4641.14A.01R_replicate	BM4641	NBM
TARGET.00.BM4641.14A.01R	BM4641	NBM
TARGET.00.BM5108.14A.01R_replicate	BM5108	NBM
TARGET.00.BM5108.14A.01R	BM5108	NBM
TARGET.00.BM5136.14A.01R_replicate	BM5136	NBM
TARGET.00.BM5136.14A.01R	BM5136	NBM
TARGET.00.BM5233.14A.01R_replicate	BM5233	NBM
TARGET.00.BM5233.14A.01R	BM5233	NBM
TARGET.00.BM5563.14A.01R	BM5563	NBM
TARGET.00.BM5571.14A.01R	BM5571	NBM
TARGET.00.BM5682.14A.01R_replicate	BM5682	NBM
TARGET.00.BM5682.14A.01R	BM5682	NBM
TARGET.00.BM5751.14A.01R_replicate	BM5751	NBM
TARGET.00.BM5751.14A.01R	BM5751	NBM
TARGET.00.BM5756.14A.01R_replicate	BM5756	NBM
TARGET.00.BM5756.14A.01R	BM5756	NBM
TARGET.00.BM5759.14A.01R_replicate	BM5759	NBM
TARGET.00.BM5759.14A.01R	BM5759	NBM
TARGET.00.BM5776.14A.01R_replicate	BM5776	NBM
TARGET.00.BM5776.14A.01R	BM5776	NBM
TARGET.00.RO02176.14A.01R	RO02176	NBM
TARGET.00.RO02177.14A.01R	RO02177	NBM
TARGET.00.RO02191.14A.01R	RO02191	NBM
TARGET.00.RO02201.14A.01R	RO02201	NBM
TARGET.00.RO02205.14A.01R	RO02205	NBM
TARGET.00.RO02208.14A.01R	RO02208	NBM
TARGET.00.RO02209.14A.01R	RO02209	NBM
TARGET.00.RO02210.14A.01R	RO02210	NBM
TARGET.00.RO02211.14A.01R	RO02211	NBM
TARGET.00.RO02213.14A.01R	RO02213	NBM
TARGET.00.RO02214.14A.01R	RO02214	NBM
TARGET.00.RO02216.14A.01R	RO02216	NBM
TARGET.00.RO02224.14A.01R	RO02224	NBM
TARGET.00.RO02239.14A.01R	RO02239	NBM
TARGET.00.RO02240.14A.01R	RO02240	NBM
TARGET.00.RO02249.14A.01R	RO02249	NBM
TARGET.00.RO02265.14A.01R	RO02265	NBM
TARGET.00.RO02280.14A.01R	RO02280	NBM
TARGET.00.RO02297.14A.01R	RO02297	NBM
TARGET.00.RO02327.14A.01R	RO02327	NBM
TARGET.00.RO02356.14A.01R	RO02356	NBM
TARGET.00.RO02361.14A.01R	RO02361	NBM
TARGET.00.RO02379.14A.01R	RO02379	NBM
TARGET.00.RO02380.14A.01R	RO02380	NBM
TARGET.00.RO02391.14A.01R	RO02391	NBM
TARGET.00.RO02395.14A.01R	RO02395	NBM
TARGET.00.RO02401.14A.01R	RO02401	NBM
TARGET.00.RO02417.14A.01R	RO02417	NBM
TARGET.00.RO02431.14A.01R	RO02431	NBM
TARGET.00.RO02434.14A.01R	RO02434	NBM
TARGET.00.RO02441.14A.01R	RO02441	NBM
TARGET.00.RO02447.14A.01R	RO02447	NBM
TARGET.00.RO02461.14A.01R	RO02461	NBM
TARGET.00.RO02462.14A.01R	RO02462	NBM
TARGET.00.RO02466.14A.01R	RO02466	NBM
TARGET.00.RO02485.14A.01R	RO02485	NBM
TARGET.00.RO02496.14A.01R	RO02496	NBM
TARGET.00.RO02505.14A.01R	RO02505	NBM
TARGET.00.RO02580.14A.01R	RO02580	NBM
TARGET.00.RO02590.14A.01R	RO02590	NBM
TARGET.00.RO02605.14A.01R	RO02605	NBM
TARGET.00.RO02609.14A.01R	RO02609	NBM
TARGET.00.RO02619.14A.01R	RO02619	NBM
TARGET.00.RO02645.14A.01R	RO02645	NBM
TARGET.00.RO02652.14A.01R	RO02652	NBM
TARGET.00.RO02722.14A.01R	RO02722	NBM
TARGET.00.RO02748.14A.01R	RO02748	NBM
TARGET.00.RO02756.14A.01R	RO02756	NBM
TARGET.00.RO02776.14A.01R	RO02776	NBM
TARGET.00.RO02815.14A.01R	RO02815	NBM
TARGET.20.PANWHP.09A.01R	PANWHP	AML
TARGET.20.PARZYL.03A.01R	PARZYL	AML
TARGET.20.PASDVA.09A.01R	PASDVA	AML
TARGET.20.PAUJCF.09A.01R	PAUJCF	AML
TARGET.20.PAUKEZ.03A.01R	PAUKEZ	AML
TARGET.20.PAURKG.09A.01R	PAURKG	AML
TARGET.20.PAURWH.09A.01R	PAURWH	AML
TARGET.20.PAUSXS.09A.01R	PAUSXS	AML
TARGET.20.PAUUMZ.03A.01R	PAUUMZ	AML
TARGET.20.PAUURD.09A.01R	PAUURD	AML
TARGET.20.PAUWEW.09A.01R	PAUWEW	AML
TARGET.20.PAUWPW.09A.01R	PAUWPW	AML
TARGET.20.PAUWRZ.09A.01R	PAUWRZ	AML
TARGET.20.PAUWYG.09A.01R	PAUWYG	AML
TARGET.20.PAUXCD.09A.01R	PAUXCD	AML
TARGET.20.PAVAKA.09A.01R	PAVAKA	AML
TARGET.20.PAVAYD.09A.01R	PAVAYD	AML
TARGET.20.PAVBMM.09A.01R	PAVBMM	AML
TARGET.20.PAVCFR.09A.01R	PAVCFR	AML
TARGET.20.PAVDBT.09A.01R	PAVDBT	AML
TARGET.20.PAVELT.09A.01R	PAVELT	AML
TARGET.20.PAVGIV.09A.01R	PAVGIV	AML
TARGET.20.PAVGJG.03A.01R	PAVGJG	AML
TARGET.20.PAVGXC.09A.01R	PAVGXC	AML
TARGET.20.PAVHCV.09A.01R	PAVHCV	AML
TARGET.20.PAVHLI.03A.01R	PAVHLI	AML
TARGET.20.PAVHWK.09A.01R_replicate	PAVHWK	AML
TARGET.20.PAVHWK.09A.01R	PAVHWK	AML
TARGET.20.PAVIDJ.09A.01R	PAVIDJ	AML
TARGET.20.PAVKBW.09A.01R	PAVKBW	AML
TARGET.20.PAVKEM.09A.01R	PAVKEM	AML
TARGET.20.PAVLJH.09A.01R	PAVLJH	AML
TARGET.20.PAVLLR.09A.01R	PAVLLR	AML
TARGET.20.PAVLZE.09A.01R	PAVLZE	AML
TARGET.20.PAVMCA.03A.01R	PAVMCA	AML
TARGET.20.PAVMGM.09A.01R	PAVMGM	AML
TARGET.20.PAVMIY.09A.01R	PAVMIY	AML
TARGET.20.PAVNKI.09A.01R	PAVNKI	AML
TARGET.20.PAVPDN.09A.01R	PAVPDN	AML
TARGET.20.PAVPJM.09A.01R	PAVPJM	AML
TARGET.20.PAVPLL.09A.01R	PAVPLL	AML
TARGET.20.PAVSAN.09A.01R	PAVSAN	AML
TARGET.20.PAVSEJ.09A.01R	PAVSEJ	AML
TARGET.20.PAVSNL.09A.01R	PAVSNL	AML
TARGET.20.PAVUAD.09A.01R	PAVUAD	AML
TARGET.20.PAVUAP.09A.01R	PAVUAP	AML
TARGET.20.PAVUPS.09A.01R	PAVUPS	AML
TARGET.20.PAVUVD.09A.01R	PAVUVD	AML
TARGET.20.PAWANV.09A.01R	PAWANV	AML
TARGET.20.PAWAWL.09A.01R	PAWAWL	AML
TARGET.20.PAWAXV.09A.01R	PAWAXV	AML
TARGET.20.PAWBSE.09A.01R	PAWBSE	AML
TARGET.20.PAWDBB.09A.01R	PAWDBB	AML
TARGET.20.PAWENM.09A.01R	PAWENM	AML
TARGET.20.PAWERN.09A.01R	PAWERN	AML
TARGET.20.PAWFTV.03A.01R	PAWFTV	AML
TARGET.20.PAWFZT.09A.01R	PAWFZT	AML
TARGET.20.PAWGCP.09A.01R	PAWGCP	AML
TARGET.20.PAWHTL.03A.01R	PAWHTL	AML
TARGET.20.PAWITY.09A.01R	PAWITY	AML
TARGET.20.PAWKLB.09A.01R	PAWKLB	AML
TARGET.20.PAWKUR.09A.01R	PAWKUR	AML
TARGET.20.PAWLAJ.09A.01R	PAWLAJ	AML
TARGET.20.PAWLII.09A.01R	PAWLII	AML
TARGET.20.PAWLUE.09A.01R	PAWLUE	AML
TARGET.20.PAWMFH.09A.01R	PAWMFH	AML
TARGET.20.PAWMPH.09A.01R	PAWMPH	AML
TARGET.20.PAWNGC.09A.01R	PAWNGC	AML
TARGET.20.PAWNHW.09A.01R	PAWNHW	AML
TARGET.20.PAWNIK.09A.01R	PAWNIK	AML
TARGET.20.PAWNIX.09A.01R	PAWNIX	AML
TARGET.20.PAWNWV.09A.01R	PAWNWV	AML
TARGET.20.PAWSCV.09A.01R	PAWSCV	AML
TARGET.20.PAWSED.03A.01R	PAWSED	AML
TARGET.20.PAWSJC.09A.01R	PAWSJC	AML
TARGET.20.PAWSJZ.09A.01R	PAWSJZ	AML
TARGET.20.PAWSRG.09A.01R	PAWSRG	AML
TARGET.20.PAWSYM.03A.01R	PAWSYM	AML
TARGET.20.PAWTDZ.03A.01R	PAWTDZ	AML
TARGET.20.PAWTGF.09A.01R	PAWTGF	AML
TARGET.20.PAWTHU.09A.01R	PAWTHU	AML
TARGET.20.PAWUBZ.03A.01R	PAWUBZ	AML
TARGET.20.PAWVGF.09A.01R	PAWVGF	AML
TARGET.20.PAWVUX.09A.01R	PAWVUX	AML
TARGET.20.PAWXZJ.09A.01R	PAWXZJ	AML
TARGET.20.PAWYEM.09A.01R	PAWYEM	AML
TARGET.20.PAWYTW.09A.01R	PAWYTW	AML
TARGET.20.PAWZAU.09A.01R	PAWZAU	AML
TARGET.20.PAWZHY.09A.01R	PAWZHY	AML
TARGET.20.PAWZKW.09A.01R	PAWZKW	AML
TARGET.20.PAWZUZ.09A.01R	PAWZUZ	AML
TARGET.20.PAXARX.09A.01R	PAXARX	AML
TARGET.20.PAXBPF.09A.01R	PAXBPF	AML
TARGET.20.PAXDDY.09A.01R	PAXDDY	AML
TARGET.20.PAXEKE.09A.01R	PAXEKE	AML
TARGET.20.PAXGDG.09A.01R	PAXGDG	AML
TARGET.20.PAXGYZ.03A.01R_replicate	PAXGYZ	AML
TARGET.20.PAXGYZ.03A.01R	PAXGYZ	AML
TARGET.20.PAXHDA.09A.01R	PAXHDA	AML
TARGET.20.PAXIPJ.09A.01R	PAXIPJ	AML
TARGET.20.PAXJGA.09A.01R	PAXJGA	AML
TARGET.20.PAXJTM.09A.01R	PAXJTM	AML
TARGET.20.PAXJVE.09A.01R	PAXJVE	AML
TARGET.20.PAXKES.09A.01R	PAXKES	AML
TARGET.20.PAXKKE.09A.01R	PAXKKE	AML
TARGET.20.PAXKZA.09A.01R	PAXKZA	AML
TARGET.20.PAXMAD.09A.01R	PAXMAD	AML
TARGET.20.PAXMKT.09A.01R	PAXMKT	AML
TARGET.20.PAXMLN.09A.01R	PAXMLN	AML
TARGET.20.PARSHM.03A.01R	PARSHM	AML
TARGET.20.PASMYS.09A.01R	PASMYS	AML
TARGET.20.PARJRG.09A.01R	PARJRG	AML
TARGET.20.PATJSP.09A.01R	PATJSP	AML
TARGET.20.PATLHB.03A.01R	PATLHB	AML
TARGET.20.PASMHY.03A.01R	PASMHY	AML
TARGET.20.PATIAK.09A.01R	PATIAK	AML
TARGET.20.PATMFM.03A.01R	PATMFM	AML
TARGET.20.PATLZC.03A.01R	PATLZC	AML
TARGET.20.PAXXBC.09A.01R	PAXXBC	AML
TARGET.20.PAXXCX.09A.01R	PAXXCX	AML
TARGET.20.PARTAL.09A.01R	PARTAL	AML
TARGET.20.PARUTH.09A.01R	PARUTH	AML
TARGET.20.PARYFN.03A.01R	PARYFN	AML
TARGET.20.PASYRR.09A.01R	PASYRR	AML
TARGET.20.PASYJI.09A.01R	PASYJI	AML
TARGET.20.PARIMT.03A.01R	PARIMT	AML

## Sheet: TCGA sample
Sample ID	Patient ID	Sample type
TCGA-AB-2805-03	TCGA-AB-2805	PrimaryBloodDerivedCancer-PeripheralBlood
TCGA-AB-2806-03	TCGA-AB-2806	PrimaryBloodDerivedCancer-PeripheralBlood
TCGA-AB-2808-03	TCGA-AB-2808	PrimaryBloodDerivedCancer-PeripheralBlood
TCGA-AB-2810-03	TCGA-AB-2810	PrimaryBloodDerivedCancer-PeripheralBlood
TCGA-AB-2811-03	TCGA-AB-2811	PrimaryBloodDerivedCancer-PeripheralBlood
TCGA-AB-2812-03	TCGA-AB-2812	PrimaryBloodDerivedCancer-PeripheralBlood
TCGA-AB-2813-03	TCGA-AB-2813	PrimaryBloodDerivedCancer-PeripheralBlood
TCGA-AB-2814-03	TCGA-AB-2814	PrimaryBloodDerivedCancer-PeripheralBlood
TCGA-AB-2815-03	TCGA-AB-2815	PrimaryBloodDerivedCancer-PeripheralBlood
TCGA-AB-2817-03	TCGA-AB-2817	PrimaryBloodDerivedCancer-PeripheralBlood
TCGA-AB-2818-03	TCGA-AB-2818	PrimaryBloodDerivedCancer-PeripheralBlood
TCGA-AB-2819-03	TCGA-AB-2819	PrimaryBloodDerivedCancer-PeripheralBlood
TCGA-AB-2820-03	TCGA-AB-2820	PrimaryBloodDerivedCancer-PeripheralBlood
TCGA-AB-2821-03	TCGA-AB-2821	PrimaryBloodDerivedCancer-PeripheralBlood
TCGA-AB-2822-03	TCGA-AB-2822	PrimaryBloodDerivedCancer-PeripheralBlood
TCGA-AB-2823-03	TCGA-AB-2823	PrimaryBloodDerivedCancer-PeripheralBlood
TCGA-AB-2825-03	TCGA-AB-2825	PrimaryBloodDerivedCancer-PeripheralBlood
TCGA-AB-2826-03	TCGA-AB-2826	PrimaryBloodDerivedCancer-PeripheralBlood
TCGA-AB-2828-03	TCGA-AB-2828	PrimaryBloodDerivedCancer-PeripheralBlood
TCGA-AB-2830-03	TCGA-AB-2830	PrimaryBloodDerivedCancer-PeripheralBlood
TCGA-AB-2834-03	TCGA-AB-2834	PrimaryBloodDerivedCancer-PeripheralBlood
TCGA-AB-2835-03	TCGA-AB-2835	PrimaryBloodDerivedCancer-PeripheralBlood
TCGA-AB-2836-03	TCGA-AB-2836	PrimaryBloodDerivedCancer-PeripheralBlood
TCGA-AB-2839-03	TCGA-AB-2839	PrimaryBloodDerivedCancer-PeripheralBlood
TCGA-AB-2840-03	TCGA-AB-2840	PrimaryBloodDerivedCancer-PeripheralBlood
TCGA-AB-2841-03	TCGA-AB-2841	PrimaryBloodDerivedCancer-PeripheralBlood
TCGA-AB-2842-03	TCGA-AB-2842	PrimaryBloodDerivedCancer-PeripheralBlood
TCGA-AB-2843-03	TCGA-AB-2843	PrimaryBloodDerivedCancer-PeripheralBlood
TCGA-AB-2844-03	TCGA-AB-2844	PrimaryBloodDerivedCancer-PeripheralBlood
TCGA-AB-2845-03	TCGA-AB-2845	PrimaryBloodDerivedCancer-PeripheralBlood
TCGA-AB-2846-03	TCGA-AB-2846	PrimaryBloodDerivedCancer-PeripheralBlood
TCGA-AB-2847-03	TCGA-AB-2847	PrimaryBloodDerivedCancer-PeripheralBlood
TCGA-AB-2849-03	TCGA-AB-2849	PrimaryBloodDerivedCancer-PeripheralBlood
TCGA-AB-2851-03	TCGA-AB-2851	PrimaryBloodDerivedCancer-PeripheralBlood
TCGA-AB-2853-03	TCGA-AB-2853	PrimaryBloodDerivedCancer-PeripheralBlood
TCGA-AB-2856-03	TCGA-AB-2856	PrimaryBloodDerivedCancer-PeripheralBlood
TCGA-AB-2857-03	TCGA-AB-2857	PrimaryBloodDerivedCancer-PeripheralBlood
TCGA-AB-2858-03	TCGA-AB-2858	PrimaryBloodDerivedCancer-PeripheralBlood
TCGA-AB-2859-03	TCGA-AB-2859	PrimaryBloodDerivedCancer-PeripheralBlood
TCGA-AB-2861-03	TCGA-AB-2861	PrimaryBloodDerivedCancer-PeripheralBlood
TCGA-AB-2862-03	TCGA-AB-2862	PrimaryBloodDerivedCancer-PeripheralBlood
TCGA-AB-2863-03	TCGA-AB-2863	PrimaryBloodDerivedCancer-PeripheralBlood
TCGA-AB-2865-03	TCGA-AB-2865	PrimaryBloodDerivedCancer-PeripheralBlood
TCGA-AB-2866-03	TCGA-AB-2866	PrimaryBloodDerivedCancer-PeripheralBlood
TCGA-AB-2867-03	TCGA-AB-2867	PrimaryBloodDerivedCancer-PeripheralBlood
TCGA-AB-2869-03	TCGA-AB-2869	PrimaryBloodDerivedCancer-PeripheralBlood
TCGA-AB-2870-03	TCGA-AB-2870	PrimaryBloodDerivedCancer-PeripheralBlood
TCGA-AB-2871-03	TCGA-AB-2871	PrimaryBloodDerivedCancer-PeripheralBlood
TCGA-AB-2872-03	TCGA-AB-2872	PrimaryBloodDerivedCancer-PeripheralBlood
TCGA-AB-2873-03	TCGA-AB-2873	PrimaryBloodDerivedCancer-PeripheralBlood
TCGA-AB-2874-03	TCGA-AB-2874	PrimaryBloodDerivedCancer-PeripheralBlood
TCGA-AB-2875-03	TCGA-AB-2875	PrimaryBloodDerivedCancer-PeripheralBlood
TCGA-AB-2876-03	TCGA-AB-2876	PrimaryBloodDerivedCancer-PeripheralBlood
TCGA-AB-2877-03	TCGA-AB-2877	PrimaryBloodDerivedCancer-PeripheralBlood
TCGA-AB-2878-03	TCGA-AB-2878	PrimaryBloodDerivedCancer-PeripheralBlood
TCGA-AB-2880-03	TCGA-AB-2880	PrimaryBloodDerivedCancer-PeripheralBlood
TCGA-AB-2881-03	TCGA-AB-2881	PrimaryBloodDerivedCancer-PeripheralBlood
TCGA-AB-2882-03	TCGA-AB-2882	PrimaryBloodDerivedCancer-PeripheralBlood
TCGA-AB-2883-03	TCGA-AB-2883	PrimaryBloodDerivedCancer-PeripheralBlood
TCGA-AB-2884-03	TCGA-AB-2884	PrimaryBloodDerivedCancer-PeripheralBlood
TCGA-AB-2885-03	TCGA-AB-2885	PrimaryBloodDerivedCancer-PeripheralBlood
TCGA-AB-2886-03	TCGA-AB-2886	PrimaryBloodDerivedCancer-PeripheralBlood
TCGA-AB-2888-03	TCGA-AB-2888	PrimaryBloodDerivedCancer-PeripheralBlood
TCGA-AB-2889-03	TCGA-AB-2889	PrimaryBloodDerivedCancer-PeripheralBlood
TCGA-AB-2890-03	TCGA-AB-2890	PrimaryBloodDerivedCancer-PeripheralBlood
TCGA-AB-2891-03	TCGA-AB-2891	PrimaryBloodDerivedCancer-PeripheralBlood
TCGA-AB-2892-03	TCGA-AB-2892	PrimaryBloodDerivedCancer-PeripheralBlood
TCGA-AB-2893-03	TCGA-AB-2893	PrimaryBloodDerivedCancer-PeripheralBlood
TCGA-AB-2894-03	TCGA-AB-2894	PrimaryBloodDerivedCancer-PeripheralBlood
TCGA-AB-2895-03	TCGA-AB-2895	PrimaryBloodDerivedCancer-PeripheralBlood
TCGA-AB-2896-03	TCGA-AB-2896	PrimaryBloodDerivedCancer-PeripheralBlood
TCGA-AB-2897-03	TCGA-AB-2897	PrimaryBloodDerivedCancer-PeripheralBlood
TCGA-AB-2898-03	TCGA-AB-2898	PrimaryBloodDerivedCancer-PeripheralBlood
TCGA-AB-2899-03	TCGA-AB-2899	PrimaryBloodDerivedCancer-PeripheralBlood
TCGA-AB-2900-03	TCGA-AB-2900	PrimaryBloodDerivedCancer-PeripheralBlood
TCGA-AB-2901-03	TCGA-AB-2901	PrimaryBloodDerivedCancer-PeripheralBlood
TCGA-AB-2908-03	TCGA-AB-2908	PrimaryBloodDerivedCancer-PeripheralBlood
TCGA-AB-2910-03	TCGA-AB-2910	PrimaryBloodDerivedCancer-PeripheralBlood
TCGA-AB-2911-03	TCGA-AB-2911	PrimaryBloodDerivedCancer-PeripheralBlood
TCGA-AB-2912-03	TCGA-AB-2912	PrimaryBloodDerivedCancer-PeripheralBlood
TCGA-AB-2913-03	TCGA-AB-2913	PrimaryBloodDerivedCancer-PeripheralBlood
TCGA-AB-2914-03	TCGA-AB-2914	PrimaryBloodDerivedCancer-PeripheralBlood
TCGA-AB-2915-03	TCGA-AB-2915	PrimaryBloodDerivedCancer-PeripheralBlood
TCGA-AB-2916-03	TCGA-AB-2916	PrimaryBloodDerivedCancer-PeripheralBlood
TCGA-AB-2917-03	TCGA-AB-2917	PrimaryBloodDerivedCancer-PeripheralBlood
TCGA-AB-2918-03	TCGA-AB-2918	PrimaryBloodDerivedCancer-PeripheralBlood
TCGA-AB-2919-03	TCGA-AB-2919	PrimaryBloodDerivedCancer-PeripheralBlood
TCGA-AB-2920-03	TCGA-AB-2920	PrimaryBloodDerivedCancer-PeripheralBlood
TCGA-AB-2921-03	TCGA-AB-2921	PrimaryBloodDerivedCancer-PeripheralBlood
TCGA-AB-2924-03	TCGA-AB-2924	PrimaryBloodDerivedCancer-PeripheralBlood
TCGA-AB-2925-03	TCGA-AB-2925	PrimaryBloodDerivedCancer-PeripheralBlood
TCGA-AB-2927-03	TCGA-AB-2927	PrimaryBloodDerivedCancer-PeripheralBlood
TCGA-AB-2928-03	TCGA-AB-2928	PrimaryBloodDerivedCancer-PeripheralBlood
TCGA-AB-2929-03	TCGA-AB-2929	PrimaryBloodDerivedCancer-PeripheralBlood
TCGA-AB-2930-03	TCGA-AB-2930	PrimaryBloodDerivedCancer-PeripheralBlood
TCGA-AB-2931-03	TCGA-AB-2931	PrimaryBloodDerivedCancer-PeripheralBlood
TCGA-AB-2932-03	TCGA-AB-2932	PrimaryBloodDerivedCancer-PeripheralBlood
TCGA-AB-2933-03	TCGA-AB-2933	PrimaryBloodDerivedCancer-PeripheralBlood
TCGA-AB-2934-03	TCGA-AB-2934	PrimaryBloodDerivedCancer-PeripheralBlood
TCGA-AB-2935-03	TCGA-AB-2935	PrimaryBloodDerivedCancer-PeripheralBlood
TCGA-AB-2936-03	TCGA-AB-2936	PrimaryBloodDerivedCancer-PeripheralBlood
TCGA-AB-2937-03	TCGA-AB-2937	PrimaryBloodDerivedCancer-PeripheralBlood
TCGA-AB-2938-03	TCGA-AB-2938	PrimaryBloodDerivedCancer-PeripheralBlood
TCGA-AB-2939-03	TCGA-AB-2939	PrimaryBloodDerivedCancer-PeripheralBlood
TCGA-AB-2940-03	TCGA-AB-2940	PrimaryBloodDerivedCancer-PeripheralBlood
TCGA-AB-2941-03	TCGA-AB-2941	PrimaryBloodDerivedCancer-PeripheralBlood
TCGA-AB-2942-03	TCGA-AB-2942	PrimaryBloodDerivedCancer-PeripheralBlood
TCGA-AB-2943-03	TCGA-AB-2943	PrimaryBloodDerivedCancer-PeripheralBlood
TCGA-AB-2944-03	TCGA-AB-2944	PrimaryBloodDerivedCancer-PeripheralBlood
TCGA-AB-2946-03	TCGA-AB-2946	PrimaryBloodDerivedCancer-PeripheralBlood
TCGA-AB-2948-03	TCGA-AB-2948	PrimaryBloodDerivedCancer-PeripheralBlood
TCGA-AB-2949-03	TCGA-AB-2949	PrimaryBloodDerivedCancer-PeripheralBlood
TCGA-AB-2950-03	TCGA-AB-2950	PrimaryBloodDerivedCancer-PeripheralBlood
TCGA-AB-2952-03	TCGA-AB-2952	PrimaryBloodDerivedCancer-PeripheralBlood
TCGA-AB-2955-03	TCGA-AB-2955	PrimaryBloodDerivedCancer-PeripheralBlood
TCGA-AB-2956-03	TCGA-AB-2956	PrimaryBloodDerivedCancer-PeripheralBlood
TCGA-AB-2959-03	TCGA-AB-2959	PrimaryBloodDerivedCancer-PeripheralBlood
TCGA-AB-2963-03	TCGA-AB-2963	PrimaryBloodDerivedCancer-PeripheralBlood
TCGA-AB-2965-03	TCGA-AB-2965	PrimaryBloodDerivedCancer-PeripheralBlood
TCGA-AB-2966-03	TCGA-AB-2966	PrimaryBloodDerivedCancer-PeripheralBlood
TCGA-AB-2970-03	TCGA-AB-2970	PrimaryBloodDerivedCancer-PeripheralBlood
TCGA-AB-2971-03	TCGA-AB-2971	PrimaryBloodDerivedCancer-PeripheralBlood
TCGA-AB-2973-03	TCGA-AB-2973	PrimaryBloodDerivedCancer-PeripheralBlood
TCGA-AB-2975-03	TCGA-AB-2975	PrimaryBloodDerivedCancer-PeripheralBlood
TCGA-AB-2976-03	TCGA-AB-2976	PrimaryBloodDerivedCancer-PeripheralBlood
TCGA-AB-2977-03	TCGA-AB-2977	PrimaryBloodDerivedCancer-PeripheralBlood
TCGA-AB-2979-03	TCGA-AB-2979	PrimaryBloodDerivedCancer-PeripheralBlood
TCGA-AB-2980-03	TCGA-AB-2980	PrimaryBloodDerivedCancer-PeripheralBlood
TCGA-AB-2981-03	TCGA-AB-2981	PrimaryBloodDerivedCancer-PeripheralBlood
TCGA-AB-2982-03	TCGA-AB-2982	PrimaryBloodDerivedCancer-PeripheralBlood
TCGA-AB-2983-03	TCGA-AB-2983	PrimaryBloodDerivedCancer-PeripheralBlood
TCGA-AB-2984-03	TCGA-AB-2984	PrimaryBloodDerivedCancer-PeripheralBlood
TCGA-AB-2986-03	TCGA-AB-2986	PrimaryBloodDerivedCancer-PeripheralBlood
TCGA-AB-2987-03	TCGA-AB-2987	PrimaryBloodDerivedCancer-PeripheralBlood
TCGA-AB-2988-03	TCGA-AB-2988	PrimaryBloodDerivedCancer-PeripheralBlood
TCGA-AB-2990-03	TCGA-AB-2990	PrimaryBloodDerivedCancer-PeripheralBlood
TCGA-AB-2991-03	TCGA-AB-2991	PrimaryBloodDerivedCancer-PeripheralBlood
TCGA-AB-2992-03	TCGA-AB-2992	PrimaryBloodDerivedCancer-PeripheralBlood
TCGA-AB-2994-03	TCGA-AB-2994	PrimaryBloodDerivedCancer-PeripheralBlood
TCGA-AB-2995-03	TCGA-AB-2995	PrimaryBloodDerivedCancer-PeripheralBlood
TCGA-AB-2996-03	TCGA-AB-2996	PrimaryBloodDerivedCancer-PeripheralBlood
TCGA-AB-2998-03	TCGA-AB-2998	PrimaryBloodDerivedCancer-PeripheralBlood
TCGA-AB-2999-03	TCGA-AB-2999	PrimaryBloodDerivedCancer-PeripheralBlood
TCGA-AB-3000-03	TCGA-AB-3000	PrimaryBloodDerivedCancer-PeripheralBlood
TCGA-AB-3001-03	TCGA-AB-3001	PrimaryBloodDerivedCancer-PeripheralBlood
TCGA-AB-3002-03	TCGA-AB-3002	PrimaryBloodDerivedCancer-PeripheralBlood
TCGA-AB-3007-03	TCGA-AB-3007	PrimaryBloodDerivedCancer-PeripheralBlood
TCGA-AB-3008-03	TCGA-AB-3008	PrimaryBloodDerivedCancer-PeripheralBlood
TCGA-AB-3009-03	TCGA-AB-3009	PrimaryBloodDerivedCancer-PeripheralBlood
TCGA-AB-3011-03	TCGA-AB-3011	PrimaryBloodDerivedCancer-PeripheralBlood
TCGA-AB-3012-03	TCGA-AB-3012	PrimaryBloodDerivedCancer-PeripheralBlood

## Sheet: BEATAML sample
Sample ID	Patient ID	Sample type
BA2003	2491	RecurrentBloodDerivedCancer-PeripheralBlood
BA2004	2136	RecurrentBloodDerivedCancer-PeripheralBlood
BA2019	2365	RecurrentBloodDerivedCancer-PeripheralBlood
BA2032	2022	RecurrentBloodDerivedCancer-PeripheralBlood
BA2033	2432	RecurrentBloodDerivedCancer-PeripheralBlood
BA2034	2080	RecurrentBloodDerivedCancer-PeripheralBlood
BA2079	2224	RecurrentBloodDerivedCancer-PeripheralBlood
BA2089	2080	RecurrentBloodDerivedCancer-PeripheralBlood
BA2094	2231	RecurrentBloodDerivedCancer-PeripheralBlood
BA2097	2201	RecurrentBloodDerivedCancer-PeripheralBlood
BA2100	2485	RecurrentBloodDerivedCancer-PeripheralBlood
BA2104	2378	RecurrentBloodDerivedCancer-PeripheralBlood
BA2116	2192	RecurrentBloodDerivedCancer-PeripheralBlood
BA2133	2383	RecurrentBloodDerivedCancer-PeripheralBlood
BA2134	2417	RecurrentBloodDerivedCancer-PeripheralBlood
BA2168	2297	RecurrentBloodDerivedCancer-PeripheralBlood
BA2169	2399	RecurrentBloodDerivedCancer-PeripheralBlood
BA2172	2398	RecurrentBloodDerivedCancer-PeripheralBlood
BA2195	2013	RecurrentBloodDerivedCancer-PeripheralBlood
BA2209	2363	RecurrentBloodDerivedCancer-PeripheralBlood
BA2218	2282	RecurrentBloodDerivedCancer-PeripheralBlood
BA2229	2240	RecurrentBloodDerivedCancer-PeripheralBlood
BA2240	2181	RecurrentBloodDerivedCancer-PeripheralBlood
BA2244	2219	RecurrentBloodDerivedCancer-PeripheralBlood
BA2245	2173	RecurrentBloodDerivedCancer-PeripheralBlood
BA2248	2105	RecurrentBloodDerivedCancer-PeripheralBlood
BA2249	2238	RecurrentBloodDerivedCancer-PeripheralBlood
BA2251	2334	RecurrentBloodDerivedCancer-PeripheralBlood
BA2277	2044	RecurrentBloodDerivedCancer-PeripheralBlood
BA2280	2044	RecurrentBloodDerivedCancer-PeripheralBlood
BA2282	2574	RecurrentBloodDerivedCancer-PeripheralBlood
BA2302	2336	RecurrentBloodDerivedCancer-PeripheralBlood
BA2308	2248	RecurrentBloodDerivedCancer-PeripheralBlood
BA2334	2270	RecurrentBloodDerivedCancer-PeripheralBlood
BA2339	2177	RecurrentBloodDerivedCancer-PeripheralBlood
BA2344	2077	RecurrentBloodDerivedCancer-PeripheralBlood
BA2347	2440	RecurrentBloodDerivedCancer-PeripheralBlood
BA2348	2032	RecurrentBloodDerivedCancer-PeripheralBlood
BA2363	2337	RecurrentBloodDerivedCancer-PeripheralBlood
BA2375	2330	RecurrentBloodDerivedCancer-PeripheralBlood
BA2394	2381	RecurrentBloodDerivedCancer-PeripheralBlood
BA2402	2410	RecurrentBloodDerivedCancer-PeripheralBlood
BA2412	2260	RecurrentBloodDerivedCancer-PeripheralBlood
BA2417	2333	RecurrentBloodDerivedCancer-PeripheralBlood
BA2418	2405	RecurrentBloodDerivedCancer-PeripheralBlood
BA2421	2195	RecurrentBloodDerivedCancer-PeripheralBlood
BA2423	2151	RecurrentBloodDerivedCancer-PeripheralBlood
BA2427	2559	RecurrentBloodDerivedCancer-PeripheralBlood
BA2429	2473	RecurrentBloodDerivedCancer-PeripheralBlood
BA2441	2250	RecurrentBloodDerivedCancer-PeripheralBlood
BA2450	2284	RecurrentBloodDerivedCancer-PeripheralBlood
BA2463	2241	RecurrentBloodDerivedCancer-PeripheralBlood
BA2470	2202	RecurrentBloodDerivedCancer-PeripheralBlood
BA2480	2374	RecurrentBloodDerivedCancer-PeripheralBlood
BA2483	2172	RecurrentBloodDerivedCancer-PeripheralBlood
BA2494	2246	RecurrentBloodDerivedCancer-PeripheralBlood
BA2499	2003	RecurrentBloodDerivedCancer-PeripheralBlood
BA2502	2328	RecurrentBloodDerivedCancer-PeripheralBlood
BA2520	2400	RecurrentBloodDerivedCancer-PeripheralBlood
BA2526	2308	RecurrentBloodDerivedCancer-PeripheralBlood
BA2552	2203	RecurrentBloodDerivedCancer-PeripheralBlood
BA2579	2238	RecurrentBloodDerivedCancer-PeripheralBlood
BA2589	2064	RecurrentBloodDerivedCancer-PeripheralBlood
BA2595	2148	RecurrentBloodDerivedCancer-PeripheralBlood
BA2597	2290	RecurrentBloodDerivedCancer-PeripheralBlood
BA2623	2049	RecurrentBloodDerivedCancer-PeripheralBlood
BA2634	2047	RecurrentBloodDerivedCancer-PeripheralBlood
BA2636	2576	RecurrentBloodDerivedCancer-PeripheralBlood
BA2656	2553	RecurrentBloodDerivedCancer-PeripheralBlood
BA2657	2104	RecurrentBloodDerivedCancer-PeripheralBlood
BA2670	2456	RecurrentBloodDerivedCancer-PeripheralBlood
BA2691	2521	RecurrentBloodDerivedCancer-PeripheralBlood
BA2694	2552	RecurrentBloodDerivedCancer-PeripheralBlood
BA2695	2409	RecurrentBloodDerivedCancer-PeripheralBlood
BA2697	2168	RecurrentBloodDerivedCancer-PeripheralBlood
BA2701	2419	RecurrentBloodDerivedCancer-PeripheralBlood
BA2705	2100	RecurrentBloodDerivedCancer-PeripheralBlood
BA2707	2313	RecurrentBloodDerivedCancer-PeripheralBlood
BA2712	2034	RecurrentBloodDerivedCancer-PeripheralBlood
BA2721	2556	RecurrentBloodDerivedCancer-PeripheralBlood
BA2722	2244	RecurrentBloodDerivedCancer-PeripheralBlood
BA2723	2390	RecurrentBloodDerivedCancer-PeripheralBlood
BA2726	2309	RecurrentBloodDerivedCancer-PeripheralBlood
BA2727	2510	RecurrentBloodDerivedCancer-PeripheralBlood
BA2735	2079	RecurrentBloodDerivedCancer-PeripheralBlood
BA2737	2241	RecurrentBloodDerivedCancer-PeripheralBlood
BA2744	2232	RecurrentBloodDerivedCancer-PeripheralBlood
BA2758	2453	RecurrentBloodDerivedCancer-PeripheralBlood
BA2765	2550	RecurrentBloodDerivedCancer-PeripheralBlood
BA2769	2482	RecurrentBloodDerivedCancer-PeripheralBlood
BA2776	2431	RecurrentBloodDerivedCancer-PeripheralBlood
BA2786	2177	RecurrentBloodDerivedCancer-PeripheralBlood
BA2787	2447	RecurrentBloodDerivedCancer-PeripheralBlood
BA2801	2146	RecurrentBloodDerivedCancer-PeripheralBlood
BA2802	2005	RecurrentBloodDerivedCancer-PeripheralBlood
BA2809	2301	RecurrentBloodDerivedCancer-PeripheralBlood
BA2814	2539	RecurrentBloodDerivedCancer-PeripheralBlood
BA2817	2557	RecurrentBloodDerivedCancer-PeripheralBlood
BA2822	2227	RecurrentBloodDerivedCancer-PeripheralBlood
BA2824	2284	RecurrentBloodDerivedCancer-PeripheralBlood
BA2829	2238	RecurrentBloodDerivedCancer-PeripheralBlood
BA2830	2268	RecurrentBloodDerivedCancer-PeripheralBlood
BA2832	2108	RecurrentBloodDerivedCancer-PeripheralBlood
BA2837	2322	RecurrentBloodDerivedCancer-PeripheralBlood
BA2842	2085	RecurrentBloodDerivedCancer-PeripheralBlood
BA2850	2210	RecurrentBloodDerivedCancer-PeripheralBlood
BA2852	2436	RecurrentBloodDerivedCancer-PeripheralBlood
BA2860	2413	RecurrentBloodDerivedCancer-PeripheralBlood
BA2882	2463	RecurrentBloodDerivedCancer-PeripheralBlood
BA2903	2161	RecurrentBloodDerivedCancer-PeripheralBlood
BA2904	2450	RecurrentBloodDerivedCancer-PeripheralBlood
BA2905	2019	RecurrentBloodDerivedCancer-PeripheralBlood
BA2906	2561	RecurrentBloodDerivedCancer-PeripheralBlood
BA2910	2261	RecurrentBloodDerivedCancer-PeripheralBlood
BA2911	2090	RecurrentBloodDerivedCancer-PeripheralBlood
BA2921	2466	RecurrentBloodDerivedCancer-PeripheralBlood
BA2923	2545	RecurrentBloodDerivedCancer-PeripheralBlood
BA2930	2453	RecurrentBloodDerivedCancer-PeripheralBlood
BA2934	2226	RecurrentBloodDerivedCancer-PeripheralBlood
BA2939	2055	RecurrentBloodDerivedCancer-PeripheralBlood
BA2948	2279	RecurrentBloodDerivedCancer-PeripheralBlood
BA2950	2018	RecurrentBloodDerivedCancer-PeripheralBlood
BA2951	2228	RecurrentBloodDerivedCancer-PeripheralBlood
BA2993	2210	RecurrentBloodDerivedCancer-PeripheralBlood
BA2994	2284	RecurrentBloodDerivedCancer-PeripheralBlood
BA3002	2172	RecurrentBloodDerivedCancer-PeripheralBlood
BA3008	2404	RecurrentBloodDerivedCancer-PeripheralBlood
BA3010	2478	RecurrentBloodDerivedCancer-PeripheralBlood
BA3025	2262	RecurrentBloodDerivedCancer-PeripheralBlood
BA3027	2324	RecurrentBloodDerivedCancer-PeripheralBlood
BA3029	2079	RecurrentBloodDerivedCancer-PeripheralBlood
BA3053	2584	RecurrentBloodDerivedCancer-PeripheralBlood
BA3059	2587	RecurrentBloodDerivedCancer-PeripheralBlood
BA3064	2589	RecurrentBloodDerivedCancer-PeripheralBlood
BA3067	2591	RecurrentBloodDerivedCancer-PeripheralBlood
BA3068	2591	RecurrentBloodDerivedCancer-PeripheralBlood
BA3070	2592	RecurrentBloodDerivedCancer-PeripheralBlood
BA3071	2592	RecurrentBloodDerivedCancer-PeripheralBlood
BA3072	2592	RecurrentBloodDerivedCancer-PeripheralBlood
BA3073	2476	RecurrentBloodDerivedCancer-PeripheralBlood
BA3076	2309	RecurrentBloodDerivedCancer-PeripheralBlood
BA3077	2309	RecurrentBloodDerivedCancer-PeripheralBlood
BA2025	2429	RecurrentBloodDerivedCancer-BoneMarrow
BA2050	2270	RecurrentBloodDerivedCancer-BoneMarrow
BA2065	2029	RecurrentBloodDerivedCancer-BoneMarrow
BA2080	2135	RecurrentBloodDerivedCancer-BoneMarrow
BA2088	2153	RecurrentBloodDerivedCancer-BoneMarrow
BA2096	2121	RecurrentBloodDerivedCancer-BoneMarrow
BA2106	2055	RecurrentBloodDerivedCancer-BoneMarrow
BA2122	2026	RecurrentBloodDerivedCancer-BoneMarrow
BA2143	2127	RecurrentBloodDerivedCancer-BoneMarrow
BA2153	2301	RecurrentBloodDerivedCancer-BoneMarrow
BA2155	2402	RecurrentBloodDerivedCancer-BoneMarrow
BA2163	2129	RecurrentBloodDerivedCancer-BoneMarrow
BA2174	2341	RecurrentBloodDerivedCancer-BoneMarrow
BA2200	2371	RecurrentBloodDerivedCancer-BoneMarrow
BA2212	2035	RecurrentBloodDerivedCancer-BoneMarrow
BA2220	2394	RecurrentBloodDerivedCancer-BoneMarrow
BA2221	2529	RecurrentBloodDerivedCancer-BoneMarrow
BA2224	2202	RecurrentBloodDerivedCancer-BoneMarrow
BA2228	2572	RecurrentBloodDerivedCancer-BoneMarrow
BA2234	2247	RecurrentBloodDerivedCancer-BoneMarrow
BA2236	2446	RecurrentBloodDerivedCancer-BoneMarrow
BA2256	2074	RecurrentBloodDerivedCancer-BoneMarrow
BA2261	2528	RecurrentBloodDerivedCancer-BoneMarrow
BA2269	2033	RecurrentBloodDerivedCancer-BoneMarrow
BA2273	2544	RecurrentBloodDerivedCancer-BoneMarrow
BA2288	2515	RecurrentBloodDerivedCancer-BoneMarrow
BA2292	2056	RecurrentBloodDerivedCancer-BoneMarrow
BA2304	2010	RecurrentBloodDerivedCancer-BoneMarrow
BA2309	2335	RecurrentBloodDerivedCancer-BoneMarrow
BA2329	2186	RecurrentBloodDerivedCancer-BoneMarrow
BA2355	2072	RecurrentBloodDerivedCancer-BoneMarrow
BA2360	2298	RecurrentBloodDerivedCancer-BoneMarrow
BA2369	2276	RecurrentBloodDerivedCancer-BoneMarrow
BA2379	2440	RecurrentBloodDerivedCancer-BoneMarrow
BA2385	2277	RecurrentBloodDerivedCancer-BoneMarrow
BA2406	2143	RecurrentBloodDerivedCancer-BoneMarrow
BA2413	2248	RecurrentBloodDerivedCancer-BoneMarrow
BA2414	2307	RecurrentBloodDerivedCancer-BoneMarrow
BA2415	2200	RecurrentBloodDerivedCancer-BoneMarrow
BA2446	2429	RecurrentBloodDerivedCancer-BoneMarrow
BA2452	2157	RecurrentBloodDerivedCancer-BoneMarrow
BA2461	2025	RecurrentBloodDerivedCancer-BoneMarrow
BA2469	2530	RecurrentBloodDerivedCancer-BoneMarrow
BA2473	2383	RecurrentBloodDerivedCancer-BoneMarrow
BA2481	2159	RecurrentBloodDerivedCancer-BoneMarrow
BA2488	2489	RecurrentBloodDerivedCancer-BoneMarrow
BA2489	2480	RecurrentBloodDerivedCancer-BoneMarrow
BA2492	2390	RecurrentBloodDerivedCancer-BoneMarrow
BA2496	2099	RecurrentBloodDerivedCancer-BoneMarrow
BA2514	2409	RecurrentBloodDerivedCancer-BoneMarrow
BA2515	2533	RecurrentBloodDerivedCancer-BoneMarrow
BA2523	2225	RecurrentBloodDerivedCancer-BoneMarrow
BA2534	2077	RecurrentBloodDerivedCancer-BoneMarrow
BA2539	2351	RecurrentBloodDerivedCancer-BoneMarrow
BA2577	2566	RecurrentBloodDerivedCancer-BoneMarrow
BA2583	2175	RecurrentBloodDerivedCancer-BoneMarrow
BA2592	2070	RecurrentBloodDerivedCancer-BoneMarrow
BA2618	2498	RecurrentBloodDerivedCancer-BoneMarrow
BA2655	2458	RecurrentBloodDerivedCancer-BoneMarrow
BA2659	2057	RecurrentBloodDerivedCancer-BoneMarrow
BA2663	2519	RecurrentBloodDerivedCancer-BoneMarrow
BA2667	2286	RecurrentBloodDerivedCancer-BoneMarrow
BA2674	2301	RecurrentBloodDerivedCancer-BoneMarrow
BA2676	2008	RecurrentBloodDerivedCancer-BoneMarrow
BA2677	2186	RecurrentBloodDerivedCancer-BoneMarrow
BA2681	2288	RecurrentBloodDerivedCancer-BoneMarrow
BA2685	2266	RecurrentBloodDerivedCancer-BoneMarrow
BA2715	2192	RecurrentBloodDerivedCancer-BoneMarrow
BA2720	2394	RecurrentBloodDerivedCancer-BoneMarrow
BA2728	2094	RecurrentBloodDerivedCancer-BoneMarrow
BA2756	2169	RecurrentBloodDerivedCancer-BoneMarrow
BA2764	2209	RecurrentBloodDerivedCancer-BoneMarrow
BA2789	2141	RecurrentBloodDerivedCancer-BoneMarrow
BA2792	2166	RecurrentBloodDerivedCancer-BoneMarrow
BA2798	2395	RecurrentBloodDerivedCancer-BoneMarrow
BA2804	2101	RecurrentBloodDerivedCancer-BoneMarrow
BA2820	2542	RecurrentBloodDerivedCancer-BoneMarrow
BA2839	2107	RecurrentBloodDerivedCancer-BoneMarrow
BA2840	2468	RecurrentBloodDerivedCancer-BoneMarrow
BA2841	2274	RecurrentBloodDerivedCancer-BoneMarrow
BA2846	2004	RecurrentBloodDerivedCancer-BoneMarrow
BA2855	2085	RecurrentBloodDerivedCancer-BoneMarrow
BA2858	2087	RecurrentBloodDerivedCancer-BoneMarrow
BA2867	2116	RecurrentBloodDerivedCancer-BoneMarrow
BA2870	2364	RecurrentBloodDerivedCancer-BoneMarrow
BA2872	2415	RecurrentBloodDerivedCancer-BoneMarrow
BA2879	2292	RecurrentBloodDerivedCancer-BoneMarrow
BA2880	2568	RecurrentBloodDerivedCancer-BoneMarrow
BA2883	2395	RecurrentBloodDerivedCancer-BoneMarrow
BA2889	2360	RecurrentBloodDerivedCancer-BoneMarrow
BA2902	2144	RecurrentBloodDerivedCancer-BoneMarrow
BA2922	2269	RecurrentBloodDerivedCancer-BoneMarrow
BA2937	2212	RecurrentBloodDerivedCancer-BoneMarrow
BA2953	2485	RecurrentBloodDerivedCancer-BoneMarrow
BA2970	2327	RecurrentBloodDerivedCancer-BoneMarrow
BA2976	2494	RecurrentBloodDerivedCancer-BoneMarrow
BA2981	2156	RecurrentBloodDerivedCancer-BoneMarrow
BA2986	2110	RecurrentBloodDerivedCancer-BoneMarrow
BA2989	2332	RecurrentBloodDerivedCancer-BoneMarrow
BA2995	2281	RecurrentBloodDerivedCancer-BoneMarrow
BA2999	2117	RecurrentBloodDerivedCancer-BoneMarrow
BA3030	2046	RecurrentBloodDerivedCancer-BoneMarrow
BA3042	2580	RecurrentBloodDerivedCancer-BoneMarrow
BA3049	2582	RecurrentBloodDerivedCancer-BoneMarrow
BA3051	2583	RecurrentBloodDerivedCancer-BoneMarrow
BA3075	2522	RecurrentBloodDerivedCancer-BoneMarrow
BA2000	2304	PrimaryBloodDerivedCancer-PeripheralBlood
BA2006	2020	PrimaryBloodDerivedCancer-PeripheralBlood
BA2011	2280	PrimaryBloodDerivedCancer-PeripheralBlood
BA2022	2318	PrimaryBloodDerivedCancer-PeripheralBlood
BA2035	2424	PrimaryBloodDerivedCancer-PeripheralBlood
BA2036	2445	PrimaryBloodDerivedCancer-PeripheralBlood
BA2047	2467	PrimaryBloodDerivedCancer-PeripheralBlood
BA2053	2370	PrimaryBloodDerivedCancer-PeripheralBlood
BA2055	2193	PrimaryBloodDerivedCancer-PeripheralBlood
BA2063	2165	PrimaryBloodDerivedCancer-PeripheralBlood
BA2087	2221	PrimaryBloodDerivedCancer-PeripheralBlood
BA2095	2054	PrimaryBloodDerivedCancer-PeripheralBlood
BA2101	2483	PrimaryBloodDerivedCancer-PeripheralBlood
BA2109	2251	PrimaryBloodDerivedCancer-PeripheralBlood
BA2132	2140	PrimaryBloodDerivedCancer-PeripheralBlood
BA2139	2342	PrimaryBloodDerivedCancer-PeripheralBlood
BA2148	2128	PrimaryBloodDerivedCancer-PeripheralBlood
BA2162	2220	PrimaryBloodDerivedCancer-PeripheralBlood
BA2175	2382	PrimaryBloodDerivedCancer-PeripheralBlood
BA2242	2507	PrimaryBloodDerivedCancer-PeripheralBlood
BA2260	2447	PrimaryBloodDerivedCancer-PeripheralBlood
BA2271	2386	PrimaryBloodDerivedCancer-PeripheralBlood
BA2272	2052	PrimaryBloodDerivedCancer-PeripheralBlood
BA2306	2085	PrimaryBloodDerivedCancer-PeripheralBlood
BA2311	2222	PrimaryBloodDerivedCancer-PeripheralBlood
BA2312	2537	PrimaryBloodDerivedCancer-PeripheralBlood
BA2325	2492	PrimaryBloodDerivedCancer-PeripheralBlood
BA2350	2112	PrimaryBloodDerivedCancer-PeripheralBlood
BA2386	2292	PrimaryBloodDerivedCancer-PeripheralBlood
BA2405	2354	PrimaryBloodDerivedCancer-PeripheralBlood
BA2425	2532	PrimaryBloodDerivedCancer-PeripheralBlood
BA2442	2549	PrimaryBloodDerivedCancer-PeripheralBlood
BA2454	2234	PrimaryBloodDerivedCancer-PeripheralBlood
BA2455	2373	PrimaryBloodDerivedCancer-PeripheralBlood
BA2456	2481	PrimaryBloodDerivedCancer-PeripheralBlood
BA2479	2362	PrimaryBloodDerivedCancer-PeripheralBlood
BA2501	2031	PrimaryBloodDerivedCancer-PeripheralBlood
BA2505	2023	PrimaryBloodDerivedCancer-PeripheralBlood
BA2507	2377	PrimaryBloodDerivedCancer-PeripheralBlood
BA2510	2073	PrimaryBloodDerivedCancer-PeripheralBlood
BA2511	2567	PrimaryBloodDerivedCancer-PeripheralBlood
BA2512	2257	PrimaryBloodDerivedCancer-PeripheralBlood
BA2524	2134	PrimaryBloodDerivedCancer-PeripheralBlood
BA2525	2543	PrimaryBloodDerivedCancer-PeripheralBlood
BA2538	2283	PrimaryBloodDerivedCancer-PeripheralBlood
BA2564	2339	PrimaryBloodDerivedCancer-PeripheralBlood
BA2567	2162	PrimaryBloodDerivedCancer-PeripheralBlood
BA2570	2367	PrimaryBloodDerivedCancer-PeripheralBlood
BA2584	2422	PrimaryBloodDerivedCancer-PeripheralBlood
BA2593	2461	PrimaryBloodDerivedCancer-PeripheralBlood
BA2600	2254	PrimaryBloodDerivedCancer-PeripheralBlood
BA2619	2184	PrimaryBloodDerivedCancer-PeripheralBlood
BA2621	2347	PrimaryBloodDerivedCancer-PeripheralBlood
BA2639	2368	PrimaryBloodDerivedCancer-PeripheralBlood
BA2645	2230	PrimaryBloodDerivedCancer-PeripheralBlood
BA2653	2191	PrimaryBloodDerivedCancer-PeripheralBlood
BA2658	2218	PrimaryBloodDerivedCancer-PeripheralBlood
BA2675	2133	PrimaryBloodDerivedCancer-PeripheralBlood
BA2682	2103	PrimaryBloodDerivedCancer-PeripheralBlood
BA2688	2289	PrimaryBloodDerivedCancer-PeripheralBlood
BA2714	2366	PrimaryBloodDerivedCancer-PeripheralBlood
BA2731	2036	PrimaryBloodDerivedCancer-PeripheralBlood
BA2733	2408	PrimaryBloodDerivedCancer-PeripheralBlood
BA2742	2403	PrimaryBloodDerivedCancer-PeripheralBlood
BA2747	2205	PrimaryBloodDerivedCancer-PeripheralBlood
BA2751	2518	PrimaryBloodDerivedCancer-PeripheralBlood
BA2762	2061	PrimaryBloodDerivedCancer-PeripheralBlood
BA2772	2397	PrimaryBloodDerivedCancer-PeripheralBlood
BA2775	2138	PrimaryBloodDerivedCancer-PeripheralBlood
BA2806	2285	PrimaryBloodDerivedCancer-PeripheralBlood
BA2808	2300	PrimaryBloodDerivedCancer-PeripheralBlood
BA2812	2563	PrimaryBloodDerivedCancer-PeripheralBlood
BA2828	2306	PrimaryBloodDerivedCancer-PeripheralBlood
BA2836	2242	PrimaryBloodDerivedCancer-PeripheralBlood
BA2856	2376	PrimaryBloodDerivedCancer-PeripheralBlood
BA2868	2442	PrimaryBloodDerivedCancer-PeripheralBlood
BA2871	2273	PrimaryBloodDerivedCancer-PeripheralBlood
BA2876	2198	PrimaryBloodDerivedCancer-PeripheralBlood
BA2915	2317	PrimaryBloodDerivedCancer-PeripheralBlood
BA2928	2490	PrimaryBloodDerivedCancer-PeripheralBlood
BA2935	2130	PrimaryBloodDerivedCancer-PeripheralBlood
BA2944	2577	PrimaryBloodDerivedCancer-PeripheralBlood
BA2947	2506	PrimaryBloodDerivedCancer-PeripheralBlood
BA2956	2123	PrimaryBloodDerivedCancer-PeripheralBlood
BA2978	2411	PrimaryBloodDerivedCancer-PeripheralBlood
BA2984	2520	PrimaryBloodDerivedCancer-PeripheralBlood
BA3006	2239	PrimaryBloodDerivedCancer-PeripheralBlood
BA3023	2149	PrimaryBloodDerivedCancer-PeripheralBlood
BA3043	2578	PrimaryBloodDerivedCancer-PeripheralBlood
BA2020	2065	PrimaryBloodDerivedCancer-BoneMarrow
BA2023	2075	PrimaryBloodDerivedCancer-BoneMarrow
BA2024	2122	PrimaryBloodDerivedCancer-BoneMarrow
BA2031	2387	PrimaryBloodDerivedCancer-BoneMarrow
BA2037	2182	PrimaryBloodDerivedCancer-BoneMarrow
BA2041	2121	PrimaryBloodDerivedCancer-BoneMarrow
BA2044	2267	PrimaryBloodDerivedCancer-BoneMarrow
BA2046	2265	PrimaryBloodDerivedCancer-BoneMarrow
BA2051	2464	PrimaryBloodDerivedCancer-BoneMarrow
BA2052	2412	PrimaryBloodDerivedCancer-BoneMarrow
BA2054	2058	PrimaryBloodDerivedCancer-BoneMarrow
BA2066	2066	PrimaryBloodDerivedCancer-BoneMarrow
BA2068	2469	PrimaryBloodDerivedCancer-BoneMarrow
BA2069	2179	PrimaryBloodDerivedCancer-BoneMarrow
BA2072	2115	PrimaryBloodDerivedCancer-BoneMarrow
BA2081	2358	PrimaryBloodDerivedCancer-BoneMarrow
BA2082	2126	PrimaryBloodDerivedCancer-BoneMarrow
BA2093	2343	PrimaryBloodDerivedCancer-BoneMarrow
BA2098	2414	PrimaryBloodDerivedCancer-BoneMarrow
BA2110	2305	PrimaryBloodDerivedCancer-BoneMarrow
BA2113	2088	PrimaryBloodDerivedCancer-BoneMarrow
BA2121	2356	PrimaryBloodDerivedCancer-BoneMarrow
BA2123	2000	PrimaryBloodDerivedCancer-BoneMarrow
BA2124	2310	PrimaryBloodDerivedCancer-BoneMarrow
BA2125	2562	PrimaryBloodDerivedCancer-BoneMarrow
BA2135	2547	PrimaryBloodDerivedCancer-BoneMarrow
BA2156	2017	PrimaryBloodDerivedCancer-BoneMarrow
BA2171	2321	PrimaryBloodDerivedCancer-BoneMarrow
BA2184	2320	PrimaryBloodDerivedCancer-BoneMarrow
BA2198	2338	PrimaryBloodDerivedCancer-BoneMarrow
BA2201	2291	PrimaryBloodDerivedCancer-BoneMarrow
BA2211	2471	PrimaryBloodDerivedCancer-BoneMarrow
BA2217	2538	PrimaryBloodDerivedCancer-BoneMarrow
BA2226	2014	PrimaryBloodDerivedCancer-BoneMarrow
BA2227	2345	PrimaryBloodDerivedCancer-BoneMarrow
BA2233	2316	PrimaryBloodDerivedCancer-BoneMarrow
BA2235	2407	PrimaryBloodDerivedCancer-BoneMarrow
BA2239	2326	PrimaryBloodDerivedCancer-BoneMarrow
BA2275	2199	PrimaryBloodDerivedCancer-BoneMarrow
BA2276	2294	PrimaryBloodDerivedCancer-BoneMarrow
BA2281	2303	PrimaryBloodDerivedCancer-BoneMarrow
BA2286	2340	PrimaryBloodDerivedCancer-BoneMarrow
BA2294	2499	PrimaryBloodDerivedCancer-BoneMarrow
BA2296	2497	PrimaryBloodDerivedCancer-BoneMarrow
BA2300	2037	PrimaryBloodDerivedCancer-BoneMarrow
BA2301	2197	PrimaryBloodDerivedCancer-BoneMarrow
BA2316	2403	PrimaryBloodDerivedCancer-BoneMarrow
BA2322	2060	PrimaryBloodDerivedCancer-BoneMarrow
BA2354	2050	PrimaryBloodDerivedCancer-BoneMarrow
BA2357	2245	PrimaryBloodDerivedCancer-BoneMarrow
BA2361	2444	PrimaryBloodDerivedCancer-BoneMarrow
BA2374	2487	PrimaryBloodDerivedCancer-BoneMarrow
BA2376	2513	PrimaryBloodDerivedCancer-BoneMarrow
BA2377	2385	PrimaryBloodDerivedCancer-BoneMarrow
BA2387	2454	PrimaryBloodDerivedCancer-BoneMarrow
BA2399	2196	PrimaryBloodDerivedCancer-BoneMarrow
BA2400	2426	PrimaryBloodDerivedCancer-BoneMarrow
BA2409	2418	PrimaryBloodDerivedCancer-BoneMarrow
BA2410	2495	PrimaryBloodDerivedCancer-BoneMarrow
BA2420	2106	PrimaryBloodDerivedCancer-BoneMarrow
BA2426	2511	PrimaryBloodDerivedCancer-BoneMarrow
BA2440	2263	PrimaryBloodDerivedCancer-BoneMarrow
BA2449	2081	PrimaryBloodDerivedCancer-BoneMarrow
BA2459	2350	PrimaryBloodDerivedCancer-BoneMarrow
BA2464	2575	PrimaryBloodDerivedCancer-BoneMarrow
BA2472	2546	PrimaryBloodDerivedCancer-BoneMarrow
BA2474	2029	PrimaryBloodDerivedCancer-BoneMarrow
BA2477	2219	PrimaryBloodDerivedCancer-BoneMarrow
BA2482	2067	PrimaryBloodDerivedCancer-BoneMarrow
BA2485	2540	PrimaryBloodDerivedCancer-BoneMarrow
BA2497	2517	PrimaryBloodDerivedCancer-BoneMarrow
BA2500	2120	PrimaryBloodDerivedCancer-BoneMarrow
BA2521	2433	PrimaryBloodDerivedCancer-BoneMarrow
BA2528	2531	PrimaryBloodDerivedCancer-BoneMarrow
BA2532	2323	PrimaryBloodDerivedCancer-BoneMarrow
BA2540	2176	PrimaryBloodDerivedCancer-BoneMarrow
BA2541	2484	PrimaryBloodDerivedCancer-BoneMarrow
BA2545	2488	PrimaryBloodDerivedCancer-BoneMarrow
BA2546	2259	PrimaryBloodDerivedCancer-BoneMarrow
BA2559	2329	PrimaryBloodDerivedCancer-BoneMarrow
BA2561	2231	PrimaryBloodDerivedCancer-BoneMarrow
BA2563	2493	PrimaryBloodDerivedCancer-BoneMarrow
BA2575	2043	PrimaryBloodDerivedCancer-BoneMarrow
BA2587	2215	PrimaryBloodDerivedCancer-BoneMarrow
BA2588	2441	PrimaryBloodDerivedCancer-BoneMarrow
BA2594	2554	PrimaryBloodDerivedCancer-BoneMarrow
BA2603	2314	PrimaryBloodDerivedCancer-BoneMarrow
BA2620	2150	PrimaryBloodDerivedCancer-BoneMarrow
BA2622	2453	PrimaryBloodDerivedCancer-BoneMarrow
BA2629	2486	PrimaryBloodDerivedCancer-BoneMarrow
BA2631	2369	PrimaryBloodDerivedCancer-BoneMarrow
BA2644	2280	PrimaryBloodDerivedCancer-BoneMarrow
BA2646	2535	PrimaryBloodDerivedCancer-BoneMarrow
BA2649	2097	PrimaryBloodDerivedCancer-BoneMarrow
BA2651	2160	PrimaryBloodDerivedCancer-BoneMarrow
BA2660	2170	PrimaryBloodDerivedCancer-BoneMarrow
BA2662	2393	PrimaryBloodDerivedCancer-BoneMarrow
BA2704	2255	PrimaryBloodDerivedCancer-BoneMarrow
BA2709	2346	PrimaryBloodDerivedCancer-BoneMarrow
BA2718	2119	PrimaryBloodDerivedCancer-BoneMarrow
BA2724	2041	PrimaryBloodDerivedCancer-BoneMarrow
BA2746	2522	PrimaryBloodDerivedCancer-BoneMarrow
BA2748	2566	PrimaryBloodDerivedCancer-BoneMarrow
BA2760	2524	PrimaryBloodDerivedCancer-BoneMarrow
BA2778	2083	PrimaryBloodDerivedCancer-BoneMarrow
BA2782	2235	PrimaryBloodDerivedCancer-BoneMarrow
BA2791	2573	PrimaryBloodDerivedCancer-BoneMarrow
BA2811	2448	PrimaryBloodDerivedCancer-BoneMarrow
BA2813	2206	PrimaryBloodDerivedCancer-BoneMarrow
BA2816	2016	PrimaryBloodDerivedCancer-BoneMarrow
BA2821	2145	PrimaryBloodDerivedCancer-BoneMarrow
BA2843	2178	PrimaryBloodDerivedCancer-BoneMarrow
BA2844	2275	PrimaryBloodDerivedCancer-BoneMarrow
BA2851	2437	PrimaryBloodDerivedCancer-BoneMarrow
BA2861	2015	PrimaryBloodDerivedCancer-BoneMarrow
BA2865	2271	PrimaryBloodDerivedCancer-BoneMarrow
BA2866	2465	PrimaryBloodDerivedCancer-BoneMarrow
BA2885	2139	PrimaryBloodDerivedCancer-BoneMarrow
BA2887	2038	PrimaryBloodDerivedCancer-BoneMarrow
BA2893	2455	PrimaryBloodDerivedCancer-BoneMarrow
BA2901	2529	PrimaryBloodDerivedCancer-BoneMarrow
BA2908	2516	PrimaryBloodDerivedCancer-BoneMarrow
BA2909	2509	PrimaryBloodDerivedCancer-BoneMarrow
BA2914	2508	PrimaryBloodDerivedCancer-BoneMarrow
BA2926	2185	PrimaryBloodDerivedCancer-BoneMarrow
BA2932	2069	PrimaryBloodDerivedCancer-BoneMarrow
BA2952	2114	PrimaryBloodDerivedCancer-BoneMarrow
BA2955	2039	PrimaryBloodDerivedCancer-BoneMarrow
BA2962	2558	PrimaryBloodDerivedCancer-BoneMarrow
BA2972	2111	PrimaryBloodDerivedCancer-BoneMarrow
BA2992	2348	PrimaryBloodDerivedCancer-BoneMarrow
BA3001	2344	PrimaryBloodDerivedCancer-BoneMarrow
BA3004	2420	PrimaryBloodDerivedCancer-BoneMarrow
BA3009	2213	PrimaryBloodDerivedCancer-BoneMarrow
BA3011	2236	PrimaryBloodDerivedCancer-BoneMarrow
BA3013	2457	PrimaryBloodDerivedCancer-BoneMarrow
BA3037	2391	PrimaryBloodDerivedCancer-BoneMarrow
BA3038	2278	PrimaryBloodDerivedCancer-BoneMarrow
BA3040	2183	PrimaryBloodDerivedCancer-BoneMarrow
BA2038	2152	BloodDerivedNormal
BA2057	2211	BloodDerivedNormal
BA2111	2002	BloodDerivedNormal
BA2152	2353	BloodDerivedNormal
BA2182	2505	BloodDerivedNormal
BA2283	2525	BloodDerivedNormal
BA2381	2428	BloodDerivedNormal
BA2437	2132	BloodDerivedNormal
BA2602	2154	BloodDerivedNormal
BA2607	2093	BloodDerivedNormal
BA2633	2223	BloodDerivedNormal
BA2686	2443	BloodDerivedNormal
BA2761	2084	BloodDerivedNormal
BA2795	2548	BloodDerivedNormal
BA2827	2349	BloodDerivedNormal
BA2898	2541	BloodDerivedNormal
BA2912	2392	BloodDerivedNormal
BA2931	2428	BloodDerivedNormal
BA2964	2438	BloodDerivedNormal
BA3003	2361	BloodDerivedNormal
BA3034	2299	BloodDerivedNormal
